# Supplementary material for: Integrated Analysis of Global mRNA and Protein Expression Data in HEK293 Cells Overexpressing PRL-1
Source: PLoS One. 2013 Sep 3;8(9):e72977. doi: 10.1371/journal.pone.0072977 (PMC3760866; doi:10.1371/journal.pone.0072977)
Supplement: Table S1 — Protein mass spectrometry data. List of Tier 1 and Tier 2 proteins detected from mass spectrometry analysis of HEK293 cells transfected with PRL-1 (P1) or with empty vector (EV). (XLSX) [file pone.0072977.s002.xlsx]

## Sheet: Sheet1
Dumaual and Steere_Table S1. List of Tier 1 and Tier 2 proteins detected from mass spectrometry analysis of HEK293 cells transfected with PRL-1 (P1) or Empty Vector (EV)
Tier	Protein_ID	Annotation	Best_Sequence	Number_Sequences	Number_Peptides	ID_Confidence	P1_mean	EV_mean	P1_log2_mean	EV_log2_mean	P1_se_log2_mean	EV_se_log2	Foldchange	p-value	FDR
1	IPI00302592.2	Filamin_A,_alpha	GLVEPVDVVDNADGTQTVNYVPSR	40	43	100	18060.9	14630.3	14.1406	13.8367	0.01596	0.01596	1.23448	1.27671e-15	1.22302e-12
1	IPI00003815.2	Rho_GDP-dissociation_inhibitor_1	SIQEIQELDKDDESLR	3	5	100	25728.4	30070.8	14.6511	14.8761	0.01596	0.01596	-1.16878	6.78711e-12	3.11524e-09
1	IPI00550363.2	Transgelin-2	YGINTTDIFQTVDLWEGK	12	16	100	34584.6	28555.1	15.0778	14.8015	0.02069	0.02069	1.21115	2.77215e-11	8.48274e-09
1	IPI00418471.5	Vimentin	LLQDSVDFSLADAINTEFK	32	40	100	24669.2	28883.4	14.5904	14.818	0.0179	0.0179	-1.17083	9.92785e-11	2.27844e-08
1	5030431	vimentin_[Homo_sapiens]	LGDLYEEEMR	24	29	99.9998	22941.1	26596.4	14.4856	14.6989	0.01847	0.01847	-1.15933	1.02997e-09	1.89102e-07
1	12803567	Transgelin_2_[Homo_sapiens]	YGINTTDIFQTVDLWEGK	10	13	100	36021.2	29781.9	15.1366	14.8621	0.02601	0.02601	1.2095	8.24683e-09	1.11559e-06
1	IPI00643920.2	Transketolase	NMAEQIIQEIYSQIQSK	8	9	100	22687.8	25307.5	14.4696	14.6273	0.01496	0.01496	-1.11547	8.50665e-09	1.11559e-06
1	IPI00021700.3	Proliferating_cell_nuclear_antigen	AEDNADTLALVFEAPNQEK	12	15	100	25050.5	22571.1	14.6125	14.4622	0.0159	0.0159	1.10985	8.50812e-08	8.67828e-06
1	IPI00031461.1	Rab_GDP_dissociation_inhibitor_beta	SPYLYPLYGLGELPQGFAR	16	18	100	19513.4	21957.4	14.2522	14.4224	0.01791	0.01791	-1.12524	7.64295e-08	8.67828e-06
1	5822569	A_Chain_A,_Crystal_Structure_Of_Hgstp1-1[v104]_Complexed_With_The_Gsh_Conjugate_Of_(+)-Anti-Bpde	DQQEAALVDMVNDGVEDLR	12	18	100	15255.2	17205.4	13.897	14.0706	0.01898	0.01898	-1.12784	1.66006e-07	1.52393e-05
1	IPI00645907.2	fatty_acid_synthase	HSQDLAFLSMLNDIAAVPATAMPFR	61	72	100	27232.9	25369.1	14.7331	14.6308	0.01156	0.01156	1.07347	3.15185e-07	2.63036e-05
1	23200510	A_Chain_A,_A_Folding_Mutant_Of_Human_Class_Pi_Glutathione_Transferase,_Created_By_Mutating_Glycine_146_Of_The_Wild-Type_Protein_To_Valine	DQQEAALVDMVNDGVEDLR	11	17	100	15034.7	17164.3	13.876	14.0671	0.02255	0.02255	-1.14165	7.07669e-07	4.64028e-05
1	IPI00026781.2	Fatty_acid_synthase	HSQDLAFLSMLNDIAAVPATAMPFR	60	71	100	27164.2	25307	14.7294	14.6272	0.01196	0.01196	1.07339	6.11447e-07	4.64028e-05
1	IPI00219757.12	Glutathione_S-transferase_P	DQQEAALVDMVNDGVEDLR	11	17	100	15034.7	17164.3	13.876	14.0671	0.02255	0.02255	-1.14165	7.07669e-07	4.64028e-05
1	IPI00008557.3	insulin-like_growth_factor_2_mRNA_binding_protein_1	LYIGNLNESVTPADLEK	5	5	99.9995	18349.5	20573.3	14.1635	14.3285	0.02132	0.02132	-1.1212	3.50788e-06	0.000214682
1	87564	A41177_glutathione_transferase_(EC_2.5.1.18)_/_fatty-acyl-ethyl-ester_synthase_(EC_3.1.1.67)_III,_myocardial_-_human	DQQEAALVDMVNDGVEDLR	9	15	100	14747.4	16767.1	13.8482	14.0333	0.02462	0.02462	-1.13695	5.68096e-06	0.000325945
1	IPI00009104.6	RuvB-like_2	ALESDMAPVLIMATNR	9	9	99.9992	20908.6	19000.5	14.3518	14.2137	0.01921	0.01921	1.10042	1.17417e-05	0.00063405
1	IPI00012048.1	Nucleoside_diphosphate_kinase_A	VMLGETNPADSKPGTIR	10	11	100	38789.4	43954.6	15.2434	15.4237	0.02594	0.02594	-1.13316	1.93794e-05	0.000988348
1	IPI00029079.5	GMP_synthase	VVYIFGPPVKEPPTDVTPTFLTTGVLSTLR	7	7	99.9973	16848.1	15136.8	14.0403	13.8858	0.02293	0.02293	1.11306	3.06377e-05	0.00140627
1	IPI00291510.3	Inosine-5'-monophosphate_dehydrogenase_2	VAQGVSGAVQDK	8	8	99.9981	15911.9	18005.4	13.9578	14.1361	0.02644	0.02644	-1.13157	3.03012e-05	0.00140627
1	IPI00021187.3	RuvB-like_1	VPFCPMVGSEVYSTEIK	10	10	100	18603.6	17014.5	14.1833	14.0545	0.01969	0.01969	1.0934	4.67758e-05	0.00204477
1	IPI00015018.1	Inorganic_pyrophosphatase	VLGILAMIDEGETDWK	7	7	100	25907	28821.8	14.6611	14.8149	0.02451	0.02451	-1.11251	8.25452e-05	0.00344439
1	IPI00015947.4	DnaJ_homolog_subfamily_B_member_1	EGDQTSNNIPADIVFVLK	3	3	99.6492	20153	22597.7	14.2987	14.4639	0.02715	0.02715	-1.12131	0.000123815	0.00494183
1	IPI00301936.3	ELAV-like_protein_1	TNLIVNYLPQNMTQDELR	5	6	99.9998	19487.5	18209.7	14.2503	14.1524	0.01654	0.01654	1.07017	0.000175856	0.00672648
1	IPI00026230.1	Heterogeneous_nuclear_ribonucleoprotein_H'	STGEAFVQFASQEIAEK	5	6	100	21228.7	18664.8	14.3737	14.188	0.0325	0.0325	1.13737	0.000267821	0.00983437
1	IPI00017617.1	Probable_ATP-dependent_RNA_helicase_DDX5	MLDMGFEPQIR	14	14	100	26013.6	24037.4	14.667	14.553	0.02007	0.02007	1.08221	0.000287859	0.0101636
1	IPI00010105.1	Eukaryotic_translation_initiation_factor_6	TSIEDQDELSSLLQVPLVAGTVNR	2	2	99.9995	15439.7	13684.9	13.9144	13.7403	0.03106	0.03106	1.12823	0.000336102	0.0114275
1	IPI00645078.1	Ubiquitin-activating_enzyme_E1	NEEDAAELVALAQAVNAR	28	32	100	20760.5	21757.8	14.3416	14.4092	0.01213	0.01213	-1.04804	0.000353766	0.0115985
1	IPI00220644.7	Isoform_M1_of_Pyruvate_kinase_isozymes_M1/M2	KGVNLPGAAVDLPAVSEK	23	33	100	30685.8	32867.5	14.9053	15.0044	0.01787	0.01787	-1.0711	0.000380181	0.0120347
1	IPI00479997.3	Stathmin	ASGQAFELILSPR	5	5	99.9522	22374.9	24429.8	14.4496	14.5764	0.02317	0.02317	-1.09184	0.000440749	0.0134869
1	IPI00027442.4	Alanyl-tRNA_synthetase,_cytoplasmic	VGAEDADGIDMAYR	17	20	100	14098.2	13357.8	13.7832	13.7054	0.01433	0.01433	1.05543	0.000478709	0.014176
1	35830	ubiquitin_activating_enzyme_E1_[Homo_sapiens]	NEEDAAELVALAQAVNAR	27	31	100	21768.1	22813.2	14.4099	14.4776	0.01278	0.01278	-1.04801	0.000632808	0.0181537
1	IPI00186290.5	Elongation_factor_2	STAISLFYELSENDLNFIK	36	45	100	37658.5	35442.7	15.2007	15.1132	0.01664	0.01664	1.06252	0.000680054	0.0183614
1	IPI00218667.2	Stathmin-2	ALEENNNFSK	2	3	97.2165	12750.5	14649	13.6383	13.8385	0.03804	0.03804	-1.1489	0.000672987	0.0183614
1	IPI00011134.1	Heat_shock_70_kDa_protein_6 or Heat_shock_70_kDa_protein_7_(Fragment)	ATAGDTHLGGEDFDNR	3	6	99.9998	52405.3	48728.4	15.6774	15.5725	0.02032	0.02032	1.07546	0.000821558	0.0215483
1	IPI00010204.1	Splicing_factor,_arginine/serine-rich_3	NPPGFAFVEFEDPR	4	4	99.9996	41483.7	36303.1	15.3403	15.1478	0.03745	0.03745	1.1427	0.00086447	0.022044
1	28935	ATP-citrate_(pro-S-)-lyase_[Homo_sapiens]	FICTTSAIQNR	6	6	99.9937	20132.1	18447.6	14.2972	14.1711	0.02484	0.02484	1.09131	0.00098342	0.0243995
1	IPI00013808.1	Alpha-actinin-4	VGWEQLLTTIAR	31	40	99.9999	21325	20245.5	14.3803	14.3053	0.01486	0.01486	1.05332	0.00104532	0.0252526
1	IPI00003881.5	heterogeneous_nuclear_ribonucleoprotein_F	ATENDIYNFFSPLNPVR	6	6	100	24857.6	25884.5	14.6014	14.6598	0.01162	0.01162	-1.04131	0.00108594	0.0255612
1	IPI00012007.5	Adenosylhomocysteinase	VAVVAGYGDVGK	12	17	99.9999	20480.9	19038	14.322	14.2166	0.0214	0.0214	1.07579	0.00132251	0.0293064
1	IPI00024067.3	clathrin_heavy_chain_1	SVNESLNNLFITEEDYQALR	28	32	99.9999	14545.4	15241.2	13.8283	13.8957	0.01365	0.01365	-1.04784	0.00128396	0.0293064
1	IPI00465439.4	Fructose-bisphosphate_aldolase_A	GILAADESTGSIAK	12	15	99.9999	29385.7	26307	14.8428	14.6832	0.03247	0.03247	1.11703	0.00134082	0.0293064
1	IPI00329801.11	Annexin_A5	GLGTDEESILTLLTSR	14	15	100	15141	16449.6	13.8862	14.0058	0.02444	0.02444	-1.08643	0.00140511	0.0299975
1	IPI00013508.5	Alpha-actinin-1	ICDQWDNLGALTQK	25	28	100	17834.5	17101.1	14.1224	14.0618	0.01256	0.01256	1.04289	0.00161406	0.0336752
1	IPI00217143.2	SDHA_protein	LGANSLLDLVVFGR	3	4	99.9747	10186.2	11686.9	13.3143	13.5126	0.04146	0.04146	-1.14733	0.00174612	0.0356209
1	IPI00166768.2	TUBA6_protein	TIQFVDWCPTGFK	9	13	99.9997	50481.4	53527.6	15.6235	15.708	0.01782	0.01782	-1.06034	0.0018833	0.0375842
1	IPI00019376.5	Septin-11	AAAQLLQSQAQQSGAQQTK	2	2	99.9996	11372	12829.7	13.4732	13.6472	0.03702	0.03702	-1.12818	0.00205182	0.0400759
1	IPI00304925.3	Heat_shock_70_kDa_protein_1	IINEPTAAAIAYGLDR	24	34	100	37697.8	35223.3	15.2022	15.1042	0.02096	0.02096	1.07025	0.002159	0.0412909
1	438069	thiol-specific_antioxidant_protein_[Homo_sapiens]	ATAVVDGAFK	8	8	99.9736	19952.6	21746.5	14.2843	14.4085	0.0271	0.0271	-1.08991	0.00256724	0.0462103
1	IPI00014424.1	Elongation_factor_1-alpha_2	IGGIGTVPVGR	7	9	99.9819	33579.6	31226.8	15.0353	14.9305	0.02282	0.02282	1.07535	0.00252692	0.0462103
1	IPI00643041.2	GTP-binding_nuclear_protein_Ran	VCENIPIVLCGNK	4	4	99.9968	54771.9	58483.8	15.7411	15.8358	0.02061	0.02061	-1.06777	0.00253339	0.0462103
1	IPI00005978.7	Splicing_factor,_arginine/serine-rich_2	DAEDAMDAMDGAVLDGR	2	2	100	30922.2	27476.9	14.9164	14.7459	0.03744	0.03744	1.12539	0.00272744	0.0481498
1	999934	_Chain_,_Annexin_V_(Lipocortin_V,_Endonexin_Ii,_Placental_Anticoagulant_Protein)_Mutant_With_Glu_17_Replaced_By_Gly,_Glu_78_Replaced_By_Gln_(E17g,E78q)_Complexed_With_Calcium	GLGTDEESILTLLTSR	14	15	100	13758.3	14928.9	13.748	13.8658	0.02613	0.02613	-1.08508	0.00295855	0.0512443
1	IPI00301277.1	Heat_shock_70_kDa_protein_1L	IINEPTAAAIAYGLDK	11	16	100	42206.8	40006	15.3652	15.2879	0.0172	0.0172	1.05501	0.00305769	0.0519808
1	IPI00029628.1	Reticulocalbin-2_precursor	LSEEEILENPDLFLTSEATDYGR	2	2	100	18786.9	22401.3	14.1974	14.4513	0.05677	0.05677	-1.19239	0.00317661	0.0530205
1	IPI00026119.6	Ubiquitin-activating_enzyme_E1	LAGTQPLEVLEAVQR	8	9	99.9994	20974	22328.4	14.3563	14.4466	0.02038	0.02038	-1.06458	0.00343133	0.0562493
1	IPI00002214.1	Importin_alpha-2_subunit	GINSSNVENQLQATQAAR	7	8	99.9997	15524.9	16833	13.9223	14.039	0.02651	0.02651	-1.08426	0.00362218	0.0583362
1	IPI00019884.1	Alpha-actinin-2	FAIQDISVEETSAK	8	9	99.9999	18987.7	18031.1	14.2128	14.1382	0.01708	0.01708	1.05305	0.00387517	0.0592901
1	IPI00023673.1	Galectin-3-binding_protein_precursor	ELSEALGQIFDSQR	4	4	100	17422.1	19376.5	14.0886	14.242	0.03511	0.03511	-1.11218	0.00385595	0.0592901
1	IPI00479186.4	pyruvate_kinase_3_isoform_1	KGVNLPGAAVDLPAVSEK	26	37	100	29961.2	31957.5	14.8708	14.9639	0.02124	0.02124	-1.06663	0.00376903	0.0592901
1	IPI00026516.1	Succinyl-CoA:3-ketoacid-coenzyme_A_transferase_1,_mitochondrial_precursor	DIPDGATVLVGGFGLCGIPENLIDALLK	2	2	99.9714	9140.67	10190.5	13.1581	13.3149	0.03601	0.03601	-1.11486	0.00394949	0.0594366
1	IPI00000874.1	Peroxiredoxin-1	QGGLGPMNIPLVSDPK	12	15	99.9988	29331.2	30990.7	14.8401	14.9195	0.01829	0.01829	-1.05658	0.00405364	0.0600201
1	927065	eukaryotic_translation_elongation_factor_1_alpha_1-like_14_[Homo_sapiens]	IGGIGTVPVGR	8	10	99.9819	41893	38619.2	15.3544	15.237	0.0276	0.0276	1.08477	0.00478196	0.06968
1	IPI00005102.3	Spermine_synthase	LVEYDIDEVVYDEDSPYQNIK	3	3	99.9674	10236	8649.24	13.3214	13.0784	0.05769	0.05769	1.18346	0.00515538	0.0717066
1	IPI00413778.7	FKBP1A_protein	GWEEGVAQMSVGQR	2	2	100	27309.2	25849.3	14.7371	14.6578	0.01879	0.01879	1.05647	0.00509313	0.0717066
1	IPI00418262.3	Fructose-bisphosphate_aldolase_C	GVVPLAGTDGETTTQGLDGLSER	4	5	99.9888	36924.9	33791.7	15.1723	15.0444	0.03029	0.03029	1.09272	0.00505133	0.0717066
1	IPI00026843.1	Phosphatidylinositol-4-phosphate_3-kinase_C2_domain-containing_gamma_polypeptide	QCLLTLIRK	2	3	96.9202	14479.4	15645.6	13.8217	13.9335	0.02659	0.02659	-1.08055	0.00524981	0.0719303
1	IPI00180675.4	Tubulin_alpha-3_chain	FDGALNVDLTEFQTNLVPYPR	21	27	100	35961.2	37971.3	15.1342	15.2126	0.01895	0.01895	-1.0559	0.00589391	0.0786354
1	IPI00738668.1	Heterogeneous nuclear ribonucleoprotein A3	IETIEVMEDR	4	4	99.9992	19318.4	18152.4	14.2377	14.1479	0.0217	0.0217	1.06423	0.0059105	0.0786354
1	IPI00007750.1	Tubulin_alpha-1_chain	FDGALNVDLTEFQTNLVPYPR	16	19	100	31947.4	33637.2	14.9634	15.0378	0.01804	0.01804	-1.0529	0.00610021	0.0799999
1	IPI00026260.1	Nucleoside_diphosphate_kinase_B	VMLGETNPADSKPGTIR	9	14	100	28852.8	31155.1	14.8164	14.9272	0.02758	0.02758	-1.07979	0.00737672	0.0953778
1	IPI00013881.5	heterogeneous_nuclear_ribonucleoprotein_H1	ATENDIYNFFSPLNPVR	7	8	100	24493.6	22829.8	14.5801	14.4786	0.02547	0.02547	1.07288	0.00780742	0.0988886
1	IPI00179709.4	Isoform_1_of_Tubulin_alpha-2_chain	FDGALNVDLTEFQTNLVPYPR	13	18	100	41759.5	44030	15.3498	15.4262	0.01919	0.01919	-1.05437	0.00786369	0.0988886
1	IPI00032826.1	Hsc70-interacting_protein	VAAIEALNDGELQK	6	6	100	20502.9	21614.4	14.3235	14.3997	0.01933	0.01933	-1.05421	0.00846988	0.105072
1	IPI00021290.4	ATP-citrate_synthase	DLVSSLTSGLLTIGDR	8	8	99.9998	20992.3	19639.4	14.3576	14.2615	0.02447	0.02447	1.06888	0.008648	0.105851
1	IPI00027165.3	Isoform_R-type_of_Pyruvate_kinase_isozymes_R/L	GDLGIEIPAEK	2	3	99.9256	18834.4	20625.5	14.2011	14.3321	0.03362	0.03362	-1.0951	0.0091079	0.108948
1	IPI00027175.1	Sorcin	SGTVDPQELQK	4	4	99.9573	12271	13295.5	13.583	13.6986	0.02973	0.02973	-1.08348	0.00922656	0.108948
1	IPI00444262.1	CDNA_FLJ45706_fis,_clone_FEBRA2028457,_highly_similar_to_Nucleolin	FGYVDFESAEDLEK	18	21	100	27967.6	26818.7	14.7715	14.711	0.01556	0.01556	1.04284	0.00925705	0.108948
1	IPI00013769.1	Alpha-enolase,_lung_specific	DATNVGDEGGFAPNILENK	3	5	100	75898.5	71617.2	16.2118	16.128	0.02166	0.02166	1.05978	0.00963978	0.110617
1	IPI00015029.1	Prostaglandin_E_synthase_3	LNWLSVDFNNWK	3	3	99.9989	30728	33036.7	14.9073	15.0118	0.02701	0.02701	-1.07513	0.00959654	0.110617
1	IPI00300371.3	Splicing_factor_3B_subunit_3	ELAAEMAAAFLNENLPESIFGAPK	5	6	99.9995	20592.9	19212.8	14.3299	14.2298	0.02648	0.02648	1.07183	0.0112428	0.127418
1	IPI00010471.4	Plastin-2	LNLAFIANLFNR	20	21	100	16423.4	15694.5	14.0035	13.938	0.01754	0.01754	1.04644	0.0121686	0.134588
1	IPI00219525.9	6-phosphogluconate_dehydrogenase,_decarboxylating	GILFVGSGVSGGEEGAR	11	11	99.9998	16183.9	16934.8	13.9823	14.0477	0.01751	0.01751	-1.0464	0.0120995	0.134588
1	IPI00005159.3	Actin-like_protein_2	DLMVGDEASELR	3	3	100	15966.6	17532.2	13.9628	14.0977	0.03639	0.03639	-1.09806	0.0127279	0.13584
1	IPI00163187.9	Fascin	DVPWGVDSLITLAFQDQR	10	12	99.9999	10457	9814.96	13.3522	13.2608	0.02458	0.02458	1.06542	0.0124847	0.13584
1	IPI00445401.2	Isoform_2_of_HECT,_UBA_and_WWE_domain-containing_protein_1	LLGPSAAADILQLSSSLPLQSR	5	5	100	7631.55	8118.64	12.8978	12.987	0.02416	0.02416	-1.06383	0.0130217	0.13584
1	IPI00554786.2	Thioredoxin_reductase_1,_cytoplasmic_precursor	FGEENIEVYHSYFWPLEWTIPSR	2	2	99.989	14994.7	13646.3	13.8722	13.7362	0.03677	0.03677	1.09881	0.0129721	0.13584
1	IPI00654623.1	Tumor_endothelial_marker_6	AELDQLLSGFGLEDPGSSLK	2	2	100	8343.76	7473.51	13.0265	12.8676	0.04283	0.04283	1.11644	0.0126871	0.13584
1	IPI00003865.1	Isoform_1_of_Heat_shock_cognate_71_kDa_protein	NQVAMNPTNTVFDAK	26	36	100	37172.9	36120.6	15.182	15.1405	0.01141	0.01141	1.02913	0.0145119	0.149684
1	IPI00017596.2	Microtubule-associated_protein_RP/EB_family_member_1	NIELICQENEGENDPVLQR	5	6	100	15771.9	14733.7	13.9451	13.8468	0.0275	0.0275	1.07046	0.0160665	0.163878
1	IPI00027350.2	Peroxiredoxin-2	ATAVVDGAFK	10	10	99.9736	19197.2	20853.8	14.2286	14.348	0.03356	0.03356	-1.0863	0.0164508	0.165955
1	IPI00374975.2	Probable_phosphoglycerate_mutase_4	TLWTVLDAIDQMWLPVVR	6	7	99.9998	28389.5	30648.8	14.7931	14.9035	0.03153	0.03153	-1.07958	0.0180655	0.180262
1	IPI00031420.3	UDP-glucose_6-dehydrogenase	INAWNSPTLPIYEPGLK	12	14	100	10153.9	10575.6	13.3097	13.3685	0.01687	0.01687	-1.04154	0.0187576	0.185156
1	IPI00054042.1	Isoform_1_of_General_transcription_factor_II-I	VPFALFESFPEDFYVEGLPEGVPFR	4	4	99.9401	11243.9	10225.6	13.4569	13.3199	0.04135	0.04135	1.09958	0.0248404	0.242591
1	IPI00025815.1	TAR_DNA-binding_protein_43	AFAFVTFADDQIAQSLCGEDLIIK	6	6	99.9976	14429.7	13740.7	13.8168	13.7462	0.02162	0.02162	1.05015	0.0268309	0.259271
1	IPI00003377.1	Isoform_1_of_Splicing_factor,_arginine/serine-rich_7	NPPGFAFVEFEDPR	4	4	99.9996	40969.8	37748.2	15.3223	15.2041	0.03636	0.03636	1.08535	0.0274922	0.262894
1	IPI00003362.2	Hypothetical_protein	NQLTSNPENTVFDAK	13	16	100	22728.9	21627.5	14.4722	14.4006	0.0225	0.0225	1.05092	0.030522	0.275398
1	IPI00007058.1	Coronin-1B	KSDLFQDDLYPDTAGPEAALEAEEWVSGR	2	2	99.9907	51058.9	56412.9	15.6399	15.7837	0.04532	0.04532	-1.10486	0.0310153	0.275398
1	IPI00008982.1	Isoform_Long_of_Delta_1-pyrroline-5-carboxylate_synthetase	TPLFDQIIDMLR	2	2	99.9952	12031.3	14023.3	13.5545	13.7755	0.06946	0.06946	-1.16556	0.0306425	0.275398
1	IPI00010154.3	Rab_GDP_dissociation_inhibitor_alpha	SPYLYPLYGLGELPQGFAR	11	11	100	15910.9	16825.9	13.9577	14.0384	0.0255	0.0255	-1.0575	0.0315809	0.275398
1	IPI00025447.6	EEF1A1_protein	IGGIGTVPVGR	11	14	99.9819	42644.3	40308.7	15.3801	15.2988	0.02573	0.02573	1.05794	0.0318529	0.275398
1	IPI00026215.1	Flap_endonuclease_1	EAHQLFLEPEVLDPESVELK	3	3	99.9972	11274.3	10558.7	13.4607	13.3661	0.0297	0.0297	1.06777	0.0304998	0.275398
1	IPI00031556.5	Splicing_factor_U2AF_65_kDa_subunit	SVDETTQAMAFDGIIFQGQSLK	6	6	100	15745.4	14792.4	13.9426	13.8526	0.02853	0.02853	1.06442	0.0319089	0.275398
1	IPI00100197.3	Isoform_1_of_NSFL1_cofactor_p47	LGAAPEEESAYVAGEK	5	5	99.9873	9672.89	8957.34	13.2397	13.1289	0.03453	0.03453	1.07988	0.0292615	0.275398
1	IPI00218829.8	G1_to_S_phase_transition_protein_1_homolog	EQSDFCPWYIGLPFIPYLDNLPNFNR	3	5	99.8716	10976.9	10332.3	13.4222	13.3349	0.02752	0.02752	1.06238	0.0311269	0.275398
1	IPI00289758.5	Calpain-2_catalytic_subunit_precursor	NYPNTFWMNPQYLIK	3	3	99.9882	9549.47	8689.12	13.2212	13.085	0.04275	0.04275	1.09902	0.0304572	0.275398
1	IPI00328319.7	Histone-binding_protein_RBBP4	CLSFNPYSEFILATGSADK	6	6	99.9998	19458.9	21051.6	14.2481	14.3616	0.03606	0.03606	-1.08185	0.0323997	0.275398
1	IPI00395865.4	Histone-binding_protein_RBBP7	CLSFNPYSEFILATGSADK	6	6	99.9998	19458.9	21051.6	14.2481	14.3616	0.03606	0.03606	-1.08185	0.0323997	0.275398
1	IPI00303882.2	Isoform_B_of_Mannose-6-phosphate_receptor-binding_protein_1	LGQMVLSGVDTVLGK	2	2	99.9954	19870.7	17279.5	14.2784	14.0768	0.06451	0.06451	1.14996	0.0335737	0.282759
1	IPI00023728.1	Gamma-glutamyl_hydrolase_precursor	TAFYLAEFFVNEAR	2	3	100	7198.01	6695.32	12.8134	12.7089	0.03375	0.03375	1.07508	0.0352158	0.293892
1	IPI00022774.2	Transitional_endoplasmic_reticulum_ATPase	LIVDEAINEDNSVVSLSQPK	24	26	100	21556.8	22260.3	14.3959	14.4422	0.01505	0.01505	-1.03263	0.0361062	0.298608
1	IPI00022830.3	Isoform_2_of_NSFL1_cofactor_p47	LGSTAPQVLSTSSPAQQAENEAK	4	4	99.9858	10964.8	10053.9	13.4206	13.2955	0.04077	0.04077	1.0906	0.0366821	0.300662
1	IPI00017451.1	Splicing_factor_3_subunit_1	VMQQQQQTTQQQLPQK	2	2	99.9767	8383.95	7950.36	13.0334	12.9568	0.02507	0.02507	1.05454	0.037455	0.304281
1	49168528	ANXA5_[Homo_sapiens]	GLGTDEESILTLLTSR	15	16	100	13901.7	14812.4	13.763	13.8545	0.0304	0.0304	-1.06551	0.0401723	0.315198
1	IPI00001639.2	Importin_beta-1_subunit	IQFNDLQSLLCATLQNVLR	14	17	100	13753.6	14276.9	13.7475	13.8014	0.01789	0.01789	-1.03805	0.0401443	0.315198
1	IPI00017672.4	Hypothetical_protein_FLJ25678	LGADAVGMSTVPEVIVAR	3	3	99.992	16201	14394.3	13.9838	13.8132	0.05663	0.05663	1.12552	0.0400578	0.315198
1	IPI00018140.3	Isoform_1_of_Heterogeneous_nuclear_ribonucleoprotein_Q	NLANTVTEEILEK	10	11	100	24649.2	23518.4	14.5893	14.5215	0.02238	0.02238	1.04808	0.0391649	0.315198
1	IPI00016346.1	Proline_synthetase_co-transcribed_bacterial_homolog_protein	LMAVPNLFMLETVDSVK	2	2	99.7309	13679.5	14626.4	13.7397	13.8363	0.03223	0.03223	-1.06922	0.0411374	0.317541
1	IPI00024097.3	Isoform_1_of_Testin	STPAAVGAMEDK	3	3	99.832	10508.1	9247.88	13.3592	13.1749	0.06154	0.06154	1.13627	0.0411627	0.317541
1	IPI00013877.2	Isoform_1_of_Heterogeneous_nuclear_ribonucleoprotein_H3	ATENDIANFFSPLNPIR	3	4	100	14992.7	15983.8	13.872	13.9643	0.03103	0.03103	-1.06611	0.0424027	0.324023
1	IPI00219156.6	60S_ribosomal_protein_L30	VCTLAIIDPGDSDIIR	3	4	100	20611.6	21981.6	14.3312	14.424	0.03125	0.03125	-1.06647	0.0427089	0.324023
1	IPI00013939.3	Isoform_1_of_Replication_protein_A_32_kDa_subunit	TISQLLSATLVDEVFR	2	2	99.9928	10272	11416.7	13.3264	13.4789	0.05163	0.05163	-1.11144	0.0439886	0.328305
1	IPI00217966.6	lactate_dehydrogenase_A	DLADELALVDVIEDK	16	23	100	20216	20905.6	14.3032	14.3516	0.01638	0.01638	-1.03411	0.0439159	0.328305
1	IPI00289334.1	Isoform_1_of_Filamin-B	LIALLEVLSQK	5	5	99.9999	11745.6	10763.3	13.5198	13.3938	0.0432	0.0432	1.09127	0.0464298	0.343731
1	IPI00020501.1	Myosin-11	TQLEELEDELQATEDAK	3	3	100	15654.4	14906.6	13.9343	13.8637	0.02437	0.02437	1.05016	0.0478286	0.348546
1	IPI00293126.1	Tubulin-specific_chaperone_B	LGEYEDVSR	5	6	99.9913	15224	14340.8	13.8941	13.8078	0.02976	0.02976	1.06159	0.0478396	0.348546
1	IPI00418169.2	annexin_A2_isoform_1	AEDGSVIDYELIDQDAR	16	22	100	13600.9	13179.4	13.7314	13.686	0.01571	0.01571	1.03199	0.0482431	0.348718
1	IPI00022334.1	Ornithine_aminotransferase,_mitochondrial_precursor	AFYNNVLGEYEEYITK	4	4	99.9993	16741.6	17984.6	14.0311	14.1345	0.03582	0.03582	-1.07425	0.0487845	0.349876
1	14916999	GRP78_HUMAN_78_kDa_glucose-regulated_protein_precursor_(GRP_78)_(Immunoglobulin_heavy_chain-binding_protein)_(BiP)_(Endoplasmic_reticulum_lumenal_Ca(2+)-binding_protein_grp78)	NQLTSNPENTVFDAK	14	17	100	23847.2	22870.6	14.5415	14.4812	0.02112	0.02112	1.0427	0.050907	0.352033
1	IPI00009943.2	Tumor_protein,_translationally-controlled_1	NYQFFIGENMNPDGMVALLDYR	4	6	99.9994	24677.8	23479.1	14.5909	14.5191	0.02517	0.02517	1.05106	0.0511049	0.352033
1	IPI00180730.1	Similar_to_Elongation_factor_1-alpha_1	MDSTEPPYSQK	6	8	99.9741	21937.3	20574.7	14.4211	14.3286	0.03248	0.03248	1.06623	0.0515576	0.352033
1	IPI00180954.4	Cold-inducible_RNA-binding_protein	LFVGGLSFDTNEQSLEQVFSK	3	3	99.9936	11868.7	12855.9	13.5349	13.6501	0.0404	0.0404	-1.08318	0.0511072	0.352033
1	IPI00215884.3	splicing_factor,_arginine/serine-rich_1	EAGDVCYADVYR	6	6	99.9996	14017.4	12690.6	13.7749	13.6315	0.05044	0.05044	1.10454	0.0518648	0.352033
1	IPI00219678.2	Eukaryotic_translation_initiation_factor_2_subunit_1	VVTDTDETELAR	3	3	99.9835	13634.6	12870	13.735	13.6517	0.02931	0.02931	1.05941	0.052153	0.352033
1	IPI00306960.3	Asparaginyl-tRNA_synthetase,_cytoplasmic	LMTDTINEPILLCR	3	3	99.9978	25888.4	24951.5	14.66	14.6068	0.01859	0.01859	1.03755	0.0505547	0.352033
1	IPI00410714.4	Hemoglobin_subunit_alpha	VGAHAGEYGAEALER	2	2	99.7185	20278.7	23733.4	14.3077	14.5346	0.07934	0.07934	-1.17036	0.0505784	0.352033
1	IPI00303476.1	ATP_synthase_subunit_beta,_mitochondrial_precursor	IPSAVGYQPTLATDMGTMQER	16	19	100	26137.7	27779.5	14.6738	14.7617	0.03117	0.03117	-1.06281	0.0538111	0.360573
1	IPI00007074.4	Tyrosyl-tRNA_synthetase,_cytoplasmic	QVEHPLLSGLLYPGLQALDEEYLK	7	7	99.9988	14065.6	13521.4	13.7799	13.723	0.02068	0.02068	1.04025	0.0594418	0.390214
1	IPI00419373.1	Isoform_1_of_Heterogeneous_nuclear_ribonucleoprotein_A3	LFIGGLSFETTDDSLR	9	11	100	25727.6	24882.2	14.651	14.6028	0.01748	0.01748	1.03398	0.0590658	0.390214
1	IPI00455527.3	27_kDa_protein	VAAIEALNDGELQK	3	3	100	17305.9	18532.4	14.079	14.1778	0.0359	0.0359	-1.07087	0.0595098	0.390214
1	IPI00334190.4	Stomatin-like_protein_2	ILEPGLNILIPVLDR	3	3	99.9505	10917.3	10218.3	13.4143	13.3189	0.03486	0.03486	1.06841	0.0607437	0.395481
1	IPI00010706.1	Glutathione_synthetase	AWELYGSPNALVLLIAQEK	6	6	99.9999	17099	16206.5	14.0616	13.9843	0.02835	0.02835	1.05507	0.0616039	0.398257
1	IPI00025698.2	LIM_domain_kinase_2_isoform_1	ELLVDCYKPTEAFISGLLDK	2	2	99.9962	9887.79	10597.5	13.2714	13.3714	0.03672	0.03672	-1.07178	0.0620671	0.398445
1	IPI00003965.4	Ubiquitin_carboxyl-terminal_hydrolase_7	NSSLAEFVQSLSQTMGFPQDQIR	5	5	99.9973	7920.86	7490.91	12.9514	12.8709	0.02976	0.02976	1.0574	0.0637434	0.403561
1	IPI00017454.3	CDNA_FLJ13940_fis,_clone_Y79AA1000833,_moderately_similar_to_TUBULIN_ALPHA-1_CHAIN	LISQIVSSITASLR	4	5	99.9508	36263.6	38108.8	15.1462	15.2178	0.02646	0.02646	-1.05089	0.0636569	0.403561
1	IPI00063827.1	Isoform_1_of_Abhydrolase_domain-containing_protein_14B	TPALIVYGDQDPMGQTSFEHLK	2	2	99.9929	11976.2	13324.6	13.5479	13.7018	0.05762	0.05762	-1.11259	0.0669908	0.412735
1	IPI00178352.4	Isoform_1_of_Filamin-C	LIALLEVLSQK	4	4	99.9999	12016.2	10828.7	13.5527	13.4026	0.0561	0.0561	1.10966	0.0665223	0.412735
1	IPI00246058.5	PDCD6IP_protein	NLATAYDNFVELVANLK	2	2	99.9979	11021.4	11624.6	13.428	13.5049	0.02875	0.02875	-1.05473	0.0666856	0.412735
1	IPI00440493.2	ATP_synthase_subunit_alpha,_mitochondrial_precursor	EVAAFAQFGSDLDAATQQLLSR	13	14	100	26177.2	27563.3	14.676	14.7505	0.02786	0.02786	-1.05295	0.0669194	0.412735
1	IPI00453476.2	PREDICTED:_similar_to_Phosphoglycerate_mutase_1_(Phosphoglycerate_mutase_isozyme_B)_(PGAM-B)_(BPG-dependent_PGAM_1)_isoform_1	TLWTVLDAIDQMWLPVVR	10	12	99.9998	29500.9	30792.1	14.8485	14.9103	0.02326	0.02326	-1.04377	0.0684107	0.418674
1	IPI00010320.1	Chromobox_protein_homolog_1	IIGATDSSGELMFLMK	2	2	99.9958	14273.3	15332	13.801	13.9043	0.03906	0.03906	-1.07417	0.0697978	0.424334
1	IPI00334627.2	Similar_to_annexin_A2_isoform_1	GLGTDEDSLIEIICSR	12	14	100	17129.7	16607.9	14.0642	14.0196	0.01693	0.01693	1.03142	0.070434	0.425384
1	IPI00018206.3	Aspartate_aminotransferase,_mitochondrial_precursor	IAAAILNTPDLR	5	5	99.9877	21237.3	20488.7	14.3743	14.3225	0.01975	0.01975	1.03654	0.0720447	0.429461
1	IPI00784295.1	Heat_shock_protein_HSP_90-alpha	NPDDITNEEYGEFYK	26	33	100	33650.7	33008	15.0383	15.0105	0.0106	0.0106	1.01947	0.0716481	0.429461
1	IPI00012442.1	Ras-GTPase-activating_protein-binding_protein_1	LPNFGFVVFDDSEPVQK	4	4	100	22155.1	20006.8	14.4354	14.2882	0.05651	0.05651	1.10738	0.0738603	0.437444
1	IPI00219365.2	Moesin	TQEQLALEMAELTAR	12	12	100	14392.2	14822.1	13.813	13.8555	0.01645	0.01645	-1.02987	0.0761822	0.448303
1	IPI00012345.2	Isoform_SRP55-1_of_Splicing_factor,_arginine/serine-rich_6	LIVENLSSR	2	2	99.9867	21848.6	20276.4	14.4153	14.3075	0.04191	0.04191	1.07754	0.0774196	0.449818
1	IPI00221354.1	Isoform_Short_of_RNA-binding_protein_FUS	GEATVSFDDPPSAK	5	5	99.9989	22230.9	20484.8	14.4403	14.3223	0.0459	0.0459	1.08524	0.0773664	0.449818
1	IPI00025091.2	40S_ribosomal_protein_S11	EAIEGTYIDKK	6	6	99.9277	18982.7	18092.1	14.2124	14.1431	0.02708	0.02708	1.04923	0.0785915	0.453755
1	IPI00000816.1	14-3-3_protein_epsilon	AAFDDAIAELDTLSEESYK	11	17	100	28283	28981.2	14.7876	14.8228	0.0138	0.0138	-1.02469	0.0799064	0.455087
1	IPI00030363.1	Acetyl-CoA_acetyltransferase,_mitochondrial_precursor	TPIGSFLGSLSLLPATK	2	2	99.9996	11841.2	12875.5	13.5315	13.6523	0.04747	0.04747	-1.08735	0.0803094	0.455087
1	IPI00179057.6	Isoform_1_of_Cullin-4B	TIDGILLLIER	2	2	99.2175	19368.6	17946.6	14.2414	14.1314	0.04317	0.04317	1.07924	0.0799256	0.455087
1	IPI00301263.2	CAD_protein	CGSRPPPGFPGLETMLPLLLTAVSEGR	6	6	99.9872	16867.5	17774.2	14.042	14.1175	0.02976	0.02976	-1.05376	0.081078	0.456623
1	IPI00025849.1	Acidic_leucine-rich_nuclear_phosphoprotein_32_family_member_A	SLDLFNCEVTNLNDYR	4	4	100	22648.6	21630.1	14.4671	14.4008	0.0262	0.0262	1.04709	0.0815756	0.456625
1	IPI00020632.4	ArgininosuccinAte_synthetAse	EFVEEFIWPAIQSSALYEDR	5	5	99.9841	12808.5	11945.2	13.6448	13.5441	0.03981	0.03981	1.07227	0.0822179	0.45743
1	IPI00012069.1	NAD(P)H_dehydrogenase_[quinone]_1	GWEVVESDLYAMNFNPIISR	5	6	100	10497.5	10930.3	13.3578	13.416	0.0231	0.0231	-1.04123	0.082789	0.457833
1	IPI00257882.6	Xaa-Pro_dipeptidase	VPLALFALNR	2	2	99.9673	13916.6	12946.6	13.7645	13.6603	0.04145	0.04145	1.07492	0.0838417	0.460878
1	IPI00219446.4	Phosphatidylethanolamine-binding_protein_1	GNDISSGTVLSDYVGSGPPK	8	11	100	26034	27880.2	14.6681	14.767	0.03956	0.03956	-1.07092	0.0857704	0.466235
1	IPI00386491.5	Isoform_Short_of_Heterogeneous_nuclear_ribonucleoprotein_U	NFILDQTNVSAAAQR	13	14	100	31839.4	30402	14.9585	14.8919	0.02668	0.02668	1.04728	0.0858319	0.466235
1	IPI00172421.6	Isoform_2_of_S-phase_kinase-associated_protein_1A	VDQGTLFELILAANYLDIK	4	4	100	23845.3	24921.2	14.5414	14.6051	0.02561	0.02561	-1.04512	0.0872828	0.471327
1	IPI00376005.1	Eukaryotic_initiation_factor_5A_isoform_I_variant_A	VHLVGIDIFTGK	6	7	99.9696	23692.3	22819.3	14.5321	14.478	0.02187	0.02187	1.03826	0.0884129	0.474638
1	IPI00465248.5	enolase_1	DYPVVSIEDPFDQDDWGAWQK	19	26	100	45231.7	43027.9	15.465	15.393	0.02946	0.02946	1.05122	0.0922967	0.492607
1	IPI00018452.1	Copine-1	SDPLCVLLQDVGGGSWAELGR	3	3	100	9460.04	8345.31	13.2076	13.0267	0.07441	0.07441	1.13358	0.0942149	0.494224
1	IPI00185146.4	Importin-9	FTVAMSPELIQQFLQATVSGLHETQPPSVR	3	3	99.2051	8599.18	9032.86	13.07	13.141	0.02913	0.02913	-1.05043	0.0934606	0.494224
1	IPI00646689.1	Thioredoxin-like_protein_5	SWCPDCVQAEPVVR	2	2	99.9997	14103.3	15216.9	13.7837	13.8934	0.04505	0.04505	-1.07896	0.0938137	0.494224
1	21749456	unnamed_protein_product_[Homo_sapiens]	AEGPEVDVNLPK	7	8	99.9496	12100.5	12653.7	13.5628	13.6273	0.02689	0.02689	-1.04571	0.0985484	0.514019
1	IPI00641319.1	Ubiquitin-activating_enzyme_E1	DNPGVVTCLDEAR	3	3	100	21719.6	22600	14.4067	14.464	0.024	0.024	-1.04053	0.0999412	0.518339
1	IPI00297982.6	Eukaryotic_translation_initiation_factor_2_subunit_3	IVLTNPVCTEVGEK	4	5	99.9736	13638.7	13049.3	13.7354	13.6717	0.02703	0.02703	1.04517	0.104157	0.53717
1	IPI00218830.1	Isoform_Short_of_Glycylpeptide_N-tetradecanoyltransferase_1	FGIGDGNLQYYLYNWK	2	2	99.9959	11044.9	11739	13.4311	13.519	0.03748	0.03748	-1.06285	0.10579	0.53953
1	IPI00295400.1	Tryptophanyl-tRNA_synthetase	WLQDVFNVPLVIQMTDDEK	8	9	99.9994	12135.7	11557.9	13.567	13.4966	0.02999	0.02999	1.04999	0.105769	0.53953
1	IPI00374686.4	29_kDa_protein	IETIEVMEDR	5	6	99.9992	24484.9	23685	14.5796	14.5317	0.02058	0.02058	1.03377	0.108358	0.549575
1	IPI00026154.1	Glucosidase_2_subunit_beta_precursor	YEQGTGCWQGPNR	7	7	99.9996	19038.5	20021	14.2166	14.2892	0.03125	0.03125	-1.05161	0.10922	0.550899
1	IPI00016910.1	Eukaryotic_translation_initiation_factor_3_subunit_8	TEPTAQQNLALQLAEK	3	3	99.9248	21568.4	22275	14.3966	14.4431	0.02006	0.02006	-1.03276	0.10987	0.551149
1	126608	LYSOZYME_Spiked_Standard_(HEN)	IVSDGNGMNAWVAWR	8	10	100	49282.8	51921	15.5888	15.664	0.03278	0.03278	-1.05353	0.113332	0.55319
1	IPI00019502.2	Myosin-9	IIGLDQVAGMSETALPGAFK	34	37	100	15764.2	15458.3	13.9444	13.9161	0.01234	0.01234	1.01979	0.113892	0.55319
1	IPI00021926.2	26S_protease_regulatory_subunit_S10B	ALQSVGQIVGEVLK	4	5	99.9998	15896	15045.9	13.9564	13.8771	0.03437	0.03437	1.0565	0.111546	0.55319
1	IPI00024821.1	26S_proteasome_non-ATPase_regulatory_subunit_14	AGVPMEVMGLMLGEFVDDYTVR	2	2	100	6982.12	7317.23	12.7694	12.8371	0.02947	0.02947	-1.048	0.113348	0.55319
1	IPI00216318.5	tyrosine_3-monooxygenase/tryptophan_5-monooxygenase_activation_protein,_beta_polypeptide	TAFDEAIAELDTLNEESYK	12	16	100	19195	18262.2	14.2284	14.1566	0.03128	0.03128	1.05108	0.113018	0.55319
1	IPI00299155.5	Proteasome_subunit_alpha_type_4	LNEDMACSVAGITSDANVLTNELR	4	5	100	15615.2	16421.8	13.9307	14.0033	0.03149	0.03149	-1.05165	0.111469	0.55319
1	14424542	RPL14_protein_[Homo_sapiens]	LVAIVDVIDQNR	4	4	100	28128	30240.2	14.7797	14.8842	0.04567	0.04567	-1.07509	0.114557	0.55349
1	IPI00022078.3	Protein_NDRG1	YFVQGMGYMPSASMTR	4	5	100	8551.94	7784.52	13.062	12.9264	0.05965	0.05965	1.09858	0.116594	0.558945
1	IPI00030144.1	Peptidyl-prolyl_cis-trans_isomerase	IIPGFMCQGGDFTR	2	2	99.7718	154526	163126	17.2375	17.3156	0.03439	0.03439	-1.05565	0.116903	0.558945
1	IPI00026271.4	40S_ribosomal_protein_S14	IEDVTPIPSDSTR	3	3	99.9997	25774	23992.3	14.6536	14.5503	0.04568	0.04568	1.07426	0.118412	0.563223
1	IPI00300096.4	Ras-related_protein_Rab-35	LQIWDTAGQER	2	2	98.8572	22415.3	23924.4	14.4522	14.5462	0.04169	0.04169	-1.06732	0.119635	0.566108
1	IPI00014197.1	Hypothetical_protein	KTPQGPPEIYSDTQFPSLQSTAK	2	2	96.7984	21898.7	20251.1	14.4186	14.3057	0.05048	0.05048	1.08136	0.122702	0.574993
1	IPI00028481.1	Ras-related_protein_Rab-8A	LLLIGDSGVGK	2	2	99.835	22434.6	23937.6	14.4534	14.547	0.04192	0.04192	-1.06699	0.123286	0.574993
1	IPI00383449.2	Isoform_2_of_Ras-related_protein_Rab-15	LLLIGDSGVGK	2	2	99.835	22435.1	23938	14.4535	14.547	0.04192	0.04192	-1.06698	0.123392	0.574993
1	IPI00000495.1	PNAS-125	EISFDTMQQELQIGADDVEAFVIDAVR	2	3	99.9992	15709	16480.7	13.9393	14.0085	0.03121	0.03121	-1.04913	0.125762	0.583076
1	IPI00028006.1	Proteasome_subunit_beta_type_2	FILNLPTFSVR	3	3	99.9885	19560.3	17863.1	14.2556	14.1247	0.0593	0.0593	1.09501	0.127153	0.586567
1	IPI00293867.6	D-dopachrome_decarboxylase	PFLELDTNLPANR	2	2	99.9674	18856	20143.8	14.2027	14.298	0.04346	0.04346	-1.0683	0.129708	0.595359
1	IPI00019906.1	Isoform_2_of_Basigin_precursor	AAGTVFTTVEDLGSK	3	3	99.9644	17360.8	16551.8	14.0835	14.0147	0.03163	0.03163	1.04888	0.132549	0.605219
1	IPI00220487.3	ATP_synthase,_H+_transporting,_mitochondrial_F0_complex,_subunit_d_isoform_a	LAALPENPPAIDWAYYK	2	2	99.9987	18247.7	19601.7	14.1554	14.2587	0.04753	0.04753	-1.0742	0.133175	0.605219
1	IPI00001159.9	GCN1-like_protein_1	LVLPSLLAALEEESWR	10	10	100	8792.91	8417.29	13.1021	13.0391	0.0291	0.0291	1.04463	0.134609	0.608722
1	IPI00021439.1	Actin,_cytoplasmic_1	KDLYANTVLSGGTTMYPGIADR	21	30	100	46323.9	47623.2	15.4995	15.5394	0.01866	0.01866	-1.02805	0.139138	0.621031
1	IPI00022977.1	Creatine_kinase_B-type	LEQGQAIDDLMPAQK	21	22	100	40393.5	39081.4	15.3018	15.2542	0.02228	0.02228	1.03357	0.13936	0.621031
1	IPI00291006.1	Malate_dehydrogenase,_mitochondrial_precursor	VAVLGASGGIGQPLSLLLK	17	17	100	25336.6	26358.2	14.6289	14.686	0.02664	0.02664	-1.04032	0.138823	0.621031
1	IPI00743544.1	15_kDa_protein	NLQTVNVDEN	2	2	96.1565	11511.5	12092.5	13.4908	13.5618	0.03332	0.03332	-1.05047	0.14037	0.622508
1	IPI00020599.1	Calreticulin_precursor	FYALSASFEPFSNK	6	9	100	25263.5	26139.1	14.6248	14.6739	0.02322	0.02322	-1.03466	0.143102	0.628553
1	IPI00552452.1	Ubiquitin-activating_enzyme_E1	NGSEADIDEGLYSR	2	2	99.9997	21774.8	22765.7	14.4104	14.4746	0.03029	0.03029	-1.04551	0.142568	0.628553
1	IPI00023048.3	Elongation_factor_1-delta	SIQLDGLVWGASK	8	10	100	17470.6	17020.1	14.0926	14.055	0.01787	0.01787	1.02647	0.144544	0.631865
1	IPI00013894.1	Stress-induced-phosphoprotein_1	AMADPEVQQIMSDPAMR	15	15	100	21151.4	21921.1	14.3685	14.42	0.0245	0.0245	-1.03639	0.14533	0.632287
1	IPI00000875.5	Elongation_factor_1-gamma	ALIAAQYSGAQVR	15	17	100	23663	23116.8	14.5303	14.4967	0.01617	0.01617	1.02363	0.149311	0.646543
1	IPI00748721.1	35_kDa_protein	FYALSASFEPFSNK	3	4	100	29605.7	30997.7	14.8536	14.9199	0.03188	0.03188	-1.04702	0.150195	0.647319
1	345752	S29028_aspartate_transaminase_(EC_2.6.1.1)_(clone_8C7)_-_human	ITWSNPPAQGAR	5	5	99.9348	13579.1	12918.4	13.7291	13.6571	0.03468	0.03468	1.05114	0.151024	0.647852
1	IPI00294536.1	Serine-threonine_kinase_receptor-associated_protein	QGDTGDWIGTFLGHK	2	2	99.6208	16745.2	15838.8	14.0315	13.9512	0.03893	0.03893	1.05722	0.153412	0.652419
1	IPI00382470.2	Heat_shock_protein_HSP_90-alpha_2	NPDDITNEEYGEFYK	24	31	100	33905.6	33256.1	15.0492	15.0213	0.01353	0.01353	1.01953	0.15351	0.652419
1	IPI00004358.3	Glycogen_phosphorylase,_brain_form	LQDFNVGDYIEAVLDR	2	2	99.9994	10405.1	9645.94	13.345	13.2357	0.05345	0.05345	1.0787	0.156892	0.657656
1	IPI00009342.1	Ras_GTPase-activating-like_protein_IQGAP1	ILAIGLINEALDEGDAQK	7	7	100	14211.3	14739.8	13.7948	13.8474	0.0257	0.0257	-1.03719	0.155828	0.657656
1	IPI00219604.2	Dual_specificity_mitogen-activated_protein_kinase_kinase_1	LCDFGVSGQLIDSMANSFVGTR	2	2	99.9998	7069.27	6300.08	12.7873	12.6212	0.08124	0.08124	1.12209	0.156681	0.657656
1	IPI00024364.2	Transportin_1	TQDQDENVALEACEFWLTLAEQPICK	5	7	99.9938	13362.5	14060.2	13.7059	13.7793	0.03604	0.03604	-1.05221	0.158366	0.660819
1	IPI00029468.1	Alpha-centractin	TLFSNIVLSGGSTLFK	2	2	99.9682	21887.1	25394.8	14.4178	14.6322	0.1055	0.1055	-1.16026	0.159271	0.661589
1	IPI00008223.3	UV_excision_repair_protein_RAD23_homolog_B	SNLFEDATSALVTGQSYENMVTEIMSMGYER	6	7	99.955	13360.1	12949.5	13.7056	13.6606	0.02233	0.02233	1.03171	0.162535	0.672105
1	180555	creatine_kinase-B	LEQGQAIDDLMPAQK	20	21	100	42209.3	40904	15.3653	15.32	0.02256	0.02256	1.03191	0.164136	0.672664
1	IPI00008527.3	60S_acidic_ribosomal_protein_P1	KEESEESDDDMGFGLFD	2	2	99.9937	34790.3	32607.8	15.0864	14.9929	0.0465	0.0465	1.06693	0.163819	0.672664
1	IPI00014263.1	eukaryotic_translation_initiation_factor_4H_isoform_1	TVATPLNQVANPNSAIFGGAR	7	8	99.9953	16923.8	16365.5	14.0468	13.9984	0.02417	0.02417	1.03411	0.165413	0.674884
1	IPI00443909.1	Isoform_1_of_MIR-interacting_saposin-like_protein_precursor	INPDGSQSVVEVPYAR	3	3	100	11224.6	11673.2	13.4544	13.5109	0.02832	0.02832	-1.03997	0.166659	0.676961
1	IPI00175649.3	Leucine-rich_repeat_serine/threonine-protein_kinase_2	FSEDVLSK	2	2	95.3116	22684.2	23954.2	14.4694	14.548	0.0396	0.0396	-1.05599	0.169055	0.677697
1	IPI00219718.2	Retinol-binding_protein_I,_cellular	MLVNENFEEYLR	4	4	99.9956	12784.4	12255.1	13.6421	13.5811	0.03069	0.03069	1.04319	0.168448	0.677697
1	IPI00396435.2	DEAH_(Asp-Glu-Ala-His)_box_polypeptide_15	TLATDILMGVLK	2	2	99.9993	20870	19603.5	14.3491	14.2588	0.04544	0.04544	1.0646	0.168419	0.677697
1	50262342	activated_RNA_polymerase_II_transcription_cofactor_4_[Homo_sapiens]	DDNMFQIGK	3	3	99.9019	27655.7	26205.6	14.7553	14.6776	0.0398	0.0398	1.05534	0.175924	0.685906
1	IPI00006052.3	Prefoldin_subunit_2	GAVSAEQVIAGFNR	2	2	99.9808	19894.6	18143.1	14.2801	14.1471	0.0681	0.0681	1.09653	0.175938	0.685906
1	IPI00016786.1	Isoform_2_of_Cell_division_control_protein_42_homolog_precursor	NVFDEAILAALEPPEPK	3	3	99.9266	8985.85	9751.75	13.1334	13.2514	0.0605	0.0605	-1.08523	0.176323	0.685906
1	IPI00017367.5	Radixin	APDFVFYAPR	3	3	99.9967	24877.3	26702.6	14.6025	14.7047	0.05249	0.05249	-1.07337	0.177332	0.685906
1	IPI00031045.3	destrin_isoform_b	YALYDASFETK	2	2	99.9964	10615.9	9819.33	13.3739	13.2614	0.05812	0.05812	1.08112	0.179494	0.685906
1	IPI00179700.3	high_mobility_group_AT-hook_1_isoform_a	KQPPVSPGTALVGSQK	2	2	99.6946	10510.6	9447.89	13.3596	13.2058	0.07972	0.07972	1.11248	0.181033	0.685906
1	IPI00216106.3	Isoform_3_of_Putative_GTP-binding_protein_PTD004	IPAFLNVVDIAGLVK	2	2	100	19422.1	20611.9	14.2454	14.3312	0.04439	0.04439	-1.06126	0.180223	0.685906
1	IPI00216237.4	60S_ribosomal_protein_L36	YPMAVGLNK	2	2	99.9525	22005.6	23202.1	14.4256	14.502	0.03965	0.03965	-1.05437	0.181563	0.685906
1	IPI00220991.2	Hypothetical_protein_DKFZp781K0743	LASQANIAQVLAELK	2	2	99.9993	9528.32	10243.7	13.218	13.3224	0.05366	0.05366	-1.07508	0.177228	0.685906
1	IPI00306369.3	NOL1/NOP2/Sun_domain_family_2_protein	MVYSTCSLNPIEDEAVIASLLEK	4	4	99.9509	15139.3	14701.4	13.886	13.8437	0.02195	0.02195	1.02978	0.181073	0.685906
1	IPI00395627.3	Isoform_1_of_Calcyclin-binding_protein	SYSMIVNNLLKPISVEGSSK	4	4	99.9644	22209	23369.8	14.4389	14.5124	0.03775	0.03775	-1.05227	0.177018	0.685906
1	IPI00473014.4	Destrin	YALYDASFETK	2	2	99.9964	10615.9	9819.33	13.3739	13.2614	0.05812	0.05812	1.08112	0.179494	0.685906
1	IPI00477842.2	splicing_factor,_arginine/serine-rich_2B	VGDVYIPR	2	2	99.9848	23211.9	21993.1	14.5026	14.4248	0.04027	0.04027	1.05542	0.180329	0.685906
1	IPI00646917.1	Cleavage_and_polyadenylation_specificity_factor_5	LVAAPLFELYDNAPGYGPIISSLPQLLSR	2	3	99.9865	10680.6	11320.1	13.3827	13.4666	0.04319	0.04319	-1.05988	0.178048	0.685906
1	IPI00002412.1	Palmitoyl-protein_thioesterase_1_precursor	CPSPPMINLISVGGQHQGVFGLPR	2	2	94.0544	28488.2	26691.9	14.7981	14.7041	0.04912	0.04912	1.0673	0.184579	0.691607
1	IPI00006482.1	Isoform_Long_of_Sodium/potassium-transporting_ATPase_alpha-1_chain_precursor	GVGIISEGNETVEDIAAR	2	2	99.9811	10719.2	10169.9	13.3879	13.312	0.03961	0.03961	1.05402	0.183863	0.691607
1	IPI00023598.2	Tubulin_beta-4_chain	SGPFGQIFRPDNFVFGQSGAGNNWAK	15	20	100	53193.6	55362	15.699	15.7566	0.03038	0.03038	-1.04076	0.188125	0.702027
1	IPI00257508.4	Dihydropyrimidinase-related_protein_2	FQMPDQGMTSADDFFQGTK	9	9	99.9994	16024	15384	13.9679	13.9091	0.03109	0.03109	1.0416	0.189489	0.704255
1	IPI00334587.1	Isoform_2_of_Heterogeneous_nuclear_ribonucleoprotein_A/B	EYFGEFGEIEAIELPMDPK	6	6	100	21876.8	22416	14.4171	14.4522	0.01866	0.01866	-1.02465	0.191459	0.708707
1	IPI00022881.1	Isoform_1_of_Clathrin_heavy_chain_2	AFMTADLPNELIELLEK	7	8	99.9999	22552.4	23274.4	14.461	14.5065	0.02434	0.02434	-1.03201	0.194869	0.716894
1	IPI00031522.2	Trifunctional_enzyme_subunit_alpha,_mitochondrial_precursor	ILQEGVDPK	2	2	99.738	15309.6	16525.1	13.9021	14.0124	0.05905	0.05905	-1.07939	0.195233	0.716894
1	IPI00019880.1	47_kDa_heat_shock_protein_precursor	LYGPSSVSFADDFVR	8	9	100	13145	12525	13.6822	13.6125	0.03762	0.03762	1.0495	0.198502	0.719768
1	IPI00021347.1	Ubiquitin-conjugating_enzyme_E2_L3	TDQVIQSLIALVNDPQPEHPLR	4	5	99.9907	15743.3	14822.9	13.9424	13.8555	0.04715	0.04715	1.06209	0.20072	0.719768
1	IPI00031523.3	Heat_shock_protein_86_(Fragment)	ADLINNLGTIAK	8	10	99.9797	24161.6	23611.6	14.5604	14.5272	0.01802	0.01802	1.02329	0.200714	0.719768
1	IPI00165360.4	3-mercaptopyruvate_sulfurtransferase	AGQPLQLLDASWYLPK	2	2	99.994	13982.7	14720.7	13.7714	13.8456	0.04019	0.04019	-1.05279	0.199912	0.719768
1	IPI00297779.6	T-complex_protein_1_subunit_beta	VQDDEVGDGTTSVTVLAAELLR	16	17	100	20291.9	20618.3	14.3086	14.3316	0.01245	0.01245	-1.01609	0.199243	0.719768
1	IPI00456887.2	Scaffold_attachment_factor_A2	LQEALDAEMLEDEAGGGGAGPGGACK	5	6	99.9999	14154.8	13753.4	13.789	13.7475	0.02252	0.02252	1.02919	0.200686	0.719768
1	IPI00011654.2	Tubulin_beta-2_chain	MAVTFIGNSTAIQELFK	18	24	100	49527	51689.3	15.5959	15.6576	0.03367	0.03367	-1.04366	0.203617	0.72569
1	IPI00015953.3	Isoform_1_of_Nucleolar_RNA_helicase_2	DSEDNPQTLLFSATCPHWVFNVAK	9	10	99.9955	17403	18056.4	14.087	14.1402	0.02911	0.02911	-1.03754	0.204742	0.72569
1	IPI00291578.6	Phosphoribosyl_pyrophosphate_synthetase-associated_protein_1	EIQGFFSFPVDNLR	2	2	99.9841	10197.5	10760.3	13.3159	13.3934	0.04239	0.04239	-1.05519	0.204223	0.72569
1	IPI00070778.1	PREDICTED:_similar_to_cell_division_cycle_42_isoform_1	NVFDEAILAALEPPEPK	2	2	99.9266	9378.38	10191.9	13.1951	13.3151	0.06639	0.06639	-1.08674	0.209372	0.728744
1	IPI00183695.8	Protein_S100-A10	EFPGFLENQKDPLAVDK	3	4	99.9796	11133.2	10750.4	13.4426	13.3921	0.02794	0.02794	1.03561	0.209573	0.728744
1	IPI00302927.5	T-complex_protein_1_subunit_delta	VIDPATATSVDLR	15	18	99.9994	22811.1	23398.2	14.4775	14.5141	0.02019	0.02019	-1.02573	0.207323	0.728744
1	IPI00328328.3	Isoform_1_of_Eukaryotic_initiation_factor_4A-II	GYDVIAQAQSGTGK	9	10	100	27946.5	27361.3	14.7704	14.7398	0.01688	0.01688	1.02139	0.209117	0.728744
1	IPI00479786.2	KH-type_splicing_regulatory_protein	GGGGPGGGGPGGGSAGGPSQPPGGGGPGIR	15	16	99.9995	17219.6	16818.8	14.0718	14.0378	0.01868	0.01868	1.02383	0.206684	0.728744
1	42543006	A_Chain_A,_Crystal_Structure_Of_Human_Dj-1	DVVICPDASLEDAKK	9	13	99.9988	21598.1	22067.8	14.3986	14.4297	0.0175	0.0175	-1.02174	0.217931	0.732804
1	IPI00010896.2	Chloride_intracellular_channel_protein_1	GVTFNVTTVDTK	8	8	99.9997	14298.9	13750.4	13.8036	13.7472	0.03153	0.03153	1.03989	0.213818	0.732804
1	IPI00016613.2	CSNK2A1_protein	GGPNIITLADIVKDPVSR	3	3	99.6327	36661.7	38485.7	15.162	15.232	0.03953	0.03953	-1.04975	0.218249	0.732804
1	IPI00025366.4	Citrate_synthase,_mitochondrial_precursor	GLVYETSVLDPDEGIR	4	4	99.9996	22130.5	23217	14.4337	14.5029	0.03907	0.03907	-1.0491	0.218875	0.732804
1	IPI00029266.1	Small_nuclear_ribonucleoprotein_E	VMVQPINLIFR	2	2	99.9824	18166.4	18995.5	14.149	14.2134	0.03643	0.03643	-1.04564	0.219497	0.732804
1	IPI00029601.4	Src_substrate_cortactin	YGLFPANYVELR	7	7	99.981	11459.2	10795.9	13.4842	13.3982	0.04871	0.04871	1.06143	0.21988	0.732804
1	IPI00034319.2	Isoform_A_of_Protein_CutA_precursor	LAACVNLIPQITSIYEWK	3	3	99.9895	31362.8	33871.6	14.9368	15.0478	0.06292	0.06292	-1.07999	0.220179	0.732804
1	IPI00215746.2	Fatty_acid-binding_protein,_adipocyte	LVSSENFDDYMK	2	3	99.9989	7865.11	8218.22	12.9413	13.0046	0.03543	0.03543	-1.0449	0.214165	0.732804
1	IPI00217465.4	Histone_H1.2	ALAAAGYDVEK	3	4	99.9698	34547.4	37762.7	15.0763	15.2047	0.07236	0.07236	-1.09307	0.21773	0.732804
1	IPI00217467.2	Histone_H1.4	ALAAAGYDVEK	3	4	99.9698	34547.4	37762.7	15.0763	15.2047	0.07236	0.07236	-1.09307	0.21773	0.732804
1	IPI00298547.3	Protein_DJ-1	DVVICPDASLEDAKK	9	13	99.9988	21578.6	22046.5	14.3973	14.4283	0.01754	0.01754	-1.02168	0.22032	0.732804
1	IPI00419585.8	Peptidyl-prolyl_cis-trans_isomerase_A	VNPTVFFDIAVDGEPLGR	10	14	99.9816	61409.3	63962.8	15.9062	15.9649	0.03326	0.03326	-1.04158	0.219478	0.732804
1	IPI00008453.3	Coronin-1C	KSDLFQDDLYPDTAGPEAALEAEEWFEGK	2	2	99.9876	18445.2	17473.8	14.171	14.0929	0.04453	0.04453	1.05559	0.223239	0.73476
1	IPI00012011.5	Cofilin-1	EDLVFIFWAPESAPLK	7	11	100	16656	16249.7	14.0238	13.9881	0.02027	0.02027	1.02501	0.221826	0.73476
1	IPI00013679.1	Isoform_DUT-M_of_Deoxyuridine_5'-triphosphate_nucleotidohydrolase,_mitochondrial_precursor	IFYPEIEEVQALDDTER	2	2	99.9996	28532.1	27606.3	14.8003	14.7527	0.02719	0.02719	1.03354	0.223844	0.73476
1	IPI00023860.1	Nucleosome_assembly_protein_1-like_1	QLTVQMMQNPQILAALQER	7	8	100	25034.3	25810.9	14.6116	14.6557	0.02524	0.02524	-1.03102	0.22491	0.73476
1	IPI00293276.9	Macrophage_migration_inhibitory_factor	PMFIVNTNVPR	7	7	99.9983	25580.5	26082.2	14.6428	14.6708	0.01602	0.01602	-1.01961	0.224188	0.73476
1	IPI00024915.2	Isoform_Mitochondrial_of_Peroxiredoxin-5,_mitochondrial_precursor	ETDLLLDDSLVSIFGNR	6	6	99.9992	17597	18170.8	14.103	14.1493	0.02657	0.02657	-1.03261	0.226002	0.735459
1	IPI00215637.4	ATP-dependent_RNA_helicase_DDX3X	MLDMGFEPQIR	5	6	100	22742.8	22007.7	14.4731	14.4257	0.0273	0.0273	1.0334	0.227528	0.735459
1	IPI00219301.6	Myristoylated_alanine-rich_C-kinase_substrate	GEAAAERPGEAAVASSPSK	2	3	99.9401	6636.02	7107.93	12.6961	12.7952	0.05701	0.05701	-1.07111	0.22696	0.735459
1	IPI00021840.1	40S_ribosomal_protein_S6	MATEVAADALGEEWK	4	4	100	30064.2	31922	14.8758	14.9623	0.05011	0.05011	-1.0618	0.230174	0.741404
1	IPI00221035.3	Isoform_1_of_Transcription_factor_BTF3	QLTEMLPSILNQLGADSLTSLR	2	3	99.9998	20161.3	19450.1	14.2993	14.2475	0.03019	0.03019	1.03656	0.232811	0.747275
1	IPI00455715.2	PREDICTED:_similar_to_myosin_regulatory_light_chain-like	EAFNMIDQNR	2	2	99.9264	35851.3	34272.6	15.1297	15.0648	0.03798	0.03798	1.04606	0.2343	0.749434
1	IPI00025329.1	60S_ribosomal_protein_L19	VWLDPNETNEIANANSR	3	3	99.9999	15830.3	17322.3	13.9504	14.0803	0.07657	0.07657	-1.09425	0.237984	0.751639
1	IPI00218084.5	PREDICTED:_similar_to_eukaryotic_translation_initiation_factor_5A	VHLVGIDIFTGK	3	3	99.9696	23050.7	21968.1	14.4925	14.4231	0.04092	0.04092	1.04928	0.238265	0.751639
1	IPI00219217.2	L-lactate_dehydrogenase_B_chain	SLADELALVDVLEDKLK	17	27	100	26496.3	26995.5	14.6935	14.7204	0.01585	0.01585	-1.01884	0.237538	0.751639
1	IPI00657744.1	26_kDa_protein	FIIHAPPGEFNEVFNDVR	2	2	94.3151	15792	16370.9	13.9469	13.9988	0.03049	0.03049	-1.03666	0.236246	0.751639
1	IPI00024920.1	ATP_synthase_delta_chain,_mitochondrial_precursor	AQAELVGTADEATR	2	2	99.9875	19573.2	20647.7	14.2566	14.3337	0.04555	0.04555	-1.0549	0.239203	0.752014
1	IPI00289499.3	Bifunctional_purine_biosynthesis_protein_PURH	AEISNAIDQYVTGTIGEDEDLIK	13	14	99.9999	14406.5	14806.9	13.8144	13.854	0.0236	0.0236	-1.02779	0.243738	0.761187
1	IPI00419880.5	40S_ribosomal_protein_S3a	VFEVSLADLQNDEVAFR	8	9	100	22287.8	21603	14.444	14.3989	0.02687	0.02687	1.0317	0.243779	0.761187
1	IPI00007682.2	Vacuolar_ATP_synthase_catalytic_subunit_A,_ubiquitous_isoform	LAEMPADSGYPAYLGAR	2	2	99.9809	21443.1	19104.7	14.3882	14.2216	0.1004	0.1004	1.1224	0.248612	0.761249
1	IPI00012079.1	Eukaryotic_translation_initiation_factor_4B	GFGYAEFEDLDSLLSALSLNEESLGNR	2	3	100	9392.68	8590.95	13.1973	13.0686	0.07697	0.07697	1.09332	0.244784	0.761249
1	IPI00375511.5	26_kDa_protein	VLNSYWVGEDSTYK	4	4	99.9996	18391.8	19860.2	14.1668	14.2776	0.06681	0.06681	-1.07984	0.248538	0.761249
1	IPI00411639.1	Laminin_receptor-like_protein_LAMRL5	AIVAIENPADVSVISSR	5	5	100	42480.7	43450.6	15.3745	15.4071	0.01953	0.01953	-1.02283	0.246035	0.761249
1	IPI00413324.5	60S_ribosomal_protein_L17	EQIVPKPEEEVAQK	2	2	99.854	25879.1	26682	14.6595	14.7036	0.02659	0.02659	-1.03103	0.248774	0.761249
1	IPI00465044.2	Protein_RCC2	VFSWGFGGYGR	5	5	99.9934	19782.6	19103.5	14.2719	14.2216	0.03024	0.03024	1.03555	0.246471	0.761249
1	34532000	unnamed_protein_product_[Homo_sapiens]	GPTEAVGYFLYNLIDSMSDSEVQAK	7	7	99.9987	9450.21	9864.94	13.2061	13.2681	0.03783	0.03783	-1.04389	0.254467	0.773291
1	IPI00007423.1	Isoform_1_of_Acidic_leucine-rich_nuclear_phosphoprotein_32_family_member_B	SLDLFNCEVTNLNDYR	2	2	100	24816	23679.6	14.599	14.5314	0.04234	0.04234	1.04799	0.266187	0.773291
1	IPI00008433.3	40S_ribosomal_protein_S5	VNQAIWLLCTGAR	7	8	100	17021.9	16290.1	14.0551	13.9917	0.03923	0.03923	1.04492	0.260636	0.773291
1	IPI00008529.1	60S_acidic_ribosomal_protein_P2	YVASYLLAALGGNSSPSAK	6	10	100	27787.8	27193.6	14.7622	14.731	0.01931	0.01931	1.02185	0.260853	0.773291
1	IPI00013895.1	Protein_S100-A11	TEFLSFMNTELAAFTK	6	10	100	14687.3	13955.8	13.8423	13.7686	0.0454	0.0454	1.05242	0.258536	0.773291
1	IPI00028091.2	Actin-like_protein_3	DITYFIQQLLR	5	5	99.9999	13103.7	13530.4	13.6777	13.7239	0.0282	0.0282	-1.03256	0.253953	0.773291
1	IPI00031801.4	Isoform_1_of_DNA-binding_protein_A	GAEAANVTGPDGVPVEGSR	4	4	100	19040.9	18279.1	14.2168	14.1579	0.03681	0.03681	1.04168	0.265268	0.773291
1	IPI00103525.1	paraspeckle_protein_1_isoform_alpha	NLSPVVSNELLEQAFSQFGPVEK	2	2	100	13489	14171.6	13.7195	13.7907	0.04429	0.04429	-1.0506	0.263044	0.773291
1	IPI00218693.7	Adenine_phosphoribosyltransferase	GFLFGPSLAQELGLGCVLIR	5	6	100	19102.2	19748.2	14.2215	14.2694	0.02955	0.02955	-1.03381	0.258521	0.773291
1	IPI00218993.1	Isoform_Beta_of_Heat-shock_protein_105_kDa	GCALQCAILSPAFK	5	5	99.9992	19090.7	19685.4	14.2206	14.2648	0.02767	0.02767	-1.03115	0.265599	0.773291
1	IPI00220301.4	Peroxiredoxin-6	DINAYNCEEPTEK	12	12	99.9993	25745.5	26634.7	14.652	14.701	0.03002	0.03002	-1.03454	0.256088	0.773291
1	IPI00291175.6	Isoform_1_of_Vinculin	MQEAMTQEVSDVFSDTTTPIK	14	15	100	20447.4	21182.5	14.3196	14.3706	0.03176	0.03176	-1.03595	0.264044	0.773291
1	IPI00302925.3	Chaperonin_containing_TCP1,_subunit_8	DMLEAGILDTYLGK	16	16	100	24945.3	25394.6	14.6065	14.6322	0.01595	0.01595	-1.01801	0.261174	0.773291
1	IPI00329745.4	CDNA_FLJ43793_fis,_clone_TESTI4000014,_highly_similar_to_130_kDa_leucine-rich_protein	GPTEAVGYFLYNLIDSMSDSEVQAK	7	7	99.9987	9430.73	9837.9	13.2032	13.2641	0.03804	0.03804	-1.04317	0.264538	0.773291
1	IPI00641950.3	Lung_cancer_oncogene_7	DGQAMLWDLNEGK	13	14	99.9998	26232	25777	14.679	14.6538	0.01559	0.01559	1.01765	0.259629	0.773291
1	IPI00644674.1	Nucleotide-binding_protein_2	GGGEELAQLAGVPFLGSVPLDPALMR	2	2	99.5678	13012.6	10803	13.6676	13.3991	0.1645	0.1645	1.20453	0.256021	0.773291
1	IPI00026904.1	Isoform_1_of_Adenylosuccinate_lyase	CCLWIQDLCMDLQNLK	2	4	100	8000.48	8290.83	12.9659	13.0173	0.03235	0.03235	-1.03629	0.268414	0.773828
1	IPI00106642.4	Dihydropyrimidinase-like_2	FQMPDQGMTSADDFFQGTK	7	7	99.9994	15871.1	15255.7	13.9541	13.8971	0.03583	0.03583	1.04033	0.267736	0.773828
1	IPI00218342.9	C-1-tetrahydrofolate_synthase,_cytoplasmic	YVVVTGITPTPLGEGK	13	14	99.9966	21262	21741.9	14.376	14.4082	0.02027	0.02027	-1.02257	0.268901	0.773828
1	2135328	I56208_heat_shock_protein_70_-_human	GCALQCAILSPAFK	16	16	99.9992	17100.7	17471.4	14.0618	14.0927	0.02031	0.02031	-1.02168	0.288375	0.775178
1	29028316	AF022115_1_cyclophilin_[Homo_sapiens]	VNPTVFFDITADDEPLGR	10	14	99.9996	54157.8	56199.4	15.7249	15.7783	0.03495	0.03495	-1.0377	0.287249	0.775178
1	IPI00001890.8	98_kDa_protein	FGAQNEEMLPSILVLLK	3	3	99.9719	8464.13	8846.48	13.0471	13.1109	0.04047	0.04047	-1.04517	0.272723	0.775178
1	IPI00002966.1	Heat_shock_70_kDa_protein_4	SNLAYDIVQLPTGLTGIK	16	16	99.9996	17354	17731.1	14.083	14.114	0.02105	0.02105	-1.02173	0.304423	0.775178
1	IPI00003927.4	40_kDa_peptidyl-prolyl_cis-trans_isomerase	LQPIALSCVLNIGACK	3	3	99.9901	13948.6	13027.8	13.7678	13.6693	0.0649	0.0649	1.07068	0.290193	0.775178
1	IPI00004450.1	testes-specific_heterogenous_nuclear_ribonucleoprotein_G-T	GFAFVTFESPADAK	2	2	99.9998	27516.3	25670.9	14.748	14.6478	0.06456	0.06456	1.07188	0.280005	0.775178
1	IPI00005198.2	Interleukin_enhancer-binding_factor_2	AQDPSEVLTMLTNETGFEISSSDATVK	12	13	99.9997	19675.1	20050.6	14.2641	14.2914	0.01904	0.01904	-1.01909	0.317735	0.775178
1	IPI00006658.4	protein	FNEVAAQYSEDK	2	2	99.9756	26531.1	27539.6	14.6954	14.7492	0.03734	0.03734	-1.03801	0.314927	0.775178
1	IPI00007102.3	CGI-150_protein	ILTPLVSLDTPGK	2	2	99.9934	18835.6	20038.6	14.2012	14.2905	0.06155	0.06155	-1.06387	0.311693	0.775178
1	IPI00007752.1	Tubulin_beta-2C_chain	SGPFGQIFRPDNFVFGQSGAGNNWAK	18	23	100	50397.6	51967.5	15.6211	15.6653	0.03093	0.03093	-1.03115	0.318426	0.775178
1	IPI00011603.2	26S_proteasome_non-ATPase_regulatory_subunit_3	LQLDSPEDAEFIVAK	2	2	99.6586	19726.9	19048.7	14.2679	14.2174	0.03433	0.03433	1.0356	0.305507	0.775178
1	IPI00012535.1	DnaJ_homolog_subfamily_A_member_1	EVEETDEMDQVELVDFDPNQER	2	2	99.9956	14057.4	14486.2	13.779	13.8224	0.02798	0.02798	-1.0305	0.280689	0.775178
1	IPI00012837.1	Kinesin_heavy_chain	SLSALGNVISALAEGSTYVPYR	2	2	99.9979	12395.8	12764.5	13.5976	13.6399	0.02865	0.02865	-1.02974	0.30355	0.775178
1	IPI00012998.2	Isoform_1_of_Cleavage_and_polyadenylation_specificity_factor_6	AVSDASAGDYGSAIETLVTAISLIK	2	3	100	9250.78	9558.26	13.1754	13.2225	0.03022	0.03022	-1.03324	0.27704	0.775178
1	IPI00014230.1	Complement_component_1_Q_subcomponent-binding_protein,_mitochondrial_precursor	ALVLDCHYPEDEVGQEDEAESDIFSIR	6	14	99.9988	35796.9	37387.7	15.1275	15.1903	0.04399	0.04399	-1.04444	0.320008	0.775178
1	IPI00017469.1	Sepiapterin_reductase	VPADLGAEAGLQQLLGALR	2	2	100	28205.7	29487.2	14.7837	14.8478	0.04491	0.04491	-1.04543	0.319539	0.775178
1	IPI00018146.1	14-3-3_protein_theta	TAFDEAIAELDTLNEDSYK	16	21	100	18480.9	18722.8	14.1738	14.1925	0.01229	0.01229	-1.01309	0.287716	0.775178
1	IPI00019912.2	Peroxisomal_multifunctional_enzyme_type_2	SMMGGGLAEIPGLSINFAK	2	2	99.632	13067.3	13632.9	13.6737	13.7348	0.04247	0.04247	-1.04328	0.315516	0.775178
1	IPI00021954.1	Golgi-specific_brefeldin_A-resistance_guanine_nucleotide_exchange_factor_1	RLSELLR	2	2	94.7187	29402.1	27161.9	14.8436	14.7293	0.07974	0.07974	1.08247	0.317434	0.775178
1	IPI00022744.5	Isoform_1_of_Exportin-2	AADEEAFEDNSEEYIR	14	16	100	20492.7	19969.2	14.3228	14.2855	0.02364	0.02364	1.02621	0.271584	0.775178
1	IPI00024664.1	Isoform_Long_of_Ubiquitin_carboxyl-terminal_hydrolase_5	ENLWLNLTDGSILCGR	8	8	100	11918.2	11652.1	13.5409	13.5083	0.02283	0.02283	1.02283	0.319748	0.775178
1	IPI00025084.3	Calpain_small_subunit_1	LFAQLAGDDMEVSATELMNILNK	4	4	100	12311	11796.9	13.5877	13.5261	0.04085	0.04085	1.04358	0.29391	0.775178
1	IPI00025491.1	Eukaryotic_initiation_factor_4A-I	GYDVIAQAQSGTGK	16	18	100	32170.3	31548.6	14.9734	14.9453	0.0187	0.0187	1.01971	0.294209	0.775178
1	IPI00026138.4	25_kDa_protein	VFEVSLADLQNDEVAFR	4	4	100	17249.1	16640.6	14.0742	14.0224	0.03643	0.03643	1.03656	0.321334	0.775178
1	IPI00026202.1	60S_ribosomal_protein_L18a	DLTTAGAVTQCYR	3	3	99.996	18798.5	19618.3	14.1983	14.2599	0.03985	0.03985	-1.04361	0.281822	0.775178
1	IPI00027223.2	Isocitrate_dehydrogenase_[NADP]_cytoplasmic	GQETSTNPIASIFAWTR	2	2	99.88	7655.33	8004.5	12.9022	12.9666	0.04169	0.04169	-1.04561	0.282299	0.775178
1	IPI00027230.3	Endoplasmin_precursor	LTESPCALVASQYGWSGNMER	29	31	100	24718.6	24301	14.5933	14.5687	0.01707	0.01707	1.01718	0.315461	0.775178
1	IPI00029111.2	DPYSL3_protein	MDENQFVAVTSTNAAK	3	3	99.9722	18247.2	16962.3	14.1554	14.05	0.07051	0.07051	1.07575	0.297798	0.775178
1	IPI00030275.5	Heat_shock_protein_75_kDa,_mitochondrial_precursor	ASEPGLAQLLVDQIYENAMIAAGLVDDPR	7	9	99.9968	21195.1	20571.9	14.3714	14.3284	0.02887	0.02887	1.0303	0.298621	0.775178
1	IPI00030296.5	BM-010	MFVLDEADEMLSR	5	5	99.9993	31839.5	30853.3	14.9585	14.9131	0.02978	0.02978	1.03197	0.288325	0.775178
1	IPI00061178.1	RNA_binding_motif_protein,_X-linked-like_1	GFAFVTFESPADAK	3	3	99.9998	21820.9	21079.7	14.4134	14.3636	0.03418	0.03418	1.03516	0.309204	0.775178
1	IPI00163505.2	Isoform_1_of_RNA-binding_region-containing_protein_2	TDASSASSFLDSDELER	5	5	99.9962	12978.7	12511.9	13.6639	13.611	0.03386	0.03386	1.03731	0.277129	0.775178
1	IPI00183526.5	NCL_protein	TLVLSNLSYSATEETLQEVFEK	9	11	100	22340	21511.3	14.4473	14.3928	0.03485	0.03485	1.03852	0.275862	0.775178
1	IPI00215917.2	ADP-ribosylation_factor_3	NISFTVWDVGGQDK	7	7	100	21258.9	20707.7	14.3758	14.3379	0.02528	0.02528	1.02662	0.296162	0.775178
1	IPI00216298.5	Thioredoxin	TAFQEALDAAGDK	2	2	99.9996	63867.7	68574.2	15.9628	16.0654	0.06821	0.06821	-1.07369	0.29469	0.775178
1	IPI00216682.5	Calponin-3	NWIEEVTGMSIGPNFQLGLK	3	3	99.9979	13517.2	12738.4	13.7225	13.6369	0.05861	0.05861	1.06114	0.308561	0.775178
1	IPI00218414.4	Carbonic_anhydrase_2	AVQQPDGLAVLGIFLK	9	13	99.9999	33331.9	32559.3	15.0246	14.9908	0.02223	0.02223	1.02373	0.289063	0.775178
1	IPI00219005.2	FK506-binding_protein_4	LQAFSAAIESCNK	9	9	100	29204.6	29882.5	14.8339	14.867	0.02236	0.02236	-1.02321	0.302217	0.775178
1	IPI00220271.2	Alcohol_dehydrogenase	AWRDPDEPVLLEEPVVLALAEK	4	4	99.9998	16656.4	17327.3	14.0238	14.0808	0.03764	0.03764	-1.04028	0.291609	0.775178
1	IPI00220642.6	14-3-3_protein_gamma	ELEAVCQDVLSLLDNYLIK	9	14	100	27761.9	27066.6	14.7608	14.7242	0.0248	0.0248	1.02569	0.303847	0.775178
1	IPI00221091.8	40S_ribosomal_protein_S15a	MNVLADALK	4	4	99.9707	31946.6	28714.8	14.9634	14.8095	0.1031	0.1031	1.11255	0.298286	0.775178
1	IPI00221222.6	Activated_RNA_polymerase_II_transcriptional_coactivator_p15	GISLNPEQWSQLK	5	6	99.9904	31598.8	30738.2	14.9476	14.9077	0.02659	0.02659	1.028	0.29641	0.775178
1	IPI00290142.5	CTP_synthase_1	VPLLLEEQGVVDYFLR	3	3	100	14552.4	14091.6	13.829	13.7825	0.03265	0.03265	1.0327	0.321425	0.775178
1	IPI00294398.1	Isoform_1_of_Short_chain_3-hydroxyacyl-CoA_dehydrogenase,_mitochondrial_precursor	LGAGYPMGPFELLDYVGLDTTK	3	3	99.9654	10590.8	11091.8	13.3705	13.4372	0.04432	0.04432	-1.04731	0.294494	0.775178
1	IPI00294879.1	Ran_GTPase-activating_protein_1	ALAPLLLAFVTKPNSALESCSFAR	2	2	99.9436	11758.6	11177.8	13.5214	13.4483	0.04939	0.04939	1.05196	0.302436	0.775178
1	IPI00299000.4	Proliferation-associated_protein_2G4	SEMEVQDAELK	12	13	99.9985	24883.8	24179.2	14.6029	14.5615	0.02864	0.02864	1.02914	0.313082	0.775178
1	IPI00329633.5	Threonyl-tRNA_synthetase,_cytoplasmic	GAYIYNALIEFIR	12	13	99.9979	19757.6	20201.2	14.2701	14.3022	0.02222	0.02222	-1.02245	0.314812	0.775178
1	IPI00337741.4	Acylamino-acid-releasing_enzyme	QLGENFSGIYCSLLPLGCWSADSQR	3	3	99.9906	13096.6	13877.4	13.6769	13.7604	0.05754	0.05754	-1.05962	0.311358	0.775178
1	IPI00375145.1	Isoform_Short_of_Ubiquitin_carboxyl-terminal_hydrolase_5	APMLDESVIIQLVEMGFPMDACR	9	10	100	10387.3	10165.7	13.3425	13.3114	0.02055	0.02055	1.0218	0.291511	0.775178
1	IPI00376827.3	14_kDa_protein	NLQTVNVDEN	2	2	96.1565	36686.6	38028.9	15.163	15.2148	0.03578	0.03578	-1.03659	0.312349	0.775178
1	IPI00382412.3	Branched-chain-amino-acid_aminotransferase,_cytosolic	EMFGSGTACVVCPVSDILYK	2	2	99.9962	7774.37	7328.75	12.9245	12.8394	0.05663	0.05663	1.0608	0.294737	0.775178
1	IPI00386854.5	HNRPA2B1_protein	LFIGGLSFETTEESLR	7	10	100	34042.9	33370.3	15.0551	15.0263	0.01845	0.01845	1.02016	0.277281	0.775178
1	IPI00396370.5	Isoform_1_of_Eukaryotic_translation_initiation_factor_3_subunit_9	TSIFWNDVKDPVSIEER	5	6	99.984	22562.3	21186.6	14.4616	14.3709	0.06166	0.06166	1.06493	0.304877	0.775178
1	IPI00396378.3	Isoform_B1_of_Heterogeneous_nuclear_ribonucleoproteins_A2/B1	LFIGGLSFETTEESLR	11	14	100	37389.9	36788	15.1904	15.1669	0.01597	0.01597	1.01636	0.306942	0.775178
1	IPI00412855.3	PREDICTED:_similar_to_ribosomal_protein_L18a	DLTTAGAVTKCYR	3	3	99.7958	18796.2	19615.8	14.1982	14.2597	0.03986	0.03986	-1.04361	0.28188	0.775178
1	IPI00429191.2	Eukaryotic_peptide_chain_release_factor_subunit_1	LSVLGAITSVQQR	3	4	99.9744	10978.3	10588.6	13.4224	13.3702	0.03538	0.03538	1.0368	0.304327	0.775178
1	IPI00455599.3	Heat_shock_protein_90Bb	SIYYITGESK	10	14	99.9993	24770.7	24390.3	14.5963	14.574	0.01571	0.01571	1.0156	0.321724	0.775178
1	IPI00465260.3	GARS_protein	LGDAVEQGVINNTVLGYFIGR	14	18	100	12960.5	13286.7	13.6618	13.6977	0.0233	0.0233	-1.02517	0.283712	0.775178
1	IPI00549189.3	Thimet_oligopeptidase	NLNEDTTFLPFTLQELGGLPEDFLNSLEK	2	2	99.7967	6299.22	6073.88	12.621	12.5684	0.03497	0.03497	1.0371	0.294979	0.775178
1	IPI00551024.4	Dihydroxyacetone_kinase	MGGSSGALYGLFLTAAAQPLK	3	3	99.9989	9446.08	8980.69	13.2055	13.1326	0.04729	0.04729	1.05182	0.282957	0.775178
1	IPI00744488.1	IPO4_protein_variant_(Fragment)	VQPYLPELMECMLQLLR	2	2	99.9989	5892.53	5619.13	12.5247	12.4561	0.04376	0.04376	1.04866	0.275364	0.775178
1	IPI00745933.1	18_kDa_protein	MVNPTVFFDIAVDGEPLGR	7	10	99.9901	61264.5	64290.9	15.9028	15.9723	0.04719	0.04719	-1.0494	0.304239	0.775178
1	IPI00025273.1	Isoform_Long_of_Trifunctional_purine_biosynthetic_protein_adenosine-3	VDLGGFAGLFDLK	8	8	99.9999	19150.5	18692.4	14.2251	14.1902	0.02467	0.02467	1.0245	0.323512	0.77614
1	IPI00299024.8	Brain_acid_soluble_protein_1	AEPPKAPEQEQAAPGPAAGGEAPK	4	4	99.8565	7107.59	6817.51	12.7951	12.735	0.04249	0.04249	1.04255	0.323814	0.77614
1	IPI00029623.1	Proteasome_subunit_alpha_type_6	AINQGGLTSVAVR	5	5	99.9981	22555.1	21866.2	14.4612	14.4164	0.0319	0.0319	1.0315	0.327793	0.78363
1	IPI00006932.1	LUC7-like_2	VEQLGAEGNVEESQK	2	2	99.9665	16404.9	17117.6	14.0018	14.0632	0.04391	0.04391	-1.04344	0.329734	0.785865
1	IPI00008603.1	Actin,_aortic_smooth_muscle	SYELPDGQVITIGNER	7	12	99.9988	97089.8	99596.1	16.567	16.6038	0.02646	0.02646	-1.02581	0.332327	0.785865
1	IPI00021428.1	Actin,_alpha_skeletal_muscle	SYELPDGQVITIGNER	7	12	99.9988	97089.8	99596.1	16.567	16.6038	0.02646	0.02646	-1.02581	0.332327	0.785865
1	IPI00032140.4	Collagen-binding_protein_2_precursor	LYGPSSVSFADDFVR	8	9	100	13029.9	12559.7	13.6695	13.6165	0.03821	0.03821	1.03744	0.333008	0.785865
1	IPI00216691.4	Profilin-1	DSLLQDGEFSMDLR	5	7	100	42333	43138.8	15.3695	15.3967	0.01951	0.01951	-1.01903	0.330688	0.785865
1	49457492	CDC37_[Homo_sapiens]	LGPGGLDPVEVYESLPEELQK	4	4	99.9719	17690.5	18201.7	14.1107	14.1518	0.03009	0.03009	-1.0289	0.340443	0.799812
1	IPI00027500.1	Transforming_protein_RhoA_precursor	QVELALWDTAGQEDYDR	2	2	99.997	31762.1	35667.1	14.955	15.1223	0.1225	0.1225	-1.12294	0.340661	0.799812
1	28948422	A_Chain_A,_Human_Glucose-6-Phosphate_Isomerase	VWYVSNIDGTHIAK	17	21	100	25521.8	25109.7	14.6394	14.616	0.01726	0.01726	1.01641	0.342517	0.800078
1	IPI00027497.4	Glucose-6-phosphate_isomerase	VWYVSNIDGTHIAK	17	21	100	25521.8	25109.7	14.6394	14.616	0.01726	0.01726	1.01641	0.342517	0.800078
1	IPI00010270.1	Ras-related_C3_botulinum_toxin_substrate_2_precursor	CVVVGDGAVGK	2	2	99.9253	16648.8	17462.8	14.0231	14.092	0.05187	0.05187	-1.0489	0.354012	0.801273
1	IPI00016342.1	Ras-related_protein_Rab-7	EAINVEQAFQTIAR	2	2	99.9533	16174.7	17097.4	13.9815	14.0615	0.05952	0.05952	-1.05705	0.348048	0.801273
1	IPI00018465.1	T-complex_protein_1_subunit_eta	SQDAEVGDGTTSVTLLAAEFLK	15	16	100	19826.2	20227.3	14.2751	14.304	0.0216	0.0216	-1.02023	0.350564	0.801273
1	IPI00019472.4	Neutral_amino_acid_transporter_B(0)	SELPLDPLPVPTEEGNPLLK	5	6	99.9847	15497.4	15953.9	13.9197	13.9616	0.03162	0.03162	-1.02945	0.355249	0.801273
1	IPI00025252.1	Protein_disulfide-isomerase_A3_precursor	SDVLELTDDNFESR	15	16	99.9997	17421.7	17081.1	14.0886	14.0601	0.02123	0.02123	1.01994	0.349139	0.801273
1	IPI00028888.1	Isoform_1_of_Heterogeneous_nuclear_ribonucleoprotein_D0	EYFGGFGEVESIELPMDNK	6	6	100	28852	28336.1	14.8164	14.7904	0.01921	0.01921	1.0182	0.344438	0.801273
1	IPI00031812.2	Nuclease_sensitive_element-binding_protein_1	NYQQNYQNSESGEKNEGSESAPEGQAQQR	4	5	99.9777	21695	19770.3	14.4051	14.271	0.1008	0.1008	1.09735	0.35336	0.801273
1	IPI00239077.4	Histidine_triad_nucleotide-binding_protein_1	AQVARPGGDTIFGK	3	3	99.9682	13430.8	13984.4	13.7133	13.7715	0.04398	0.04398	-1.04122	0.355102	0.801273
1	IPI00298961.3	Exportin-1	YMLLPNQVWDSIIQQATK	6	6	99.9998	11180.7	11545.1	13.4487	13.495	0.03463	0.03463	-1.03259	0.351016	0.801273
1	IPI00305692.4	Thioredoxin-like_protein_1	IDQYQGADAVGLEEK	2	2	100	14279.3	12898.4	13.8016	13.6549	0.1085	0.1085	1.10705	0.345431	0.801273
1	IPI00328587.4	ENO1P_protein	MIEMDGTENK	3	3	99.7047	47373.7	40829	15.5318	15.3173	0.1598	0.1598	1.1603	0.348836	0.801273
1	IPI00413641.6	Aldose_reductase	TTAQVLIR	4	4	99.932	10773.2	10051	13.3952	13.295	0.07426	0.07426	1.07186	0.346815	0.801273
1	IPI00642816.1	Signal_recognition_particle_9_kDa_protein	VTDDLVCLVYK	3	3	99.9927	20992.8	20509.6	14.3576	14.324	0.02535	0.02535	1.02356	0.354879	0.801273
1	IPI00741973.1	PREDICTED:_similar_to_peptidylprolyl_isomerase_A_isoform_1	VSFELFADK	3	3	99.9648	18003.4	18881.7	14.136	14.2047	0.05119	0.05119	-1.04879	0.348809	0.801273
1	IPI00025512.2	Heat-shock_protein_beta-1	LATQSNEITIPVTFESR	5	5	99.9872	14921.1	14326.3	13.8651	13.8064	0.04464	0.04464	1.04152	0.358787	0.807271
1	IPI00014238.2	Lysyl-tRNA_synthetase	LPETNLFETEETR	4	4	99.9998	12499.2	12149	13.6095	13.5686	0.03133	0.03133	1.02882	0.360986	0.810233
1	IPI00026546.1	Platelet-activating_factor_acetylhydrolase_IB_subunit_beta	DKEPDVLFVGDSMVQLMQQYEIWR	2	3	99.9985	12436.5	12770.4	13.6023	13.6405	0.02941	0.02941	-1.02685	0.364197	0.815445
1	IPI00384051.4	Proteasome_activator_complex_subunit_2	IIYLNQLLQEDSLNVADLTSLR	3	3	100	13713	13118.8	13.7433	13.6793	0.04929	0.04929	1.0453	0.365296	0.815917
1	IPI00005154.1	FACT_complex_subunit_SSRP1	FGGQLLSFDIGDQPVFEIPLSNVSQCTTGK	2	2	99.7641	12717.9	13208	13.6346	13.6891	0.04242	0.04242	-1.03854	0.369243	0.817482
1	IPI00011913.1	Heterogeneous_nuclear_ribonucleoprotein_A0	LFIGGLNVQTSESGLR	4	5	99.9993	16290.1	16837	13.9917	14.0393	0.03728	0.03728	-1.03357	0.372188	0.817482
1	IPI00022305.4	MSTP017	DTLVQGLNEAGDDLEAVAK	2	2	99.9723	11494.9	12155.9	13.4887	13.5694	0.06309	0.06309	-1.0575	0.371993	0.817482
1	IPI00032304.1	Plastin-1	ISFEEFVSLMQELK	2	2	99.6489	14352.8	13805	13.809	13.7529	0.04371	0.04371	1.03968	0.369775	0.817482
1	IPI00075248.10	Calmodulin	EADIDGDGQVNYEEFVQMMTAK	3	7	100	40540.9	41513.8	15.3071	15.3413	0.02686	0.02686	-1.024	0.373669	0.817482
1	IPI00168184.7	CDNA_FLJ34068_fis,_clone_FCBBF3001918,_highly_similar_to_SERINE/THREONINE_PROTEIN_PHOSPHATASE_2A,_65_kDa_REGULATORY_SUBUNIT_A,_ALPHA_ISOFORM	LNIISNLDCVNEVIGIR	9	11	99.9997	14696.4	15550.9	13.8432	13.9247	0.06323	0.06323	-1.05814	0.367952	0.817482
1	IPI00184330.5	DNA_replication_licensing_factor_MCM2	ATEDGEEDEEMIESIENLEDLK	2	2	99.9996	13388.1	12831.3	13.7087	13.6474	0.04807	0.04807	1.0434	0.373245	0.817482
1	IPI00221178.1	Isoform_2_of_Tumor_protein_D54	GLLSDSMTDVPVDTGVAAR	4	4	99.998	22121.4	21130.3	14.4332	14.367	0.05144	0.05144	1.0469	0.369358	0.817482
1	IPI00438229.1	tripartite_motif-containing_28_protein	LDLDLTADSQPPVFK	10	11	99.9988	22681.6	22358.3	14.4692	14.4485	0.01627	0.01627	1.01446	0.374011	0.817482
1	IPI00216694.3	plastin_3	YTLNVLEDLGDGQK	21	28	99.9997	15808	16218.9	13.9484	13.9854	0.02924	0.02924	-1.02599	0.376588	0.821159
1	IPI00030702.1	Isoform_1_of_Isocitrate_dehydrogenase_[NAD]_subunit_alpha,_mitochondrial_precursor	DMANPTALLLSAVMMLR	4	4	100	11909.2	12342.6	13.5398	13.5914	0.04106	0.04106	-1.0364	0.380359	0.827417
1	340419	Y_box_binding_protein-1	NYQQNYQNSESGEKNEGSESAPEGQAQQR	3	4	99.9777	19342.3	17308.5	14.2395	14.0792	0.1292	0.1292	1.1175	0.386048	0.828768
1	IPI00020672.4	Isoform_1_of_Dipeptidyl-peptidase_3	LAQDFLDSQNLSAYNTR	2	2	99.9999	11301.9	11699.7	13.4643	13.5142	0.04	0.04	-1.0352	0.383518	0.828768
1	IPI00021405.3	Isoform_A_of_Lamin-A/C	IDSLSAQLSQLQK	18	20	100	15528.2	15821.7	13.9226	13.9496	0.02184	0.02184	-1.0189	0.38755	0.828768
1	IPI00021728.3	Eukaryotic_translation_initiation_factor_2_subunit_2	DASDDLDDLNFFNQK	4	4	99.9709	20061.6	18963.3	14.2921	14.2109	0.06492	0.06492	1.05792	0.382188	0.828768
1	IPI00030243.1	Isoform_1_of_Proteasome_activator_complex_subunit_3	TVESEAASYLDQISR	2	2	99.9532	21563.1	22292.4	14.3963	14.4443	0.03853	0.03853	-1.03382	0.384298	0.828768
1	IPI00168235.4	CDNA_FLJ33352_fis,_clone_BRACE2005087,_weakly_similar_to_PRE-MRNA_SPLICING_HELICASE_BRR2	DILCGAADEVLAVLK	3	4	99.9974	11489.9	11775.4	13.4881	13.5235	0.02857	0.02857	-1.02484	0.386638	0.828768
1	IPI00411706.1	S-formylglutathione_hydrolase	MYSYVTEELPQLINANFPVDPQR	4	5	99.9999	14837.1	15198	13.8569	13.8916	0.02806	0.02806	-1.02433	0.388026	0.828768
1	IPI00472102.3	Heat_shock_protein_60	IMQSSSEVGYDAMAGDFVNMVEK	21	28	100	29089.9	28362	14.8282	14.7917	0.0296	0.0296	1.02566	0.388203	0.828768
1	IPI00218236.5	Serine/threonine-protein_phosphatase_PP1-beta_catalytic_subunit	EIFLSQPILLELEAPLK	5	5	100	21499.1	20789.4	14.392	14.3436	0.03928	0.03928	1.03414	0.389109	0.828775
1	IPI00012511.5	Rho-related_GTP-binding_protein_RhoQ	CVVVGDGAVGK	2	2	99.9253	7971.78	8455.53	12.9607	13.0457	0.06923	0.06923	-1.06068	0.391104	0.831095
1	IPI00006935.2	Eukaryotic_translation_initiation_factor_5A-2	VHLVGIDIFTGK	3	4	99.9696	24589.9	23093.8	14.5858	14.4952	0.07398	0.07398	1.06478	0.392468	0.832068
1	IPI00215948.4	Isoform_1_of_Catenin_alpha-1	TSVQTEDDQLIAGQSAR	5	5	99.9997	7876.19	7616.21	12.9433	12.8949	0.03964	0.03964	1.03413	0.39348	0.832291
1	29383	BBC1_[Homo_sapiens]	LATQLTGPVMPVR	5	5	99.9899	21307.5	22157	14.3791	14.4355	0.04681	0.04681	-1.03986	0.399901	0.837818
1	IPI00024638.7	Ubiquitous_mitochondrial_creatine_kinase_variant_(Fragment)	SEVELVQLVIDGVNYLIDCER	3	4	100	11561.3	11313.3	13.497	13.4657	0.02584	0.02584	1.02192	0.397587	0.837818
1	IPI00290566.1	T-complex_protein_1_subunit_alpha	MLVDDIGDVTITNDGATILK	14	15	100	19143.4	19439.6	14.2246	14.2467	0.01831	0.01831	-1.01547	0.39802	0.837818
1	IPI00376170.4	PREDICTED:_similar_to_peptidylprolyl_isomerase_A_isoform_1	VSFELFADK	2	2	99.9648	77428.7	80594.6	16.2406	16.2984	0.0479	0.0479	-1.04089	0.399021	0.837818
1	IPI00550746.4	Nuclear_migration_protein_nudC	VEESSWLIEDGK	3	3	99.9804	23436.6	22733.5	14.5165	14.4725	0.03653	0.03653	1.03093	0.400656	0.837818
1	IPI00008552.6	Thioredoxin-like_protein_2	YEISSVPTFLFFK	4	4	99.999	19791	18970.6	14.2726	14.2115	0.05104	0.05104	1.04324	0.403078	0.83906
1	IPI00554769.1	Mutant_GSTP1	PPYTVVYFPVR	3	3	99.8977	17981.1	19115.4	14.1342	14.2224	0.07371	0.07371	-1.06308	0.402765	0.83906
1	IPI00002520.1	Serine_hydroxymethyltransferase,_mitochondrial_precursor	GWTGQESLSDSDPEMWELLQR	7	7	100	22763.5	23272.8	14.4744	14.5064	0.02735	0.02735	-1.02238	0.414563	0.859934
1	IPI00059366.3	H2A_histone_family,_member_Y_isoform_2	AAVLEYLTAEILELAGNAAR	4	7	100	8199.87	8745.12	13.0014	13.0943	0.07963	0.07963	-1.06649	0.414979	0.859934
1	IPI00749440.1	26_kDa_protein	IQVLQQQADDAEER	3	4	100	21752.3	22140.7	14.4089	14.4344	0.02197	0.02197	-1.01786	0.416534	0.861212
1	IPI00004860.2	Isoform_Complexed_of_Arginyl-tRNA_synthetase,_cytoplasmic	SDGGYTYDTSDLAAIK	2	2	99.9996	12536.9	12996.1	13.6139	13.6658	0.04513	0.04513	-1.03663	0.421479	0.865588
1	IPI00010720.1	T-complex_protein_1_subunit_epsilon	LGFAGLVQEISFGTTK	12	15	100	19908.8	20166	14.2811	14.2996	0.01608	0.01608	-1.01292	0.420856	0.865588
1	IPI00219953.5	cytidylate_kinase	SVDEVFDEVVQIFDKEG	2	2	99.7227	14003.1	13476.1	13.7735	13.7181	0.04796	0.04796	1.03911	0.419909	0.865588
1	2627129	polyubiquitin_[Homo_sapiens]	TITLEVEPSDTIENVK	3	3	99.9127	104887	109439	16.6785	16.7398	0.05526	0.05526	-1.0434	0.438011	0.874505
1	IPI00003519.1	116_kDa_U5_small_nuclear_ribonucleoprotein_component	GLAEDIENEVVQITWNR	6	6	100	13866.5	14205.6	13.7593	13.7942	0.03127	0.03127	-1.02446	0.435675	0.874505
1	IPI00010153.5	60S_ribosomal_protein_L23	ISLGLPVGAVINCADNTGAK	4	4	100	25485.7	26051.6	14.6374	14.6691	0.02833	0.02833	-1.0222	0.4342	0.874505
1	IPI00017292.1	Isoform_1_of_Catenin_beta-1	GLNTIPLFVQLLYSPIENIQR	6	6	99.9998	9658.01	9962.41	13.2375	13.2823	0.03994	0.03994	-1.03152	0.433159	0.874505
1	IPI00027285.1	Isoform_SM-B'_of_Small_nuclear_ribonucleoprotein-associated_proteins_B_and_B'	VPLAGAAGGPGIGR	4	4	99.929	17636.5	18242.2	14.1063	14.155	0.0431	0.0431	-1.03434	0.429434	0.874505
1	IPI00100160.3	Isoform_1_of_Cullin-associated_NEDD8-dissociated_protein_1	ISGSILNELIGLVR	11	11	99.9998	12843.8	13076.1	13.6488	13.6746	0.02299	0.02299	-1.01808	0.431731	0.874505
1	IPI00157790.6	PREDICTED:_similar_to_Proteasome-associated_protein_ECM29_homolog	GLGLVYELGNEQDQQELVSTLVETLMTGK	2	3	99.8479	10595	12002.6	13.3711	13.5511	0.1595	0.1595	-1.13286	0.430065	0.874505
1	IPI00216105.1	Isoform_2_of_Putative_GTP-binding_protein_PTD004	YLEANMTQSALPK	2	2	99.8867	18214.1	18749.8	14.1528	14.1946	0.03772	0.03772	-1.02941	0.438205	0.874505
1	IPI00234252.2	SWI/SNF-related_matrix-associated_actin-dependent_regulator_of_chromatin_subfamily_C_member_1	TLAGLVVQLLQFQEDAFGK	2	2	100	8591.45	8883.38	13.0687	13.1169	0.04312	0.04312	-1.03398	0.43437	0.874505
1	IPI00302850.4	Small_nuclear_ribonucleoprotein_Sm_D1	YFILPDSLPLDTLLVDVEPK	2	2	100	25554.3	26801	14.6413	14.71	0.0609	0.0609	-1.04878	0.430148	0.874505
1	IPI00383754.1	Tryptophanyl-tRNA_synthetase_(Fragment)	MSASDPNSSIFLTDTAK	4	4	99.9982	13882.9	13402.3	13.761	13.7102	0.04503	0.04503	1.03585	0.430127	0.874505
1	IPI00413451.1	Hypothetical_protein_DKFZp686I04222	SGGGGDIHQGFQSLLTEVNK	2	2	99.7817	13366.6	12854.6	13.7063	13.65	0.05079	0.05079	1.03983	0.437916	0.874505
1	IPI00414320.1	Annexin_A11	GFGTDEQAIIDCLGSR	5	5	99.9999	15955.9	15505.8	13.9618	13.9205	0.03724	0.03724	1.02903	0.438203	0.874505
1	IPI00555610.3	313_kDa_protein	VDIEAPDVSLEGPEGK	14	14	99.9994	13163.4	13427.1	13.6842	13.7129	0.02605	0.02605	-1.02003	0.4424	0.880961
1	535177	AHNAK-related_protein_[Homo_sapiens]	VDIDVPDVNIEGPDAK	6	6	99.9829	12673	12969.7	13.6295	13.6629	0.03055	0.03055	-1.02341	0.444614	0.883453
1	IPI00002821.3	60S_ribosomal_protein_L14	LVAIVDVIDQNR	3	3	100	31505	32706.2	14.9433	14.9973	0.04977	0.04977	-1.03813	0.448106	0.888468
1	IPI00009268.1	Aminoacylase-1	AGFALDEGIANPTDAFTVFYSER	2	2	99.9763	7643.75	7348.2	12.9001	12.8432	0.05318	0.05318	1.04022	0.454289	0.893013
1	IPI00011229.1	Cathepsin_D_precursor	AIGAVPLIQGEYMIPCEK	4	4	99.974	14172	15192.8	13.7908	13.8911	0.09337	0.09337	-1.07203	0.452277	0.893013
1	IPI00298363.2	Far_upstream_element-binding_protein_2	SVSLTGAPESVQK	13	13	99.9982	16832.8	16580.5	14.039	14.0172	0.02033	0.02033	1.01522	0.453511	0.893013
1	IPI00298558.2	Programmed_cell_death_protein_10	MAADDVEEYMIERPEPEFQDLNEK	2	2	98.1365	36678.7	34164.2	15.1627	15.0602	0.09543	0.09543	1.0736	0.452702	0.893013
1	IPI00005719.1	RAB1A,_member_RAS_oncogene_family	EFADSLGIPFLETSAK	4	5	99.9834	27136.4	27813.3	14.7279	14.7635	0.03335	0.03335	-1.02494	0.455994	0.893826
1	IPI00219153.3	60S_ribosomal_protein_L22	FTLDCTHPVEDGIMDAANFEQFLQER	3	4	99.9981	36293.9	37098	15.1474	15.1791	0.02971	0.02971	-1.02216	0.45665	0.893826
1	IPI00000861.1	Isoform_1_of_LIM_and_SH3_domain_protein_1	GFSVVADTPELQR	4	4	99.9995	8785.21	8577.05	13.1009	13.0663	0.03299	0.03299	1.02427	0.463146	0.898875
1	IPI00007765.5	Stress-70_protein,_mitochondrial_precursor	STNGDTFLGGEDFDQALLR	14	16	99.9997	24223	23677.6	14.5641	14.5312	0.03113	0.03113	1.02304	0.460269	0.898875
1	IPI00179330.6	ubiquitin_and_ribosomal_protein_S27a_precursor	TITLEVEPSDTIENVK	2	2	99.9127	78925.7	82085.9	16.2682	16.3248	0.0539	0.0539	-1.04004	0.462263	0.898875
1	IPI00294178.1	Serine/threonine-protein_phosphatase_2A_65_kDa_regulatory_subunit_A_beta_isoform	LNIISNLDCVNEVIGIR	2	2	99.9997	15040.6	15496.9	13.8766	13.9197	0.04101	0.04101	-1.03034	0.462001	0.898875
1	IPI00003949.1	Ubiquitin-conjugating_enzyme_E2_N	LELFLPEEYPMAAPK	3	5	99.9987	25064.1	24052.4	14.6133	14.5539	0.05803	0.05803	1.04206	0.473596	0.901094
1	IPI00004902.1	electron-transfer-flavoprotein,_beta_polypeptide_isoform_1	TALAMGADR	3	3	99.7408	12709.3	13723.2	13.6336	13.7443	0.1091	0.1091	-1.07977	0.477569	0.901094
1	IPI00009032.1	Lupus_La_protein	EVTWEVLEGEVEK	8	8	99.999	19203.4	19484.8	14.2291	14.2501	0.0206	0.0206	-1.01465	0.475988	0.901094
1	IPI00012340.1	Splicing_factor,_arginine/serine-rich_9	EAGDVCYADVQK	2	2	99.9998	20209.9	19485.8	14.3028	14.2501	0.05203	0.05203	1.03716	0.479013	0.901094
1	IPI00013415.1	40S_ribosomal_protein_S7	TLTAVHDAILEDLVFPSEIVGK	5	7	100	34609.6	35518.7	15.0789	15.1163	0.03616	0.03616	-1.02627	0.469183	0.901094
1	IPI00013475.1	tubulin,_beta_2	SGPFGQIFRPDNFVFGQSGAGNNWAK	15	19	100	41956.7	42589.8	15.3566	15.3782	0.02108	0.02108	-1.01509	0.473342	0.901094
1	IPI00014177.3	Septin-2	STLINSLFLTDLYPER	4	4	100	16520.1	16170.5	14.0119	13.9811	0.02963	0.02963	1.02162	0.466301	0.901094
1	IPI00017704.2	Coactosin-like_protein	FALITWIGENVSGLQR	2	3	100	9292.46	9012.49	13.1818	13.1377	0.04297	0.04297	1.03106	0.472353	0.901094
1	IPI00018755.1	High_mobility_group_protein_1-like_10	KLGEMWNNTAADDKQPYEK	2	3	99.7785	17248.6	16511.8	14.0742	14.0112	0.06213	0.06213	1.04462	0.478172	0.901094
1	IPI00019848.1	Isoform_1_of_Host_cell_factor	LGDLWTLDIDTLTWNKPSLSGVAPLPR	2	2	99.9788	12902.3	12543.1	13.6553	13.6146	0.04007	0.04007	1.02864	0.476757	0.901094
1	IPI00026833.4	Adenylosuccinate_synthetase_isozyme_2	MCDLVSDFDGFSER	2	2	99.9909	15664.9	16164.9	13.9352	13.9806	0.04428	0.04428	-1.03192	0.47373	0.901094
1	IPI00183968.4	tropomyosin_3_isoform_1	IQLVEEELDR	3	3	99.9985	31935.4	30588.4	14.9629	14.9007	0.06012	0.06012	1.04404	0.469357	0.901094
1	IPI00328343.7	Spliceosome_RNA_helicase_BAT1	FMQDPMEIFVDDETK	10	11	100	28210.8	27519.2	14.784	14.7482	0.03514	0.03514	1.02513	0.475812	0.901094
1	IPI00449049.4	Poly_[ADP-ribose]_polymerase_1	VVSEDFLQDVSASTK	9	13	100	16924.3	17316.8	14.0468	14.0799	0.03216	0.03216	-1.02319	0.471703	0.901094
1	IPI00642211.3	Aminopeptidase_B	SILADDFLDFYLEYFPELK	2	2	99.9706	10815.3	11055.9	13.4008	13.4325	0.03128	0.03128	-1.02225	0.477521	0.901094
1	IPI00018511.1	Tubulin_beta-4q_chain	KLAVNMVPFPR	4	4	99.9991	60458.4	62441.9	15.8837	15.9302	0.04617	0.04617	-1.03281	0.480304	0.901674
1	IPI00332371.6	liver_phosphofructokinase_isoform_b	SEWGSLLEELVAEGK	2	2	99.9857	11423.6	11819	13.4797	13.5288	0.04881	0.04881	-1.03461	0.481527	0.902126
1	IPI00021812.1	Neuroblast_differentiation-associated_protein_AHNAK_(Fragment)	VDIEAPDVSLEGPEGK	13	13	99.9994	13314.6	13551.2	13.7007	13.7261	0.02541	0.02541	-1.01777	0.484031	0.903132
1	IPI00219330.2	Isoform_5_of_Interleukin_enhancer-binding_factor_3	VLAGETLSVNDPPDVLDR	10	10	100	25334.5	25646.5	14.6288	14.6465	0.01763	0.01763	-1.01231	0.483313	0.903132
1	IPI00000811.2	Proteasome_subunit_beta_type_6_precursor	LAAIAESGVER	3	3	99.9962	14651.4	15102.3	13.8388	13.8825	0.0439	0.0439	-1.03078	0.485735	0.904472
1	IPI00005614.5	Isoform_Long_of_Spectrin_beta_chain,_brain_1	DGLNEAWADLLELIDTR	6	6	99.9999	9670.7	10072.7	13.2394	13.2982	0.05955	0.05955	-1.04157	0.4898	0.909577
1	IPI00011876.1	S-methyl-5-thioadenosine_phosphorylase	IGIIGGTGLDDPEILEGR	3	3	99.9988	17990.8	17496.5	14.135	14.0948	0.04109	0.04109	1.02825	0.493611	0.909577
1	IPI00013452.8	glutamyl-prolyl_tRNA_synthetase	TELAEPIAIRPTSETVMYPAYAK	9	10	99.9808	12510.5	12677.5	13.6109	13.63	0.01959	0.01959	-1.01334	0.494421	0.909577
1	IPI00017448.1	40S_ribosomal_protein_S21	MGESDDSILR	2	2	99.9942	24803.8	24326.6	14.5983	14.5702	0.02847	0.02847	1.01962	0.490767	0.909577
1	IPI00024919.3	Thioredoxin-dependent_peroxide_reductase,_mitochondrial_precursor	DYGVLLEGSGLALR	3	3	99.9995	13969.3	14694.4	13.77	13.843	0.0747	0.0747	-1.0519	0.493985	0.909577
1	IPI00456969.1	Dynein_heavy_chain,_cytosolic	TYAEPLTAAMVEFYTMSQER	11	12	100	10604.1	10812.3	13.3723	13.4004	0.0286	0.0286	-1.01963	0.492528	0.909577
1	IPI00007188.4	ADP/ATP_translocase_2	YFPTQALNFAFK	5	5	99.9916	17128.3	17607.4	14.0641	14.1039	0.041	0.041	-1.02798	0.496736	0.910187
1	IPI00024175.3	Isoform_1_of_Proteasome_subunit_alpha_type_7	LTVEDPVTVEYITR	3	3	100	26521.4	25998.1	14.6949	14.6661	0.02959	0.02959	1.02013	0.496406	0.910187
1	IPI00012772.7	60S_ribosomal_protein_L8	ASGNYATVISHNPETK	5	6	99.9993	18466	19146	14.1726	14.2248	0.05433	0.05433	-1.03682	0.501512	0.914524
1	IPI00013234.2	IARS_protein	LMAPYTPFLTELMYQNLK	3	3	99.9803	11759.6	12120.7	13.5215	13.5652	0.04563	0.04563	-1.03071	0.503186	0.914524
1	IPI00020194.1	Isoform_Short_of_TATA-binding_protein-associated_factor_2N	GEATVSFDDPPSAK	2	2	99.9989	26458.7	26904.3	14.6915	14.7155	0.02524	0.02524	-1.01684	0.504084	0.914524
1	IPI00106509.2	Isoform_4_of_Heterogeneous_nuclear_ribonucleoprotein_A/B	EYFGEFGEIEAIELPMDPK	5	5	100	19325.4	19623.6	14.2382	14.2603	0.0231	0.0231	-1.01543	0.503246	0.914524
1	IPI00219077.3	LTA4H_protein	LVVDLTDIDPDVAYSSVPYEK	8	8	99.9981	20179.9	20679.2	14.3006	14.3359	0.03687	0.03687	-1.02474	0.503248	0.914524
1	IPI00008274.5	Adenylyl_cyclase-associated_protein_1	ALLVTASQCQQPAENK	7	7	100	13730.4	13530.5	13.7451	13.7239	0.02249	0.02249	1.01477	0.510158	0.919031
1	IPI00008524.1	Isoform_1_of_Polyadenylate-binding_protein_1	SLGYAYVNFQQPADAER	11	11	100	19927	20206.9	14.2824	14.3026	0.02141	0.02141	-1.01405	0.510379	0.919031
1	IPI00037283.2	Isoform_5_of_Dynamin-1-like_protein	LDLMDAGTDAMDVLMGR	5	5	100	9845.29	9617.78	13.2652	13.2315	0.03606	0.03606	1.02366	0.512575	0.919031
1	IPI00292946.1	Thyroxine-binding_globulin_precursor	FSNISAAK	2	2	99.7397	15937.8	14930.5	13.9602	13.866	0.09991	0.09991	1.06747	0.509238	0.919031
1	IPI00413587.2	Isoform_1_of_BH3-interacting_domain_death_agonist	DLATALEQLLQAYPR	2	2	99.9136	10410.7	10039.8	13.3458	13.2934	0.05592	0.05592	1.03694	0.512332	0.919031
1	IPI00640703.3	Isoform_1_of_Exportin-5	SAILGLPQPLLELNDSPVFK	2	2	99.9634	13162.4	13943.8	13.6841	13.7673	0.08872	0.08872	-1.05936	0.511512	0.919031
1	IPI00027444.1	Leukocyte_elastase_inhibitor	VLELPYQGEELSMVILLPDDIEDESTGLK	3	3	99.9864	10753.3	10525.5	13.3925	13.3616	0.03325	0.03325	1.02164	0.51538	0.922259
1	IPI00001589.1	Mitochondrial_import_inner_membrane_translocase_subunit_Tim13	YMDAWNTVSR	2	2	99.9651	15547.3	15958.9	13.9244	13.9621	0.04089	0.04089	-1.02648	0.518535	0.923029
1	IPI00008530.1	60S_acidic_ribosomal_protein_P0	AGAIAPCEVTVPAQNTGLGPEK	12	14	99.9992	24764.1	25055.4	14.596	14.6128	0.01837	0.01837	-1.01177	0.520213	0.923029
1	IPI00018873.1	Isoform_1_of_Nicotinamide_phosphoribosyltransferase	VIQGDGVDINTLQEIVEGMK	4	4	99.9998	12279	11937.4	13.5839	13.5432	0.0446	0.0446	1.02862	0.522848	0.923029
1	IPI00176698.2	12_kDa_protein	TGQAPGYSYTAANK	3	3	99.9792	10171.1	9795.67	13.3122	13.2579	0.05937	0.05937	1.03833	0.522208	0.923029
1	IPI00176854.2	Ribosomal_protein_S26	DISEASVFDAYVLPK	2	2	99.9947	26496	27389.2	14.6935	14.7413	0.05241	0.05241	-1.03371	0.522771	0.923029
1	IPI00180128.3	basic_leucine_zipper_and_W2_domains_1	TDVCVFAAQEDLETMQAFAQVFNK	5	5	99.9994	13027.6	12821.7	13.6693	13.6463	0.02516	0.02516	1.01606	0.5224	0.923029
1	IPI00451401.2	Isoform_2_of_Triosephosphate_isomerase	VVLAYEPVWAIGTGK	9	12	100	46967.4	47909.4	15.5194	15.548	0.0312	0.0312	-1.02006	0.520317	0.923029
1	IPI00000230.5	tropomyosin_1_alpha_chain_isoform_2	IQLVEEELDR	2	2	99.9985	34339	32745.3	15.0676	14.999	0.08173	0.08173	1.04867	0.556784	0.924987
1	IPI00001757.1	Isoform_1_of_RNA-binding_protein_8A	MREDYDSVEQDGDEPGPQR	3	3	99.989	12809.4	12517.7	13.6449	13.6117	0.03793	0.03793	1.0233	0.539525	0.924987
1	IPI00003406.2	Drebrin	YVLINWVGEDVPDAR	2	2	99.9434	15133	14530	13.8854	13.8267	0.06628	0.06628	1.0415	0.535347	0.924987
1	IPI00008964.3	Ras-related_protein_Rab-1B	EFADSLGIPFLETSAK	4	4	99.9834	19731.9	20115.6	14.2682	14.296	0.032	0.032	-1.01945	0.543021	0.924987
1	IPI00011619.4	Bifunctional_3'-phosphoadenosine_5'-phosphosulfate_synthetase_1	TDSCDVNDCVQQVVELLQER	3	3	100	16336.8	15886	13.9958	13.9555	0.0477	0.0477	1.02838	0.553202	0.924987
1	IPI00011937.1	Peroxiredoxin-4	YLVFFFYPLDFTFVCPTEIIAFGDR	8	9	99.9942	17929.8	17658.8	14.1301	14.1081	0.02555	0.02555	1.01535	0.546875	0.924987
1	IPI00013871.1	Ribonucleoside-diphosphate_reductase_large_subunit	DLFFALWIPDLFMK	2	2	98.379	8897.65	8607.33	13.1192	13.0714	0.05596	0.05596	1.03373	0.549119	0.924987
1	IPI00013991.1	Isoform_1_of_Tropomyosin_beta_chain	IQLVEEELDR	3	3	99.9985	28800	28286.3	14.8138	14.7878	0.02908	0.02908	1.01816	0.531776	0.924987
1	IPI00016736.1	1-phosphatidylinositol-4,5-bisphosphate_phosphodiesterase_gamma_1	FFLTDNLVFDSLYDLITHYQQVPLR	2	2	99.6738	6331.88	6549.75	12.6284	12.6772	0.05676	0.05676	-1.03441	0.546988	0.924987
1	IPI00017963.1	Small_nuclear_ribonucleoprotein_Sm_D2	EEEEFNTGPLSVLTQSVK	4	4	99.9814	21871.4	22352	14.4168	14.4481	0.03456	0.03456	-1.02198	0.525224	0.924987
1	IPI00023004.6	Eukaryotic_translation_initiation_factor_1A,_Y-chromosomal	INETDTFGPGDDDEIQFDDIGDDDEDIDDI	2	2	99.9607	10892.2	11253.7	13.411	13.4581	0.05453	0.05453	-1.03319	0.545122	0.924987
1	IPI00024911.1	Endoplasmic_reticulum_protein_ERp29_precursor	GQGVYLGMPGCLPVYDALAGEFIR	3	3	99.9985	15995.5	16308	13.9654	13.9933	0.03274	0.03274	-1.01954	0.550216	0.924987
1	IPI00024933.3	60S_ribosomal_protein_L12	CTGGEVGATSALAPK	5	6	100	30630.3	29736.6	14.9027	14.86	0.04785	0.04785	1.03005	0.531895	0.924987
1	IPI00025086.3	Cytochrome_c_oxidase_polypeptide_Va,_mitochondrial_precursor	GINTLVTYDMVPEPK	4	4	99.9916	29110.1	28488.2	14.8292	14.7981	0.03633	0.03633	1.02183	0.548035	0.924987
1	IPI00026216.4	Puromycin-sensitive_aminopeptidase	LGLQNDLFSLAR	3	3	99.9402	17481.4	17016	14.0935	14.0546	0.04361	0.04361	1.02735	0.531956	0.924987
1	IPI00105598.3	Proteasome_26S_non-ATPase_subunit_11_variant_(Fragment)	EQSILELGSLLAK	3	3	99.9473	18038.2	17628.8	14.1388	14.1057	0.03797	0.03797	1.02322	0.541293	0.924987
1	IPI00163782.2	Isoform_2_of_Far_upstream_element-binding_protein_1	IGGDAGTSLNSNDYGYGGQK	8	8	99.9999	18639	18396.7	14.186	14.1672	0.02244	0.02244	1.01317	0.55576	0.924987
1	IPI00182533.4	60S_ribosomal_protein_L28	QTYSTEPNNLK	3	3	99.8945	12400.8	12688.4	13.5981	13.6312	0.03807	0.03807	-1.02319	0.54281	0.924987
1	IPI00215780.4	40S_ribosomal_protein_S19	ELAPYDENWFYTR	6	6	99.9994	22589.9	22156.6	14.4634	14.4354	0.03288	0.03288	1.01956	0.551649	0.924987
1	IPI00215914.4	ADP-ribosylation_factor_1	NISFTVWDVGGQDK	8	8	100	21017.3	20686.6	14.3593	14.3364	0.02715	0.02715	1.01598	0.554989	0.924987
1	IPI00216085.2	Cytochrome_c_oxidase_subunit_VIb_isoform_1	VYQSLCPTSWVTDWDEQR	2	2	100	25489	25014.3	14.6376	14.6105	0.03103	0.03103	1.01898	0.540393	0.924987
1	IPI00219483.1	Isoform_2_of_U1_small_nuclear_ribonucleoprotein_70_kDa	MWDPHNDPNAQGDAFK	3	3	99.4818	16864.5	17283.5	14.0417	14.0771	0.04222	0.04222	-1.02485	0.556859	0.924987
1	IPI00220362.4	10_kDa_heat_shock_protein,_mitochondrial	VLQATVVAVGSGSK	5	5	99.9973	25542.8	26267.6	14.6406	14.681	0.04518	0.04518	-1.02838	0.531436	0.924987
1	IPI00234368.1	Isoform_Short_of_Adenosine_kinase	IFTLNLSAPFISQFYK	3	4	99.9256	10147.3	10414.3	13.3088	13.3463	0.04368	0.04368	-1.02631	0.547944	0.924987
1	IPI00292140.4	Caspase-3_precursor	IPVEADFLYAYSTAPGYYSWR	2	2	99.9899	7304.84	7480.02	12.8346	12.8688	0.0392	0.0392	-1.02398	0.541286	0.924987
1	IPI00293655.3	ATP-dependent_RNA_helicase_DDX1	FLVLDEADGLLSQGYSDFINR	4	5	100	15258.1	14820	13.8973	13.8553	0.04672	0.04672	1.02956	0.528714	0.924987
1	IPI00295485.1	Heat_shock_70_kDa_protein_4L	GCALQCAILSPAFK	3	3	99.9992	15869.6	16222	13.954	13.9857	0.03781	0.03781	-1.0222	0.557209	0.924987
1	IPI00304596.3	Non-POU_domain-containing_octamer-binding_protein	NLPQYVSNELLEEAFSVFGQVER	11	12	100	23277.6	23588.5	14.5067	14.5258	0.02193	0.02193	-1.01336	0.541112	0.924987
1	IPI00420014.2	U5_small_nuclear_ribonucleoprotein_200_kDa_helicase	WTELGALDILQMLGR	7	8	100	10893.8	11056.5	13.4112	13.4326	0.02445	0.02445	-1.01494	0.540158	0.924987
1	IPI00465028.6	Triosephosphate_isomerase	VVLAYEPVWAIGTGK	12	17	100	34180.7	34586.7	15.0609	15.0779	0.01999	0.01999	-1.01188	0.550405	0.924987
1	IPI00465430.5	70_kDa_protein	DIISIAEDEDLR	16	22	100	18683.4	19015	14.1895	14.2149	0.03001	0.03001	-1.01775	0.553585	0.924987
1	IPI00549413.2	Annexin_A1	GLGTDEDTLIEILASR	7	7	100	11007.5	10709.3	13.4262	13.3866	0.04427	0.04427	1.02785	0.530724	0.924987
1	IPI00550069.2	Ribonuclease_inhibitor	ELDLSNNCLGDAGILQLVESVR	5	6	99.9729	16436.3	16161.6	14.0046	13.9803	0.02801	0.02801	1.017	0.543088	0.924987
1	IPI00030154.1	Proteasome_activator_complex_subunit_1	NAYAVLYDIILK	2	3	99.9898	7171.43	7302.22	12.808	12.8341	0.03125	0.03125	-1.01824	0.558822	0.92599
1	IPI00216308.4	Voltage-dependent_anion-selective_channel_protein_1	YQIDPDACFSAK	4	4	99.96	18950.6	19403	14.21	14.244	0.04096	0.04096	-1.02387	0.560464	0.927038
1	12707570	mitochondrial_short-chain_enoyl-coenzyme_A_hydratase_1_precursor_[Homo_sapiens]	ALNALCDGLIDELNQALK	4	5	100	19387.3	19893.5	14.2428	14.28	0.04507	0.04507	-1.02611	0.563323	0.930091
1	IPI00100151.4	Isoform_1_of_5'-3'_exoribonuclease_2	YAWQGVALLPFVDER	2	2	99.9868	12533.7	12247.8	13.6135	13.5802	0.04059	0.04059	1.02334	0.565554	0.932098
1	IPI00008219.1	UV_excision_repair_protein_RAD23_homolog_A	TLQQQTFK	2	2	99.9385	13216.6	13839.3	13.6901	13.7565	0.08159	0.08159	-1.04711	0.568475	0.932893
1	IPI00021435.2	26S_protease_regulatory_subunit_7	TMLELINQLDGFDPR	5	5	99.9986	17008.6	17222.7	14.054	14.072	0.02221	0.02221	-1.01259	0.569085	0.932893
1	IPI00301364.2	S-phase_kinase-associated_protein_1A_isoform_b	VDQGTLFELILAANYLDIK	5	5	100	24807.8	25271.6	14.5985	14.6252	0.03288	0.03288	-1.0187	0.56906	0.932893
1	IPI00221092.7	40S_ribosomal_protein_S16	GPLQSVQVFGR	6	6	99.9728	39622.9	38039.5	15.274	15.2152	0.07295	0.07295	1.04163	0.572	0.934335
1	IPI00221093.6	40S_ribosomal_protein_S17	LLDFGSLSNLQVTQPTVGMNFK	2	3	99.9995	23911.3	23315.2	14.5454	14.509	0.04504	0.04504	1.02557	0.57105	0.934335
1	IPI00008575.3	Isoform_1_of_KH_domain-containing,_RNA-binding,_signal_transduction-associated_protein_1	DSLDPSFTHAMQLLTAEIEK	4	6	99.9973	10481.7	10240.6	13.3556	13.322	0.04199	0.04199	1.02355	0.575314	0.936934
1	IPI00398135.2	PREDICTED:_similar_to_60S_ribosomal_protein_L27a	TGAAPIIDVVR	4	4	99.9987	25634.9	26042.3	14.6458	14.6686	0.02847	0.02847	-1.01589	0.575632	0.936934
1	IPI00003217.3	Proteasome_subunit_beta_type_7_precursor	ATEGMVVADK	5	5	99.9767	12101.5	11473.9	13.5629	13.4861	0.09667	0.09667	1.0547	0.577634	0.938528
1	1082356	PH0268_epidermal_autoantigen_450K_(clone_pE450-C/D)_-_human_(fragment)	EELLAEFGSGTLDLPALTR	11	13	100	16168.1	16535.1	13.9809	14.0132	0.0439	0.0439	-1.0227	0.605163	0.940081
1	IPI00004968.1	Pre-mRNA-splicing_factor_19	IWSVPNASCVQVVR	3	3	99.9419	13110.2	13345.7	13.6784	13.7041	0.03394	0.03394	-1.01796	0.595882	0.940081
1	IPI00005490.1	Golgi_phosphoprotein_3	ETQPPETVQNWIELLSGETWNPLK	2	2	99.9147	10258.7	10038.2	13.3246	13.2932	0.04246	0.04246	1.02196	0.604931	0.940081
1	IPI00006379.1	Nucleolar_protein_NOP5	FQDTAEALAAFTALMEGK	2	2	99.9998	13261.8	13951.6	13.695	13.7681	0.09761	0.09761	-1.05201	0.599409	0.940081
1	IPI00007928.4	Pre-mRNA-processing-splicing_factor_8	LANQLLTDLVDDNYFYLFDLK	11	14	100	9615.87	9484.32	13.2312	13.2113	0.02574	0.02574	1.01387	0.588548	0.940081
1	IPI00018352.1	Ubiquitin_carboxyl-terminal_hydrolase_isozyme_L1	LGFEDGSVLK	8	10	99.9745	28655.1	28126.9	14.8065	14.7797	0.03598	0.03598	1.01878	0.601063	0.940081
1	IPI00022648.2	Eukaryotic_translation_initiation_factor_5	VNILFDFVK	2	3	99.9609	8371.79	8628.76	13.0313	13.0749	0.05959	0.05959	-1.03069	0.607899	0.940081
1	IPI00023785.5	Isoform_1_of_Probable_ATP-dependent_RNA_helicase_DDX17	MLDMGFEPQIR	11	11	100	24601.7	24393.8	14.5865	14.5742	0.01597	0.01597	1.00852	0.591278	0.940081
1	IPI00024320.1	Putative_RNA-binding_protein_3	GFGFITFTNPEHASVAMR	3	5	99.9738	24856.5	24213	14.6013	14.5635	0.05182	0.05182	1.02658	0.608732	0.940081
1	IPI00025019.3	Proteasome_subunit_beta_type_1	GAVYSFDPVGSYQR	5	5	100	18690.7	18494.9	14.19	14.1748	0.02011	0.02011	1.01059	0.59634	0.940081
1	IPI00027626.2	T-complex_protein_1_subunit_zeta	VLAQNSGFDLQETLVK	11	11	100	21748.9	22009.6	14.4087	14.4258	0.02247	0.02247	-1.01199	0.591789	0.940081
1	IPI00030207.1	GDP-mannose_4,6_dehydratase	ISFDLAEYTADVDGVGTLR	3	3	99.99	11692.9	11458	13.5133	13.4841	0.03753	0.03753	1.0205	0.584657	0.940081
1	IPI00030320.3	Probable_ATP-dependent_RNA_helicase_DDX6	GPVKPTGGPGGGGTQTQQQMNQLK	2	2	99.9966	9027.48	8850.36	13.1401	13.1115	0.03866	0.03866	1.02001	0.604248	0.940081
1	IPI00103994.4	Leucyl-tRNA_synthetase,_cytoplasmic	LALADAGDTVEDANFVEAMADAGILR	7	7	99.9952	11632	11786.7	13.5058	13.5249	0.02433	0.02433	-1.0133	0.583053	0.940081
1	IPI00168479.2	apolipoprotein_A-I_binding_protein_precursor	GLTVPIASIDIPSGWDVEK	2	2	99.9833	16305.6	15936.5	13.9931	13.96	0.04538	0.04538	1.02316	0.609901	0.940081
1	IPI00171903.1	heterogeneous_nuclear_ribonucleoprotein_M_isoform_a	MGGMEGPFGGGMENMGR	18	20	99.9994	19718.5	19543	14.2673	14.2544	0.01696	0.01696	1.00898	0.594095	0.940081
1	IPI00179953.2	Isoform_1_of_Nuclear_autoantigenic_sperm_protein	SLQENEEEEIGNLELAWDMLDLAK	7	8	100	19308.3	19050	14.2369	14.2175	0.02641	0.02641	1.01356	0.606195	0.940081
1	IPI00179964.5	Isoform_1_of_Polypyrimidine_tract-binding_protein_1	VTPQSLFILFGVYGDVQR	8	15	100	19384	19110.3	14.2426	14.2221	0.02596	0.02596	1.01432	0.579833	0.940081
1	IPI00221089.4	40S_ribosomal_protein_S13	GLAPDLPEDLYHLIK	3	3	99.9742	23515	23037.5	14.5213	14.4917	0.04056	0.04056	1.02073	0.609027	0.940081
1	IPI00291005.7	Malate_dehydrogenase,_cytoplasmic	VIVVGNPANTNCLTASK	6	7	99.9999	14540	14732.1	13.8277	13.8467	0.02586	0.02586	-1.01321	0.607702	0.940081
1	IPI00295386.6	Carbonyl_reductase_[NADPH]_1	SETITEEELVGLMNK	6	6	99.9932	33631.9	33224.8	15.0375	15.02	0.02394	0.02394	1.01225	0.607022	0.940081
1	IPI00296337.2	Isoform_1_of_DNA-dependent_protein_kinase_catalytic_subunit	LQSVQALTEIQEFISFISK	4	4	99.9868	6157.41	6256.14	12.5881	12.6111	0.03156	0.03156	-1.01603	0.610336	0.940081
1	IPI00299573.11	60S_ribosomal_protein_L7a	AGVNTVTTLVENK	4	4	99.9912	29607.3	30417	14.8537	14.8926	0.0506	0.0506	-1.02735	0.589817	0.940081
1	IPI00303207.3	ATP-binding_cassette_sub-family_E_member_1	YDDPPDWQEILTYFR	2	2	99.9996	15305.7	15010	13.9018	13.8736	0.03694	0.03694	1.0197	0.593346	0.940081
1	IPI00374732.4	PREDICTED:_similar_to_peptidylprolyl_isomerase_A_isoform_1	KITIADCGQLE	4	7	99.945	86800.8	90011.8	16.4054	16.4578	0.06879	0.06879	-1.03699	0.593425	0.940081
1	IPI00376503.1	pyrroline-5-carboxylate_reductase_1_isoform_2	IMASSPDMDLATVSALR	2	2	99.3731	17264.6	17992.3	14.0755	14.1351	0.07575	0.07575	-1.04215	0.58164	0.940081
1	IPI00383071.1	RcTPI1_(Fragment)	VVLAYEPVWAIGTGK	7	9	100	34771	35145.9	15.0856	15.1011	0.02101	0.02101	-1.01078	0.605714	0.940081
1	IPI00397358.3	9_kDa_protein	LVQSPNSYFMDVK	2	2	99.9989	22909	22420.6	14.4836	14.4525	0.03993	0.03993	1.02178	0.585348	0.940081
1	IPI00465361.3	60S_ribosomal_protein_L13	STESLQANVQR	5	5	99.9965	29145.1	29976.1	14.831	14.8715	0.05343	0.05343	-1.02851	0.594702	0.940081
1	IPI00554711.1	Junction_plakoglobin	LNTIPLFVQLLYSSVENIQR	2	2	99.835	10163.8	10478.2	13.3111	13.3551	0.05991	0.05991	-1.03093	0.607137	0.940081
1	IPI00641706.1	46_kDa_protein	KLAVNMVPFPR	8	9	99.9991	30822.1	31215.1	14.9117	14.93	0.0237	0.0237	-1.01275	0.588823	0.940081
1	IPI00289524.3	Aldo-keto_reductase_family_1_member_C4	LNDGHFMPVLGFGTYAPPEVPR	2	2	99.8111	12698.9	11937	13.6324	13.5432	0.1239	0.1239	1.06382	0.613597	0.943521
1	IPI00018398.4	26S_protease_regulatory_subunit_6A	TMLELLNQLDGFQPNTQVK	4	4	100	14121.7	14326	13.7856	13.8064	0.02929	0.02929	-1.01447	0.619942	0.950095
1	IPI00159072.3	ROD1_regulator_of_differentiation_1	VTNLLMLK	2	2	95.051	11485.1	11274.1	13.4875	13.4607	0.03769	0.03769	1.01871	0.618976	0.950095
1	IPI00015911.1	Dihydrolipoyl_dehydrogenase,_mitochondrial_precursor	NLGLEELGIELDPR	4	4	99.9671	14935.1	15172	13.8664	13.8891	0.03244	0.03244	-1.01586	0.623584	0.952497
1	IPI00017964.1	Small_nuclear_ribonucleoprotein_Sm_D3	VAQLEQVYIR	2	2	99.9973	26761.6	26361	14.7079	14.6861	0.03107	0.03107	1.0152	0.623466	0.952497
1	IPI00012835.1	C-terminal-binding_protein_1	AFGFNVLFYDPYLSDGVER	3	3	99.973	10578.4	10761	13.3688	13.3935	0.03572	0.03572	-1.01726	0.627971	0.956016
1	IPI00216313.6	Visinin-like_protein_1	LNWAFNMYDLDGDGK	3	3	99.9789	11351.2	11548.8	13.4706	13.4955	0.03595	0.03595	-1.01741	0.627335	0.956016
1	IPI00008164.1	Prolyl_endopeptidase	LPEADDIQYPSMLLLTADHDDR	2	2	99.9126	37054.6	37802.6	15.1774	15.2062	0.04204	0.04204	-1.02019	0.630582	0.956817
1	IPI00017297.1	Matrin-3	DLSAAGIGLLAAATQSLSMPASLGR	10	11	99.9996	16070.8	15929.5	13.9722	13.9594	0.01852	0.01852	1.00887	0.629694	0.956817
1	IPI00219029.2	Aspartate_aminotransferase,_cytoplasmic	IANDNSLNHEYLPILGLAEFR	6	6	99.9998	11974.1	12122.6	13.5476	13.5654	0.02601	0.02601	-1.0124	0.631681	0.956902
1	IPI00013122.1	Hsp90_co-chaperone_Cdc37	LGPGGLDPVEVYESLPEELQK	5	5	99.9719	19323.7	19594.9	14.2381	14.2582	0.03036	0.03036	-1.01404	0.642273	0.962669
1	IPI00014898.1	Isoform_1_of_Plectin-1	AGTLSITEFADMLSGNAGGFR	38	39	100	12567.6	12474.1	13.6174	13.6066	0.016	0.016	1.0075	0.636819	0.962669
1	IPI00029012.1	Eukaryotic_translation_initiation_factor_3_subunit_10	DIDIEDLEELDPDFIMAK	8	9	99.9976	17906.7	18085.2	14.1282	14.1425	0.02156	0.02156	-1.00997	0.641599	0.962669
1	IPI00031691.1	60S_ribosomal_protein_L9	TILSNQTVDIPENVDITLK	2	2	99.9999	24537	23633.3	14.5827	14.5285	0.082	0.082	1.03824	0.64345	0.962669
1	IPI00033494.3	Myosin_regulatory_light_chain	ATSNVFAMFDQSQIQEFK	5	6	100	15110.4	14912.7	13.8833	13.8643	0.02836	0.02836	1.01326	0.63859	0.962669
1	IPI00216457.6	Histone_H2A_type_2-A	AAVLEYLTAEILELAGNAAR	7	11	100	25799.7	26574.5	14.6551	14.6978	0.06468	0.06468	-1.03003	0.643578	0.962669
1	IPI00419473.5	Isoform_2_of_Transcription_factor_BTF3	QLTEMLPSILNQLGADSLTSLR	3	4	99.9998	17876.7	17649.1	14.1258	14.1073	0.02803	0.02803	1.01289	0.643877	0.962669
1	IPI00555812.4	Vitamin_D-binding_protein_precursor	HQPQEFPTYVEPTNDEICEAFR	2	2	99.9667	14500.4	15315.8	13.8238	13.9027	0.1185	0.1185	-1.05623	0.640517	0.962669
1	IPI00030910.1	GPI-anchored_protein_p137	YQEVTNNLEFAK	5	6	99.9996	16871.7	17102.5	14.0423	14.0619	0.02984	0.02984	-1.01368	0.645112	0.962948
1	IPI00002459.4	annexin_VI_isoform_2	GSIHDFPGFDPNQDAEALYTAMK	4	5	99.9886	12044.7	12498.2	13.5561	13.6094	0.08742	0.08742	-1.03765	0.668831	0.965044
1	IPI00003269.1	hypothetical_protein_LOC345651	SYELPDGQVITIGNER	6	9	99.9988	67507.3	68412.3	16.0428	16.062	0.03417	0.03417	-1.01341	0.693266	0.965044
1	IPI00003734.1	Putative_S100_calcium-binding_protein_H_NH0456N16.1	TEFLSFMNTELAAFTK	3	4	100	24064.1	23262.3	14.5546	14.5057	0.07744	0.07744	1.03447	0.657988	0.965044
1	IPI00004503.5	lysosomal-associated_membrane_protein_1	FFLQGIQLNTILPDAR	3	4	99.9997	14417.6	14120.1	13.8155	13.7855	0.04742	0.04742	1.02107	0.656352	0.965044
1	IPI00005969.2	F-actin_capping_protein_alpha-1_subunit	FITHAPPGEFNEVFNDVR	2	2	99.9344	20963.8	20760.2	14.3556	14.3415	0.02522	0.02522	1.00981	0.695263	0.965044
1	IPI00006167.1	Protein_phosphatase_2C_isoform_gamma	VADEDDVDNEEAALLHEEATMTIEELLTR	4	4	99.9766	17062.9	16737.3	14.0586	14.0308	0.04604	0.04604	1.01945	0.672012	0.965044
1	IPI00009901.1	Nuclear_transport_factor_2	NINDAWVCTNDMFR	2	2	100	16377.8	16655.1	13.9995	14.0237	0.04124	0.04124	-1.01693	0.680303	0.965044
1	IPI00010796.1	Protein_disulfide-isomerase_precursor	VDATEESDLAQQYGVR	12	15	100	18260.1	18088.8	14.1564	14.1428	0.02127	0.02127	1.00947	0.653904	0.965044
1	IPI00013485.3	40S_ribosomal_protein_S2	SLEEIYLFSLPIK	8	9	100	28892.9	28459.3	14.8184	14.7966	0.03369	0.03369	1.01523	0.649867	0.965044
1	IPI00013933.2	Isoform_DPI_of_Desmoplakin	SAIYQLEEEYENLLK	6	6	99.9987	12389.6	12213.6	13.5968	13.5762	0.0335	0.0335	1.0144	0.665787	0.965044
1	IPI00017763.4	Nucleosome_assembly_protein_1-like_4	NVDMLSELVQEYDEPILK	4	4	100	14519.3	14126.5	13.8257	13.7861	0.06968	0.06968	1.02781	0.690401	0.965044
1	IPI00018534.3	Histone_H2B_type_1-L	SFVNDIFER	3	3	94.4414	53603.2	55129.7	15.71	15.7505	0.06431	0.06431	-1.02848	0.658691	0.965044
1	IPI00020017.1	Adipose_most_abundant_gene_transcript_2	QQVEGTAQEAVSAAGAAAQQVVDQATEAGQK	2	3	99.947	6102.47	6204.68	12.5752	12.5991	0.03792	0.03792	-1.01675	0.657681	0.965044
1	IPI00023234.3	Ubiquitin-like_1-activating_enzyme_E1B	SMAGNIIPAIATTNAVIAGLIVLEGLK	5	6	99.9898	19149	19437.6	14.225	14.2466	0.03814	0.03814	-1.01507	0.691465	0.965044
1	IPI00023748.3	Nascent_polypeptide-associated_complex_subunit_alpha	DIELVMSQANVSR	4	4	100	26297.2	25902.3	14.6826	14.6608	0.03693	0.03693	1.01525	0.67841	0.965044
1	IPI00026185.5	Isoform_1_of_F-actin_capping_protein_subunit_beta	NLSDLIDLVPSLCEDLLSSVDQPLK	3	4	99.9948	12760.6	12979.6	13.6394	13.664	0.04096	0.04096	-1.01717	0.674128	0.965044
1	IPI00026302.3	60S_ribosomal_protein_L31	LYTLVTYVPVTTFK	3	3	99.9999	39664.4	40143.1	15.2756	15.2929	0.02863	0.02863	-1.01207	0.671638	0.965044
1	IPI00026689.4	Hypothetical_protein_DKFZp686L20222	SPEVLLGSAR	2	2	99.9087	15761.2	16040	13.9441	13.9694	0.04322	0.04322	-1.01769	0.681476	0.965044
1	IPI00027382.1	Isoform_2_of_Serine/threonine-protein_kinase_PAK_3	VDIWSLGIMAIEMVEGEPPYLNENPLR	2	3	99.9746	9525.6	9778.27	13.2176	13.2554	0.06638	0.06638	-1.02653	0.689831	0.965044
1	IPI00029750.1	Isoform_1_of_40S_ribosomal_protein_S24	TTGFGMIYDSLDYAK	2	2	99.9903	23544.4	22773.5	14.5231	14.4751	0.08064	0.08064	1.03385	0.676162	0.965044
1	IPI00030876.4	Protein_diaphanous_homolog_1	MEMDDFNEVFQILLNTVK	3	3	99.9891	8046.46	8178.14	12.9741	12.9976	0.04129	0.04129	-1.01636	0.690747	0.965044
1	IPI00033036.1	Methionine_aminopeptidase_2	LCDVGEAIQEVMESYEVEIDGK	2	2	99.9965	14339	14594.2	13.8077	13.8331	0.04466	0.04466	-1.0178	0.689342	0.965044
1	IPI00059476.5	Dipeptidase_1_precursor	VPEGLEDVSKYPDLIAELLR	2	2	99.9541	8086.34	7475.85	12.9813	12.868	0.1821	0.1821	1.08166	0.662827	0.965044
1	IPI00062206.1	DDX39_protein	DVQEIFR	3	3	95.177	24541	24274.6	14.5829	14.5672	0.02633	0.02633	1.01098	0.674884	0.965044
1	IPI00064765.2	60S_ribosomal_protein_L10-like	MLSCAGADR	2	2	99.91	12409.3	12095.4	13.5991	13.5622	0.06158	0.06158	1.02595	0.673849	0.965044
1	IPI00072534.2	Isoform_1_of_UNC45_homolog_A	EIASTLMESEMMEILSVLAK	2	2	99.9877	8162.82	8408.43	12.9949	13.0376	0.06931	0.06931	-1.03009	0.665191	0.965044
1	IPI00103732.1	Thymidylate_synthase	GVLEELLWFIK	3	3	99.9887	15336.3	15574	13.9047	13.9269	0.03444	0.03444	-1.0155	0.65133	0.965044
1	IPI00178083.2	29_kDa_protein	IQVLQQQADDAEER	5	6	100	24146.1	23768.1	14.5595	14.5367	0.03747	0.03747	1.0159	0.670097	0.965044
1	IPI00180240.2	thymosin-like_3	TETQEKNPLPSK	3	4	99.7781	8843.67	9068.23	13.1104	13.1466	0.06364	0.06364	-1.02539	0.690093	0.965044
1	IPI00215638.5	ATP-dependent_RNA_helicase_A	TTQVPQFILDDFIQNDR	13	15	100	19258	19396.9	14.2332	14.2435	0.01754	0.01754	-1.00721	0.678328	0.965044
1	IPI00216049.1	Isoform_1_of_Heterogeneous_nuclear_ribonucleoprotein_K	IITITGTQDQIQNAQYLLQNSVK	18	22	100	25342.8	25121	14.6293	14.6166	0.02075	0.02075	1.00883	0.668182	0.965044
1	IPI00216951.2	Aspartyl-tRNA_synthetase,_cytoplasmic	LEYCEALAMLR	4	4	99.8784	19719.6	19539.1	14.2673	14.2541	0.0238	0.0238	1.00924	0.695849	0.965044
1	IPI00217477.4	High_mobility_group_protein_B3	MSAYAFFVQTCR	3	3	97.4448	24807.7	24260.2	14.5985	14.5663	0.04988	0.04988	1.02257	0.65086	0.965044
1	IPI00218474.4	Beta-enolase	LAMQEFMILPVGASSFK	7	9	99.9983	17380.4	17127.4	14.0852	14.064	0.03392	0.03392	1.01477	0.661942	0.965044
1	IPI00218493.6	Hypoxanthine-guanine_phosphoribosyltransferase	FFADLLDYIK	7	7	99.9958	18170.5	18386	14.1493	14.1663	0.0281	0.0281	-1.01186	0.671155	0.965044
1	IPI00218570.5	Phosphoglycerate_mutase_2	ALPFWNEEIVPQIK	2	2	99.9977	40203.9	39214.5	15.295	15.2591	0.0636	0.0636	1.02523	0.691782	0.965044
1	IPI00219622.2	Proteasome_subunit_alpha_type_2	KLAQQYYLVYQEPIPTAQLVQR	5	6	99.991	23903.8	23568	14.5449	14.5245	0.03193	0.03193	1.01425	0.653981	0.965044
1	IPI00220219.5	Coatomer_subunit_beta'	AAESLADPTEYENLFPGLK	2	2	99.8782	8491.93	8658.78	13.0519	13.0799	0.0448	0.0448	-1.01965	0.660356	0.965044
1	IPI00220573.3	Myosin_regulatory_light_chain_2,_nonsarcomeric	ATSNVFAMFDQSQIQEFK	5	6	100	16002.2	15814.3	13.966	13.9489	0.02625	0.02625	1.01188	0.648996	0.965044
1	IPI00220656.3	T-complex_protein_1_subunit_zeta-2	GLVLDHGAR	3	3	99.7162	21078	21708.9	14.3634	14.406	0.07239	0.07239	-1.02993	0.680134	0.965044
1	IPI00291419.5	Acetyl-CoA_acetyltransferase,_cytosolic	IVSWSQVGVEPSIMGIGPIPAIK	3	4	99.9994	16202.7	16406.4	13.9839	14.002	0.03048	0.03048	-1.01257	0.67837	0.965044
1	IPI00335168.8	myosin,_light_polypeptide_6,_alkali,_smooth_muscle_and_non-muscle_isoform_1	NKDQGTYEDYVEGLR	4	6	100	26292.3	26097.2	14.6824	14.6716	0.01871	0.01871	1.00748	0.687118	0.965044
1	IPI00513768.1	Novel_protein	GLLLFVDEADAFLR	2	2	99.4296	12411.7	12161	13.5994	13.57	0.05245	0.05245	1.02061	0.693875	0.965044
1	IPI00550021.3	60S_ribosomal_protein_L3	NNASTDYDLSDK	5	8	99.9995	14860.3	15116.2	13.8592	13.8838	0.03897	0.03897	-1.01722	0.657539	0.965044
1	IPI00554777.1	Asparagine_synthetase	LAVVDPLFGMQPIR	6	6	99.9997	17384.2	17155.9	14.0855	14.0664	0.03212	0.03212	1.01331	0.676972	0.965044
1	IPI00644431.1	ATP-dependent_RNA_helicase_DDX39	GLAITFVSDENDAK	7	8	99.999	27603.8	28010.8	14.7526	14.7737	0.03722	0.03722	-1.01474	0.690639	0.965044
1	IPI00646779.2	TUBB6_protein	KLAVNMVPFPR	14	16	99.9991	25425.2	25628.7	14.634	14.6455	0.02064	0.02064	-1.008	0.695925	0.965044
1	IPI00007764.3	hematological_and_neurological_expressed_1_isoform_1	MASNIFGTPEENQASWAK	2	2	99.9992	16872	16476.2	14.0423	14.0081	0.06206	0.06206	1.02403	0.698608	0.965846
1	IPI00216057.4	Sorbitol_dehydrogenase	YNLSPSIFFCATPPDDGNLCR	3	3	99.9998	11147.7	10996.3	13.4445	13.4247	0.03565	0.03565	1.01377	0.697746	0.965846
1	223429	0805287A_tubulin_beta	SGPFGQIFRPDNFVFGQSGAGNNWAK	9	12	100	50277.9	50852.7	15.6176	15.634	0.03017	0.03017	-1.01143	0.702974	0.967942
1	307388	ribosomal_protein_L7	IVEPYIAWGYPNLK	6	7	100	20409.1	20169.6	14.3169	14.2999	0.03273	0.03273	1.01188	0.715068	0.967942
1	7020000	unnamed_protein_product_[Homo_sapiens]	AFGFSHLEALLDDSK	3	3	99.8593	14841.6	15214.4	13.8574	13.8932	0.08012	0.08012	-1.02512	0.753898	0.967942
1	IPI00005705.1	Isoform_Gamma-1_of_Serine/threonine-protein_phosphatase_PP1-gamma_catalytic_subunit	EIFLSQPILLELEAPLK	5	5	100	20929.1	20625.6	14.3532	14.3321	0.04575	0.04575	1.01471	0.746529	0.967942
1	IPI00008240.2	Methionyl-tRNA_synthetase	AVTNEPEEEELATLSEEEIAMAVTAWEK	3	3	99.9963	16375.1	16169.3	13.9992	13.981	0.03463	0.03463	1.01273	0.711532	0.967942
1	IPI00011274.1	heterogeneous_nuclear_ribonucleoprotein_D-like	EYFGAFGEIENIELPMDTK	4	4	99.9999	26381.3	26127.8	14.6872	14.6733	0.02946	0.02946	1.0097	0.740091	0.967942
1	IPI00012066.1	poly(rC)-binding_protein_2_isoform_b	ESTGAQVQVAGDMLPNSTER	8	9	99.9999	26666.9	26412	14.7028	14.6889	0.02911	0.02911	1.00965	0.738418	0.967942
1	IPI00012074.3	Heterogeneous_nuclear_ribonucleoprotein_R	NLATTVTEEILEK	10	10	100	23997.6	23759.6	14.5506	14.5362	0.02978	0.02978	1.01002	0.734707	0.967942
1	IPI00012268.3	26S_proteasome_non-ATPase_regulatory_subunit_2	LALMLNDMELVEDIFTSCK	5	7	100	7487.16	7297.63	12.8702	12.8332	0.07141	0.07141	1.02597	0.716273	0.967942
1	IPI00012493.1	40S_ribosomal_protein_S20	TPVEPEVAIHR	3	4	99.9812	25000.9	24648.5	14.6097	14.5892	0.04228	0.04228	1.0143	0.733983	0.967942
1	IPI00024993.4	Enoyl-CoA_hydratase,_mitochondrial_precursor	ALNALCDGLIDELNQALK	3	4	100	17854.9	18071.2	14.124	14.1414	0.03718	0.03718	-1.01212	0.742931	0.967942
1	IPI00026272.1	Histone_H2A_type_1-B	AAVLEYLTAEILELAGNAAR	6	10	100	29919	30628.7	14.8688	14.9026	0.06763	0.06763	-1.02372	0.725676	0.967942
1	IPI00027341.1	Macrophage_capping_protein	EVQGNESDLFMSYFPR	3	3	99.9865	5902.86	5819.51	12.5272	12.5067	0.04037	0.04037	1.01432	0.721412	0.967942
1	IPI00027485.3	Eukaryotic_translation_initiation_factor_4E	WALWFFK	2	2	96.4992	12374.2	12043	13.5951	13.5559	0.0728	0.0728	1.02751	0.706006	0.967942
1	IPI00029744.1	Single-stranded_DNA-binding_protein,_mitochondrial_precursor	SGDSEVYQLGDVSQK	5	5	100	15111.1	14872.5	13.8833	13.8604	0.04588	0.04588	1.01604	0.725548	0.967942
1	IPI00029764.1	Splicing_factor_3A_subunit_3	YLEMLLEYLQDYTDR	3	4	100	11950.8	11825.6	13.5448	13.5296	0.03361	0.03361	1.01058	0.751224	0.967942
1	IPI00031370.3	Tubulin,_beta_2B	SGPFGQIFRPDNFVFGQSGAGNNWAK	16	20	100	40638.1	40936.2	15.3105	15.3211	0.02356	0.02356	-1.00733	0.753551	0.967942
1	IPI00032313.1	Protein_S100-A4	ALDVMVSTFHK	3	4	99.9755	12169.8	12366	13.571	13.5941	0.04945	0.04945	-1.01613	0.743261	0.967942
1	IPI00033025.8	Septin-7	STLINSLFLTDLYSPEYPGPSHR	2	4	99.9943	26275.3	25751.6	14.6814	14.6524	0.06409	0.06409	1.02034	0.750455	0.967942
1	IPI00033130.3	Ubiquitin-like_1-activating_enzyme_E1A	NDVLDSLGISPDLLPEDFVR	3	4	99.9999	16307.5	16493.5	13.9932	14.0096	0.03042	0.03042	-1.01141	0.705931	0.967942
1	IPI00076042.2	Short_heat_shock_protein_60_Hsp60s2	TALLDAAGVASLLTTAEVVVTEIPK	6	8	100	17261.7	17480.7	14.0753	14.0935	0.0406	0.0406	-1.01269	0.753207	0.967942
1	IPI00102936.3	Isoform_2_of_Signal_recognition_particle_68_kDa_protein	LYDIILQNLVELLQLPGLEEDK	2	2	99.9531	5536.73	5637.16	12.4348	12.4608	0.05721	0.05721	-1.01814	0.750436	0.967942
1	IPI00140420.4	Staphylococcal_nuclease_domain-containing_protein_1	NLPGLVQEGEPFSEEATLFTK	9	10	99.9966	13998.2	14082	13.773	13.7816	0.01836	0.01836	-1.00599	0.742193	0.967942
1	IPI00169383.2	Phosphoglycerate_kinase_1	ACANPAAGSVILLENLR	18	23	100	22022.2	21883.5	14.4267	14.4176	0.01855	0.01855	1.00634	0.730195	0.967942
1	IPI00186711.3	plectin_1_isoform_6	AGTLSITEFADMLSGNAGGFR	42	43	100	13020.8	12959	13.6685	13.6617	0.01514	0.01514	1.00477	0.75043	0.967942
1	IPI00216008.3	Isoform_Long_of_Glucose-6-phosphate_1-dehydrogenase	LFYLALPPTVYEAVTK	2	2	99.985	26845.6	26064.6	14.7124	14.6698	0.09502	0.09502	1.02996	0.753109	0.967942
1	IPI00216587.8	40S_ribosomal_protein_S8	NCIVLIDSTPYR	6	6	99.9994	26190.1	25903.2	14.6767	14.6608	0.03114	0.03114	1.01108	0.720313	0.967942
1	IPI00217223.1	Multifunctional_protein_ADE2	ITSCIFQLLQEAGIK	9	9	100	23171.4	23012.1	14.5001	14.4901	0.02074	0.02074	1.00692	0.736306	0.967942
1	IPI00217236.3	Tubulin-specific_chaperone_A	AEDGENYDIK	5	5	99.9929	18993.3	19225.5	14.2132	14.2307	0.03741	0.03741	-1.01223	0.742257	0.967942
1	IPI00218852.2	Villin-1	TYVGVVDGENELASPK	17	17	100	8515.52	8612.69	13.0559	13.0722	0.0314	0.0314	-1.01141	0.71451	0.967942
1	IPI00219155.4	60S_ribosomal_protein_L27	YSVDIPLDK	2	2	95.421	26244.9	26974.7	14.6797	14.7193	0.07442	0.07442	-1.02781	0.709117	0.967942
1	IPI00219575.5	Bleomycin_hydrolase	HVPEEVLAVLEQEPIILPAWDPMGALA	2	3	99.9975	11691.1	11332	13.5131	13.4681	0.09765	0.09765	1.03169	0.746409	0.967942
1	IPI00220637.4	Seryl-tRNA_synthetase	EVMQEVAQLSQFDEELYK	11	11	99.9999	11939.6	12026.5	13.5435	13.5539	0.02254	0.02254	-1.00728	0.744732	0.967942
1	IPI00220710.5	acyl-Coenzyme_A_thioesterase_2,_mitochondrial_isoform_b	DSENKGPAFVNPLIPESPEEEELFR	2	2	98.8613	5886.14	6001.85	12.5231	12.5512	0.05377	0.05377	-1.01966	0.714052	0.967942
1	IPI00220766.3	Lactoylglutathione_lyase	GLAFIQDPDGYWIEILNPNK	6	8	99.9993	46459.4	47289.1	15.5037	15.5292	0.05333	0.05333	-1.01786	0.736882	0.967942
1	IPI00221088.4	40S_ribosomal_protein_S9	LIGEYGLR	5	5	99.9715	25167.8	24952.2	14.6193	14.6069	0.02453	0.02453	1.00864	0.722569	0.967942
1	IPI00248321.8	PREDICTED:_similar_to_peptidylprolyl_isomerase_A_isoform_1	HTGPGILSMANAGPNTNGSQFFICTAK	2	5	99.9031	72779	75065.7	16.1512	16.1959	0.09191	0.09191	-1.03142	0.733313	0.967942
1	IPI00294627.2	Isoform_2_of_Splicing_factor_1	VMIPQDEYPEINFVGLLIGPR	2	3	99.9997	18693.1	18947.7	14.1902	14.2097	0.03959	0.03959	-1.01362	0.729464	0.967942
1	IPI00297579.3	Chromobox_protein_homolog_3	KVEEAEPEEFVVEK	3	6	99.9944	24261.8	24505.4	14.5664	14.5808	0.02892	0.02892	-1.01004	0.726603	0.967942
1	IPI00297714.2	Gamma-synuclein	ENVVQSVTSVAEK	2	3	99.9996	12787.8	12505.7	13.6425	13.6103	0.0663	0.0663	1.02256	0.733377	0.967942
1	IPI00304692.1	Heterogeneous_nuclear_ribonucleoprotein_G	GFAFVTFESPADAK	6	7	99.9998	17554.4	17262.6	14.0995	14.0754	0.05004	0.05004	1.0169	0.734631	0.967942
1	IPI00374260.4	PREDICTED:_similar_to_ribosomal_protein_L10_isoform_1	VDEFPLCGHMVSDEYEQLSSEALEAAR	4	6	99.9949	21091.8	20800.8	14.3644	14.3444	0.04408	0.04408	1.01399	0.749697	0.967942
1	IPI00382716.1	11_kDa_protein	GITWGEDTLMEYLENPKK	3	3	99.9998	9159.34	9057.19	13.161	13.1448	0.03472	0.03472	1.01128	0.743679	0.967942
1	IPI00383581.3	Isoform_1_of_Neutral_alpha-glucosidase_AB_precursor	MMDYLQGSGETPQTDVR	9	9	100	14363.2	14623.2	13.8101	13.836	0.05095	0.05095	-1.0181	0.721616	0.967942
1	IPI00397963.3	9_kDa_protein	LVQSPNSYFMDVK	3	3	99.9989	27265	27049.7	14.7348	14.7233	0.0236	0.0236	1.00796	0.733777	0.967942
1	IPI00398958.2	Ribosomal_protein_SA	AIVAIENPADVSVISSR	6	7	100	58174.3	57496.9	15.8281	15.8112	0.03165	0.03165	1.01178	0.708029	0.967942
1	IPI00399037.4	PREDICTED:_similar_to_Heterogeneous_nuclear_ribonucleoprotein_A1	GFAFVTFDDHDSVDK	3	5	99.9997	23748.5	23210	14.5355	14.5025	0.07304	0.07304	1.0232	0.75058	0.967942
1	IPI00478003.1	Alpha-2-macroglobulin_precursor	QTVSWAVTPK	2	2	99.8083	32103.9	32581.9	14.9705	14.9918	0.04663	0.04663	-1.01489	0.748292	0.967942
1	IPI00550689.3	HSPC117_protein	GLPQLGTLGAGNHYAEIQVVDEIFNEYAAK	3	4	99.7948	24560.2	24065.9	14.584	14.5547	0.06106	0.06106	1.02054	0.736059	0.967942
1	IPI00719622.1	40S_ribosomal_protein_S28	EGDVLTLLESER	2	2	100	67586.5	66903	16.0444	16.0298	0.03253	0.03253	1.01022	0.751796	0.967942
1	IPI00744920.1	18_kDa_protein	MIYASSK	2	2	92.2726	6473.89	6340.81	12.6604	12.6305	0.06478	0.06478	1.02099	0.745492	0.967942
1	IPI00006980.1	Protein_C14orf166	HILGFDTGDAVLNEAAQILR	3	3	99.9035	15756.6	16021.3	13.9437	13.9677	0.05523	0.05523	-1.01679	0.760129	0.970194
1	IPI00011253.3	40S_ribosomal_protein_S3	ELAEDGYSGVEVR	13	13	100	25041.1	24799.5	14.612	14.598	0.0324	0.0324	1.00974	0.761993	0.970194
1	IPI00026089.3	Splicing_factor_3B_subunit_1	EFGAGPLFNQILPLLMSPTLEDQER	4	4	99.9723	10574.5	10707.7	13.3683	13.3864	0.04092	0.04092	-1.01259	0.756853	0.970194
1	IPI00027252.6	Prohibitin-2	IYLTADNLVLNLQDESFTR	8	8	100	22811.2	23018.7	14.4775	14.4905	0.03025	0.03025	-1.0091	0.761813	0.970194
1	IPI00027834.3	heterogeneous_nuclear_ribonucleoprotein_L_isoform_a	VFNVFCLYGNVEK	10	13	100	21674.1	21522.5	14.4037	14.3936	0.02311	0.02311	1.00704	0.758468	0.970194
1	IPI00296053.3	Isoform_Mitochondrial_of_Fumarate_hydratase,_mitochondrial_precursor	SGLGELILPENEPGSSIMPGK	6	7	99.9925	9985.62	10091	13.2856	13.3008	0.03478	0.03478	-1.01055	0.759983	0.970194
1	IPI00329389.6	DNA-binding_protein_TAXREB107	ASITPGTILIILTGR	9	10	99.9997	21688	21948.3	14.4046	14.4218	0.04007	0.04007	-1.012	0.76312	0.970282
1	IPI00000873.3	Valyl-tRNA_synthetase	LLSPFMPFVTEELFQR	4	5	100	8410.33	8339.9	13.0379	13.0258	0.02972	0.02972	1.00845	0.774467	0.974398
1	IPI00009904.1	Protein_disulfide-isomerase_A4_precursor	IDATSASVLASR	7	7	100	21001.6	20846.9	14.3582	14.3475	0.02573	0.02573	1.00742	0.771088	0.974398
1	IPI00012726.4	Isoform_1_of_Polyadenylate-binding_protein_4	SLGYAYVNFQQPADAER	7	7	100	36801.3	36369	15.1675	15.1504	0.04173	0.04173	1.01189	0.774357	0.974398
1	IPI00016801.1	Glutamate_dehydrogenase_1,_mitochondrial_precursor	GFIGPGIDVPAPDMSTGER	2	2	99.6322	17178.4	17432.9	14.0683	14.0895	0.05039	0.05039	-1.01481	0.76763	0.974398
1	IPI00219038.8	Histone_H3.3	FQSAAIGALQEASEAYLVGLFEDTNLCAIHAK	2	4	99.8005	26200.6	25318.2	14.6773	14.6279	0.1206	0.1206	1.03485	0.773671	0.974398
1	IPI00219097.3	High_mobility_group_protein_B2	MSSYAFFVQTCR	4	4	99.9958	22551.1	23046.2	14.4609	14.4922	0.07622	0.07622	-1.02195	0.772975	0.974398
1	IPI00328840.8	THO_complex_subunit_4	LLVSNLDFGVSDADIQELFAEFGTLK	5	5	100	20786.4	20621.9	14.3434	14.3319	0.02812	0.02812	1.00798	0.774848	0.974398
1	IPI00377005.1	RcTPM3_(Fragment)	IQVLQQQADDAEER	4	5	100	23620.3	23350.5	14.5277	14.5112	0.04044	0.04044	1.01156	0.773602	0.974398
1	IPI00172460.3	Isoform_3_of_Adenylate_kinase_isoenzyme_2,_mitochondrial	APSVPAAEPEYPK	3	3	99.9406	14589.5	14408.5	13.8326	13.8146	0.04522	0.04522	1.01257	0.779787	0.978636
1	IPI00215719.5	60S_ribosomal_protein_L18	GCGTVLLSGPR	4	5	99.9929	28460.3	28046.3	14.7967	14.7755	0.05347	0.05347	1.01476	0.781416	0.978636
1	IPI00219018.6	Glyceraldehyde-3-phosphate_dehydrogenase	VPTANVSVVDLTCR	9	15	99.9999	35697.8	35513.1	15.1235	15.1161	0.01893	0.01893	1.0052	0.781417	0.978636
1	IPI00000494.5	60S_ribosomal_protein_L5	VGLTNYAAAYCTGLLLAR	6	6	99.9994	16652.7	16875.5	14.0235	14.0426	0.04879	0.04879	-1.01338	0.782713	0.978924
1	1082355	PH0269_epidermal_autoantigen_450K_(clone_pE450-B)_-_human_(fragment)	GYFDEEMNR	5	6	99.8133	14211	13978.5	13.7947	13.7709	0.06457	0.06457	1.01663	0.79595	0.980473
1	1585552	2201353A_glucose-regulated_protein_ERp57/GRP58	SDVLELTDDNFESR	9	9	99.9997	21136.2	20956.5	14.3674	14.3551	0.0324	0.0324	1.00858	0.789513	0.980473
1	2695641	mammary_tumor-associated_protein_INT6_[Homo_sapiens]	LASXXLMQNWDAAMEDLTR	2	2	98.6173	14322.2	14478.7	13.806	13.8216	0.04453	0.04453	-1.01093	0.804823	0.980473
1	12804871	Nucleolar_and_coiled-body_phosphoprotein_1_[Homo_sapiens]	ATGATQQDANASSLLDIYSFWLNR	2	2	99.995	19945.2	20111.2	14.2838	14.2957	0.04078	0.04078	-1.00832	0.83692	0.980473
1	16974825	A_Chain_A,_Solution_Structure_Of_Calcium-Calmodulin_N-Terminal_Domain	EAFSLFDKDGDGTITTK	2	4	99.9998	45183.5	44698	15.4635	15.4479	0.05269	0.05269	1.01086	0.835486	0.980473
1	IPI00002134.3	26S_proteasome_non-ATPase_regulatory_subunit_5	ISLTQAGLEALFESNLLDDLK	2	2	99.9602	8204.06	8061.07	13.0021	12.9768	0.07521	0.07521	1.01774	0.812845	0.980473
1	IPI00003918.5	60S_ribosomal_protein_L4	NIPGITLLNVSK	9	10	99.9967	18493.5	18209.3	14.1747	14.1524	0.07234	0.07234	1.01561	0.828329	0.980473
1	IPI00008475.1	Hydroxymethylglutaryl-CoA_synthase,_cytoplasmic	IGVFSYGSGLAATLYSLK	2	2	99.9754	14532.6	14841	13.827	13.8573	0.0789	0.0789	-1.02122	0.787564	0.980473
1	IPI00009253.1	Alpha-soluble_NSF_attachment_protein	LDQWLTTMLLR	2	2	99.7993	18873.7	18628	14.2041	14.1852	0.05396	0.05396	1.01319	0.805727	0.980473
1	IPI00010402.2	Hypothetical_protein	IQYQLVDISQDNALR	2	2	99.9924	10664.4	10873.9	13.3805	13.4086	0.08662	0.08662	-1.01964	0.820109	0.980473
1	IPI00010415.2	Isoform_1_of_Cytosolic_acyl_coenzyme_A_thioester_hydrolase	LMDEVAGIVAAR	2	2	99.9232	26167	26502.3	14.6755	14.6938	0.05512	0.05512	-1.01281	0.815071	0.980473
1	IPI00011268.2	RNA_binding_protein_(Fragment)	LEQIAAEQK	4	4	99.8251	13320.6	13425	13.7014	13.7126	0.03869	0.03869	-1.00784	0.837946	0.980473
1	IPI00012503.1	Isoform_Sap-mu-0_of_Proactivator_polypeptide_precursor	EIVDSYLPVILDIIK	5	5	99.9991	16964.4	17115.4	14.0502	14.063	0.03674	0.03674	-1.0089	0.807063	0.980473
1	IPI00013296.2	40S_ribosomal_protein_S18	IAFAITAIK	5	5	99.9714	29342.5	28987	14.8407	14.8231	0.05096	0.05096	1.01226	0.808641	0.980473
1	IPI00013917.1	40S_ribosomal_protein_S12	LGEWVGLCK	2	2	99.9666	27495.2	27753.7	14.7469	14.7604	0.0461	0.0461	-1.0094	0.837125	0.980473
1	IPI00015141.3	Creatine_kinase,_sarcomeric_mitochondrial_precursor	LGYILTCPSNLGTGLR	2	2	99.988	26763.8	26496.9	14.708	14.6935	0.03838	0.03838	1.01008	0.791416	0.980473
1	IPI00015842.1	Reticulocalbin-1_precursor	TFDQLTPDESK	5	5	99.9961	12102	12310.3	13.563	13.5876	0.07021	0.07021	-1.01721	0.805556	0.980473
1	IPI00019755.3	Glutathione_transferase_omega-1	VPSLVGSFIR	2	2	99.7537	18588.2	18742.8	14.1821	14.194	0.04177	0.04177	-1.00832	0.840818	0.980473
1	IPI00022597.1	NEDD8-conjugating_enzyme_Ubc12	TCDISFSDPDDLLNFK	4	4	99.9754	19698.2	20076.1	14.2658	14.2932	0.09371	0.09371	-1.01918	0.837296	0.980473
1	IPI00023919.4	26S_protease_regulatory_subunit_8	TMLELLNQLDGFEATK	2	3	99.9999	19519.2	19185.5	14.2526	14.2277	0.08721	0.08721	1.01739	0.841263	0.980473
1	IPI00024095.2	Annexin_A3	DYPDFSPSVDAEAIQK	6	6	99.9986	12733.9	12847.5	13.6364	13.6492	0.04002	0.04002	-1.00892	0.822115	0.980473
1	IPI00025277.5	Programmed_cell_death_protein_6	AGVNFSEFTGVWK	3	3	99.9961	13984.9	13842.1	13.7716	13.7568	0.0521	0.0521	1.01032	0.841863	0.980473
1	IPI00027463.1	Protein_S100-A6	LGALALIYNEALK	4	4	99.9914	7517.55	7425.41	12.876	12.8583	0.04828	0.04828	1.01241	0.795912	0.980473
1	IPI00028004.2	Proteasome_subunit_beta_type_3	TLMSMVANLLYEK	3	3	99.9972	19833.8	19965.7	14.2757	14.2852	0.02996	0.02996	-1.00665	0.822713	0.980473
1	IPI00030179.3	60S_ribosomal_protein_L7	IVEPYIAWGYPNLK	6	7	100	22534.8	22691.8	14.4599	14.4699	0.02862	0.02862	-1.00697	0.805974	0.980473
1	IPI00031517.1	DNA_replication_licensing_factor_MCM6	LFLDFLEEFQSSDGEIK	2	2	99.9995	12088.3	12185.6	13.5613	13.5729	0.03983	0.03983	-1.00805	0.838492	0.980473
1	IPI00069750.1	fuse-binding_protein-interacting_repressor_isoform_a	AQSSQDAVSSMNLFDLGGQYLR	4	5	99.9999	10688.4	10605.5	13.3838	13.3725	0.0397	0.0397	1.00781	0.842694	0.980473
1	IPI00071180.1	Isoform_2_of_Ubiquilin-1	NPAMMQEMMR	2	2	99.9409	7642.37	7586.18	12.8998	12.8892	0.03708	0.03708	1.00741	0.840255	0.980473
1	IPI00072377.1	Isoform_1_of_Protein_SET	IDFYFDENPYFENK	4	4	99.9999	29675.2	29963.9	14.857	14.8709	0.03999	0.03999	-1.00973	0.806357	0.980473
1	IPI00166874.3	DDX39_protein	DVQEIFR	4	4	95.177	25651.8	25938.2	14.6468	14.6628	0.04584	0.04584	-1.01116	0.806265	0.980473
1	IPI00179291.4	Cytosolic_aminopeptidase_P	DAVALCELFNWLEKEVPK	3	3	99.9433	9192.03	9052.08	13.1662	13.144	0.07138	0.07138	1.01546	0.827676	0.980473
1	IPI00179589.2	Myotrophin	GPDGLTAFEATDNQAIK	2	2	100	11644.7	11541.2	13.5074	13.4945	0.04305	0.04305	1.00897	0.833664	0.980473
1	IPI00183920.1	BA395L14.12	LTAELIEQAAQYTNAVR	3	3	99.9969	16500.3	16374.7	14.0102	13.9992	0.03718	0.03718	1.00767	0.835111	0.980473
1	IPI00185374.3	26S_proteasome_non-ATPase_regulatory_subunit_12	LQEVIETLLSLEK	2	2	99.9844	12061.5	11986.8	13.5581	13.5492	0.02911	0.02911	1.00623	0.828989	0.980473
1	IPI00215918.2	ADP-ribosylation_factor_4	ILMVGLDAAGK	3	3	99.9973	23283.9	23125.4	14.507	14.4972	0.03332	0.03332	1.00685	0.835576	0.980473
1	IPI00216153.6	40S_ribosomal_protein_S15	GVDLDQLLDMSYEQLMQLYSAR	3	4	100	16250.4	16359.1	13.9882	13.9978	0.02796	0.02796	-1.00669	0.809161	0.980473
1	IPI00217030.9	40S_ribosomal_protein_S4,_X_isoform	FDTGNLCMVTGGANLGR	8	8	99.9999	29728.7	29521	14.8596	14.8495	0.02794	0.02794	1.00704	0.799414	0.980473
1	IPI00217952.6	Isoform_1_of_Glucosamine--fructose-6-phosphate_aminotransferase_[isomerizing]_1	QVLEELTELPVMVELASDFLDR	2	3	99.9986	7366.81	7307.55	12.8468	12.8352	0.04088	0.04088	1.00811	0.841396	0.980473
1	IPI00218371.3	Ribose-phosphate_pyrophosphokinase_III	VYAILTHGIFSGPAISR	2	2	99.9176	25345.6	26149.1	14.6294	14.6745	0.1424	0.1424	-1.0317	0.824367	0.980473
1	IPI00219219.2	Galectin-1	DSNNLCLHFNPR	4	5	99.9723	26069.6	26390.7	14.6701	14.6877	0.06103	0.06103	-1.01232	0.839036	0.980473
1	IPI00220365.4	eukaryotic_translation_initiation_factor_4_gamma,_1_isoform_4	AASLLLEILGLLCK	9	10	99.9985	10805.4	10737.9	13.3995	13.3904	0.0291	0.0291	1.00628	0.82743	0.980473
1	IPI00290462.4	Carbonyl_reductase_[NADPH]_3	GQAAVQQLQAEGLSPR	2	2	99.9858	30519.1	30759.4	14.8974	14.9087	0.03931	0.03931	-1.00787	0.839862	0.980473
1	IPI00293434.1	Signal_recognition_particle_14_kDa_protein	VLLESEQFLTELTR	4	4	100	17054.8	17165.1	14.0579	14.0672	0.03251	0.03251	-1.00647	0.840862	0.980473
1	IPI00299571.4	CDNA_FLJ45525_fis,_clone_BRTHA2026311,_highly_similar_to_Protein_disulfide_isomerase_A6	LAAVDATVNQVLASR	9	10	100	22598.2	22476.8	14.4639	14.4561	0.02592	0.02592	1.0054	0.833208	0.980473
1	IPI00300341.5	Transcription_elongation_factor_B_polypeptide_1	TYGGCEGPDAMYVK	2	2	99.9993	15278.2	15075.1	13.8992	13.8799	0.06559	0.06559	1.01347	0.836304	0.980473
1	IPI00305010.2	Hypothetical_protein_FLJ11151	GPFYFILGADPQFGLIK	2	2	99.697	10094	10199.3	13.3012	13.3162	0.05264	0.05264	-1.01043	0.841742	0.980473
1	IPI00333215.1	Isoform_1_of_Transcription_elongation_factor_A_protein_1	NIPMTLELLQSTR	2	2	99.9876	7428.35	7536.82	12.8588	12.8797	0.055	0.055	-1.0146	0.789541	0.980473
1	IPI00334159.6	Von_Hippel-Lindau_binding_protein_1	NLDSLEEDLDFLRDQFTTTEVNMAR	2	3	99.9995	15104.9	15467.5	13.8827	13.9169	0.1098	0.1098	-1.02401	0.826755	0.980473
1	IPI00334775.5	Hypothetical_protein_DKFZp761K0511	NPDDITQEEYGEFYK	28	37	100	32062.8	31938.7	14.9686	14.963	0.01667	0.01667	1.00389	0.813661	0.980473
1	IPI00375704.1	Hypothetical_protein_DKFZp686I0180_(Fragment)	VIEINPYLLGTMAGGAADCSFWER	3	3	99.9998	11237.6	11364.1	13.456	13.4722	0.05457	0.05457	-1.01126	0.835368	0.980473
1	IPI00397526.1	Myosin-10	IVGLDQVTGMTETAFGSAYK	11	13	100	16092.5	16260.1	13.9741	13.989	0.03896	0.03896	-1.01041	0.787777	0.980473
1	IPI00413344.3	Cofilin-2	QILVGDIGDTVEDPYTSFVK	5	6	100	13058.3	12985.1	13.6727	13.6646	0.02648	0.02648	1.00564	0.829739	0.980473
1	IPI00465315.5	Cytochrome_c	GIIWGEDTLMEYLENPK	6	7	99.9952	19435	19155.7	14.2464	14.2255	0.06187	0.06187	1.01458	0.812689	0.980473
1	IPI00470525.4	Glycogen_phosphorylase,_liver_form	WLLLCNPGLAELIAEK	2	2	99.9958	11080.3	11223.3	13.4357	13.4542	0.06099	0.06099	-1.01291	0.831326	0.980473
1	IPI00641574.1	Isoleucine-tRNA_synthetase	TLYPQFMESVWWVFK	2	2	99.9484	11989.6	12081	13.5495	13.5605	0.03496	0.03496	-1.00762	0.825969	0.980473
1	IPI00018278.2	Histone_H2AV	SAAILEYLTAEVLELAGNASK	4	5	98.704	34854.6	34128.7	15.0891	15.0587	0.1093	0.1093	1.02127	0.845334	0.9823
1	28606	unnamed_protein_product_[Homo_sapiens]	VAEQTPLTALYVANLIK	4	4	100	13458.6	13288.1	13.7162	13.6979	0.06853	0.06853	1.01283	0.850597	0.983234
1	3891517	A_Chain_A,_Human_Glyoxalase_I_Q33e,_E172q_Double_Mutant	GFGHIGIAVPDVYSACK	4	6	99.9859	37654.7	38011.2	15.2005	15.2141	0.05552	0.05552	-1.00947	0.863518	0.983234
1	IPI00003935.5	Histone_H2B_type_2-E	SFVNDIFER	2	2	94.4414	82329.4	83156.9	16.3291	16.3435	0.06203	0.06203	-1.01005	0.870284	0.983234
1	IPI00005613.2	Splicing_factor_U2AF_35_kDa_subunit	CAVSDVEMQEHYDEFFEEVFTEMEEK	2	2	99.9894	23649.8	23519.8	14.5295	14.5216	0.04077	0.04077	1.00553	0.891102	0.983234
1	IPI00006510.1	Tubulin_beta-1_chain	KLAVNMVPFPR	2	2	99.9991	41266.5	40780.5	15.3327	15.3156	0.09221	0.09221	1.01192	0.896465	0.983234
1	IPI00007144.1	60S_ribosomal_protein_L26-like_1	KDDEVQVVR	3	3	95.7955	15196.8	14945.4	13.8915	13.8674	0.09724	0.09724	1.01682	0.862062	0.983234
1	IPI00007402.2	120_kDa_protein	GIDQCIPLFVEAALER	6	6	99.9975	12592.3	12505.6	13.6203	13.6103	0.053	0.053	1.00694	0.894917	0.983234
1	IPI00007611.1	ATP_synthase_O_subunit,_mitochondrial_precursor	GEVPCTVTSASPLEEATLSELK	3	3	99.9992	23394.6	23170.9	14.5139	14.5	0.05794	0.05794	1.00965	0.866617	0.983234
1	IPI00008380.1	Serine/threonine-protein_phosphatase_2A_catalytic_subunit_alpha_isoform	SPDTNYLFMGDYVDR	5	5	99.9996	21142.9	21246.9	14.3679	14.375	0.02765	0.02765	-1.00492	0.857257	0.983234
1	IPI00009790.1	6-phosphofructokinase_type_C	GITNLCVIGGDGSLTGANLFR	3	3	99.9414	16809.3	16726	14.037	14.0298	0.0395	0.0395	1.00498	0.898645	0.983234
1	IPI00010740.1	Isoform_Long_of_Splicing_factor,_proline-_and_glutamine-rich	LFVGNLPADITEDEFK	14	15	99.9999	27254.9	27366.7	14.7342	14.7401	0.03254	0.03254	-1.0041	0.89862	0.983234
1	IPI00010779.3	Tropomyosin_4	IQLVEEELDR	7	7	99.9985	17899	17838.5	14.1276	14.1227	0.02735	0.02735	1.00339	0.900114	0.983234
1	IPI00010810.1	Electron_transfer_flavoprotein_subunit_alpha,_mitochondrial_precursor	AAVDAGFVPNDMQVGQTGK	5	6	99.9995	13787	13723	13.751	13.7443	0.02767	0.02767	1.00466	0.86481	0.983234
1	IPI00010951.1	Epiplakin	EELLAEFGSGTLDLPALTR	14	16	100	15474	15408.5	13.9176	13.9114	0.02659	0.02659	1.00425	0.871639	0.983234
1	IPI00011454.1	Isoform_2_of_Neutral_alpha-glucosidase_AB_precursor	MMDYLQGSGETPQTDVR	8	8	100	16567.8	16382.5	14.0161	13.9999	0.06034	0.06034	1.01131	0.850245	0.983234
1	IPI00012750.3	40S_ribosomal_protein_S25	LITPAVVSER	3	3	99.7836	32206	32042.3	14.975	14.9677	0.02941	0.02941	1.00511	0.860742	0.983234
1	IPI00013068.1	Eukaryotic_translation_initiation_factor_3_subunit_6	LASEILMQNWDAAMEDLTR	2	3	100	13688	13619.6	13.7406	13.7334	0.04013	0.04013	1.00502	0.89946	0.983234
1	IPI00013683.2	Tubulin_beta-3_chain	IMNTFSVVPSPK	14	16	99.9993	37445.6	37612.1	15.1925	15.1989	0.02661	0.02661	-1.00445	0.865863	0.983234
1	IPI00016768.2	L-lactate_dehydrogenase_A-like_6B	LIIVSNPVDILTYVAWK	2	2	99.8819	23044.4	23207	14.4921	14.5023	0.05774	0.05774	-1.00706	0.901835	0.983234
1	IPI00017375.1	Protein_transport_protein_Sec23A	IDMNLTDLLGELQR	2	2	99.9314	8150.76	8215.6	12.9927	13.0041	0.04813	0.04813	-1.00795	0.867558	0.983234
1	IPI00017726.1	hydroxyacyl-Coenzyme_A_dehydrogenase,_type_II_isoform_1	LVAGEMGQNEPDQGGQR	6	6	99.9999	18892	18981.2	14.2055	14.2123	0.0331	0.0331	-1.00472	0.885384	0.983234
1	IPI00017855.1	Aconitate_hydratase,_mitochondrial_precursor	DINQEVYNFLATAGAK	3	3	99.9988	18727.1	18927.7	14.1928	14.2082	0.07181	0.07181	-1.01071	0.880525	0.983234
1	IPI00021263.3	14-3-3_protein_zeta/delta	TAFDEAIAELDTLSEESYK	11	14	100	31179.8	31081.4	14.9283	14.9238	0.02279	0.02279	1.00317	0.888252	0.983234
1	IPI00024662.1	Chromobox_protein_homolog_5	NLDCPELISEFMK	2	2	99.9882	18420	18504.7	14.169	14.1756	0.03763	0.03763	-1.0046	0.901732	0.983234
1	IPI00026167.2	NHP2-like_protein_1	LLDLVQQSCNYK	2	2	99.9999	18687.1	18582.4	14.1898	14.1816	0.03695	0.03695	1.00563	0.877658	0.983234
1	IPI00026519.1	Peptidyl-prolyl_cis-trans_isomerase,_mitochondrial_precursor	GSGDPSSSSSSGNPLVYLDVDANGKPLGR	2	2	99.8842	18320.8	18214.1	14.1612	14.1528	0.03861	0.03861	1.00586	0.878108	0.983234
1	IPI00027107.5	Tu_translation_elongation_factor,_mitochondrial	LLDAVDTYIPVPAR	6	6	99.9966	29435.8	29106.1	14.8453	14.829	0.08278	0.08278	1.01133	0.890369	0.983234
1	IPI00027255.1	Myosin_light_polypeptide_6B	ILYSQCGDVMR	2	2	99.9988	33722.5	33582.8	15.0414	15.0354	0.02439	0.02439	1.00416	0.863155	0.983234
1	IPI00027569.1	Heterogeneous_nuclear_ribonucleoprotein_C-like_1	VFIGNLNTLVVK	6	8	99.9895	32274.5	32041.7	14.9781	14.9677	0.05411	0.05411	1.00727	0.892211	0.983234
1	IPI00031820.2	Phenylalanyl-tRNA_synthetase_alpha_chain	SLQALGEVIEAELR	2	3	99.9947	20328.5	20238.9	14.3112	14.3048	0.02517	0.02517	1.00443	0.858902	0.983234
1	IPI00033143.1	Eukaryotic_translation_initiation_factor_3_subunit_12	WLLAEMLGDLSDSQLK	4	4	99.9992	16795	16848.7	14.0357	14.0404	0.0271	0.0271	-1.0032	0.904942	0.983234
1	IPI00045109.2	Histone_H2A_type_1-A	LLGGVTIAQGGVLPNIQAVLLPK	4	6	99.9999	93523	92312.2	16.513	16.4942	0.1107	0.1107	1.01312	0.905046	0.983234
1	IPI00150057.6	Isoform_2_of_SWI/SNF-related_matrix-associated_actin-dependent_regulator_of_chromatin_subfamily_C_member_2	SLSSLVVQLLQFQEEVFGK	2	3	100	6169.31	6222.21	12.5909	12.6032	0.04966	0.04966	-1.00857	0.861754	0.983234
1	IPI00165230.1	Isoform_1_of_DAZ-associated_protein_1	LFVGGLDWSTTQETLR	2	2	100	14196.4	14093.5	13.7932	13.7827	0.04873	0.04873	1.0073	0.879782	0.983234
1	IPI00165393.1	Acidic_leucine-rich_nuclear_phosphoprotein_32_family_member_E	SLDLFNCEITNLEDYR	4	4	100	17157.3	17034.4	14.0665	14.0562	0.05096	0.05096	1.00721	0.886375	0.983234
1	IPI00216654.1	Isoform_Beta_of_Nucleolar_phosphoprotein_p130	ATGATQQDANASSLLDIYSFWLK	2	2	99.9999	14889.8	14966.2	13.862	13.8694	0.0359	0.0359	-1.00514	0.885076	0.983234
1	IPI00218606.6	40S_ribosomal_protein_S23	VANVSLLALYK	3	3	99.9983	15463.8	15237	13.9166	13.8953	0.08553	0.08553	1.01489	0.861074	0.983234
1	IPI00220740.1	Isoform_2_of_Nucleophosmin	MSVQPTVSLGGFEITPPVVLR	6	9	100	42210.9	42315	15.3653	15.3689	0.02057	0.02057	-1.00247	0.903373	0.983234
1	IPI00220834.7	ATP-dependent_DNA_helicase_2_subunit_2	DDEAAAVALSSLIHALDDLDMVAIVR	11	12	100	18379.4	18285.5	14.1658	14.1584	0.03965	0.03965	1.00513	0.895903	0.983234
1	IPI00221225.3	annexin_IV	GAGTDEGCLIEILASR	5	5	100	13163.5	13223.2	13.6843	13.6908	0.02921	0.02921	-1.00454	0.875329	0.983234
1	IPI00247583.4	60S_ribosomal_protein_L21	VYNVTQHAVGIVVNK	2	3	99.9307	20935.4	20634.2	14.3537	14.3327	0.09097	0.09097	1.0146	0.871793	0.983234
1	IPI00290770.3	chaperonin_containing_TCP1,_subunit_3_isoform_b	MLLDPMGGIVMTNDGNAILR	15	20	100	22777	22836.6	14.4753	14.4791	0.01528	0.01528	-1.00262	0.86247	0.983234
1	IPI00291922.2	Proteasome_subunit_alpha_type_5	LFQVEYAIEAIK	7	7	99.9918	18454.3	18369.7	14.1717	14.165	0.02722	0.02722	1.00461	0.864163	0.983234
1	IPI00296215.1	Tumor-associated_calcium_signal_transducer_1_precursor	TQNDVDIADVAYYFEK	2	2	100	11056.3	10986	13.4326	13.4234	0.05382	0.05382	1.0064	0.904436	0.983234
1	IPI00329200.6	127_kDa_protein	LVLEQVVTSIASVADTAEEK	8	9	100	14065.7	13994.4	13.7799	13.7726	0.03993	0.03993	1.00509	0.897421	0.983234
1	IPI00384369.3	Tropomyosin_1_alpha_variant_6	IQLVEEELDR	4	4	99.9985	13956.7	14054.6	13.7687	13.7788	0.05639	0.05639	-1.00702	0.900058	0.983234
1	IPI00410693.3	Isoform_1_of_Plasminogen_activator_inhibitor_1_RNA-binding_protein	FDQLFDDESDPFEVLK	3	3	100	26682.7	26475.6	14.7036	14.6924	0.05924	0.05924	1.00783	0.893972	0.983234
1	IPI00412259.2	PREDICTED:_similar_to_ATP-dependent_DNA_helicase_2_subunit_1_(ATP-dependent_DNA_helicase_II_70_kDa_subunit)_(Lupus_Ku_autoantigen_protein_p70)_(Ku70)_(70_kDa_subunit_of_Ku_antigen)_(Thyroid-lupus_autoantigen)_(TLAA)_(CTC_box-binding_factor_75_kDa_subunit)_(CT..._isoform_1	DIISIAEDEDLR	9	14	100	18847.1	18781.2	14.2021	14.197	0.02217	0.02217	1.00351	0.872802	0.983234
1	IPI00412579.5	60S_ribosomal_protein_L10a	KYDAFLASESLIK	3	4	99.189	29663.9	29926.9	14.8564	14.8692	0.04789	0.04789	-1.00886	0.851924	0.983234
1	IPI00479359.6	villin_2	SQEQLAAELAEYTAK	10	11	100	17310.5	17366.6	14.0794	14.084	0.02641	0.02641	-1.00324	0.901125	0.983234
1	IPI00550488.2	TALDO1_protein	LLGELLQDNAK	7	7	99.9982	25113	24996.6	14.6161	14.6094	0.03372	0.03372	1.00466	0.889005	0.983234
1	IPI00555956.1	Proteasome_subunit_beta_type_4_precursor	VNNSTMLGASGDYADFQYLK	2	3	99.9909	11702.5	11753.9	13.5145	13.5209	0.03172	0.03172	-1.00439	0.8888	0.983234
1	IPI00737118.1	PREDICTED:_similar_to_ribosomal_protein_S2_isoform_3	SLEEIYLFSLPIK	2	2	100	23272.5	23114.5	14.5063	14.4965	0.03669	0.03669	1.00684	0.850822	0.983234
1	IPI00744692.1	Transaldolase	LLGELLQDNAK	7	7	99.9982	25113	24996.6	14.6161	14.6094	0.03372	0.03372	1.00466	0.889005	0.983234
1	IPI00749501.1	16_kDa_protein	KDDEVQVVR	2	2	95.7955	10077.5	9852.41	13.2988	13.2663	0.1234	0.1234	1.02285	0.852876	0.983234
1	IPI00024989.7	Protein-L-isoaspartate_(D-aspartate)_O-methyltransferase	ELVDDSVNNVR	3	3	99.3879	18944.1	19063.4	14.2095	14.2185	0.05463	0.05463	-1.0063	0.90735	0.984571
1	IPI00005537.2	39S_ribosomal_protein_L12,_mitochondrial_precursor	NYIQGINLVQAK	4	5	99.9934	19968.4	19910	14.2854	14.2812	0.02684	0.02684	1.00293	0.911956	0.98488
1	IPI00012382.2	U1_small_nuclear_ribonucleoprotein_A	EVSSATNALR	3	3	95.2419	9925.84	9860.33	13.277	13.2674	0.0614	0.0614	1.00664	0.912999	0.98488
1	IPI00013890.1	14-3-3_protein_sigma	TTFDEAMADLHTLSEDSYK	5	6	99.9899	30783.4	30690.5	14.9099	14.9055	0.02727	0.02727	1.00303	0.910617	0.98488
1	IPI00215901.1	adenylate_kinase_2_isoform_a	APSVPAAEPEYPK	5	5	99.9406	14053.6	14107.2	13.7787	13.7841	0.03498	0.03498	-1.00382	0.912156	0.98488
1	IPI00221108.4	Thymidylate_synthase	GVLEELLWFIK	4	4	99.9887	12639.5	12685.4	13.6256	13.6309	0.0329	0.0329	-1.00363	0.91111	0.98488
1	940536	P1_Cdc21_protein_[Homo_sapiens]	NLNPEDIDQLITISGMVIR	4	4	100	13867	13908.5	13.7594	13.7637	0.03547	0.03547	-1.00299	0.93198	0.987845
1	7546344	A_Chain_A,_The_Nmr_Structure_Of_The_38kda_U1a_Protein-Pie_Rna_Complex_Reveals_The_Basis_Of_Cooperativity_In_Regulation_Of_Polyadenylation_By_Human_U1a_Protein	XVPETRPNHTIYINNLNEK	4	4	96.2628	11478.1	11431.6	13.4866	13.4807	0.05066	0.05066	1.00407	0.935228	0.987845
1	IPI00004273.6	RNA_binding_motif_protein_25	IPTAKPELFAYPLDWSIVDSILMER	2	2	99.9994	10184.5	10243.4	13.3141	13.3224	0.07216	0.07216	-1.00579	0.935453	0.987845
1	IPI00005024.3	Isoform_1_of_Myb-binding_protein_1A	EAVSSAFFSLLQTLSTQFK	4	4	99.9963	16494.2	16594.3	14.0097	14.0184	0.07929	0.07929	-1.00607	0.938345	0.987845
1	IPI00008438.1	40S_ribosomal_protein_S10	IAIYELLFK	2	2	99.9868	26358.6	26408.1	14.686	14.6887	0.02439	0.02439	-1.00188	0.937928	0.987845
1	IPI00009322.2	E3_ubiquitin-protein_ligase_NEDD4	WILENDPTELDLR	4	4	99.983	10839.2	10883.9	13.404	13.4099	0.04603	0.04603	-1.00412	0.927828	0.987845
1	IPI00009328.3	Probable_ATP-dependent_RNA_helicase_DDX48	GIYAYGFEKPSAIQQR	5	7	99.998	20818.2	20768.9	14.3456	14.3421	0.02435	0.02435	1.00237	0.921439	0.987845
1	IPI00011200.4	D-3-phosphoglycerate_dehydrogenase	ILQDGGLQVVEK	11	13	99.9993	25214.5	25254.5	14.622	14.6243	0.01933	0.01933	-1.00159	0.933783	0.987845
1	IPI00011285.1	Calpain-1_catalytic_subunit	NYPATFWVNPQFK	2	2	99.9795	10086.4	9996.52	13.3001	13.2872	0.1072	0.1072	1.00899	0.932583	0.987845
1	IPI00017334.1	Prohibitin	NITYLPAGQSVLLQLPQ	8	9	99.9934	18869.3	18797.4	14.2038	14.1982	0.0409	0.0409	1.00383	0.92464	0.987845
1	IPI00026665.1	Glutaminyl-tRNA_synthetase	VTYASDYFDQLYAWAVELIR	2	2	99.9433	10979	11018.8	13.4225	13.4277	0.04475	0.04475	-1.00363	0.934665	0.987845
1	IPI00027423.2	protein_phosphatase_1,_catalytic_subunit,_alpha_isoform_3	EIFLSQPILLELEAPLK	5	5	100	22187.5	22110.1	14.4375	14.4324	0.04103	0.04103	1.0035	0.931219	0.987845
1	IPI00156689.3	Synaptic_vesicle_membrane_protein_VAT-1_homolog	GVDIVMDPLGGSDTAK	5	6	100	11006.2	11026.8	13.426	13.4287	0.02387	0.02387	-1.00187	0.936724	0.987845
1	IPI00176692.7	PREDICTED:_similar_to_Heterogeneous_nuclear_ribonucleoprotein_A1	GFGFVTYATVEEVDAAMNAR	6	9	100	26908.4	26996.7	14.7158	14.7205	0.03634	0.03634	-1.00328	0.927223	0.987845
1	IPI00215965.1	heterogeneous_nuclear_ribonucleoprotein_A1_isoform_b	LFIGGLSFETTDESLR	12	15	100	31593	31523.2	14.9473	14.9441	0.02555	0.02555	1.00221	0.930117	0.987845
1	IPI00216793.1	acyl-Coenzyme_A_dehydrogenase,_long_chain_precursor	VQPIYGGTNEIMK	2	2	99.7669	15367	15333.3	13.9075	13.9044	0.02874	0.02874	1.0022	0.938309	0.987845
1	IPI00217872.3	Phosphoglucomutase_1	YDYEEVEAEGANK	5	5	99.9996	13900.1	13867.9	13.7628	13.7595	0.03	0.03	1.00232	0.937741	0.987845
1	IPI00218918.4	Annexin_A1	GLGTDEDTLIEILASR	13	13	100	13458.9	13413.1	13.7163	13.7114	0.03515	0.03515	1.00342	0.921709	0.987845
1	IPI00219616.6	Ribose-phosphate_pyrophosphokinase_I	VYAILTHGIFSGPAISR	3	3	99.9176	17389.1	17541.7	14.0859	14.0985	0.09839	0.09839	-1.00878	0.92831	0.987845
1	IPI00455423.3	PREDICTED:_similar_to_nucleophosmin_1_isoform_1	VDNDENEHQLSLR	2	2	95.1353	24597.5	24462.8	14.5862	14.5783	0.06858	0.06858	1.00551	0.935327	0.987845
1	IPI00550451.1	Serine/threonine-protein_phosphatase_PP1-alpha_catalytic_subunit	EIFLSQPILLELEAPLK	5	5	100	22187.5	22110.1	14.4375	14.4324	0.04103	0.04103	1.0035	0.931219	0.987845
1	IPI00298994.5	271_kDa_protein	YDQATDTILTVTENIFSSMGDAGEMVR	12	12	99.9983	12647.1	12604.2	13.6265	13.6216	0.04583	0.04583	1.00341	0.940041	0.988497
1	IPI00000846.1	Isoform_1_of_Chromodomain_helicase-DNA-binding_protein_4	GPFLVSAPLSTIINWER	2	2	99.9589	10733.3	10669	13.3898	13.3811	0.08737	0.08737	1.00602	0.944478	0.989346
1	IPI00011250.3	Ubiquitin_carboxyl-terminal_hydrolase_isozyme_L3	WLPLEANPEVTNQFLK	3	3	99.9993	12080	12116.3	13.5603	13.5647	0.04491	0.04491	-1.003	0.946034	0.989346
1	IPI00016862.1	Isoform_Mitochondrial_of_Glutathione_reductase,_mitochondrial_precursor	LPVMTMIPDVDCLLWAIGR	2	2	99.9973	6913.82	6871.19	12.7553	12.7463	0.09254	0.09254	1.0062	0.94602	0.989346
1	IPI00026087.1	Barrier-to-autointegration_factor	DFVAEPMGEKPVGSLAGIGEVLGK	3	4	99.9987	17546	17595.1	14.0989	14.1029	0.04282	0.04282	-1.0028	0.947278	0.989346
1	IPI00216592.2	Isoform_C1_of_Heterogeneous_nuclear_ribonucleoproteins_C1/C2	SAAEMYGSSFDLDYDFQR	9	11	100	33807.5	33723.3	15.0451	15.0415	0.0382	0.0382	1.00249	0.947315	0.989346
1	IPI00306332.4	60S_ribosomal_protein_L24	AITGASLADIMAK	2	2	99.9918	22876.4	22789.2	14.4816	14.4761	0.05664	0.05664	1.00383	0.945556	0.989346
1	IPI00020956.1	Hepatoma-derived_growth_factor	GPPQEEEEEEDEEEEATKEDAEAPGIR	3	3	99.9988	19306.1	19269.7	14.2368	14.234	0.03038	0.03038	1.00189	0.949754	0.990766
1	IPI00012795.3	Eukaryotic_translation_initiation_factor_3_subunit_2	QMGYQCFVSFFDLR	3	3	99.9798	10265.6	10278.8	13.3255	13.3274	0.02225	0.02225	-1.00128	0.953448	0.991072
1	IPI00023640.2	Programmed_cell_death_protein_5	NSILAQVLDQSAR	5	5	99.9872	36015	35857.5	15.1363	15.13	0.07626	0.07626	1.00439	0.953571	0.991072
1	IPI00399212.2	PREDICTED:_similar_to_Ran-specific_GTPase-activating_protein	TLEEDEEELFK	3	4	99.9958	30062.2	30012.8	14.8757	14.8733	0.02911	0.02911	1.00165	0.954366	0.991072
1	IPI00412792.2	Transcription_factor_BTF3_homolog_4	APKPEDIDEEDDDVPDLVENFDEASKNEAN	2	3	99.6008	11512.3	11547.6	13.4909	13.4953	0.05245	0.05245	-1.00306	0.952943	0.991072
1	IPI00329629.6	DnaJ_homolog_subfamily_C_member_7	EALGDAQQSVR	2	2	99.5286	8997.4	9041.58	13.1353	13.1424	0.08882	0.08882	-1.00491	0.955447	0.991074
1	IPI00013214.1	DNA_replication_licensing_factor_MCM3	FDLLFIMLDQMDPEQDR	4	4	99.9995	13841.2	13816.5	13.7567	13.7541	0.03637	0.03637	1.00178	0.960434	0.991764
1	IPI00018349.5	DNA_replication_licensing_factor_MCM4	NLNPEDIDQLITISGMVIR	3	3	100	14416.6	14386.2	13.8154	13.8124	0.04228	0.04228	1.00211	0.959754	0.991764
1	IPI00022463.1	Serotransferrin_precursor	YYGYTGAFR	2	2	99.9395	32863.4	32975.8	15.0042	15.0091	0.06794	0.06794	-1.00342	0.959393	0.991764
1	IPI00178440.2	Elongation_factor_1-beta	SIQADGLVWGSSK	5	7	100	24606.1	24570.7	14.5867	14.5847	0.02782	0.02782	1.00144	0.958194	0.991764
1	IPI00298860.5	Growth-inhibiting_protein_12	CGLVPVLAENYK	3	3	99.9963	39695.2	39800	15.2767	15.2805	0.05712	0.05712	-1.00264	0.962707	0.992994
1	IPI00299608.3	Isoform_1_of_26S_proteasome_non-ATPase_regulatory_subunit_1	TNLYQDDAVTGEAAGLALGLVMLGSK	3	3	99.9999	10011.7	9998.93	13.2894	13.2876	0.02964	0.02964	1.00128	0.965234	0.994483
1	IPI00001734.2	Isoform_1_of_Phosphoserine_aminotransferase	IINNTENLVR	3	3	99.9876	14181.1	14201.7	13.7917	13.7938	0.03969	0.03969	-1.00145	0.970404	0.99497
1	IPI00028031.2	Isoform_1_of_Very-long-chain_specific_acyl-CoA_dehydrogenase,_mitochondrial_precursor	EGMAALQSDPWQQELYR	2	2	99.9671	12575.7	12544.9	13.6183	13.6148	0.08049	0.08049	1.00245	0.975424	0.99497
1	IPI00171611.6	Histone_H3.2	FQSSAVMALQEASEAYLVGLFEDTNLCAIHAK	2	3	99.7028	24658.1	24752.2	14.5898	14.5953	0.1185	0.1185	-1.00381	0.974037	0.99497
1	IPI00215919.4	ADP-ribosylation_factor_5	ILMVGLDAAGK	3	3	99.9973	30901.1	30845.3	14.9154	14.9128	0.04598	0.04598	1.00181	0.968193	0.99497
1	IPI00216171.2	Gamma-enolase	YITGDQLGALYQDFVR	4	4	99.9588	26718.4	26636.7	14.7055	14.7011	0.08349	0.08349	1.00307	0.970356	0.99497
1	IPI00216319.2	14-3-3_protein_eta	QAFDDAIAELDTLNEDSYK	8	9	100	27237.2	27198.6	14.7333	14.7312	0.03664	0.03664	1.00142	0.968738	0.99497
1	IPI00217975.3	Lamin-B1	DQMQQQLNDYEQLLDVK	11	13	100	17596.7	17619.1	14.103	14.1049	0.04372	0.04372	-1.00127	0.976545	0.99497
1	IPI00218568.6	Pterin-4-alpha-carbinolamine_dehydratase	DINLASFIEQVAVSMT	3	3	99.974	26971.4	27025.3	14.7191	14.722	0.06054	0.06054	-1.002	0.973375	0.99497
1	IPI00397611.1	PREDICTED:_similar_to_ribosomal_protein_L13_isoform_1	STESLQANVQR	4	4	99.9965	25460.8	25423.2	14.636	14.6339	0.05028	0.05028	1.00148	0.976237	0.99497
1	IPI00413728.3	Isoform_1_of_Spectrin_alpha_chain,_brain	ALINADELASDVAGAEALLDR	14	16	100	12053.9	12064.9	13.5572	13.5585	0.02738	0.02738	-1.00092	0.972956	0.99497
1	38201710	DEAD_box_polypeptide_17_isoform_p82_[Homo_sapiens]	MLDMGFEPQIR	12	12	100	23584	23593.2	14.5255	14.5261	0.01537	0.01537	-1.00039	0.979555	0.995826
1	IPI00011107.2	Isocitrate_dehydrogenase_[NADP],_mitochondrial_precursor	LIDDMVAQVLK	3	3	98.0513	9775.34	9763.69	13.2549	13.2532	0.04681	0.04681	1.00119	0.979409	0.995826
1	IPI00646304.3	peptidylprolyl_isomerase_B_precursor	TVDNFVALATGEK	7	7	99.9977	28595.9	28578.4	14.8035	14.8026	0.02653	0.02653	1.00061	0.981413	0.996611
1	IPI00000581.5	Hypothetical_protein_DKFZp564E242	EYAEDDNIYQQK	2	2	99.8144	17439.1	17469.8	14.09	14.0926	0.0893	0.0893	-1.00176	0.984094	0.997129
1	IPI00001960.3	Chloride_intracellular_channel_protein_4	LDEYLNSPLPDEIDENSMEDIK	3	3	99.9999	11658.8	11650.7	13.5091	13.5081	0.03368	0.03368	1.00069	0.983336	0.997129
1	IPI00030929.4	myosin_regulatory_light_polypeptide_9_isoform_b	ATSNVFAMFDQSQIQEFK	2	2	100	18397.7	18388.5	14.1672	14.1665	0.03106	0.03106	1.0005	0.986982	0.998407
1	IPI00555744.6	RPL14_protein	LVAIVDVIDQNR	4	4	100	29801.1	29780.4	14.8631	14.8621	0.04488	0.04488	1.00069	0.987531	0.998407
1	230867	R_Chain_R,_Twinning_In_Crystals_Of_Human_Skeletal_Muscle_D-_Glyceraldehyde-3-Phosphate_Dehydrogenase	IISNASCTTNCLAPLAK	5	5	99.9981	9247.79	9249.34	13.1749	13.1751	0.04156	0.04156	-1.00017	0.996737	0.998551
1	IPI00006663.1	Aldehyde_dehydrogenase,_mitochondrial_precursor	VAEQTPLTALYVANLIK	5	5	100	13216.7	13213	13.6901	13.6897	0.05581	0.05581	1.00028	0.995938	0.998551
1	IPI00016610.2	Poly(rC)-binding_protein_1	ESTGAQVQVAGDMLPNSTER	7	9	99.9999	23744.3	23746.7	14.5353	14.5354	0.04474	0.04474	-1.0001	0.998168	0.998551
1	IPI00029631.1	Enhancer_of_rudimentary_homolog	TYADYESVNECMEGVCK	2	2	100	14384.1	14386.9	13.8122	13.8125	0.02503	0.02503	-1.0002	0.993631	0.998551
1	IPI00030131.2	thymopoietin_isoform_beta	PEFLEDPSVLTK	2	2	99.9793	15021.5	15028	13.8747	13.8754	0.05107	0.05107	-1.00043	0.993136	0.998551
1	IPI00216125.6	SRP9_protein	PQYQTWEEFSR	2	2	99.9857	21862.5	21864.1	14.4162	14.4163	0.04008	0.04008	-1.00007	0.998551	0.998551
1	IPI00375380.3	proteasome_26S_non-ATPase_subunit_13_isoform_2	ETIEDVEEMLNNLPGVTSVHSR	3	3	99.9868	13433.7	13448.9	13.7136	13.7152	0.09406	0.09406	-1.00113	0.99026	0.998551
1	IPI00376798.3	ribosomal_protein_L11	VLEQLTGQTPVFSK	3	3	99.9995	26744.2	26741.9	14.7069	14.7068	0.02973	0.02973	1.00009	0.997622	0.998551
1	IPI00419237.2	leucine_aminopeptidase_3	LNLPINIIGLAPLCENMPSGK	2	2	99.9841	6359.85	6359.19	12.6348	12.6346	0.04059	0.04059	1.0001	0.997918	0.998551
1	IPI00453473.5	Histone_H4	ISGLIYEETR	7	7	99.9999	76192.4	76240.6	16.2174	16.2183	0.1286	0.1286	-1.00063	0.996024	0.998551
2	IPI00030985.1	Protein_FAM96A	VLWLSGLSEPGAARQPR	1	1	92.7169	19533.3	25481.4	14.2536	14.6372	0.03767	0.03767	-1.30451	1.8077e-08	1.24551e-05
2	IPI00012093.1	Serine/threonine-protein_kinase_25	ADIWSLGITAIELAK	1	1	90.268	36491.4	27832.6	15.1553	14.7645	0.04484	0.04484	1.3111	4.2216e-07	0.000145434
2	IPI00011916.1	Multisynthetase_complex_auxiliary_component_p38	FSIQTMCPIEGEGNIAR	1	1	99.9793	21081.6	16900.7	14.3637	14.0448	0.03813	0.03813	1.24738	9.03798e-07	0.000207572
2	IPI00218733.5	16_kDa_protein	GDGPVQGIINFEQK	1	1	99.9209	71672.2	82107.8	16.1291	16.3252	0.02515	0.02515	-1.1456	3.10351e-06	0.00053458
2	IPI00172559.4	132_kDa_protein	VAVEAVIQ	1	1	93.9526	36936.8	42579.8	15.1728	15.3779	0.02768	0.02768	-1.15278	7.21833e-06	0.000994686
2	IPI00013396.3	U1_small_nuclear_ribonucleoprotein_C	WMEEQAQSLIDK	1	1	99.6685	45087.7	51409.4	15.4604	15.6497	0.03043	0.03043	-1.14021	9.28216e-05	0.00872508
2	IPI00017224.1	Olfactory_receptor	FGGCLLQM	1	1	92.6588	22969	25314.8	14.4874	14.6277	0.02259	0.02259	-1.10213	9.45449e-05	0.00872508
2	IPI00303952.6	Isoform_1_of_Leukocyte_immunoglobulin-like_receptor_subfamily_B_member_2_precursor	FGGFILCK	1	1	97.0753	23042.5	25478.6	14.492	14.637	0.02347	0.02347	-1.10572	0.000101307	0.00872508
2	IPI00013164.3	Peripherin	NLQEAEEWYK	1	1	99.9936	40202.6	54952	15.295	15.7459	0.08052	0.08052	-1.36688	0.000339307	0.0259758
2	IPI00658000.1	insulin-like_growth_factor_2_mRNA_binding_protein_3	MVIITGPPEAQFK	1	1	99.9929	32162.2	39721.5	14.9731	15.2776	0.05568	0.05568	-1.23504	0.000442969	0.0305205
2	IPI00002957.1	TBC1_domain_family_member_17	WLLIWFKR	1	1	96.4217	26701	24616	14.7046	14.5873	0.02186	0.02186	1.0847	0.000545976	0.034198
2	IPI00140827.3	PREDICTED:_similar_to_SMT3_suppressor_of_mif_two_3_homolog_2: SUMO3	VAGQDGSVVQFK	1	1	99.9711	59076.6	64688.5	15.8503	15.9812	0.02473	0.02473	-1.09499	0.00063224	0.0363011
2	IPI00003505.3	Isoform_1_of_Thyroid_receptor-interacting_protein_13	IQDLIDDKDALVFVLIDEVESLTAAR	1	1	96.1285	8501.83	10266.8	13.0536	13.3257	0.05219	0.05219	-1.2076	0.000743702	0.0394162
2	IPI00218144.2	Cytochrome_c_oxidase_copper_chaperone	PGLVDSNPAPPESQEK	1	1	99.9887	11274.3	9380.17	13.4608	13.1954	0.05189	0.05189	1.20193	0.000909613	0.044766
2	IPI00306046.1	Isoform_1_of_EGF-like_repeat_and_discoidin_I-like_domain-containing_protein_3_precursor	QITASSTHR	1	1	92.9654	40280.5	35587.2	15.2978	15.1191	0.03532	0.03532	1.13188	0.00101236	0.0465011
2	IPI00329600.3	Probable_saccharopine_dehydrogenase	GPEAGYVATPIAMVQAAMTLLSDASHLPK	1	1	99.7264	3223.7	3893.87	11.6545	11.927	0.05669	0.05669	-1.20789	0.00166852	0.0676243
2	IPI00787323.1	PREDICTED:_similar_to_Keratin,_type_II_cytoskeletal_8_(Cytokeratin-8)_(CK-8)_(Keratin-8)_(K8)_isoform_2	LKSGMQNMSIHTK	1	1	90.3069	8111.26	6843.96	12.9857	12.7406	0.05082	0.05082	1.18517	0.0016162	0.0676243
2	IPI00259834.5	PREDICTED:_similar_to_H6_homeo_box_3	ASAAAAAAAAAAAAAK	1	1	98.0201	20192.7	24047	14.3015	14.5536	0.05395	0.05395	-1.19088	0.0021665	0.082929
2	55774607	desmin_[Homo_sapiens]	EYQDLLNVK	1	1	91.7294	51645.3	61540.9	15.6564	15.9093	0.05512	0.05512	-1.19161	0.00254118	0.083375
2	IPI00001453.2	Alpha-internexin	EYQDLLNVK	1	1	91.7294	51645.3	61540.9	15.6564	15.9093	0.05512	0.05512	-1.19161	0.00254118	0.083375
2	IPI00025363.1	Isoform_1_of_Glial_fibrillary_acidic_protein,_astrocyte	EYQDLLNVK	1	1	91.7294	51645.3	61540.9	15.6564	15.9093	0.05512	0.05512	-1.19161	0.00254118	0.083375
2	IPI00003964.3	ubiquitin_specific_protease_9,_X-linked_isoform_4	YFLPIIEMVPQFLENLTDEELKK	1	1	99.2592	5266.97	6350.76	12.3628	12.6327	0.0603	0.0603	-1.20577	0.00314481	0.0984898
2	IPI00022970.4	Nucleoprotein_TPR	GQNLLLTNLQTIQGILER	1	1	99.9312	32356.7	37415.4	14.9818	15.1913	0.04782	0.04782	-1.15634	0.00375584	0.111406
2	IPI00030790.7	hypothetical_protein_LOC23247	EAEEALR	1	1	91.0001	11323.9	13792.2	13.4671	13.7516	0.06517	0.06517	-1.21797	0.0038806	0.111406
2	IPI00220151.1	Isoform_2_of_Solute_carrier_family_12_member_6	VIAGMIYK	1	1	91.5319	6852.85	9697.35	12.7425	13.2434	0.116	0.116	-1.41508	0.00422562	0.111979
2	IPI00294619.1	Protein_TFG	NVMSAFGLTDDQVSGPPSAPAEDR	1	1	99.9797	12184	10674.3	13.5727	13.3819	0.044	0.044	1.14143	0.00409358	0.111979
2	IPI00001618.2	Ras-related_protein_Rab-39A	LQLWDTAGQER	1	1	99.918	20710.1	22739.7	14.338	14.4729	0.03207	0.03207	-1.098	0.00522541	0.125292
2	IPI00021475.1	Ras-related_protein_Rab-33B	IQLWDTAGQER	1	1	98.7239	20710.1	22739.7	14.338	14.4729	0.03207	0.03207	-1.098	0.00522541	0.125292
2	IPI00411637.3	Galactose-3-O-sulfotransferase_4	LQTAVAELR	1	1	94.5762	40895.3	36963.7	15.3196	15.1738	0.03472	0.03472	1.10636	0.00527355	0.125292
2	IPI00032827.1	Pre-mRNA_branch_site_protein_p14	ITAEEMYDIFGK	1	1	99.9552	29807.6	34777.5	14.8634	15.0859	0.05348	0.05348	-1.16673	0.00568323	0.130525
2	IPI00099995.3	Riboflavin_kinase	NFDSLESLISAIQGDIEEAK	1	1	99.8364	9819.28	8194.11	13.2614	13.0004	0.06361	0.06361	1.19833	0.00629602	0.139934
2	IPI00291930.5	Isoform_1_of_Clathrin_interactor_1	ATFMYEQFPELMNMLWSR	1	1	99.9908	8680.76	7608.87	13.0836	12.8935	0.04723	0.04723	1.14087	0.00725645	0.15624
2	IPI00007858.1	Myosin-13	QIIQANPLLEAFGNAK	1	1	98.209	24082.6	21407.8	14.5557	14.3858	0.0425	0.0425	1.12495	0.00763963	0.158607
2	IPI00025285.2	Vacuolar_ATP_synthase_subunit_G_1	EEAQAEIEQYR	1	1	95.4945	12211.8	10749.2	13.576	13.3919	0.0462	0.0462	1.13607	0.00782676	0.158607
2	IPI00007253.3	Isoform_1_of_Protein_TRS85_homolog	LEIQGPR	1	1	92.4699	31638.7	28685.8	14.9494	14.8081	0.03605	0.03605	1.10294	0.00875327	0.172314
2	IPI00020164.1	Protein_tyrosine_phosphatase_type_IVA_protein_1	APVLVALALIEGGMK	1	1	99.5025	10369.1	7961.96	13.34	12.9589	0.09805	0.09805	1.30233	0.00930178	0.178026
2	IPI00148061.3	L-lactate_dehydrogenase_A-like_6A	VIGSGCNLDSAR	1	2	99.9972	25175	27046.8	14.6197	14.7232	0.02731	0.02731	-1.07435	0.0110737	0.202408
2	IPI00301109.3	Isoform_1_of_Inorganic_pyrophosphatase_2,_mitochondrial_precursor	YVANIFPYK	1	1	90.5826	26812.6	30010.7	14.7106	14.8732	0.04297	0.04297	-1.11928	0.0111633	0.202408
2	IPI00003817.2	Rho_GDP-dissociation_inhibitor_2	ATFMVGSYGPRPEEYEFLTPVEEAPK	1	1	99.5349	18122.7	16132.4	14.1455	13.9777	0.04492	0.04492	1.12337	0.0121161	0.213239
2	IPI00065486.1	CDNA_FLJ32464_fis,_clone_SKNMC1000251,_highly_similar_to_Homo_sapiens_MT-ABC_transporter_(MTABC)_mRNA	AIQASLAK	1	1	93.0932	31033.4	27290.1	14.9215	14.7361	0.04979	0.04979	1.13717	0.0123796	0.213239
2	IPI00028055.4	Transmembrane_emp24_domain-containing_protein_10_precursor	IPDQLVILDMK	1	1	99.9233	18940.3	17007.5	14.2092	14.0539	0.04403	0.04403	1.11364	0.0173701	0.291903
2	IPI00031109.4	Mimitin,_mitochondrial_precursor	EVDYEAGDIPTEWEAWIR	1	1	99.9219	17349	20583.9	14.0826	14.3292	0.07188	0.07188	-1.18646	0.0203876	0.314261
2	IPI00061651.3	Diamine_acetyltransferase_2	ISEEALR	1	1	90.8606	11767.8	13918.9	13.5226	13.7648	0.07017	0.07017	-1.1828	0.0197148	0.314261
2	IPI00217683.2	A-kinase_anchor_protein_12_isoform_2	SPSWISASVTEPLEQVEAEAALLTEEVLER	1	1	99.9304	3964.65	3514.4	11.953	11.7791	0.05094	0.05094	1.12812	0.0209811	0.314261
2	IPI00464985.4	vacuolar_protein_sorting_8_homolog_isoform_a	TVVLLDSVEK	1	1	98.9203	15456.2	13910.1	13.9159	13.7638	0.04412	0.04412	1.11115	0.0198864	0.314261
2	IPI00759646.1	acid_phosphatase_1_isoform_d	QVPSLDLK	1	1	92.0083	30582.2	34534.9	14.9004	15.0758	0.05134	0.05134	-1.12925	0.0209283	0.314261
2	IPI00008215.1	NADP-dependent_malic_enzyme	GSEYDDFLDEFMEAVSSK	1	1	99.9775	9069.82	7690.83	13.1469	12.9089	0.07033	0.07033	1.1793	0.0220913	0.315133
2	IPI00016621.6	AP-2_complex_subunit_alpha-2	IIGFGSALLEEVDPNPANFVGAGIIHTK	1	1	99.899	7737.53	8957.67	12.9177	13.1289	0.06275	0.06275	-1.15769	0.0227096	0.315133
2	IPI00029818.4	Isoform_5_of_Myosin-14	QLLQANPILEAFGNAK	1	1	99.9644	24143.4	22085	14.5593	14.4308	0.03788	0.03788	1.0932	0.0216958	0.315133
2	IPI00218094.2	PREDICTED:_hypothetical_protein_LOC57714	XVSLRRTR	1	1	94.4691	34902.4	39927.7	15.091	15.2851	0.05772	0.05772	-1.14398	0.0228689	0.315133
2	IPI00244069.5	PREDICTED:_similar_to_Fumarate_hydratase,_mitochondrial_precursor	SGLGELILPENEPGSSIMPGK	1	2	99.9925	13586.2	15154.4	13.7299	13.8875	0.0473	0.0473	-1.11543	0.024047	0.317356
2	IPI00395333.1	PREDICTED:_similar_to_BMP-2-inducible_protein_kinase	MIAPSPK	1	1	91.7294	32530	34835	14.9895	15.0882	0.02959	0.02959	-1.07086	0.0237968	0.317356
2	IPI00743092.1	36_kDa_protein	QAKEYEALLNIK	1	1	99.1549	19592.8	16152.1	14.258	13.9794	0.08385	0.08385	1.21302	0.024412	0.317356
2	IPI00217471.2	Hemoglobin_subunit_epsilon	LLVVYPWTQR	1	1	99.9391	19390.4	23221.6	14.2431	14.5032	0.07857	0.07857	-1.19758	0.0248856	0.317521
2	IPI00217606.5	Hypothetical_protein_FLJ20035	VFGRVK	1	1	93.5092	29819.6	32833.5	14.864	15.0029	0.04317	0.04317	-1.10107	0.0289475	0.355529
2	IPI00299033.1	Importin_alpha-3_subunit	NILIMAGDEASTIAEIIEECGGLEK	1	1	99.9704	4906.1	4250.37	12.2604	12.0534	0.06442	0.06442	1.15427	0.0291731	0.355529
2	IPI00376317.3	autoantigen_RCD8	GLVSTLQSATEQMAATVAGSVR	1	1	99.9666	7663.69	6377.64	12.9038	12.6388	0.08262	0.08262	1.20165	0.0294124	0.355529
2	IPI00640066.1	38_kDa_protein	MVSPKK	1	1	93.7111	29812	32911.4	14.8636	15.0063	0.04482	0.04482	-1.10397	0.0305699	0.363149
2	IPI00016746.1	Core-binding_factor_subunit_beta	AQQEDALAQQAFEEAR	1	1	99.9986	12271.4	11100.4	13.583	13.4383	0.04958	0.04958	1.10549	0.046315	0.523132
2	IPI00033560.1	Isoform_Alpha_of_Receptor-type_tyrosine-protein_phosphatase_R_precursor	MILYR	1	1	92.5093	40292.3	44649.4	15.2982	15.4464	0.0507	0.0507	-1.10814	0.046069	0.523132
2	IPI00299095.2	Sorting_nexin-2	IDQLHQEQAFADFYMFSELLSDYIR	1	1	99.906	7702.56	8538.51	12.9111	13.0598	0.05066	0.05066	-1.10853	0.045208	0.523132
2	IPI00163550.2	MORC_family_CW-type_zinc_finger_protein_4	MLLYR	1	1	92.5093	40292.3	44567.8	15.2982	15.4437	0.0507	0.0507	-1.10611	0.0498809	0.554321
2	IPI00217296.1	Isoform_3_of_Serine/threonine-protein_phosphatase_2A_regulatory_subunit_B'	LDEEAENLVATVVPTHLAAAVPEVAVYLK	1	1	94.6971	8928.01	10475.2	13.1241	13.3547	0.08119	0.08119	-1.1733	0.0521879	0.570754
2	IPI00059242.3	Synapse-associated_protein_1	DFGNYLFNFASAATK	1	1	99.9948	12084.4	13181.5	13.5609	13.6862	0.04464	0.04464	-1.09079	0.0546918	0.588792
2	IPI00455033.5	Isoform_3_of_Septin-9	APVDFGYVGIDSILEQMR	1	1	99.9999	9801.7	8750.73	13.2588	13.0952	0.05869	0.05869	1.1201	0.0564007	0.597848
2	IPI00002460.2	Isoform_1_of_Annexin_A7	SELSGNMEELILALFMPPTYYDAWSLR	1	2	99.4125	4282.42	4657.36	12.0642	12.1853	0.04368	0.04368	-1.08755	0.0577682	0.603065
2	IPI00026496.2	Nucleoplasmin-3	LSCQPMLSLDDFQLQPPVTFR	1	1	98.646	11003.9	12029.5	13.4257	13.5543	0.04682	0.04682	-1.09321	0.0600493	0.608466
2	IPI00740286.1	PREDICTED:_hypothetical_protein	VSEGLSFR	1	1	96.0275	43951.7	47531.6	15.4236	15.5366	0.04114	0.04114	-1.08145	0.0600518	0.608466
2	IPI00397904.5	Nuclear_pore_complex_protein_Nup93	TLITFAGMIPYR	1	1	99.7518	11357.4	9986.02	13.4714	13.2857	0.06798	0.06798	1.13733	0.0613648	0.612759
2	IPI00022793.4	Trifunctional_enzyme_subunit_beta,_mitochondrial_precursor	AMDSDWFAENYMGR	1	1	99.8645	13135.1	14860.3	13.6811	13.8592	0.06562	0.06562	-1.13134	0.0630212	0.620308
2	IPI00011307.4	Bifunctional_methylenetetrahydrofolate_dehydrogenase/cyclohydrolase,_mitochondrial_precursor	MCLDQYSMLPATPWGVWEIIK	1	1	99.8981	5943.1	5377.16	12.537	12.3926	0.05368	0.05368	1.10525	0.065216	0.632871
2	IPI00005948.1	hypothetical_protein_LOC84245_isoform_1	LTAFELVYEQIPATLITDSMVAAAMAHR	1	1	99.703	7273.7	8364.62	12.8285	13.0301	0.07599	0.07599	-1.14998	0.0687758	0.640358
2	IPI00089310.5	22_kDa_protein	CAELVYTGFWHSPECEFVR	1	1	99.5576	11732.8	10238.9	13.5183	13.3218	0.07391	0.07391	1.14591	0.0682325	0.640358
2	IPI00743010.1	38_kDa_protein	PETTALGAAMEAGAAEGV	1	1	96.9301	15098	12627	13.8821	13.6242	0.09694	0.09694	1.19569	0.0680939	0.640358
2	IPI00013212.1	Tyrosine-protein_kinase_CSK	LSIDEEVYFENLMQLVEHYTSDADGLCTR	1	1	99.2162	6807.21	6094.72	12.7328	12.5733	0.06176	0.06176	1.1169	0.0761351	0.681261
2	IPI00105407.1	Aldo-keto_reductase_family_1_member_B10	MPIVGLGTWK	1	1	93.8613	28844.5	39629.8	14.816	15.2743	0.177	0.177	-1.37391	0.0754008	0.681261
2	IPI00465234.1	CSF2RB_protein	EGLGSLHTR	1	1	91.7157	61431.4	56199.4	15.9067	15.7783	0.04953	0.04953	1.0931	0.07502	0.681261
2	IPI00028005.1	Nuclear_pore_complex_protein_Nup107	EDDPGEAASMSMFSDFLQSFLK	1	1	99.6544	4575.23	4988.67	12.1596	12.2844	0.04973	0.04973	-1.09036	0.0844273	0.736334
2	IPI00418544.1	FLJ00268_protein_(Fragment)	VHHLQAAGVWGVGLAG	1	1	90.6015	14515.9	12797.1	13.8253	13.6435	0.07223	0.07223	1.13431	0.0835166	0.736334
2	IPI00651738.1	Isoform_1_of_1,2-dihydroxy-3-keto-5-methylthiopentene_dioxygenase	VQAWYMDDAPGDPR	1	1	92.7177	16125	17334.4	13.977	14.0814	0.04219	0.04219	-1.075	0.0888767	0.76545
2	IPI00015424.7	PREDICTED:_similar_to_Zinc_finger_SWIM_domain-containing_protein_6	SAAAAAAAAAAAAAAAAGA	1	1	97.6396	25331.1	22645.3	14.6286	14.4669	0.06617	0.06617	1.1186	0.0925589	0.768351
2	IPI00019213.1	Isoform_2_of_Discs_large_homolog_4	IAIFIRP	1	1	91.3337	46650.2	48829.7	15.5096	15.5755	0.02691	0.02691	-1.04672	0.0920585	0.768351
2	IPI00044779.1	TC4_protein	LVLVGDGGTGK	1	1	99.9004	41589.1	45077.8	15.3439	15.4601	0.04739	0.04739	-1.08388	0.0914839	0.768351
2	44890748	Ubiquitin-conjugating_enzyme_E2D_3_(UBC4/5_homolog,_yeast)_[Homo_sapiens]	VLLSICSLLCDPNPDDPLVPELAR	1	1	98.9671	11959	12605.3	13.5458	13.6217	0.03208	0.03208	-1.05405	0.102857	0.774836
2	IPI00000015.2	Splicing_factor,_arginine/serine-rich_4	LIVENLSSR	1	1	99.9867	28093.7	25718.4	14.778	14.6505	0.05325	0.05325	1.09236	0.0992396	0.774836
2	IPI00005607.2	Isoform_1_of_Protein_FAM5A_precursor	FVELLYFLFIW	1	1	94.3035	69133.1	72903.9	16.0771	16.1537	0.03201	0.03201	-1.05454	0.0991987	0.774836
2	IPI00010440.4	HS1-associating_protein_X-1	GDPESPRPPALDDAFSILDLFLGR	1	1	99.888	4863.06	5325.12	12.2476	12.3786	0.05542	0.05542	-1.09501	0.103461	0.774836
2	IPI00012341.1	Isoform_SRP40-1_of_Splicing_factor,_arginine/serine-rich_5	LIVENLSSR	1	1	99.9867	28093.7	25718.4	14.778	14.6505	0.05325	0.05325	1.09236	0.0992396	0.774836
2	IPI00019932.4	ubiquitin-conjugating_enzyme_E2D_2_isoform_2	VLLSICSLLCDPNPDDPLVPEIAR	1	1	99.9644	11959	12605.3	13.5458	13.6217	0.03208	0.03208	-1.05405	0.102857	0.774836
2	IPI00025156.4	Isoform_1_of_STIP1_homology_and_U_box-containing_protein_1	SPLTQEQLIPNLAMK	1	1	99.1402	29584.3	32625.7	14.8525	14.9937	0.05971	0.05971	-1.1028	0.103237	0.774836
2	IPI00217013.1	KIAA2010_protein_(Fragment)	SILRNHR	1	1	94.4909	21060.6	23207.8	14.3623	14.5023	0.05866	0.05866	-1.10195	0.0999977	0.774836
2	IPI00470629.4	Chromosome_2_open_reading_frame_34	FNLFSVT	1	1	90.7049	14820.2	12463	13.8553	13.6054	0.1053	0.1053	1.18913	0.102029	0.774836
2	IPI00303464.1	Olfactory_receptor_52E1	LAIFLRP	1	1	90.8921	46493.7	48604	15.5047	15.5688	0.02725	0.02725	-1.04539	0.105198	0.779369
2	IPI00023344.2	Isoform_1_of_Symplekin	QVQELIINKDPTLLDNFLDEIIAFQADK	1	1	90.3577	6035.39	6632.84	12.5592	12.6954	0.05822	0.05822	-1.09899	0.106818	0.78295
2	IPI00179026.2	Multiple_copies_in_a_T-cell_malignancies	LYPAAVDTIVAIMAEGK	1	1	99.99	14233.1	13180.7	13.797	13.6861	0.04796	0.04796	1.07984	0.110999	0.794229
2	IPI00290192.1	Ribonuclease_H2_subunit_A	MEDTDFVGWALDVLSPNLISTSMLGR	1	1	99.972	5494.94	5143.5	12.4239	12.3285	0.0412	0.0412	1.06833	0.11046	0.794229
2	IPI00304267.3	nucleoredoxin	YVMDVEEITPAIVEAFVNDFLAEK	1	1	99.9436	3406.48	3098.88	11.7341	11.5975	0.05923	0.05923	1.09926	0.111815	0.794229
2	IPI00023591.1	Transcriptional_activator_protein_Pur-alpha	DYLGDFIEHYAQLGPSQPPDLAQAQDEPR	1	1	99.7025	15220.4	16673.2	13.8937	14.0252	0.05772	0.05772	-1.09545	0.115874	0.798371
2	IPI00030774.2	Isoform_4_of_Tubulin-specific_chaperone_D	GIQSDPQALGSFSGTLLQIFEDNLLNER	1	1	99.9475	5008.74	5345.75	12.2902	12.3842	0.0412	0.0412	-1.06729	0.115581	0.798371
2	IPI00061987.4	PREDICTED:_hypothetical_protein	QAALARPAVPEPR	1	1	98.0782	17851.6	19773.5	14.1238	14.2713	0.0645	0.0645	-1.10766	0.11453	0.798371
2	IPI00376383.2	Centrosomal_protein_1	SEVKDEIR	1	1	91.012	8087.13	6117.1	12.9814	12.5786	0.1781	0.1781	1.32205	0.118441	0.807982
2	IPI00306933.1	Isoform_Short_of_Myosin-9B	YLDEFLLNK	1	1	96.3026	73026.3	78738	16.1561	16.2648	0.04883	0.04883	-1.07821	0.124433	0.840531
2	IPI00107555.2	Isoform_IIb_of_Profilin-2	SQGGEPTYNVAVGR	1	1	99.9411	10060.9	9440.71	13.2965	13.2047	0.04183	0.04183	1.06569	0.129463	0.866022
2	IPI00011836.1	Isoform_UNPEL_of_Ubiquitin_carboxyl-terminal_hydrolase_4	FAPQFSGYQQQDSQELLAFLLDGLHEDLNR	1	1	98.9539	6218	7209.18	12.6022	12.8156	0.09809	0.09809	-1.1594	0.132721	0.877806
2	IPI00063234.1	PRKAR2A_protein	NLDQEQLSQVLDAMFER	1	1	99.9976	9913.58	10701.9	13.2752	13.3856	0.05089	0.05089	-1.07952	0.133773	0.877806
2	IPI00007853.1	Gamma-interferon-inducible_lysosomal_thiol_reductase_precursor	SLPLCLQLYAPGLSPDTIMECAMGDR	1	1	99.9104	5157.89	4811.42	12.3326	12.2322	0.04708	0.04708	1.07201	0.140591	0.880777
2	IPI00008040.4	Protein-arginine_deiminase_type-1	GGNSLSDYK	1	1	93.9045	33273.5	38104.8	15.0221	15.2177	0.0918	0.0918	-1.1452	0.140618	0.880777
2	IPI00022228.1	Vigilin	ELEALIQNLDNVVEDSMLVDPK	1	1	99.9444	11115.8	10153.4	13.4403	13.3097	0.061	0.061	1.09479	0.138639	0.880777
2	IPI00026052.2	Heat_shock_factor-binding_protein_1	TVQDLTSVVQTLLQQMQDK	1	2	99.9941	6761.66	6326.84	12.7232	12.6273	0.04489	0.04489	1.06873	0.139603	0.880777
2	IPI00071059.3	BCL2-associated_X_protein_isoform_epsilon	MIAAVDTDSPR	1	1	98.8129	16400	14935.3	14.0014	13.8664	0.06325	0.06325	1.09807	0.140032	0.880777
2	IPI00006164.3	integrin-linked_kinase-associated_protein_phosphatase_2C_isoform_1	VFTPEEAVNFILSCLEDEK	1	1	99.8354	6643.28	7177.92	12.6977	12.8094	0.05379	0.05379	-1.08048	0.15081	0.889572
2	IPI00007133.3	COBL-like_1	MKEKENK	1	1	93.8688	34734.4	37978.4	15.0841	15.2129	0.06143	0.06143	-1.09339	0.146863	0.889572
2	IPI00007812.1	Vacuolar_ATP_synthase_subunit_B,_brain_isoform	IPIFSAAGLPHNEIAAQICR	1	1	99.9555	15621.4	16789.9	13.9312	14.0353	0.04934	0.04934	-1.0748	0.144582	0.889572
2	IPI00015954.1	GTP-binding_protein_SAR1a	VELNALMTDETISNVPILILGNK	1	1	99.9617	7825.83	8362.89	12.934	13.0298	0.04591	0.04591	-1.06863	0.148949	0.889572
2	IPI00178188.5	Dynein_light_chain_2B,_cytoplasmic	DIDPQNDLTFLR	1	1	99.9687	15804.2	14686.8	13.948	13.8422	0.05099	0.05099	1.07608	0.151059	0.889572
2	IPI00305978.4	Aflatoxin_B1_aldehyde_reductase_member_2	MDAPASAAAVR	1	1	94.1004	6884.73	7715.99	12.7492	12.9136	0.0786	0.0786	-1.12074	0.147733	0.889572
2	IPI00306129.1	Isoform_1_of_Thyroglobulin_precursor	TARSLQIPQ	1	1	92.7975	30377.4	33011.3	14.8907	15.0107	0.0577	0.0577	-1.08671	0.150196	0.889572
2	2914164	L_Chain_L,_Three-Dimensional_Structure_Of_A_Human_Fab_With_High_Affinity_For_Tetanus_Toxoid	VTISCTGSNSNIGAGFTVHWYQHLPGTAPK	1	1	90.4872	5883.68	9858.9	12.5225	13.2672	0.3681	0.3681	-1.67563	0.161196	0.910999
2	IPI00007673.4	Coiled-coil-helix-coiled-coil-helix_domain-containing_protein_2	AAPRPAPVAQPPAAAPPSAVGSSAAAPR	1	1	99.9961	10843.9	11785.8	13.4046	13.5248	0.05941	0.05941	-1.08686	0.161309	0.910999
2	IPI00217468.2	Histone_H1.5	KATGPPVSELITK	1	1	90.9965	56503.4	48072	15.7861	15.5529	0.1145	0.1145	1.17539	0.158532	0.910999
2	IPI00219913.9	Ubiquitin_carboxyl-terminal_hydrolase_14	LPAYLTIQMVR	1	1	99.9504	14787.2	13896.5	13.8521	13.7624	0.0438	0.0438	1.06409	0.156595	0.910999
2	IPI00335385.3	Scavenger_mRNA_decapping_enzyme_DcpS	IVFENPDPSDGFVLIPDLK	1	1	99.993	9371.99	8474.85	13.1941	13.049	0.07145	0.07145	1.10586	0.15947	0.910999
2	IPI00017339.1	Splicing_factor_3B_subunit_4	VSEPLLWELFLQAGPVVNTHMPK	1	1	99.9705	14503.2	13605.5	13.8241	13.7319	0.046	0.046	1.06598	0.165074	0.917228
2	IPI00746165.1	WD_repeat-containing_protein_1_isoform_1	VYVWTLSDPETR	1	1	93.5605	24055.9	26012.5	14.5541	14.6669	0.05611	0.05611	-1.08133	0.163755	0.917228
2	IPI00219160.2	60S_ribosomal_protein_L34	AFLIEEQK	1	1	95.6796	23767.8	25543.4	14.5367	14.6407	0.05215	0.05215	-1.07471	0.167306	0.92219
2	IPI00018098.3	Novel_protein	YTQPPTDLWDWFESFLDDEEDLDVK	1	1	99.9463	5437.22	4964.3	12.4087	12.2774	0.06612	0.06612	1.09526	0.168884	0.923499
2	IPI00007068.1	actin-related_protein_3-beta_isoform_1	DITYFIQQLLR	1	1	99.9999	8782.16	9613.65	13.1004	13.2309	0.06725	0.06725	-1.09468	0.178487	0.950487
2	IPI00007138.1	Isoform_1_of_Disks_large-associated_protein_4	PTAQDLAGFWDLLQLSIEDISMK	1	1	97.0252	3922.86	4332.12	11.9377	12.0809	0.07392	0.07392	-1.10433	0.179337	0.950487
2	IPI00551011.4	95_kDa_protein	FINMFAVLDELK	1	1	99.7882	6961.19	7530.38	12.7651	12.8785	0.05828	0.05828	-1.08177	0.177401	0.950487
2	IPI00655548.2	cytoplasmic_FMR1_interacting_protein_2	FINMFAVLDELK	1	1	99.7882	6961.19	7530.38	12.7651	12.8785	0.05828	0.05828	-1.08177	0.177401	0.950487
2	IPI00023184.5	Isoform_1_of_Poly_[ADP-ribose]_polymerase_3	ALMDLDVK	1	1	95.4408	29149	27832.5	14.8312	14.7645	0.03479	0.03479	1.0473	0.183811	0.966764
2	IPI00016179.1	Protein_S100-A13	SLDVNQDSELK	1	1	99.994	10026.5	9233.03	13.2915	13.1726	0.06276	0.06276	1.08594	0.188601	0.984438
2	IPI00009149.2	Isoform_2_of_Suppressor_of_G2_allele_of_SKP1_homolog	FFQSFSDALIDEDPQAALEELTK	1	1	99.9994	7853.92	8351.82	12.9392	13.0279	0.04723	0.04723	-1.06339	0.192632	0.993874
2	IPI00335711.3	Ciliary_dynein_heavy_chain_11	ADLLDILSKGAQ	1	1	95.4343	26933.3	25746.7	14.7171	14.6521	0.03467	0.03467	1.04609	0.193293	0.993874
2	IPI00449162.1	Isoform_2_of_APAF1-interacting_protein	YDDMLVVPIIENTPEEK	1	1	97.8782	38214.1	34264.4	15.2218	15.0644	0.08442	0.08442	1.11527	0.19571	0.998844
2	28590	unnamed_protein_product_[Homo_sapiens]	KVPEVSTPTLVEVSR	1	2	93.0291	472143	452246	18.8489	18.7867	0.1162	0.1162	1.044	0.707641	0.999398
2	187114	beta-galactoside-binding_lectin	LNMEAINYMAADGDFK	1	3	100	52641.9	51662.1	15.6839	15.6568	0.03399	0.03399	1.01897	0.576362	0.999398
2	607793	ribosomal_protein_L9	GVTLGFR	1	1	91.4201	15027.9	13900.9	13.8754	13.7629	0.1701	0.1701	1.08107	0.642882	0.999398
2	728888	ARL1_HUMAN_ADP-ribosylation_factor-like_protein_1	GTGLDEAMEWLVETLK	1	1	99.9936	7965.12	8520.37	12.9595	13.0567	0.07395	0.07395	-1.06971	0.358737	0.999398
2	3860002	unknown_[Homo_sapiens]	HVPEEVLAVLEQEPIVLPAWDPMGALA	1	1	92.1506	4345.74	4482.65	12.0854	12.1301	0.07416	0.07416	-1.0315	0.672153	0.999398
2	5821952	A_Chain_A,_Rotamer_Strain_As_A_Determinant_Of_Protein_Structural_Specificity	TLSDYNLQK	1	1	97.4889	33155	34053.4	15.0169	15.0555	0.06562	0.06562	-1.0271	0.680117	0.999398
2	11345460	GUF1_GTPase_homolog_[Homo_sapiens]	CCGGDITR	1	1	94.7848	16036.3	15319.1	13.9691	13.903	0.0472	0.0472	1.04682	0.329338	0.999398
2	15929034	Hypothetical_protein_FLJ14668_[Homo_sapiens]	VQEAVESMVK	1	1	99.7291	10582.1	11111	13.3693	13.4397	0.07086	0.07086	-1.04998	0.487089	0.999398
2	21389555	dynein_heavy_chain_domain_1_[Homo_sapiens]	MEKVLGCELLK	1	1	95.7526	17780.6	16129.4	14.118	13.9774	0.09805	0.09805	1.10237	0.317345	0.999398
2	21739834	hypothetical_protein_[Homo_sapiens]	VVLRQVVVPRPGR	1	1	93.957	18174.6	18128.7	14.1496	14.146	0.1194	0.1194	1.00253	0.982882	0.999398
2	34532720	unnamed_protein_product_[Homo_sapiens]	AEREALNLK	1	1	96.074	9818.75	10202.1	13.2613	13.3166	0.04865	0.04865	-1.03905	0.427143	0.999398
2	51095054	similar_to_heat_shock_70kDa_protein_8_isoform_2;_heat_shock_cognate_protein,_71-kDa;_heat_shock_70kd_protein_10;_heat_shock_cognate_protein_54;_constitutive_heat_shock_protein_70;_lipopolysaccharide-associated_protein_1;_LPS-associated_protein_1_..._[Homo_sapiens]	QTQTFITYSDNQPGVLIQVYEGER	1	2	98.6138	20991.4	21017.7	14.3575	14.3593	0.08352	0.08352	-1.00125	0.987865	0.999398
2	IPI00000001.2	Isoform_Long_of_Double-stranded_RNA-binding_protein_Staufen_homolog_1	NAAENMLEILGFK	1	1	99.945	7240.42	7798.36	12.8219	12.929	0.07511	0.07511	-1.07706	0.320053	0.999398
2	IPI00000030.1	Isoform_Delta-1_of_Serine/threonine-protein_phosphatase_2A_56_kDa_regulatory_subunit_delta_isoform	EVMFLNELEEILDVIEPSEFSK	1	1	99.9979	4714.43	4787.97	12.2029	12.2252	0.03816	0.03816	-1.0156	0.681503	0.999398
2	IPI00000041.1	Rho-related_GTP-binding_protein_RhoB_precursor	QVELALWDTAGQEDYDR	1	1	99.997	62275.7	72798.4	15.9264	16.1516	0.2461	0.2461	-1.16897	0.52156	0.999398
2	IPI00000087.1	Sodium_channel_beta-2_subunit_precursor	ASVGGFLAVVILVLMVVK	1	1	91.2746	74956.1	73293	16.1938	16.1614	0.102	0.102	1.02269	0.823659	0.999398
2	IPI00000156.2	ligase_III,_DNA,_ATP-dependent_isoform_beta_precursor	CIIRLIK	1	1	92.7092	17646.5	17452.1	14.1071	14.0911	0.08363	0.08363	1.01114	0.893305	0.999398
2	IPI00000477.2	PNAS-139	VYGSFLVNPESGYNVSLLYDLENLPASK	1	1	99.9647	7437.03	7459.56	12.8605	12.8649	0.04946	0.04946	-1.00303	0.950595	0.999398
2	IPI00000690.1	Isoform_1_of_Programmed_cell_death_protein_8,_mitochondrial_precursor	CLIATGGTPR	1	1	92.7767	8167.22	8112.01	12.9956	12.9858	0.1041	0.1041	1.00681	0.947376	0.999398
2	IPI00000784.1	Isoform_MEF2DAB_of_Myocyte-specific_enhancer_factor_2D	KFGLMK	1	1	90.1109	19781.6	20519	14.2719	14.3247	0.05237	0.05237	-1.03728	0.480496	0.999398
2	IPI00000792.1	Quinone_oxidoreductase	EVNYIDK	1	1	92.7838	38224.7	35390.2	15.2222	15.1111	0.1193	0.1193	1.08009	0.514215	0.999398
2	IPI00000856.7	Isoform_1_of_Pleckstrin_homology_domain-containing_family_C_member_1	TSTILGDITSIPELADYIK	1	1	96.4168	9232.86	9245.49	13.1726	13.1745	0.05216	0.05216	-1.00137	0.978813	0.999398
2	IPI00000877.1	150_kDa_oxygen-regulated_protein_precursor	LIPEMDQIFTEVEMTTLEK	1	1	99.9872	11244.6	10931.4	13.4569	13.4162	0.06404	0.06404	1.02864	0.655511	0.999398
2	IPI00001310.8	PREDICTED:_similar_to_60S_ribosomal_protein_L23a	PSPDYDALDVANK	1	1	91.5188	58644.5	49748.6	15.8397	15.6024	0.195	0.195	1.17882	0.395208	0.999398
2	IPI00001661.3	regulator_of_chromosome_condensation_1_isoform_a	SMVPVQVQLDVPVVK	1	1	99.926	22712.6	22680.1	14.4712	14.4691	0.04317	0.04317	1.00143	0.973168	0.999398
2	IPI00002203.6	Isoform_1_of_BRCA2_and_CDKN1A-interacting_protein	APVNTAELTDLLIQQNHIGSVIK	1	1	99.9977	17416.1	17369.9	14.0881	14.0843	0.06489	0.06489	1.00266	0.966883	0.999398
2	IPI00002212.1	Isoform_B_of_Serine/threonine-protein_kinase_24	ADIWSLGITAIELAR	1	1	98.579	8652.55	9381.16	13.0789	13.1956	0.07725	0.07725	-1.08421	0.29275	0.999398
2	IPI00002324.4	methionine_adenosyltransferase_II,_beta_isoform_1	IPILYGEVEKLEESAVTVMFDK	1	1	99.8082	9688.46	10387.8	13.2421	13.3426	0.06871	0.06871	-1.07219	0.307636	0.999398
2	IPI00002340.1	Hypothetical_protein_FLJ23584	LLLESLMRR	1	1	94.0645	166551	165554	17.3456	17.3369	0.05475	0.05475	1.00602	0.911573	0.999398
2	IPI00002519.1	Isoform_1_of_Serine_hydroxymethyltransferase,_cytosolic	ISATSIFFESMPYK	1	1	99.9881	22587.8	23562.6	14.4633	14.5242	0.06051	0.06051	-1.04315	0.480895	0.999398
2	IPI00002521.1	ATP_synthase_coupling_factor_6,_mitochondrial_precursor	QMFGNADMNTFPTFK	1	1	92.1319	34206.7	33250.2	15.062	15.0211	0.05329	0.05329	1.02877	0.590478	0.999398
2	IPI00002549.1	Isoform_1_of_Anaphase-promoting_complex_subunit_2	SLELLEK	1	1	92.5175	12678	12889	13.63	13.6539	0.05961	0.05961	-1.01664	0.779211	0.999398
2	IPI00002557.1	Coatomer_subunit_gamma-2	ELAPAVSVLQLFCSSPK	1	1	99.9696	8201.18	8346.6	13.0016	13.027	0.06969	0.06969	-1.01773	0.798433	0.999398
2	IPI00002612.2	Zinc_finger_protein_219	EPPSLLGYLSLRAGEGRPNGEGAEPGPGR	1	1	90.176	14485.1	13551.9	13.8223	13.7262	0.1303	0.1303	1.06886	0.605248	0.999398
2	IPI00002689.3	Isoform_Alpha_of_Short_transient_receptor_potential_channel_4	FAIANIFSSL	1	1	95.2858	7205.34	7505.56	12.8149	12.8737	0.2053	0.2053	-1.04167	0.840367	0.999398
2	IPI00002853.1	Serine/threonine-protein_phosphatase_2A_56_kDa_regulatory_subunit_epsilon_isoform	FVLQLLELFDSEDPR	1	1	95.6893	7987.61	7985.63	12.9635	12.9632	0.06693	0.06693	1.00025	0.99701	0.999398
2	IPI00002857.1	mitogen-activated_protein_kinase_14_isoform_2	MNFANVFIGANPLAVDLLEK	1	1	90.8219	7194.59	7022.38	12.8127	12.7777	0.08424	0.08424	1.02452	0.770905	0.999398
2	IPI00003004.1	Mitochondrial_glutamate_carrier_1	GLGATLLR	1	1	91.2649	22943.1	23242.4	14.4858	14.5045	0.08085	0.08085	-1.01305	0.871	0.999398
2	IPI00003021.1	Sodium/potassium-transporting_ATPase_alpha-2_chain_precursor	GVGIISEGNETVEDIAAR	1	1	99.9811	11430	10666.7	13.4805	13.3808	0.06134	0.06134	1.07156	0.257922	0.999398
2	IPI00003031.1	Hypothetical_protein_FLJ23469	QSGAFLSTSEGLILQLVGDAVHPQFK	1	1	98.8053	8287.44	8712.62	13.0167	13.0889	0.0448	0.0448	-1.0513	0.262085	0.999398
2	IPI00003168.1	Phosphoribosyl_pyrophosphate_synthetase-associated_protein_2	ASPFLLQYIQEEIPDYR	1	1	99.931	11512.4	11051.5	13.4909	13.4319	0.08371	0.08371	1.04171	0.621504	0.999398
2	IPI00003348.2	Guanine_nucleotide-binding_protein_G(I)/G(S)/G(T)_subunit_beta_2	LLVSASQDGK	1	1	99.9403	6845.41	6389.84	12.7409	12.6416	0.08297	0.08297	1.0713	0.402712	0.999398
2	IPI00003419.1	Small_acidic_protein	INEELESQYQQSMDSK	1	1	99.9999	8031.42	7956.69	12.9714	12.958	0.04501	0.04501	1.00939	0.833415	0.999398
2	IPI00003438.2	DnaJ_homolog_subfamily_C_member_8	LTRPGSSYFNLNPFEVLQIDPEVTDEEIK	1	1	99.9059	19443.9	18365.5	14.247	14.1647	0.04638	0.04638	1.05872	0.217587	0.999398
2	IPI00003588.1	Eukaryotic_translation_elongation_factor_1_epsilon-1	AIVQQWLEYR	1	1	99.5915	18070.4	19342.9	14.1413	14.2395	0.05517	0.05517	-1.07042	0.216426	0.999398
2	IPI00003627.1	Isoform_1_of_Actin-like_protein_6A	SPLAGDFITMQCR	1	1	95.1617	35331.9	36662.1	15.1087	15.162	0.07583	0.07583	-1.03765	0.622106	0.999398
2	IPI00003783.1	Dual_specificity_mitogen-activated_protein_kinase_kinase_2	LCDFGVSGQLIDSMANSFVGTR	1	1	99.9998	11130.2	10385.8	13.4422	13.3423	0.06004	0.06004	1.07168	0.247217	0.999398
2	IPI00003856.1	Vacuolar_ATP_synthase_subunit_E	YQVLLDGLVLQGLYQLLEPR	1	1	95.3644	5423.89	5667.69	12.4051	12.4685	0.05765	0.05765	-1.04495	0.441638	0.999398
2	IPI00003923.1	Isoform_1_of_Uridine_5'-monophosphate_synthase	LLSQVADILFQTAQ	1	1	95.8666	12652.9	11829.1	13.6272	13.5301	0.07935	0.07935	1.06964	0.392515	0.999398
2	IPI00004069.1	TatD_DNase_domain-containing_deoxyribonuclease_2	KFVPPDYK	1	1	93.7854	15805.4	16027.2	13.9481	13.9682	0.0746	0.0746	-1.01403	0.849951	0.999398
2	IPI00004310.2	Ly6/PLAUR_domain-containing_protein_3_precursor	IWTAGWLLLLLLRGG	1	1	93.2137	42142.8	45114.3	15.363	15.4613	0.08022	0.08022	-1.07051	0.392015	0.999398
2	IPI00004362.2	MORC_family_CW-type_zinc_finger_protein_1	VTIDARHR	1	1	98.5916	10874.8	12630.6	13.4087	13.6246	0.1177	0.1177	-1.16146	0.202658	0.999398
2	IPI00004534.3	Phosphoribosylformylglycinamidine_synthase	LMWLFGCPLLLDDVAR	1	1	100	8470.58	8163.27	13.0482	12.9949	0.07755	0.07755	1.03764	0.629816	0.999398
2	IPI00004560.1	Isoform_2_of_Serine/threonine-protein_kinase_DCAMKL1	CGSIEPFKK	1	1	97.2164	15468.6	16008.3	13.9171	13.9665	0.05934	0.05934	-1.03489	0.55913	0.999398
2	IPI00004671.1	Golgin_subfamily_B_member_1	IYEKNLDEK	1	1	90.6045	111593	110967	16.7679	16.7598	0.04476	0.04476	1.00564	0.898737	0.999398
2	IPI00004795.1	Methylosome_subunit_pICln	GLGTGTLYIAESR	1	1	99.4603	57356.1	59585.2	15.8077	15.8627	0.05155	0.05155	-1.03886	0.455454	0.999398
2	IPI00004838.1	Isoform_Crk-II_of_Proto-oncogene_C-crk	IGDQEFDSLPALLEFYK	1	1	99.961	7782.92	8210.93	12.9261	13.0033	0.06614	0.06614	-1.05499	0.414389	0.999398
2	IPI00005045.1	ATP-binding_cassette_sub-family_F_member_2	IPPPVIMVQNVSFK	1	1	99.1372	15668.4	16984.1	13.9356	14.0519	0.07061	0.07061	-1.08397	0.251728	0.999398
2	IPI00005087.1	Tropomodulin-3	QLETVLDDLDPENALLPAGFR	1	1	99.6585	10712.5	10667	13.387	13.3809	0.05534	0.05534	1.00426	0.937928	0.999398
2	IPI00005110.2	Isoform_II_of_T-box_transcription_factor_TBX3	IAADDCR	1	1	90.159	57238.3	49403.2	15.8047	15.5923	0.1859	0.1859	1.1586	0.424396	0.999398
2	IPI00005161.3	Actin-related_protein_2/3_complex_subunit_2	VYGSFLVNPESGYNVSLLYDLENLPASK	1	1	99.9647	7437.03	7459.56	12.8605	12.8649	0.04946	0.04946	-1.00303	0.950595	0.999398
2	IPI00005162.2	Actin-related_protein_2/3_complex_subunit_3	LIGNMALLPIR	1	1	91.9423	12132.1	12763.1	13.5665	13.6397	0.07582	0.07582	-1.05201	0.499488	0.999398
2	IPI00005179.1	Isoform_1_of_DNA-directed_RNA_polymerase_I_40_kDa_polypeptide	LLPDITLLEPVEGEAAEELSR	1	1	99.9431	9783.37	10137.1	13.2561	13.3074	0.05869	0.05869	-1.03616	0.540821	0.999398
2	IPI00005188.3	101_kDa_protein	KGCIMK	1	1	94.0858	19900	20513.3	14.2805	14.3243	0.05239	0.05239	-1.03082	0.55817	0.999398
2	IPI00005573.3	Isoform_1_of_5'(3')-deoxyribonucleotidase,_cytosolic_type	VASVYEAPGFFLDLEPIPGALDAVR	1	1	99.9944	5200.18	5742.32	12.3443	12.4874	0.1027	0.1027	-1.10425	0.331178	0.999398
2	IPI00005578.1	EH-domain-containing_protein_4	GYDFCQVLQWFAER	1	1	99.5517	11105.1	10314.8	13.4389	13.3324	0.0718	0.0718	1.07662	0.301202	0.999398
2	IPI00005668.4	Aldo-keto_reductase_family_1_member_C2	TPALIALR	1	1	99.5928	14027.8	12265.7	13.776	13.5823	0.2466	0.2466	1.14366	0.58219	0.999398
2	IPI00005670.5	D123_family_protein	LIDFLK	1	1	90.6943	5669.8	5879.22	12.4691	12.5214	0.07923	0.07923	-1.03694	0.643319	0.999398
2	IPI00005681.5	PREDICTED:_similar_to_basic_leucine_zipper_and_W2_domains_1	LMELFPANK	1	1	92.6615	27529.8	28343.6	14.7487	14.7907	0.06007	0.06007	-1.02956	0.623781	0.999398
2	IPI00005683.1	ER_degradation-enhancing_alpha-mannosidase-like_1	VLGLVLLR	1	1	99.9179	19794.7	20038	14.2728	14.2904	0.04841	0.04841	-1.01229	0.798337	0.999398
2	IPI00005737.1	Isoform_1_of_Surfeit_locus_protein_4	GQNDLMGTAEDFADQFLR	1	1	98.3309	13888.9	13904.5	13.7616	13.7633	0.04583	0.04583	-1.00112	0.980252	0.999398
2	IPI00006181.1	Eukaryotic_translation_initiation_factor_3_subunit_7	IFHTVTTTDDPVIR	1	1	99.2932	19533.2	20316.9	14.2536	14.3104	0.06282	0.06282	-1.04012	0.52698	0.999398
2	IPI00006252.3	Multisynthetase_complex_auxiliary_component_p43	GAEADQIIEYLK	1	1	99.987	12673.1	12079.4	13.6295	13.5603	0.04967	0.04967	1.04915	0.331029	0.999398
2	IPI00006437.2	HMG4L_protein	STNPGISIGDVAK	1	1	95.3109	15812.2	14669	13.9488	13.8405	0.1153	0.1153	1.07793	0.510808	0.999398
2	IPI00006574.1	Protein_FAM49A	MSLFYAEATPMLK	1	1	99.0299	15164.4	15482.9	13.8884	13.9184	0.08031	0.08031	-1.021	0.793273	0.999398
2	IPI00006618.3	Isoform_2_of_Ankyrin_repeat_domain-containing_protein_13C	EFVQMK	1	1	92.4353	25099.6	26426.3	14.6154	14.6897	0.05525	0.05525	-1.05286	0.347922	0.999398
2	IPI00006684.3	Isoform_4_of_Apoptosis_inhibitor_5	GTLGGLFSQILQGEDIVR	1	1	100	12466.6	12494.6	13.6058	13.609	0.03139	0.03139	-1.00224	0.942369	0.999398
2	IPI00006907.1	Protein_C12orf5	IIQGQGVDEPLSETGFK	1	1	99.9521	9768.85	9475.77	13.254	13.21	0.05766	0.05766	1.03093	0.593279	0.999398
2	IPI00007019.1	Peptidyl-prolyl_cis-trans_isomerase-like_1	VCQGIGMVNR	1	1	92.4368	16696	16914.3	14.0272	14.046	0.09817	0.09817	-1.01307	0.893386	0.999398
2	IPI00007052.6	Mitochondrial_fission_1_protein	GLLQTEPQNNQAK	1	1	99.5442	7001.06	7198.61	12.7734	12.8135	0.05556	0.05556	-1.02822	0.612498	0.999398
2	IPI00007163.1	U6_snRNA-associated_Sm-like_protein_LSm7	GFDPLLNLVLDGTIEYMRDPDDQYK	1	1	99.9964	16759.1	16311.4	14.0327	13.9936	0.03482	0.03482	1.02745	0.432856	0.999398
2	IPI00007189.1	Isoform_1_of_Cell_division_control_protein_42_homolog_precursor	CVVVGDGAVGK	1	1	99.9253	8247.41	8923.69	13.0097	13.1234	0.1021	0.1021	-1.082	0.436258	0.999398
2	IPI00007321.1	Isoform_1_of_Acyl-protein_thioesterase_1	DISILQCHGDCDPLVPLMFGSLTVEK	1	1	99.1141	10492	9716.83	13.357	13.2463	0.06934	0.06934	1.07978	0.266281	0.999398
2	IPI00007675.5	Cytoplasmic_dynein_1_light_intermediate_chain_1	AGATSEGVLANFFNSLLSK	1	1	100	8036.93	8112.26	12.9724	12.9859	0.05985	0.05985	-1.00937	0.874543	0.999398
2	IPI00007811.1	Cell_division_protein_kinase_4	APEVLLQSTYATPVDMWSVGCIFAEMFR	1	1	99.8985	3282.47	3253.44	11.6806	11.6677	0.048	0.048	1.00892	0.851295	0.999398
2	IPI00007926.1	c-Myc-responsive_protein_Rcl	FQVWDYEEGEVEALLDR	1	1	99.9468	10976.1	10019.9	13.4221	13.2906	0.07533	0.07533	1.09544	0.225034	0.999398
2	IPI00007927.3	Isoform_1_of_Structural_maintenance_of_chromosome_2-like_1_protein	SNILDSICFLLGISNLSQVR	1	1	93.8746	7781.08	8284.33	12.9258	13.0162	0.08164	0.08164	-1.06468	0.43871	0.999398
2	IPI00008085.5	Solute_carrier_family_39_(Zinc_transporter),_member_10	LLVEDINK	1	1	90.056	12721.9	14111.3	13.635	13.7846	0.08529	0.08529	-1.10921	0.223108	0.999398
2	IPI00008293.4	PREDICTED:_similar_to_40S_ribosomal_protein_S7	VETFSGVYK	1	1	93.0453	73143.2	72732.9	16.1584	16.1503	0.03265	0.03265	1.00564	0.861457	0.999398
2	IPI00008339.3	hypothetical_protein_LOC64423_isoform_1	DPTSLLGVLQAEADSTSEGLEDAVHSR	1	1	99.2722	11243.9	12322.8	13.4569	13.589	0.1658	0.1658	-1.09595	0.576503	0.999398
2	IPI00008485.1	Iron-responsive_element-binding_protein_1	VILQDFTGVPAVVDFAAMR	1	1	99.9979	8252.91	8720.97	13.0107	13.0903	0.06203	0.06203	-1.05671	0.37031	0.999398
2	IPI00008570.1	Isoform_1_of_KH_domain-containing,_RNA-binding,_signal_transduction-associated_protein_3	FNFVGK	1	1	96.2838	11968.4	11590.5	13.5469	13.5007	0.09204	0.09204	1.0326	0.724199	0.999398
2	IPI00008708.5	Ribosomal_L1_domain-containing_protein_1	EINDCIGGTVLNISK	1	1	99.896	30603.6	31085.4	14.9014	14.9239	0.09499	0.09499	-1.01574	0.86771	0.999398
2	IPI00008752.1	Isoform_1_of_Metallothionein-1G	SCCSCCPVGCAK	1	1	99.9982	2402.42	2464.06	11.2303	11.2668	0.1098	0.1098	-1.02566	0.815254	0.999398
2	IPI00008901.1	Epithelial_membrane_protein_3	AEEILEK	1	1	94.5763	12877.5	12798.4	13.6526	13.6437	0.06363	0.06363	1.00618	0.921865	0.999398
2	IPI00009010.3	TRM112-like_protein	ICPVEFNPNFVAR	1	1	99.5758	20262.4	21493	14.3065	14.3916	0.0534	0.0534	-1.06074	0.267487	0.999398
2	IPI00009030.1	Isoform_LAMP-2A_of_Lysosome-associated_membrane_glycoprotein_2_precursor	IPLNDLFR	1	1	99.8311	13745.9	13950.7	13.7467	13.768	0.2454	0.2454	-1.0149	0.951331	0.999398
2	IPI00009057.1	Isoform_A_of_Ras-GTPase-activating_protein-binding_protein_2	LPNFGFVVFDDSEPVQR	1	1	97.2814	14312.2	14538.6	13.805	13.8276	0.04467	0.04467	-1.01582	0.722144	0.999398
2	IPI00009071.2	Isoform_3_of_FUS-interacting_serine-arginine-rich_protein_1	YGPIVDVYVPLDFYTR	1	1	99.9991	11944.2	12331.9	13.544	13.5901	0.03748	0.03748	-1.03246	0.390369	0.999398
2	IPI00009301.1	Isoform_1_of_COP9_signalosome_complex_subunit_7b	ELEDLIIEAVYTDIIQGK	1	1	99.6106	8021.03	7629.4	12.9696	12.8974	0.06141	0.06141	1.05133	0.411139	0.999398
2	IPI00009316.3	Isoform_A_of_Peptidyl-prolyl_cis-trans_isomerase_E	VLHAAFIPFGDITDIQIPLDYETEK	1	1	98.6318	10486.5	11291.3	13.3563	13.4629	0.07361	0.07361	-1.07675	0.312318	0.999398
2	IPI00009822.1	Signal_recognition_particle_54_kDa_protein	MGPFSQILGMIPGFGTDFMSK	1	1	99.9435	7617.11	7233.51	12.895	12.8205	0.0565	0.0565	1.05303	0.357046	0.999398
2	IPI00009841.4	CDNA_FLJ31747_fis,_clone_NT2RI2007377,_highly_similar_to_RNA-BINDING_PROTEIN_EWS	GDATVSYEDPPTAK	1	1	99.9966	12908.3	13099.9	13.656	13.6773	0.06555	0.06555	-1.01485	0.819877	0.999398
2	IPI00009868.3	Isoform_1_of_MAP3K12-binding_inhibitory_protein_1	IKKLEDK	1	1	93.533	45059.1	38818.1	15.4595	15.2444	0.2749	0.2749	1.16078	0.583438	0.999398
2	IPI00009950.1	Vesicular_integral-membrane_protein_VIP36_precursor	DNFHGLAIFLDTYPNDETTER	1	1	99.6956	12072.8	13210.4	13.5595	13.6894	0.08961	0.08961	-1.09423	0.312114	0.999398
2	IPI00009982.1	Isoform_1_of_Tudor_and_KH_domain-containing_protein	SLSEAASMSGDDNLEDD	1	1	96.1188	30265.6	31009.9	14.8854	14.9204	0.03953	0.03953	-1.02459	0.534631	0.999398
2	IPI00010157.1	S-adenosylmethionine_synthetase_isoform_type-2	FVIGGPQGDAGLTGR	1	1	99.9992	15067.3	15811.5	13.8791	13.9487	0.04708	0.04708	-1.04939	0.303141	0.999398
2	IPI00010172.1	Isoform_Short_of_Gastric_inhibitory_polypeptide_receptor_precursor	LVSVLYCFINKEVQSE	1	1	92.5329	22201.1	21986.9	14.4383	14.4244	0.08832	0.08832	1.00974	0.911443	0.999398
2	IPI00010201.4	26S_proteasome_non-ATPase_regulatory_subunit_8	LVLLELNFLPTTGTK	1	1	99.9022	20925.3	20635.6	14.353	14.3328	0.08408	0.08408	1.01404	0.866613	0.999398
2	IPI00010207.1	Ubiquitin-fold_modifier_1_precursor	ITLTSDPR	1	1	95.8124	8998.29	10774.1	13.1354	13.3953	0.1743	0.1743	-1.19735	0.298754	0.999398
2	IPI00010865.1	Casein_kinase_II_subunit_beta	VYCENQPMLPIGLSDIPGEAMVK	1	1	99.9744	12609.9	12502.1	13.6223	13.6099	0.05479	0.05479	1.00862	0.873878	0.999398
2	IPI00011126.6	26S_protease_regulatory_subunit_4	TMLELLNQLDGFDSR	1	1	99.9999	14181.4	14400	13.7917	13.8138	0.0698	0.0698	-1.01542	0.824321	0.999398
2	IPI00011416.2	Delta3,5-delta2,4-dienoyl-CoA_isomerase,_mitochondrial_precursor	MFTAGIDLMDMASDILQPK	1	1	99.9916	12087	11649.5	13.5612	13.508	0.05852	0.05852	1.03755	0.524531	0.999398
2	IPI00011604.1	Glycine_cleavage_system_H_protein,_mitochondrial_precursor	MTLSNPSELDELMSEEAYEK	1	1	99.9976	16867.1	16436.6	14.0419	14.0046	0.07876	0.07876	1.02619	0.739667	0.999398
2	IPI00011919.1	FADD_protein	VQSGLDLFSMLLEQNDLEPGHTELLR	1	1	99.8323	8136.32	7969.45	12.9902	12.9603	0.1712	0.1712	1.02094	0.902403	0.999398
2	IPI00011932.7	PREDICTED:_similar_to_Heat_shock_70_kDa_protein_12A_isoform_1	TNPLNITLPFSFIDYYK	1	1	99.9735	5208.72	5391.47	12.3467	12.3965	0.06537	0.06537	-1.03508	0.593816	0.999398
2	IPI00011933.2	Isoform_1_of_Centrosomal_protein_of_110_kDa	EIEEQEK	1	1	90.8496	61122.2	57612.7	15.8994	15.8141	0.06208	0.06208	1.06092	0.337671	0.999398
2	IPI00011957.1	Colorectal_mutant_cancer_protein	QNDLLTITLEECK	1	1	97.6396	318783	307047	18.2822	18.2281	0.09235	0.09235	1.03822	0.681083	0.999398
2	IPI00012162.1	SOX-1_protein	GGDPAAAAAAAAQ	1	1	97.4171	9184.87	9453.39	13.165	13.2066	0.07567	0.07567	-1.02923	0.699962	0.999398
2	IPI00012202.1	Methylosome_protein_50	SVPFLASLSEDCSLAVLDSSLSELFR	1	1	95.7362	4973.35	4966.66	12.28	12.2781	0.05648	0.05648	1.00135	0.980735	0.999398
2	IPI00012303.1	Selenium-binding_protein_1	NTGTEAPDYLATVDVDPK	1	1	99.9686	6537.96	6295.81	12.6746	12.6202	0.05474	0.05474	1.03846	0.486397	0.999398
2	IPI00012449.1	Sodium/glucose_cotransporter_2	LALFVPR	1	1	93.1956	48493.8	49338.9	15.5655	15.5904	0.02678	0.02678	-1.01743	0.514696	0.999398
2	IPI00012462.1	CDA02	YDVPSNAELWQVSWQPFLDGIFPAK	1	1	99.4846	13593.9	12648.8	13.7307	13.6267	0.0624	0.0624	1.07472	0.246513	0.999398
2	IPI00012479.1	FKSG17	IEDLSQEAQLAAAEK	1	1	97.0058	40891.4	40356.5	15.3195	15.3005	0.03466	0.03466	1.01325	0.7006	0.999398
2	IPI00012575.1	Pirin	NLDPFLLFDEFK	1	1	99.997	5520.48	5611.17	12.4306	12.4541	0.06602	0.06602	-1.01643	0.802637	0.999398
2	IPI00012578.1	Importin_alpha-4_subunit	DAQVVQVVLDGLSNILK	1	1	100	5883.78	6258.74	12.5225	12.6117	0.04973	0.04973	-1.06373	0.213194	0.999398
2	IPI00012585.1	Beta-hexosaminidase_beta_chain_precursor	VTASGFPVILSAPWYLDLISYGQDWR	1	1	99.9975	7055.94	6676.88	12.7846	12.705	0.05955	0.05955	1.05677	0.350524	0.999398
2	IPI00012832.1	Microfibrillar-associated_protein_5_precursor	MKDELCRQMAG	1	1	90.2064	28067	29548.5	14.7766	14.8508	0.08915	0.08915	-1.05279	0.559785	0.999398
2	IPI00013002.1	Ubiquitin-conjugating_enzyme_E2_C	TILLSIQSLLGEPNIDSPLNTHAAELWK	1	1	98.154	10041.8	10452	13.2937	13.3515	0.05223	0.05223	-1.04085	0.439355	0.999398
2	IPI00013070.2	Isoform_1_of_Heterogeneous_nuclear_ribonucleoprotein_U-like_protein_1	ANFTLPDVGDFLDEVLFIELQR	1	1	99.9861	6823.58	6869.91	12.7363	12.7461	0.1135	0.1135	-1.00679	0.95183	0.999398
2	IPI00013290.4	hepatoma-derived_growth_factor-related_protein_2_isoform_1	LAGEELAGEEAPQEK	1	1	99.9844	11201.3	11063.3	13.4514	13.4335	0.06062	0.06062	1.01248	0.835839	0.999398
2	IPI00013297.1	28_kDa_heat-_and_acid-stable_phosphoprotein	QYTSPEEIDAQLQAEK	1	1	99.9705	22539.9	25379.1	14.4602	14.6314	0.1274	0.1274	-1.12596	0.348572	0.999398
2	IPI00013455.7	RSN_protein	SIEDMTVK	1	1	93.5596	241406	261110	17.8811	17.9943	0.1241	0.1241	-1.08162	0.522963	0.999398
2	IPI00013466.3	ArsA_arsenite_transporter,_ATP-binding,_homolog_1_variant	YLDQMEDLYEDFHIVK	1	1	99.3734	11497.2	12096.4	13.489	13.5623	0.06806	0.06806	-1.05212	0.451331	0.999398
2	IPI00013541.4	CytoChrome_P450,_family_2,_subfamily_C,_polypeptide_8_isoform_2	GCAPCNVICSVVFQK	1	1	95.3418	70238.6	71154.6	16.1	16.1187	0.05011	0.05011	-1.01304	0.793441	0.999398
2	IPI00013676.1	Phosphotyrosine_independent_ligand_p62B_for_the_Lck_SH2_domain_B-cell_isoform_(Fragment)	LIESLSQMLSMGFSDEGGWLTR	1	1	99.9993	4941.7	4870.1	12.2708	12.2497	0.1031	0.1031	1.0147	0.885957	0.999398
2	IPI00013723.3	Peptidyl-prolyl_cis-trans_isomerase_NIMA-interacting_1	SGEEDFESLASQFSDCSSAK	1	1	99.9921	26532.5	27085.7	14.6955	14.7252	0.03125	0.03125	-1.02085	0.504825	0.999398
2	IPI00013830.1	SNW_domain-containing_protein_1	LLEDFGDGGAFPEIHVAQYPLDMGR	1	1	99.8751	19907.1	19318.3	14.281	14.2377	0.04327	0.04327	1.03048	0.483604	0.999398
2	IPI00013940.1	Synaptogyrin-1	MEGGAYGAGK	1	1	93.2267	34241.8	28997.1	15.0635	14.8236	0.2454	0.2454	1.18087	0.493997	0.999398
2	IPI00013949.1	Small_glutamine-rich_tetratricopeptide_repeat-containing_protein_A	ELIEQLR	1	1	93.1017	20108.6	20681.9	14.2955	14.3361	0.06604	0.06604	-1.02851	0.666694	0.999398
2	IPI00013976.3	Laminin_beta-1_chain_precursor	NFLTQDSADLDSIEAVANEVLK	1	1	99.9992	6007.76	6273.35	12.5526	12.615	0.06492	0.06492	-1.04421	0.501011	0.999398
2	IPI00013988.1	Rho-GTPase-activating_protein_5	FDDQLK	1	1	91.262	36326.7	38860.9	15.1487	15.246	0.05526	0.05526	-1.06976	0.221193	0.999398
2	IPI00014150.1	Isoform_2_of_Wilms'_tumor_1-associating_protein	GELEQTK	1	1	93.2852	85924.9	84747.1	16.3908	16.3709	0.07018	0.07018	1.0139	0.842109	0.999398
2	IPI00014398.2	Four_and_a_half_LIM_domains_1_variant	AIVAGDQNVEYK	1	1	99.9808	9825.35	9917.48	13.2623	13.2758	0.07972	0.07972	-1.00938	0.905584	0.999398
2	IPI00014474.1	A-kinase_anchor_protein_8	ETPEEVAADVLAEVITAAVR	1	1	99.2794	4177.28	4189.2	12.0283	12.0325	0.08099	0.08099	-1.00285	0.971557	0.999398
2	IPI00014537.2	Calumenin_precursor	WIYEDVER	1	1	93.5215	21809.5	21761.9	14.4127	14.4095	0.04272	0.04272	1.00219	0.958689	0.999398
2	IPI00014718.4	RcDNAJ9_(Fragment)	NIIQQAIDAGEVPSYNAFVK	1	1	99.9536	9150.55	9919.57	13.1596	13.2761	0.07099	0.07099	-1.08404	0.253862	0.999398
2	IPI00014849.2	[Pyruvate_dehydrogenase_[lipoamide]]_kinase_isozyme_3,_mitochondrial_precursor	SPEDPQVLDNFLQVLIK	1	1	92.6248	7367.55	7029.16	12.847	12.7791	0.05682	0.05682	1.04814	0.404164	0.999398
2	IPI00015102.1	CD166_antigen_precursor	CSLIDK	1	1	91.3762	34183.6	35178.4	15.061	15.1024	0.03324	0.03324	-1.0291	0.38447	0.999398
2	IPI00015195.1	Cleavage_stimulation_factor_77_kDa_subunit	IFELGLK	1	1	94.216	42333.6	41724.2	15.3695	15.3486	0.04593	0.04593	1.01461	0.749224	0.999398
2	IPI00015262.9	Calponin-2	SMQNWHQLENLSNFIK	1	1	91.413	10060.9	10669.5	13.2965	13.3812	0.1868	0.1868	-1.06049	0.750311	0.999398
2	IPI00015361.1	Prefoldin_subunit_5	NQLDQEVEFLSTSIAQLK	1	1	100	12225.2	12810.6	13.5776	13.6451	0.06207	0.06207	-1.04789	0.447013	0.999398
2	IPI00015467.1	PRO2221	EAKNLEK	1	1	92.1319	12569.7	12870.7	13.6177	13.6518	0.06915	0.06915	-1.02395	0.729014	0.999398
2	IPI00015809.1	Probable_O-sialoglycoprotein_endopeptidase	AVILDLLQEALTESGLTSQDIDCIAYTK	1	1	99.8648	3935.52	3997.88	11.9423	11.965	0.04939	0.04939	-1.01584	0.747259	0.999398
2	IPI00015838.3	Cell_growth-regulating_nucleolar_protein	VHNESILDQVWNIFSEASNSEPVNK	1	1	99.8648	9003.47	9176.24	13.1363	13.1637	0.09346	0.09346	-1.01919	0.836804	0.999398
2	IPI00015890.3	Nocturnin	DFVDLR	1	1	95.4154	72031.7	73864.1	16.1363	16.1726	0.03503	0.03503	-1.02544	0.469186	0.999398
2	IPI00015891.1	Prefoldin_subunit_4	NLQEEIDALESR	1	1	99.8952	23578.6	24908.9	14.5252	14.6044	0.04907	0.04907	-1.05642	0.261347	0.999398
2	IPI00016249.2	Isoform_1_of_Fragile_X_mental_retardation_syndrome-related_protein_1	GFLEFVEDFIQVPR	1	1	99.982	10641.2	11177.3	13.3774	13.4483	0.1741	0.1741	-1.05038	0.775022	0.999398
2	IPI00016339.4	Ras-related_protein_Rab-5C	TAMNVNEIFMAIAK	1	1	96.7916	14757.9	14975.7	13.8492	13.8703	0.0814	0.0814	-1.01476	0.855359	0.999398
2	IPI00016725.1	General_transcription_factor_3C_polypeptide_4	TFEEAAAQLLESSVQNLFK	1	1	98.5334	4639.01	4639.22	12.1796	12.1797	0.06015	0.06015	-1.00004	0.999398	0.999398
2	IPI00016745.1	Isoform_Mitochondrial_of_Folylpolyglutamate_synthase,_mitochondrial_precursor	LFLAAASARGITTQ	1	1	93.6515	38146.4	35900.3	15.2193	15.1317	0.1272	0.1272	1.06256	0.629422	0.999398
2	IPI00016832.1	Isoform_Short_of_Proteasome_subunit_alpha_type_1	DLEFTIYDDDDVSPFLEGLEERPQR	1	1	99.5548	12874.5	13057.6	13.6522	13.6726	0.06669	0.06669	-1.01422	0.830169	0.999398
2	IPI00017184.2	EH-domain-containing_protein_1	FMCAQLPNPVLDSISIIDTPGILSGEK	1	1	99.9861	3775.02	3980.87	11.8823	11.9589	0.05251	0.05251	-1.05453	0.309174	0.999398
2	IPI00017303.1	DNA_mismatch_repair_protein_Msh2	LLLAVFVTPLTDLR	1	1	99.5257	12435	13188.4	13.6021	13.687	0.1101	0.1101	-1.06059	0.58894	0.999398
2	IPI00017341.2	Splicing_factor_3A_subunit_2	FMSAYEQR	1	1	99.1871	17862.7	17724.5	14.1247	14.1135	0.3939	0.3939	1.0078	0.984058	0.999398
2	IPI00017373.1	Replication_protein_A_14_kDa_subunit	IIHDFPQFYPLGIVQHD	1	2	99.9755	12212.7	12174.1	13.5761	13.5715	0.06401	0.06401	1.00317	0.960048	0.999398
2	IPI00017526.1	Protein_S100-P	YSGSEGSTQTLTK	1	1	99.9972	6743.72	7175.94	12.7193	12.809	0.1899	0.1899	-1.06409	0.740591	0.999398
2	IPI00017991.4	jumonji_domain_containing_2D	QDLLEK	1	1	92.2773	136609	143212	17.0597	17.1278	0.09502	0.09502	-1.04834	0.615358	0.999398
2	IPI00018235.3	Peflin	SGSISYTELQQALSQMGYNLSPQFTQLLVSR	1	1	99.7558	8466.43	8354.67	13.0475	13.0284	0.08394	0.08394	1.01338	0.872615	0.999398
2	IPI00018246.4	Isoform_1_of_Hexokinase-1	SANLVAATLGAILNR	1	1	99.4338	6959.36	7497.71	12.7647	12.8722	0.07979	0.07979	-1.07736	0.347142	0.999398
2	IPI00018272.3	Pyridoxine-5'-phosphate_oxidase	ELDSNPFASLVFYWEPLNR	1	1	99.8978	8309.61	7967.16	13.0206	12.9599	0.05559	0.05559	1.04298	0.444947	0.999398
2	IPI00018342.5	Adenylate_kinase_isoenzyme_1	GQLVPLETVLDMLR	1	1	99.8902	34708.5	35817.9	15.083	15.1284	0.07681	0.07681	-1.03196	0.678536	0.999398
2	IPI00018350.3	DNA_replication_licensing_factor_MCM5	LFQVSTLDAALSGTLSGVEGFTSQEDQEMLSR	1	1	99.3065	9061.5	9030.43	13.1455	13.1406	0.08984	0.08984	1.00344	0.969102	0.999398
2	IPI00018434.1	Isoform_1_of_Tumor_susceptibility_gene_101_protein	QILNLYAEENAIEDTIFYLGEALR	1	1	92.7091	2803.8	2984.33	11.4532	11.5432	0.07309	0.07309	-1.06439	0.389555	0.999398
2	IPI00018522.3	Isoform_1_of_Protein_arginine_N-methyltransferase_1	DVAIKEPLVDVVDPK	1	1	99.8408	15356.2	15028.2	13.9065	13.8754	0.05749	0.05749	1.02183	0.703863	0.999398
2	IPI00018783.1	Inosine_triphosphate_pyrophosphatase	IDLPEYQGEPDEISIQK	1	1	99.9745	16335.5	15014.3	13.9957	13.874	0.06628	0.06628	1.088	0.202515	0.999398
2	IPI00018931.6	Vacuolar_protein_sorting_35	IPVDTYNNILTVLK	1	1	99.7372	12539.9	13552	13.6142	13.7262	0.06291	0.06291	-1.08071	0.216255	0.999398
2	IPI00019004.1	Translocation_protein_SEC62	KENIKDEK	1	1	90.2041	50687.7	48575	15.6293	15.5679	0.05681	0.05681	1.04349	0.449565	0.999398
2	IPI00019178.2	Phosphoserine_phosphatase	IDELAK	1	1	90.5537	11691.5	12009.2	13.5132	13.5518	0.06824	0.06824	-1.02717	0.691032	0.999398
2	IPI00019269.3	WD_repeat_protein_61	YLASGAIDGIINIFDIATGK	1	1	100	9493.01	9976.61	13.2126	13.2843	0.03916	0.03916	-1.05094	0.203821	0.999398
2	IPI00019329.1	Dynein_light_chain_1,_cytoplasmic	NADMSEEMQQDSVECATQALEK	1	1	100	23660	23334.1	14.5302	14.5102	0.03119	0.03119	1.01397	0.652769	0.999398
2	IPI00019353.3	Multi-substrate_lipid_kinase_variant	IPIGFIPLGETSSLSHTLFAESGNK	1	1	96.3022	9952.2	10077.2	13.2808	13.2988	0.08093	0.08093	-1.01256	0.875812	0.999398
2	IPI00019380.1	Nuclear_cap-binding_protein_subunit_1	SACSLESNLEGLAGVLEADLPNYK	1	1	99.989	7861.83	8219.2	12.9406	13.0048	0.0518	0.0518	-1.04546	0.387141	0.999398
2	IPI00019450.2	Isoform_Long_of_60_kDa_SS-A/Ro_ribonucleoprotein	ALLQEMPLTALLR	1	1	99.9521	10271.1	10021.9	13.3263	13.2909	0.08391	0.08391	1.02486	0.766978	0.999398
2	IPI00019599.1	Isoform_1_of_Ubiquitin-conjugating_enzyme_E2_variant_1	WTGMIIGPPR	1	1	99.989	20653.9	21989.3	14.3341	14.4245	0.07453	0.07453	-1.06466	0.396797	0.999398
2	IPI00019770.3	ubiquitin-like_protein_fubi_and_ribosomal_protein_S30_precursor	FVNVVPTFGK	1	1	99.981	34175.7	35114.7	15.0607	15.0998	0.03472	0.03472	-1.02748	0.430957	0.999398
2	IPI00020021.3	Protein_DEK	LLASANLEEVTMK	1	1	99.9611	30652.1	29050.2	14.9037	14.8263	0.05482	0.05482	1.05514	0.324532	0.999398
2	IPI00020042.2	Isoform_1_of_26S_protease_regulatory_subunit_6B	ILLELLNQMDGFDQNVNVK	1	1	99.9999	14385.6	14305.1	13.8123	13.8042	0.04503	0.04503	1.00563	0.89948	0.999398
2	IPI00020416.7	Tripeptidyl-peptidase_2	LNEIVDAANAVISHIDQTALAVYIAMK	1	1	99.9599	3518.77	3775.31	11.7809	11.8824	0.124	0.124	-1.0729	0.56614	0.999398
2	IPI00020436.3	Ras-related_protein_Rab-11B	VVLIGDSGVGK	1	1	94.6966	18181.7	18374.3	14.1502	14.1654	0.08313	0.08313	-1.0106	0.897794	0.999398
2	IPI00020513.2	Zyxin	VSSIDLEIDSLSSLLDDMTK	1	1	99.5052	7360.73	7596.98	12.8456	12.8912	0.07595	0.07595	-1.0321	0.673857	0.999398
2	IPI00020850.4	Serine/threonine_protein_phosphatase_2A,_55_kDa_regulatory_subunit_B,_beta_isoform	SFFSEIISSISDVK	1	1	99.9992	8600.54	8599.6	13.0702	13.0701	0.04989	0.04989	1.00011	0.998243	0.999398
2	IPI00020985.3	E1A-associated_protein_p300	LSELLR	1	1	93.6866	59544.6	60240.5	15.8617	15.8784	0.02876	0.02876	-1.01169	0.682696	0.999398
2	IPI00021248.1	Serine/threonine-protein_kinase_PLK1	EGDELAR	1	1	91.57	39771.5	44769.2	15.2794	15.4502	0.1058	0.1058	-1.12566	0.261451	0.999398
2	IPI00021266.1	60S_ribosomal_protein_L23a	LAPDYDALDVANK	1	1	99.8477	62612.8	53715.6	15.9342	15.7131	0.2113	0.2113	1.16563	0.464049	0.999398
2	IPI00021370.1	huntingtin_interacting_protein_2	GEIAGPPDTPYEGGR	1	1	99.8559	14195.5	14827.8	13.7931	13.856	0.05549	0.05549	-1.04454	0.428275	0.999398
2	IPI00021416.2	40_kDa_protein	GLLLYGPPGTGK	1	1	99.9687	34217.8	38992.8	15.0625	15.2509	0.1208	0.1208	-1.13955	0.277194	0.999398
2	IPI00021417.3	U4/U6.U5_tri-snRNP-associated_protein_1	TLGEDDPWLDDTAAWIER	1	1	99.1757	10329.7	9613.69	13.3345	13.2309	0.07011	0.07011	1.07448	0.302917	0.999398
2	IPI00021466.5	Isoform_1_of_Polyadenylate-binding_protein-interacting_protein_1	ELLNALFSNPMDDNLICAVK	1	1	99.9694	10298	10819.1	13.3301	13.4013	0.04457	0.04457	-1.0506	0.266005	0.999398
2	IPI00021557.4	Transcription_factor_AP-2_beta	VTVGEVQRR	1	1	92.0323	9903.3	10204.4	13.2737	13.3169	0.04906	0.04906	-1.0304	0.537388	0.999398
2	IPI00021785.2	Cytochrome_c_oxidase_polypeptide_Vb,_mitochondrial_precursor	ASGGGVPTDEEQATGLER	1	1	93.3051	12903.1	13135.7	13.6554	13.6812	0.06593	0.06593	-1.01802	0.783801	0.999398
2	IPI00021808.3	Histidyl-tRNA_synthetase	IGDYVQQHGGVSLVEQLLQDPK	1	1	99.891	14266.4	14930.5	13.8003	13.866	0.05249	0.05249	-1.04655	0.382403	0.999398
2	IPI00021841.1	Apolipoprotein_A-I_precursor	EQLGPVTQEFWDNLEK	1	1	99.9924	35320.2	36908.2	15.1082	15.1717	0.1108	0.1108	-1.04496	0.688037	0.999398
2	IPI00021923.1	Protein_FAM3C_precursor	YFDMWGGDVAPFIEFLK	1	1	99.9227	9561.29	9185.91	13.223	13.1652	0.051	0.051	1.04086	0.428315	0.999398
2	IPI00022202.3	Isoform_A_of_Phosphate_carrier_protein,_mitochondrial_precursor	IQTQPGYANTLR	1	1	99.919	7208.28	7573.2	12.8154	12.8867	0.0644	0.0644	-1.05063	0.439177	0.999398
2	IPI00022314.1	Superoxide_dismutase_[Mn],_mitochondrial_precursor	AIWNVINWENVTER	1	2	100	44070.7	50462.8	15.4275	15.6229	0.144	0.144	-1.14504	0.343826	0.999398
2	IPI00022388.2	Dihydropyrimidinase-related_protein_4	MDENEFVAVTSTNAAK	1	1	95.1001	15787.9	12477.1	13.9465	13.607	0.1954	0.1954	1.26536	0.227113	0.999398
2	IPI00022431.1	Alpha-2-HS-glycoprotein_precursor	CDSSPDSAEDVR	1	1	99.9642	10850.7	10986.3	13.4055	13.4234	0.06768	0.06768	-1.0125	0.852554	0.999398
2	IPI00022442.2	Acyl_carrier_protein,_mitochondrial_precursor	LMCPQEIVDYIADKK	1	1	92.8509	25621.5	32722.2	14.6451	14.998	0.4408	0.4408	-1.27714	0.574811	0.999398
2	IPI00022694.3	Isoform_Rpn10A_of_26S_proteasome_non-ATPase_regulatory_subunit_4	LQAQQDAVNIVCHSK	1	1	90.848	19314.4	19304.9	14.2374	14.2367	0.06611	0.06611	1.0005	0.993947	0.999398
2	IPI00022796.1	OTTHUMP00000031372	MSSYAFFVQTCR	1	1	99.9958	40376.3	39347.5	15.3012	15.264	0.05945	0.05945	1.02615	0.660516	0.999398
2	IPI00022827.1	Isoform_1_of_STE20-like_serine/threonine-protein_kinase	DLNPEDFWEIIGELGDGAFGK	1	1	100	6732.43	6943.31	12.7169	12.7614	0.05261	0.05261	-1.03132	0.553525	0.999398
2	IPI00023503.4	Cell_division_protein_kinase_3	IGEGTYGVVYK	1	1	92.9125	18420.9	19503.8	14.1691	14.2515	0.06401	0.06401	-1.05879	0.368706	0.999398
2	IPI00023542.5	transmembrane_emp24_protein_transport_domain_containing_9	CFIEEIPDETMVIGNYR	1	1	99.9497	13051	13195.6	13.6719	13.6878	0.04993	0.04993	-1.01108	0.823094	0.999398
2	IPI00023727.1	Kinesin-like_protein_KIF3C	DLLSKEPGK	1	1	94.9155	12817.2	13344.7	13.6458	13.704	0.08517	0.08517	-1.04116	0.631931	0.999398
2	IPI00023897.1	Heat_shock_factor_2-binding_protein	LLEDLR	1	1	90.6716	14305.9	13872.5	13.8043	13.7599	0.116	0.116	1.03125	0.788219	0.999398
2	IPI00024046.1	Cadherin-13_precursor	NITAVGKTLFVHAR	1	1	93.8748	51470.3	48801.3	15.6515	15.5746	0.04598	0.04598	1.05469	0.245245	0.999398
2	IPI00024145.1	Isoform_1_of_Voltage-dependent_anion-selective_channel_protein_2	NNFAVGYR	1	1	95.1842	16038.7	16478	13.9693	14.0083	0.09928	0.09928	-1.02739	0.782846	0.999398
2	IPI00024157.1	FK506-binding_protein_3	GWDEALLTMSK	1	1	99.9987	19087	18551.2	14.2203	14.1792	0.06773	0.06773	1.02888	0.670563	0.999398
2	IPI00024403.1	Copine-3	EALAQCVLAEIPQQVVGYFNTYK	1	1	99.9609	6511.81	6825.13	12.6688	12.7366	0.06975	0.06975	-1.04812	0.496281	0.999398
2	IPI00024502.2	Ubiquilin-4	NPAMMQEMMR	1	1	99.9409	13126.3	13276.1	13.6802	13.6965	0.06562	0.06562	-1.01141	0.861033	0.999398
2	IPI00024661.4	Protein_transport_protein_Sec24C	AVITSLLDQIPEMFADTR	1	1	99.9226	13512.9	14459.5	13.7221	13.8197	0.07662	0.07662	-1.07005	0.373355	0.999398
2	IPI00024673.2	Isoform_Alpha-2_of_Mitogen-activated_protein_kinase_9	SVDEALR	1	1	94.6764	39503.5	44559.1	15.2697	15.4434	0.1067	0.1067	-1.12798	0.257167	0.999398
2	IPI00024709.1	Inhibitor_of_nuclear_factor_kappa_B_kinase_subunit_beta	YPNNLNSVLAER	1	1	95.0832	38532.5	40434.6	15.2338	15.3033	0.06472	0.06472	-1.04936	0.452504	0.999398
2	IPI00024971.1	Oxysterol-binding_protein_1	IPMPVNFNEPLSMLQR	1	1	99.9983	11007.3	11929.5	13.4262	13.5422	0.07664	0.07664	-1.08378	0.291342	0.999398
2	IPI00024976.4	Mitochondrial_import_receptor_subunit_TOM22_homolog	LWGLTEMFPER	1	1	99.8661	14912.3	15398	13.8642	13.9105	0.05682	0.05682	-1.03258	0.568511	0.999398
2	IPI00025039.1	rRNA_2'-O-methyltransferase_fibrillarin	MQQENMKPQEQLTLEPYER	1	1	92.5093	25624.8	25152.6	14.6453	14.6184	0.09037	0.09037	1.01877	0.834906	0.999398
2	IPI00025049.1	Cation-dependent_mannose-6-phosphate_receptor_precursor	GMEQFPHLAFWQDLGNLVADGCDFVCR	1	1	99.738	6296.99	6323.57	12.6204	12.6265	0.08992	0.08992	-1.00422	0.962144	0.999398
2	IPI00025318.1	SH3_domain-binding_glutamic_acid-rich-like_protein	ENNAVYAFLGLTAPPGSK	1	1	99.9167	13940	13656.9	13.7669	13.7373	0.04671	0.04671	1.02073	0.65676	0.999398
2	IPI00025426.1	Pregnancy_zone_protein_precursor	MVSGFIPLKPTVK	1	1	96.6351	57985.6	58427.2	15.8234	15.8344	0.06153	0.06153	-1.00762	0.900607	0.999398
2	IPI00026182.4	F-actin_capping_protein_alpha-2_subunit	FIIHAPPGEFNEVFNDVR	1	1	94.3151	22965.2	23466.9	14.4872	14.5183	0.05566	0.05566	-1.02185	0.694381	0.999398
2	IPI00026314.1	Isoform_1_of_Gelsolin_precursor	QGFEPPSFVGWFLGWDDDYWSVDPLDR	1	1	99.9634	2563.14	2640.32	11.3237	11.3665	0.06358	0.06358	-1.03011	0.636935	0.999398
2	IPI00026625.1	Isoform_1_of_Nuclear_pore_complex_protein_Nup155	EITAIESSVPCQLLESVLQELK	1	1	99.9562	10817.7	11329.7	13.4011	13.4678	0.1928	0.1928	-1.04733	0.808064	0.999398
2	IPI00026663.2	Aldehyde_dehydrogenase_1A3	LAPALCCGNTMVLKPAEQTPLTALYLGSLIK	1	1	99.8002	10212.7	10919.8	13.3181	13.4147	0.06877	0.06877	-1.06923	0.327343	0.999398
2	IPI00026670.3	Transcription_elongation_factor_B_polypeptide_2	TLGECGFTSQTARPQAPATVGLAFR	1	1	99.9767	28625.9	28641.9	14.805	14.8058	0.05955	0.05955	-1.00056	0.992415	0.999398
2	IPI00026829.1	Isoform_Long_of_Deoxyhypusine_synthase	VYADASLVFPLLVAETFAQK	1	1	99.2028	9756.93	10210.2	13.2522	13.3177	0.05757	0.05757	-1.04646	0.426276	0.999398
2	IPI00026970.4	FACT_complex_subunit_SPT16	TLMVDPSQEVQENYNFLLQLQEELLK	1	2	99.9751	43613.8	43350.2	15.4125	15.4037	0.03731	0.03731	1.00608	0.869224	0.999398
2	IPI00027032.1	Acyl-protein_thioesterase_2	MVMPSWFDLMGLSPDAPEDEAGIKK	1	1	99.5512	16723.5	15955.2	14.0296	13.9617	0.05057	0.05057	1.04815	0.34906	0.999398
2	IPI00027192.5	Procollagen-lysine,2-oxoglutarate_5-dioxygenase_1_precursor	IFQNLDGALDEVVLK	1	1	99.9014	13549	14136.7	13.7259	13.7872	0.06577	0.06577	-1.04338	0.514302	0.999398
2	IPI00027193.2	Isoform_2_of_Chloride_intracellular_channel_protein_5	IGNCPFSQR	1	1	95.8867	11496.7	11426.7	13.4889	13.4801	0.06364	0.06364	1.00613	0.922503	0.999398
2	IPI00027195.1	Isoform_1_of_NADPH_oxidase_4	YVNIQLYLSQTDGIQ	1	1	90.7135	33771.8	36118.4	15.0435	15.1404	0.0607	0.0607	-1.06948	0.26638	0.999398
2	IPI00027397.3	Isoform_1_of_Hematological_and_neurological_expressed_1-like_protein	GSGIFDESTPVQTR	1	1	99.9979	18011.7	17828	14.1366	14.1219	0.1317	0.1317	1.0103	0.937174	0.999398
2	IPI00027443.4	cysteinyl-tRNA_synthetase_isoform_c	DLLSDWLDSTLGCDVTDNSIFSK	1	1	99.9803	12984.8	12902.5	13.6645	13.6554	0.06641	0.06641	1.00638	0.922736	0.999398
2	IPI00027487.3	Creatine_kinase_M-type	IEEIFK	1	1	93.4361	18569.6	18318	14.1807	14.161	0.0951	0.0951	1.01374	0.884465	0.999398
2	IPI00027493.1	4F2_cell-surface_antigen_heavy_chain	GENSWFSTQVDTVATK	1	1	99.9971	7413.94	7906.98	12.856	12.9489	0.05304	0.05304	-1.0665	0.223606	0.999398
2	IPI00027831.1	Glutamate-rich_WD_repeat-containing_protein_1	VSWLGEEPVAGVWSEK	1	1	99.9477	12079.6	11201.2	13.5603	13.4514	0.07505	0.07505	1.07842	0.311647	0.999398
2	IPI00028083.1	Translation_initiation_factor_eIF-2B_subunit_beta	FVAPEEVLPFTEGDILEK	1	1	92.2748	13317.5	13009.7	13.701	13.6673	0.05494	0.05494	1.02366	0.666657	0.999398
2	IPI00028099.2	Rab_proteins_geranylgeranyltransferase_component_A_1	GLLIDLLIK	1	1	98.4016	8457.51	9121.88	13.046	13.1551	0.06845	0.06845	-1.07855	0.267218	0.999398
2	IPI00028109.1	Dpy-30-like_protein	AYLDQTVVPILLQGLAVLAK	1	2	99.9997	7912.65	8024.2	12.9499	12.9701	0.03688	0.03688	-1.0141	0.700851	0.999398
2	IPI00028160.1	Isoform_1_of_Porphobilinogen_deaminase	GPQLAAQNLGISLANLLLSK	1	1	94.2759	12564.6	12890.4	13.6171	13.654	0.0651	0.0651	-1.02594	0.690586	0.999398
2	IPI00028275.1	Cytoskeleton-associated_protein_5	VFNQPKAK	1	1	97.7014	64343.8	64515	15.9735	15.9773	0.03868	0.03868	-1.00266	0.944518	0.999398
2	IPI00028376.1	Mitochondrial_import_inner_membrane_translocase_subunit_Tim8_A	FIDTSQFILNR	1	1	99.555	26828.5	25033.5	14.7115	14.6116	0.09092	0.09092	1.0717	0.442245	0.999398
2	IPI00029048.2	Tubulin--tyrosine_ligase-like_protein_12	IQHADVPSFATAPFFYMPQQVAY	1	1	95.0361	16353.4	16086.4	13.9973	13.9736	0.08563	0.08563	1.0166	0.845641	0.999398
2	IPI00029054.1	Cytosolic_purine_5'-nucleotidase	SSLFEELQSLDIFLAELYK	1	1	100	4818.03	4699.84	12.2342	12.1984	0.05	0.05	1.02515	0.615416	0.999398
2	IPI00029133.4	ATP_synthase_B_chain,_mitochondrial_precursor	YGLIPEEFFQFLYPK	1	1	99.7319	10245	10817.5	13.3226	13.4011	0.07977	0.07977	-1.05587	0.49133	0.999398
2	IPI00029149.1	Isoform_a_of_DnaJ_homolog_subfamily_C_member_12	SEDTEDYYTLLGCDELSSVEQILAEFK	1	1	99.8634	3662.89	3868.96	11.8388	11.9177	0.05008	0.05008	-1.05626	0.272248	0.999398
2	IPI00029159.4	Isoform_1_of_Double-strand_break_repair_protein_MRE11A	QFFMEDIVLANHPDIFNPDNPK	1	1	97.4138	17503.4	17418.2	14.0953	14.0883	0.07273	0.07273	1.00489	0.945805	0.999398
2	IPI00029629.3	Tripartite_motif-containing_protein_25	NTVLCNVVEQFLQADLAR	1	1	99.9499	7399.49	7993.32	12.8532	12.9646	0.07191	0.07191	-1.08025	0.280749	0.999398
2	IPI00029731.8	60S_ribosomal_protein_L35a	VMLYPSR	1	1	95.53	17403.4	17855.8	14.0871	14.1241	0.06776	0.06776	-1.026	0.701495	0.999398
2	IPI00029733.1	Aldo-keto_reductase_family_1_member_C1	TPALIALR	1	1	99.5928	14027.8	12265.7	13.776	13.5823	0.2466	0.2466	1.14366	0.58219	0.999398
2	IPI00029997.1	6-phosphogluconolactonase	LCWFLDEAAAR	1	1	99.9028	16447.3	16060.1	14.0056	13.9712	0.04715	0.04715	1.02411	0.609421	0.999398
2	IPI00030223.3	Glycylpeptide_N-tetradecanoyltransferase_2	GFDVFNALDLMENK	1	1	99.9838	10821.4	10827.3	13.4016	13.4024	0.04477	0.04477	-1.00055	0.990125	0.999398
2	IPI00030706.1	Activator_of_90_kDa_heat_shock_protein_ATPase_homolog_1	VFTTQELVQAFTHAPATLEADR	1	1	99.9754	30407.6	30600.3	14.8921	14.9013	0.05617	0.05617	-1.00634	0.909256	0.999398
2	IPI00030730.2	Phenol_sulfotransferase_1A5*1A_possible_alternative_splicing_form	SGTTWVSQILDMIYQGGDLEK	1	1	99.9967	8118.53	7845.97	12.987	12.9377	0.09855	0.09855	1.03474	0.725788	0.999398
2	IPI00031557.2	Isoform_1_of_Cystathionine_gamma-lyase	LFTLAESLGGFESLAELPAIMTHASVLK	1	1	90.8321	5042.59	5412.16	12.2999	12.402	0.06021	0.06021	-1.07329	0.238585	0.999398
2	IPI00031647.1	Programmed_cell_death_2-like	IFEFQLMPALVSMLK	1	1	99.9462	6023.41	6336.32	12.5564	12.6294	0.06343	0.06343	-1.05195	0.42068	0.999398
2	IPI00031804.1	Isoform_1_of_Voltage-dependent_anion-selective_channel_protein_3	LTLSALIDGK	1	1	96.9043	14707.9	14961.8	13.8443	13.869	0.1148	0.1148	-1.01726	0.880036	0.999398
2	IPI00031836.3	Developmentally-regulated_GTP-binding_protein_1	STLLSNLAGVYSEVAAYEFTTLTTVPGVIR	1	1	99.9432	4529.61	4392.77	12.1452	12.1009	0.04647	0.04647	1.03115	0.504982	0.999398
2	IPI00032134.1	Serpin_B8	SISSALAMVFMGAK	1	1	93.1726	16755.1	16331	14.0323	13.9953	0.2708	0.2708	1.02597	0.923584	0.999398
2	IPI00032406.1	DnaJ_homolog_subfamily_A_member_2	EGSGGGGGMDDIFSHIFGGGLFGFMGNQSR	1	1	99.8501	14826.4	14240.3	13.8559	13.7977	0.04338	0.04338	1.04116	0.34919	0.999398
2	IPI00032426.1	UPF0103_protein_C2orf4	MGMSIIEQLDPVSFSNYLK	1	1	99.9695	6400.49	6627.54	12.644	12.6943	0.08403	0.08403	-1.03547	0.674657	0.999398
2	IPI00032460.3	U6_snRNA-associated_Sm-like_protein_LSm2	YVQLPADEVDTQLLQDAAR	1	1	100	21328.1	20369.1	14.3805	14.3141	0.03756	0.03756	1.04708	0.21947	0.999398
2	IPI00032830.1	Isoform_1_of_Oligoribonuclease,_mitochondrial_precursor_(Fragment)	ESTITLQQAEYEFLSFVR	1	1	99.9752	9076.12	9128.92	13.1479	13.1562	0.05574	0.05574	-1.00582	0.916059	0.999398
2	IPI00032831.4	Synaptosomal-associated_protein_29	MDQDLK	1	1	92.8595	36326.7	38860.9	15.1487	15.246	0.05526	0.05526	-1.06976	0.221193	0.999398
2	IPI00032849.2	UPF0384_protein_CGI-117	FYPAEWQDFLDSLQK	1	1	99.9713	9229.77	9582.71	13.1721	13.2262	0.05609	0.05609	-1.03824	0.499303	0.999398
2	IPI00032879.1	Adenylate_kinase_isoenzyme_6	MLLPNILLTGTPGVGK	1	1	97.1914	17428.3	17711.3	14.0891	14.1124	0.06452	0.06452	-1.01624	0.800436	0.999398
2	IPI00033030.2	Adhesion-regulating_molecule_1_precursor	TSGNVEDDLIIFPDDCEFK	1	1	99.7382	13705.4	13828.5	13.7425	13.7554	0.06675	0.06675	-1.00899	0.892	0.999398
2	IPI00033600.1	Isoform_1_of_Protein_phosphatase_1_regulatory_subunit_7	AIENIDTLTNLESLFLGK	1	1	99.9997	14170.2	14155.6	13.7906	13.7891	0.04637	0.04637	1.00103	0.982123	0.999398
2	IPI00034277.1	Isoform_A_of_Probable_cation-transporting_ATPase_13A1	VLALGYK	1	1	94.6109	31973.9	31800.1	14.9646	14.9567	0.08413	0.08413	1.00546	0.94769	0.999398
2	IPI00039639.7	PREDICTED:_similar_to_Histidine_triad_nucleotide-binding_protein_1	CAADLGLNK	1	1	99.944	13085.9	12740.6	13.6757	13.6371	0.04796	0.04796	1.0271	0.573038	0.999398
2	IPI00042122.1	PREDICTED:_similar_to_nascent_polypeptide-associated_complex_alpha_polypeptide	IEDLSEQAQLAAAEK	1	1	97.4331	41283.9	40836.5	15.3333	15.3176	0.03291	0.03291	1.01096	0.737487	0.999398
2	IPI00044761.4	Pseudouridylate_synthase_7_homolog	ISHLNDLSIPVDEEDPSEDIFTVLTAEEK	1	1	99.9113	12927.8	12894.5	13.6582	13.6545	0.05794	0.05794	1.00258	0.964062	0.999398
2	IPI00045051.2	Transcriptional_activator_protein_Pur-beta	DSLGDFIEHYAQLGPSSPEQLAAGAEEGGGPR	1	1	99.7512	10101.9	10325.7	13.3023	13.3339	0.05639	0.05639	-1.02215	0.694121	0.999398
2	IPI00045423.1	Isoform_7_of_Partitioning-defective_3_homolog	TLGLLVKR	1	1	96.022	19319.1	20287.9	14.2377	14.3083	0.06042	0.06042	-1.05015	0.414198	0.999398
2	IPI00052885.6	PREDICTED:_similar_to_60S_ribosomal_protein_L29	AQAAAPASVPAQAPK	1	1	99.9997	20660	22078.5	14.3346	14.4304	0.06654	0.06654	-1.06866	0.315406	0.999398
2	IPI00054004.5	PREDICTED:_similar_to_cAMP-regulated_phosphoprotein_19	YFDSGDYNMAK	1	1	99.7812	66065	57751	16.0116	15.8176	0.2953	0.2953	1.14396	0.645	0.999398
2	IPI00059292.3	Protein_mago_nashi_homolog_2	IIDDSEITKEDDALWPPPDR	1	1	96.7648	21109.7	20875	14.3656	14.3495	0.05251	0.05251	1.01125	0.829229	0.999398
2	IPI00059925.1	CCDC131_protein	EENVQEDPK	1	1	90.7073	4365.03	4867.31	12.0918	12.2489	0.2591	0.2591	-1.11507	0.670584	0.999398
2	IPI00061507.2	Isoform_3_of_Ester_hydrolase_C11orf54	APLVCLPVFVSR	1	1	99.8633	12823.6	12357	13.6465	13.593	0.05864	0.05864	1.03776	0.523122	0.999398
2	IPI00061523.4	THAP_domain_containing_11	MEVKMK	1	1	93.8149	25804.7	26507.5	14.6553	14.6941	0.05749	0.05749	-1.02724	0.636315	0.999398
2	IPI00062037.1	Dynein_light_chain_2,_cytoplasmic	NADMSEDMQQDAVDCATQAMEK	1	1	100	9423.39	9614.1	13.202	13.2309	0.03326	0.03326	-1.02024	0.542745	0.999398
2	IPI00062810.5	Hypothetical_protein_MGC16169	ICILDGGINK	1	1	98.8489	26583.4	26415.6	14.6982	14.6891	0.04191	0.04191	1.00635	0.878369	0.999398
2	IPI00063245.1	Isoform_2_of_Far_upstream_element-binding_protein_3	MVMIQDGPLPTGADKPLR	1	1	93.533	20446	19067	14.3195	14.2188	0.06018	0.06018	1.07232	0.24428	0.999398
2	IPI00064328.3	protein_arginine_methyltransferase_5_isoform_b	YSQYQQAIYK	1	1	93.4842	13391.1	14236.8	13.709	13.7973	0.06563	0.06563	-1.06316	0.347426	0.999398
2	IPI00065071.1	Hypothetical_protein_FLJ25415	AVESLASHNALIQK	1	1	97.7342	72274.2	72125	16.1412	16.1382	0.08637	0.08637	1.00207	0.980651	0.999398
2	IPI00065500.3	Novel_protein	NAADSYFSLLQGFINSLDESTQESK	1	1	99.9723	6100.65	5803.87	12.5747	12.5028	0.04204	0.04204	1.05114	0.234063	0.999398
2	IPI00071483.1	Isoform_1_of_Probable_ATP-dependent_RNA_helicase_DDX4	YLVLDEADR	1	1	99.977	24587.7	24232.8	14.5856	14.5647	0.07769	0.07769	1.01465	0.849658	0.999398
2	IPI00071929.4	Zinc_finger_protein_746	SCGAPDGSGPGTGGGGSGSGGGGGGSGGGSARDGSALR	1	1	97.4601	9764.73	10286.3	13.2534	13.3284	0.1337	0.1337	-1.05342	0.693703	0.999398
2	IPI00074148.4	dystonin_isoform_1	QLEGILK	1	1	90.8994	44301.5	46884.3	15.4351	15.5168	0.1604	0.1604	-1.0583	0.720685	0.999398
2	IPI00075081.1	Isoform_1_of_Fanconi_anemia_group_D2_protein	HPSYPK	1	1	91.262	13675	14850.4	13.7392	13.8582	0.08986	0.08986	-1.08596	0.355464	0.999398
2	IPI00075558.8	PREDICTED:_similar_to_60S_ribosomal_protein_L7a	NFGIGQDIQPK	1	1	93.8688	28869.8	29803.1	14.8173	14.8632	0.0635	0.0635	-1.03233	0.612403	0.999398
2	IPI00084625.2	VDAC4_protein_(Fragment)	LTLSALLDGK	1	1	99.679	14707.9	14961.8	13.8443	13.869	0.1148	0.1148	-1.01726	0.880036	0.999398
2	IPI00099311.3	Isoform_1_of_tRNA	GDFVVLK	1	1	92.9024	20380.1	21412	14.3149	14.3861	0.06574	0.06574	-1.05063	0.448397	0.999398
2	IPI00099831.1	Isoform_1_of_Carbohydrate_sulfotransferase_11	YNISFHK	1	1	91.5202	91777.4	92040.6	16.4859	16.49	0.1039	0.1039	-1.00287	0.977723	0.999398
2	IPI00100106.1	Hypothetical_protein_RIC8A	AMEILK	1	1	90.7197	15464.6	15273.7	13.9167	13.8988	0.06251	0.06251	1.0125	0.840526	0.999398
2	IPI00100796.4	Charged_multivesicular_body_protein_5	IDQIEDLQDQLEDMMEDANEIQEALSR	1	2	99.9989	7276.85	7252.13	12.8291	12.8242	0.03867	0.03867	1.00341	0.92897	0.999398
2	IPI00101405.1	Farnesyl_diphosphate_synthase	IGTDIQDNK	1	1	95.6796	6906.08	6987.37	12.7537	12.7705	0.1939	0.1939	-1.01177	0.951245	0.999398
2	IPI00103040.4	AP-4_complex_subunit_mu-1	SFLPSGSEMR	1	1	95.8012	20543.1	21124	14.3264	14.3666	0.08398	0.08398	-1.02828	0.736775	0.999398
2	IPI00103142.1	NudC_domain-containing_protein_2	DAANCWTSLLESEYAADPWVQDQMQR	1	1	99.9998	6286.65	5985.35	12.6181	12.5472	0.04088	0.04088	1.05034	0.228297	0.999398
2	IPI00103247.1	Isoform_1_of_Heterogeneous_nuclear_ribonucleoprotein_L-like	TIPGTALVEMGDEYAVER	1	1	96.944	19089.5	18232	14.2205	14.1542	0.05492	0.05492	1.04703	0.398921	0.999398
2	IPI00103869.1	Cortactin-binding_protein_2	LSELLR	1	1	93.6866	59544.6	60240.5	15.8617	15.8784	0.02876	0.02876	-1.01169	0.682696	0.999398
2	IPI00105353.1	180_kDa_transmembrane_PLA2_receptor	CLLLNIPK	1	1	91.9438	50006.6	52059.1	15.6098	15.6679	0.03464	0.03464	-1.04104	0.243956	0.999398
2	IPI00106495.1	Condensin_complex_subunit_3	DLLVLLNEILEQVK	1	1	99.9403	6242.01	5838.8	12.6078	12.5115	0.1005	0.1005	1.06906	0.50212	0.999398
2	IPI00106604.4	PREDICTED:_similar_to_peptidylprolyl_isomerase_A_isoform_1	KITISDCGKL	1	1	96.7109	17149.6	18261.1	14.0659	14.1565	0.1107	0.1107	-1.06481	0.56626	0.999398
2	IPI00106847.3	Isoform_GTBP-alt_of_DNA_mismatch_repair_protein_MSH6	IIDFLSALEGFK	1	1	99.8884	8661.81	8524.84	13.0805	13.0575	0.09189	0.09189	1.01607	0.860541	0.999398
2	IPI00143753.4	PREDICTED:_similar_to_U2-associated_SR140_protein	LQNIFLGLVNIIEEK	1	2	99.9529	12438.3	11468.9	13.6025	13.4854	0.08759	0.08759	1.08452	0.350986	0.999398
2	IPI00145623.3	PREDICTED:_similar_to_ribosomal_protein_L22_like_1	TGNLGNVVHIER	1	2	99.7964	17249.1	17266.3	14.0742	14.0757	0.1375	0.1375	-1.001	0.994127	0.999398
2	IPI00148063.1	Heme-binding_protein_1	NSLFGSVETWPWQVLSK	1	1	99.936	7463.11	6977.86	12.8656	12.7686	0.06684	0.06684	1.06954	0.311706	0.999398
2	IPI00152083.3	TTD_non-photosensitive_1_protein	AGLEPVSVVDISQ	1	1	93.0453	27519.6	27618.9	14.7482	14.7534	0.1259	0.1259	-1.00361	0.97688	0.999398
2	IPI00152503.1	Protein_deltex_3-like_protein	AEQKSNYFEVPLPYF	1	1	90.3755	133924	138557	17.0311	17.0801	0.1831	0.1831	-1.03459	0.850761	0.999398
2	IPI00152670.1	Hypothetical_protein_FLJ23795	MIKGGGLK	1	1	92.1095	38033.1	38272.2	15.215	15.224	0.05184	0.05184	-1.00629	0.902543	0.999398
2	IPI00154451.5	Isoform_1_of_MMS19-like_protein	ADAEDLLDSFLSNILQDCR	1	1	99.9478	9461.82	10081.6	13.2079	13.2994	0.05933	0.05933	-1.06551	0.282507	0.999398
2	IPI00154664.1	Piwi-like_protein_2	LCLVGSLK	1	1	91.5726	11532.5	11238.2	13.4934	13.4561	0.04928	0.04928	1.02619	0.595777	0.999398
2	IPI00155940.1	Importin_alpha-7_subunit	YLVSLGCIKPLCDLLTVMDSK	1	1	99.9129	8057.87	8104.29	12.9762	12.9845	0.06804	0.06804	-1.00576	0.931861	0.999398
2	IPI00156232.1	PREDICTED:_similar_to_ribosomal_protein_S15a	IVVNLTGR	1	1	94.6764	27100.7	25791	14.726	14.6546	0.06389	0.06389	1.05078	0.43419	0.999398
2	IPI00156374.5	Isoform_1_of_Importin-4	VQPYLPELMECMLQLLR	1	1	99.9989	6702.29	6301.35	12.7104	12.6214	0.05367	0.05367	1.06363	0.248742	0.999398
2	IPI00157144.1	GYS1_protein	VIFHPEFLSSTSPLLPVDYEEFVR	1	1	99.9383	9641.99	10047.1	13.2351	13.2945	0.06888	0.06888	-1.04202	0.545935	0.999398
2	IPI00157456.1	PREDICTED:_similar_to_ribosomal_protein_S12	DVIEEYFK	1	1	96.0101	23805	24631.3	14.539	14.5882	0.04466	0.04466	-1.03471	0.440809	0.999398
2	IPI00157895.3	hypothetical_protein_LOC23074_isoform_b	VVEGISVSVNSIVIRIGAK	1	1	91.6016	32925.4	34418	15.0069	15.0709	0.1113	0.1113	-1.04534	0.686776	0.999398
2	IPI00160454.8	PREDICTED:_similar_to_Succinate_dehydrogenase	GEGGILINSQGER	1	1	99.9036	8690.42	8946.42	13.0852	13.1271	0.07386	0.07386	-1.02946	0.690787	0.999398
2	IPI00161095.2	PREDICTED:_similar_to_Acyl-CoA-binding_protein	AEELIEK	1	1	95.5472	12927.9	12766.6	13.6582	13.6401	0.06359	0.06359	1.01264	0.84148	0.999398
2	IPI00163849.1	Epidermal_growth_factor_receptor_substrate_15-like_1	FDEIFLK	1	1	95.4001	28735.4	27233.5	14.8105	14.7331	0.08251	0.08251	1.05515	0.511083	0.999398
2	IPI00164417.6	Isoform_2_of_Transportin-2	LGYVCPQEVAPMLQQFIRPWCTSLR	1	1	96.9814	10693.3	10847.2	13.3844	13.405	0.08881	0.08881	-1.01439	0.870552	0.999398
2	IPI00164550.7	Isoform_2_of_REST_corepressor_3	DKTIASLVK	1	1	90.6045	39556.3	38401.8	15.2716	15.2289	0.1382	0.1382	1.03006	0.828107	0.999398
2	IPI00165528.1	Isoform_2_of_Ubiquitin_carboxyl-terminal_hydrolase_47	ELEEQEK	1	1	90.9761	61122.2	57612.7	15.8994	15.8141	0.06208	0.06208	1.06092	0.337671	0.999398
2	IPI00166137.4	RALY-like_protein_isoform_1	VFIGNLNTAIVK	1	1	99.9245	26761	26129.3	14.7078	14.6734	0.07374	0.07374	1.02418	0.742946	0.999398
2	IPI00166259.1	CDNA_FLJ36242_fis,_clone_THYMU2001727	FSILDK	1	1	91.3762	34030.8	35178.4	15.0546	15.1024	0.03297	0.03297	-1.03372	0.311621	0.999398
2	IPI00166622.8	PREDICTED:_similar_to_CG14446-PA	KSILAVGVGNVR	1	1	91.5922	8461.55	8119.98	13.0467	12.9873	0.08246	0.08246	1.04207	0.613343	0.999398
2	IPI00166711.4	FLJ00369_protein_(Fragment)	LMGMTPWEQELAQLEAWVGR	1	1	98.9015	5084	5122.46	12.3117	12.3226	0.1899	0.1899	-1.00757	0.967932	0.999398
2	IPI00167593.1	CDNA_FLJ38360_fis,_clone_FEBRA2000462,_weakly_similar_to_RAP1_GTPASE_ACTIVATING_PROTEIN_1	RTLDMLIR	1	1	91.262	13452.4	12082.5	13.7156	13.5606	0.1149	0.1149	1.11337	0.346882	0.999398
2	IPI00171199.4	Isoform_2_of_Proteasome_subunit_alpha_type_3	AVENSSTAIGIR	1	1	97.1128	18483.2	19726.6	14.1739	14.2679	0.1866	0.1866	-1.06727	0.724003	0.999398
2	IPI00171273.3	Isoform_A_of_Myotubularin-related_protein_3	QLIESVECR	1	1	90.3755	4677.99	4621.72	12.1917	12.1742	0.09189	0.09189	1.01218	0.893877	0.999398
2	IPI00171298.1	solute_carrier_family_22_member_1_isoform_b	IPGAFIALITID	1	1	91.3369	9872.6	9937.03	13.2692	13.2786	0.106	0.106	-1.00653	0.95045	0.999398
2	IPI00171768.5	Kinesin_family_member_18A	SSEEILHLLDNGNK	1	1	96.1922	3877.14	3786.28	11.9208	11.8866	0.07935	0.07935	1.024	0.762209	0.999398
2	IPI00171844.3	COP9_signalosome_complex_subunit_4	LYNNITFEELGALLEIPAAK	1	1	99.9977	8747.59	8689.24	13.0947	13.085	0.0564	0.0564	1.00672	0.904308	0.999398
2	IPI00174390.2	2'-phosphodiesterase	AVFSDSLVPALEAFGLEGVFR	1	1	99.6681	5405.43	5675.9	12.4002	12.4706	0.07206	0.07206	-1.05004	0.493867	0.999398
2	IPI00174442.2	Protein_FAM98A	NCLLLLTYLISELEAAR	1	1	99.8415	6075.59	6683.61	12.5688	12.7064	0.09259	0.09259	-1.10008	0.300329	0.999398
2	IPI00175098.6	PREDICTED:_similar_to_ribosomal_protein_L10	FNADEFEDMVAEK	1	1	99.9797	23332.2	23348.9	14.51	14.5111	0.105	0.105	-1.00071	0.994499	0.999398
2	IPI00175146.4	proline/serine-rich_coiled-coil_2	EENVQEDPK	1	1	90.7073	4365.03	4867.31	12.0918	12.2489	0.2591	0.2591	-1.11507	0.670584	0.999398
2	IPI00175169.3	Isoform_1_of_ADP-ribosylation_factor_GTPase-activating_protein_1	EDDFLNNAMSSLYSGWSSFTTGASR	1	1	99.9666	8606.52	8082.99	13.0712	12.9807	0.05057	0.05057	1.06477	0.213674	0.999398
2	IPI00176662.1	9_kDa_protein	LVQSPNSYFMDVK	1	1	99.9989	26198.1	26322.2	14.6772	14.684	0.06257	0.06257	-1.00473	0.939052	0.999398
2	IPI00176696.1	PREDICTED:_similar_to_40S_ribosomal_protein_S26	NIVEAAAVR	1	1	95.1445	19323.6	22016.3	14.2381	14.4263	0.1099	0.1099	-1.13935	0.233787	0.999398
2	IPI00181754.6	PREDICTED:_similar_to_ribosomal_protein_L18	NLTFDQLALDSPK	1	1	90.4752	39057.1	38252.6	15.2533	15.2233	0.09195	0.09195	1.02103	0.818697	0.999398
2	IPI00182289.5	40S_ribosomal_protein_S29	DIGFIKLD	1	1	98.2978	49180.9	56712	15.5858	15.7914	0.4007	0.4007	-1.15313	0.718903	0.999398
2	IPI00183002.6	Isoform_1_of_Protein_phosphatase_1_regulatory_subunit_12A	VGQTAFDVADEDILGYLEELQK	1	1	99.9937	6547.73	6352.64	12.6768	12.6331	0.05154	0.05154	1.03071	0.553094	0.999398
2	IPI00183274.2	sorting_nexin_1_isoform_c	IEQLHQEQANNDFFLLAELLSDYIR	1	1	99.9102	7816.24	8011.92	12.9323	12.9679	0.05558	0.05558	-1.02504	0.65264	0.999398
2	IPI00183530.2	CDNA_FLJ46302_fis,_clone_TESTI4036048,_highly_similar_to_Sorting_nexin_1	IEQLHQEQANNDFFLLAELLSDYIR	1	1	99.9102	7816.24	8011.92	12.9323	12.9679	0.05558	0.05558	-1.02504	0.65264	0.999398
2	IPI00184871.2	18_kDa_protein	LQWENVSAMIEEVFEATDIK	1	1	99.9771	4628.04	4749.69	12.1762	12.2136	0.05672	0.05672	-1.02629	0.643574	0.999398
2	IPI00185919.3	Isoform_1_of_La-related_protein_1	VQALTTDISLIFAALK	1	1	99.5985	7588.01	7972.74	12.8895	12.9609	0.05824	0.05824	-1.0507	0.392069	0.999398
2	IPI00215685.1	Isoform_GAM_of_Glutaminase_kidney_isoform,_mitochondrial_precursor	QGLLPSLEDLLFYTIAEGQEK	1	1	99.9363	5477.1	5274.09	12.4192	12.3647	0.09872	0.09872	1.03849	0.698612	0.999398
2	IPI00215790.5	60S_ribosomal_protein_L38	DFLLTAR	1	1	92.1067	19705.3	21302	14.2663	14.3787	0.0804	0.0804	-1.08103	0.329466	0.999398
2	IPI00215911.2	DNA-(apurinic_or_apyrimidinic_site)_lyase	QGFGELLQAVPLADSFR	1	1	99.9383	15879.6	16069	13.9549	13.972	0.04287	0.04287	-1.01193	0.77944	0.999398
2	IPI00216119.1	Isoform_2_of_Alpha-s1-casein_precursor	QTDEIK	1	1	90.2954	16734.7	16984.5	14.0306	14.0519	0.08487	0.08487	-1.01493	0.859637	0.999398
2	IPI00216159.13	Glucosamine--fructose-6-phosphate_aminotransferase_[isomerizing]_2	QVLEELTELPVMVELASDFLDR	1	2	99.9986	5091.12	5110.63	12.3138	12.3193	0.03517	0.03517	-1.00383	0.912296	0.999398
2	IPI00216737.2	MYC_induced_nuclear_antigen_isoform_a	LEAAGGPSALNFDSPSSLFESLISPIK	1	1	95.0153	6523.08	6339.87	12.6713	12.6302	0.06878	0.06878	1.0289	0.67515	0.999398
2	IPI00217253.2	GTP_cyclohydrolase_1_feedback_regulatory_protein	MEVGPTMVGDEQSDPELMQHLGASK	1	1	99.9913	11503.5	11107.8	13.4898	13.4393	0.05709	0.05709	1.03563	0.535569	0.999398
2	IPI00217355.1	Isoform_1_of_Zinc_finger_CCCH-type_domain-containing_protein_7A	KDILIGRIK	1	1	92.0845	10426.3	9918.58	13.3479	13.2759	0.07935	0.07935	1.05119	0.525055	0.999398
2	IPI00217362.1	CGI-121_L1_isoform	LSSQEESIGTLLDAIICR	1	1	98.8036	14861.2	15282.4	13.8593	13.8996	0.0497	0.0497	-1.02834	0.569769	0.999398
2	IPI00217661.3	Isoform_2_of_Ribonucleoprotein_PTB-binding_1	GFAVLEYETAEMAEEAQQQADGLSLGGSHLR	1	1	99.9797	10089.4	9862.48	13.3006	13.2677	0.05014	0.05014	1.02301	0.646299	0.999398
2	IPI00218097.2	Isoform_2_of_C-jun-amino-terminal_kinase-interacting_protein_4	NTESLFEELSSAGSGLIGDVDEGADLLGMGR	1	1	99.9753	6343	6589.09	12.6309	12.6859	0.06907	0.06907	-1.0388	0.577472	0.999398
2	IPI00218106.3	Isoform_2_of_Transcription_elongation_factor_A_protein_1	TGDDYIAIGADEEELGSQIEEAIYQEIR	1	1	99.9392	4552.67	4676.24	12.1525	12.1911	0.05161	0.05161	-1.02714	0.599843	0.999398
2	IPI00218323.2	Tumor_protein_D52	TDPVPEEGEDVAATISATETLSEEEQEELRR	1	1	98.6687	15399.8	15690.3	13.9106	13.9376	0.05558	0.05558	-1.01886	0.733625	0.999398
2	IPI00218407.5	Fructose-bisphosphate_aldolase_B	VLAAVYK	1	1	97.3063	31297.5	31033.4	14.9338	14.9215	0.07836	0.07836	1.00851	0.912792	0.999398
2	IPI00219025.2	Glutaredoxin-1	QGLLEFVDITATNHTNEIQDYLQQLTGAR	1	1	92.3531	8613.39	8322.78	13.0724	13.0229	0.04877	0.04877	1.03492	0.477431	0.999398
2	IPI00219067.3	Glutathione_S-transferase_Mu_2	ITQSNAILR	1	1	99.974	9983.31	9899.8	13.2853	13.2732	0.08913	0.08913	1.00844	0.923939	0.999398
2	IPI00219291.3	Isoform_2_of_ATP_synthase_f_chain,_mitochondrial	LGELPSWILMR	1	1	99.8962	19490.4	21367.5	14.2505	14.3831	0.1736	0.1736	-1.09631	0.592318	0.999398
2	IPI00219335.9	60S_ribosomal_protein_L3-like	FIDTTSK	1	1	94.6764	6175.53	6123.21	12.5923	12.5801	0.1762	0.1762	1.00855	0.960987	0.999398
2	IPI00219673.5	Glutathione_S-transferase_kappa_1	AGMSAEQAQGLLEK	1	1	99.5786	14077.2	13274.1	13.7811	13.6963	0.2148	0.2148	1.06051	0.781878	0.999398
2	IPI00219740.3	Isoform_2_of_DNA_replication_licensing_factor_MCM7	IAQPGDHVSVTGIFLPILR	1	1	99.9732	15259.4	14883.5	13.8974	13.8614	0.06	0.06	1.02526	0.673991	0.999398
2	IPI00220038.1	Isoform_B_of_Arsenite-resistance_protein_2	VFLSLMETGWFDNLLLDIDKADAIVK	1	1	99.9211	7820.35	8335.72	12.933	13.0251	0.05924	0.05924	-1.0659	0.279031	0.999398
2	IPI00220194.6	Solute_carrier_family_2,_facilitated_glucose_transporter_member_1	TFDEIASGFR	1	1	99.9982	15079.3	15574.7	13.8803	13.9269	0.2267	0.2267	-1.03285	0.885166	0.999398
2	IPI00220503.9	dynactin_2	LLGPDAAINLTDPDGALAK	1	1	99.9714	19950.7	20378.4	14.2841	14.3148	0.04808	0.04808	-1.02144	0.655344	0.999398
2	IPI00220857.2	Isoform_2_of_Calpastatin	SESELIDELSEDFDR	1	1	99.9448	10577.9	10952.2	13.3688	13.4189	0.1005	0.1005	-1.03538	0.726217	0.999398
2	IPI00220993.1	Isoform_CNPI_of_2',3'-cyclic-nucleotide_3'-phosphodiesterase	DFLPLYFGWFLTK	1	1	100	7781.39	7861.09	12.9258	12.9405	0.12	0.12	-1.01024	0.931444	0.999398
2	IPI00221106.5	splicing_factor_3B_subunit_2	KGPAPELQGVEVALAPEELELDPMAMTQK	1	1	99.9883	15831.7	14660.6	13.9505	13.8397	0.1827	0.1827	1.07988	0.670389	0.999398
2	IPI00221235.3	nucleoporin_160kDa	FVSSPQTIVELFFQEVAR	1	1	99.6639	5059.51	5056.66	12.3048	12.304	0.06398	0.06398	1.00056	0.992881	0.999398
2	IPI00240909.1	PREDICTED:_similar_to_eukaryotic_translation_initiation_factor_3,_subunit_5_epsilon,_47kDa_isoform_1	IQDALSTVLQYAEDVLSGK	1	1	100	15899.7	16165	13.9567	13.9806	0.03368	0.03368	-1.01668	0.619265	0.999398
2	IPI00241409.8	PREDICTED:_similar_to_CG16742-PA,_isoform_A_isoform_1	VQEAVNYGLQVLDSAFEQLDIK	1	1	93.606	5886.84	5943.74	12.5233	12.5372	0.06239	0.06239	-1.00967	0.875877	0.999398
2	IPI00244391.2	Xanthine_dehydrogenase/oxidase	IPAFGSIPIEFR	1	1	93.8769	12006.9	12032	13.5516	13.5546	0.06277	0.06277	-1.00209	0.973106	0.999398
2	IPI00246188.1	PREDICTED:_similar_to_peptidylprolyl_isomerase_A_isoform_1	AGPNTNGSQFCNCTAK	1	1	98.5594	31242.2	32626.5	14.9312	14.9938	0.04853	0.04853	-1.04431	0.368219	0.999398
2	IPI00250716.1	Isoform_B_of_Bromodomain_and_WD_repeat_domain-containing_protein_1	FEQLEWR	1	1	94.8818	19798.5	19963.9	14.2731	14.2851	0.04756	0.04756	-1.00835	0.859368	0.999398
2	IPI00252294.3	9_kDa_protein	VLTVINQTQK	1	1	99.9834	38480.7	36140.8	15.2318	15.1413	0.2641	0.2641	1.06474	0.809919	0.999398
2	IPI00254162.1	Isoform_3_of_Polypyrimidine_tract-binding_protein_2	VTNILMLK	1	1	98.4208	25887.6	25624	14.66	14.6452	0.03205	0.03205	1.01029	0.746472	0.999398
2	IPI00260769.3	Hypothetical_protein	IMASSPDMDLATVSALR	1	1	99.3731	18318.5	18422.3	14.161	14.1692	0.03643	0.03643	-1.00566	0.875184	0.999398
2	IPI00289601.9	Histone_deacetylase_2	TFNLPLLMLGGGGYTIR	1	1	99.9277	11566.8	10984.6	13.4977	13.4232	0.0526	0.0526	1.053	0.323203	0.999398
2	IPI00289746.2	Isoform_2_of_Serine/threonine-protein_kinase_PAK_1	STMVGTPYWMAPEVVTR	1	1	99.7192	13187.1	12395.8	13.6868	13.5976	0.05463	0.05463	1.06384	0.255444	0.999398
2	IPI00290460.3	Eukaryotic_translation_initiation_factor_3_subunit_4	ETDLQELFRPFGSISR	1	1	90.4805	62415.6	75019.1	15.9296	16.195	0.2595	0.2595	-1.20193	0.474284	0.999398
2	IPI00290807.5	Protein_C10orf57	TILIAYKR	1	1	92.9262	17463.9	18365.9	14.0921	14.1647	0.08369	0.08369	-1.05165	0.543204	0.999398
2	IPI00290938.6	Zinc_finger_MYND_domain-containing_protein_12	EAEAIRILTSILNIR	1	1	94.7535	43980.7	47621.4	15.4246	15.5393	0.1131	0.1131	-1.08278	0.477749	0.999398
2	IPI00291200.1	Nuclear_pore_complex_protein_Nup133	SDLLSPLLSLGQYLWAASLAEK	1	1	99.8278	4310.08	4385.14	12.0735	12.0984	0.09732	0.09732	-1.01741	0.857396	0.999398
2	IPI00291316.5	Rho\/rac_guanine_nucleotide_exchange_factor_(GEF)_2	LVNLYGLLHGLQAAVAQQDTLMEAR	1	1	98.9176	6919.97	7009.91	12.7566	12.7752	0.05746	0.05746	-1.013	0.819965	0.999398
2	IPI00291646.2	methylenetetrahydrofolate_dehydrogenase_(NADP+_dependent)_1-like	QGFGNLPICMAK	1	1	94.9918	19745.2	19911.1	14.2692	14.2813	0.05517	0.05517	-1.0084	0.87792	0.999398
2	IPI00292499.4	heat_shock_70kDa_protein_14_isoform_1	VLSTNTDDNIGGAHFTETLAQYLASEFQR	1	1	99.9502	9827.05	9317.9	13.2625	13.1858	0.1024	0.1024	1.05464	0.599507	0.999398
2	IPI00292657.3	NADP-dependent_leukotriene_B4_12-hydroxydehydrogenase	MPAAFMGMLK	1	1	97.0914	7781.91	7602.18	12.9259	12.8922	0.08344	0.08344	1.02364	0.776765	0.999398
2	IPI00293350.3	Translin-associated_protein_X	VTPVDYLLGVADLTGELMR	1	1	100	7905.62	7656.63	12.9487	12.9025	0.05557	0.05557	1.03252	0.560567	0.999398
2	IPI00293474.1	Eucaryotic_translation_initiation_factor_4G_isoform_1_(Fragment)	DITEEIMSGAR	1	1	99.6914	22403.5	23190.5	14.4514	14.5012	0.08685	0.08685	-1.03513	0.687481	0.999398
2	IPI00293533.3	Nuclear_pore_glycoprotein_p62	ELEDLLSPLEELVK	1	1	95.6996	11687.1	11310.5	13.5126	13.4654	0.04652	0.04652	1.03329	0.477294	0.999398
2	IPI00293746.2	Isoform_1_of_Multiple_myeloma_tumor-associated_protein_2	EDFAEVCK	1	1	99.172	21714.2	21947.8	14.4064	14.4218	0.0471	0.0471	-1.01076	0.818057	0.999398
2	IPI00294158.1	Biliverdin_reductase_A_precursor	SGSLENVPNVGVNK	1	1	99.9401	10095	10455.6	13.3013	13.352	0.05003	0.05003	-1.03572	0.47882	0.999398
2	IPI00294787.2	RAD54-like_2	EPFEHESLLLNR	1	1	97.8488	16157.8	16350.2	13.9799	13.997	0.08181	0.08181	-1.0119	0.883525	0.999398
2	IPI00295851.3	Coatomer_subunit_beta	VLQDLVMDILR	1	1	99.5457	14253.1	14433.5	13.799	13.8171	0.04712	0.04712	-1.01266	0.786901	0.999398
2	IPI00295857.6	Coatomer_subunit_alpha	GVNWAAFHPTMPLIVSGADDR	1	1	99.9817	14708.4	15371.4	13.8444	13.908	0.05895	0.05895	-1.04508	0.450435	0.999398
2	IPI00295992.4	Isoform_2_of_ATPase_family_AAA_domain-containing_protein_3A	GLLLFVDEADAFLR	1	1	99.4296	7989.92	8010.48	12.964	12.9677	0.104	0.104	-1.00257	0.980032	0.999398
2	IPI00296370.2	Isoform_1_of_Leucine_carboxyl_methyltransferase_1	IESLEFLDEMELLEQLMR	1	1	99.8552	4575.18	4417.6	12.1596	12.109	0.05408	0.05408	1.03567	0.512709	0.999398
2	IPI00296441.4	Adenosine_deaminase	GIALPANTAEGLLNVIGMDKPLTLPDFLAK	1	1	98.764	8042.14	7534.04	12.9734	12.8792	0.05364	0.05364	1.06744	0.222578	0.999398
2	IPI00296913.1	ADP-sugar_pyrophosphatase	EQTADGVAVIPVLQR	1	1	99.9769	15228	15554.2	13.8944	13.925	0.05346	0.05346	-1.02142	0.688263	0.999398
2	IPI00297169.1	Lymphocyte_cytosolic_protein_2	PFSDKPSIPAG	1	1	92.677	12789.4	13057.8	13.6427	13.6726	0.08366	0.08366	-1.02099	0.801484	0.999398
2	IPI00297211.1	SWI/SNF-related_matrix-associated_actin-dependent_regulator_of_chromatin_subfamily_A_member_5	ELEEKEK	1	1	91.472	61122.2	57612.7	15.8994	15.8141	0.06208	0.06208	1.06092	0.337671	0.999398
2	IPI00297937.2	Isoform_2_of_Coiled-coil_domain-containing_protein_37	QLQLEDK	1	1	93.0193	45051.6	38975.3	15.4593	15.2503	0.2751	0.2751	1.1559	0.594437	0.999398
2	IPI00298237.7	Isoform_1_of_Tripeptidyl-peptidase_1_precursor	VPIPWVSGTSASTPVFGGILSLINEHR	1	2	99.9402	10676	10723.5	13.3821	13.3885	0.04927	0.04927	-1.00445	0.927297	0.999398
2	IPI00298520.3	Hypothetical_protein_DKFZp686M09245	NSNILEDLETLR	1	2	99.978	15764.1	15725.8	13.9444	13.9408	0.1613	0.1613	1.00244	0.987803	0.999398
2	IPI00298887.5	88_kDa_protein	SIVSELAGLLSAMEYVQK	1	1	99.8384	4389.38	4402.47	12.0998	12.1041	0.06443	0.06443	-1.00298	0.962673	0.999398
2	IPI00298971.1	Vitronectin_precursor	DVWGIEGPIDAAFTR	1	1	99.997	28276.9	28899.3	14.7873	14.8187	0.07692	0.07692	-1.02201	0.774428	0.999398
2	IPI00299254.3	Eukaryotic_translation_initiation_factor_5B	IPGMLIIDTPGHESFSNLR	1	1	99.8316	18687.1	19127.1	14.1898	14.2233	0.06815	0.06815	-1.02355	0.729599	0.999398
2	IPI00299402.1	Pyruvate_carboxylase,_mitochondrial_precursor	ELIPNIPFQMLLR	1	1	99.8095	7162.71	7397.94	12.8063	12.8529	0.05864	0.05864	-1.03284	0.577475	0.999398
2	IPI00299627.2	Dual_oxidase_2_precursor	GAPCPQPK	1	1	90.626	19252.3	19423.4	14.2327	14.2455	0.04487	0.04487	-1.00889	0.841705	0.999398
2	IPI00299977.1	14_kDa_phosphohistidine_phosphatase	QGCDCECLGGGR	1	1	99.9123	9843.9	9278.99	13.265	13.1798	0.1815	0.1815	1.06088	0.741706	0.999398
2	IPI00300074.3	Phenylalanyl-tRNA_synthetase_beta_chain	DLLFQALGR	1	1	98.6837	14747.4	13643.5	13.8482	13.7359	0.2393	0.2393	1.08091	0.742086	0.999398
2	IPI00300567.1	Isoform_1_of_3,2-trans-enoyl-CoA_isomerase,_mitochondrial_precursor	YCIGLNETQLGIIAPFWLK	1	1	99.8528	10535.7	10509.7	13.363	13.3594	0.06945	0.06945	1.00247	0.971275	0.999398
2	IPI00300990.5	Isoform_1_of_Uncharacterized_protein_C1orf77	EQLDNQLDAYMSK	1	1	93.9801	15315.5	16552.8	13.9027	14.0148	0.1006	0.1006	-1.08079	0.435755	0.999398
2	IPI00301058.4	Vasodilator-stimulated_phosphoprotein	SGGGGLMEEMNAMLAR	1	1	99.8817	33389.5	33241.3	15.0271	15.0207	0.06277	0.06277	1.00446	0.942763	0.999398
2	IPI00301323.1	ATP-dependent_RNA_helicase_DDX18	VPLSEFDFSWSK	1	1	94.527	30679.6	32629.6	14.905	14.9939	0.05823	0.05823	-1.06356	0.287507	0.999398
2	IPI00301395.4	Probable_serine_carboxypeptidase_CPVL_precursor	DLYSALIQFFQIFPEYK	1	1	96.2978	6372.21	6532.34	12.6376	12.6734	0.06077	0.06077	-1.02513	0.679444	0.999398
2	IPI00301434.4	BolA-like_protein_2_isoform_a	DLEAEHVEVEDTTLNR	1	2	99.9921	14979.1	15264	13.8707	13.8978	0.04677	0.04677	-1.01902	0.683518	0.999398
2	IPI00301518.5	Mob4B_protein	YIDYLMTWVQDQLDDETLFPSK	1	1	99.999	7422.12	7276.27	12.8576	12.829	0.05115	0.05115	1.02004	0.694545	0.999398
2	IPI00301579.3	Epididymal_secretory_protein_E1_precursor	SGINCPIQK	1	1	90.8797	53192	50413.7	15.6989	15.6215	0.05275	0.05275	1.05511	0.306473	0.999398
2	IPI00301844.2	Zinc_finger_and_homeodomain_protein_3	YPEEQLK	1	1	93.4771	35622.6	38947.2	15.1205	15.2492	0.07076	0.07076	-1.09333	0.206517	0.999398
2	IPI00302502.5	Hypothetical_protein_FLJ22761	AELEYGLK	1	1	92.6073	249336	260142	17.9277	17.9889	0.1021	0.1021	-1.04334	0.674205	0.999398
2	IPI00302688.6	OTTHUMP00000017171	DLLGTVWGGPANLEAIAK	1	1	98.841	9561.95	10113.9	13.2231	13.3041	0.06794	0.06794	-1.05773	0.40494	0.999398
2	IPI00303280.4	MAGUK_p55_subfamily_member_6	TSEFMPYVVFIAAPELETLR	1	1	99.9601	4754.83	4643.53	12.2152	12.181	0.08271	0.08271	1.02397	0.771877	0.999398
2	IPI00303292.1	Importin_alpha-1_subunit	YLVELGCIKPLCDLLTVMDSK	1	1	99.7761	10725.7	10108.5	13.3888	13.3033	0.06489	0.06489	1.06106	0.357707	0.999398
2	IPI00304409.3	Calcium-regulated_heat_stable_protein_1	LQAVEVVITHLAPGTK	1	1	99.7946	11555	10790.7	13.4962	13.3975	0.06807	0.06807	1.07083	0.311916	0.999398
2	IPI00305383.1	Ubiquinol-cytochrome-c_reductase_complex_core_protein_2,_mitochondrial_precursor	TIAQGNLSNTDVQAAK	1	1	99.9998	6972.84	6731.02	12.7675	12.7166	0.06393	0.06393	1.03593	0.576798	0.999398
2	IPI00305461.2	Inter-alpha-trypsin_inhibitor_heavy_chain_H2_precursor	IQPSGGTNINEALLR	1	1	99.7299	15995.2	17405.5	13.9654	14.0873	0.07201	0.07201	-1.08817	0.239139	0.999398
2	IPI00305719.7	selenium_binding_protein_1	NTGTEAPDYLATVDVDPK	1	1	99.9686	6537.96	6295.81	12.6746	12.6202	0.05474	0.05474	1.03846	0.486397	0.999398
2	IPI00305833.3	Smu-1_suppressor_of_mec-8_and_unc-52_protein_homolog	TLIDLYEQVVLELIELR	1	1	99.9978	4741.75	4924.2	12.2112	12.2657	0.06904	0.06904	-1.03848	0.580399	0.999398
2	IPI00306280.3	Density-regulated_protein	WPEVDDDSIEDLGEVK	1	1	97.2675	15868.5	15546.8	13.9539	13.9243	0.05162	0.05162	1.02069	0.688033	0.999398
2	IPI00306604.5	Integrin_alpha-5_precursor	PEAVLFPVSDWHPR	1	1	92.8691	11868.8	11177.3	13.5349	13.4483	0.1053	0.1053	1.06187	0.564528	0.999398
2	IPI00307209.3	Interferon_gamma_precursor	EAENLKK	1	1	92.4282	12960.6	13261.6	13.6618	13.695	0.06807	0.06807	-1.02323	0.732769	0.999398
2	IPI00328082.3	threonyl-tRNA_synthetase-like_2	AILGSVER	1	1	94.1933	15238.6	14826.8	13.8954	13.8559	0.06064	0.06064	1.02777	0.647646	0.999398
2	IPI00328268.8	EIF4G3_protein	FMLQDVIDLR	1	1	99.8784	13508	13425.4	13.7215	13.7127	0.1006	0.1006	1.00615	0.95077	0.999398
2	IPI00328293.2	Serine\/arginine_repetitive_matrix_1	EFMGELWPLLLSAQENIAGIPSAFLELK	1	1	99.9456	5741.64	5821.49	12.4872	12.5072	0.04038	0.04038	-1.01391	0.729201	0.999398
2	IPI00328415.11	cytochrome_b5_reductase_isoform_1	APEAWDYGQGFVNEEMIR	1	1	96.3431	32363.3	31584.2	14.9821	14.9469	0.05393	0.05393	1.02467	0.647631	0.999398
2	IPI00328540.1	DNA_cytosine_methyltransferase_3_alpha_isoform_c	KDGEEQEEPRGK	1	1	95.1828	3071.88	3070.33	11.5849	11.5842	0.1131	0.1131	1.0005	0.996412	0.999398
2	IPI00328762.4	ATP_binding_cassette,_sub-family_A_(ABC1),_member_13	TLVSVTK	1	1	93.4944	14584.7	14178.2	13.8322	13.7914	0.05343	0.05343	1.02867	0.592785	0.999398
2	IPI00328811.3	SLCO6A1_protein	FGGFRK	1	1	93.61	11704.3	11748	13.5148	13.5201	0.09295	0.09295	-1.00373	0.967641	0.999398
2	IPI00329338.2	Choline-phosphate_cytidylyltransferase_A	EFIGSFLEMFGPEGALK	1	1	99.9919	7331.13	7053.53	12.8398	12.7841	0.05645	0.05645	1.03936	0.489925	0.999398
2	IPI00329568.1	Isoform_1_of_WD_repeat_protein_31	TVVAYNWK	1	1	92.1686	16533.9	17374	14.0131	14.0846	0.05274	0.05274	-1.05081	0.344079	0.999398
2	IPI00329791.7	Probable_ATP-dependent_RNA_helicase_DDX46	TIAFLLPMFR	1	1	99.9177	7465.26	7581.13	12.866	12.8882	0.06069	0.06069	-1.01552	0.797185	0.999398
2	IPI00332656.3	29_kDa_protein	NFGIGQDIQPQ	1	1	93.5612	28869.8	29803.1	14.8173	14.8632	0.06451	0.06451	-1.03233	0.617948	0.999398
2	IPI00333010.6	SR-related_CTD_associated_factor_6	LLEETQLDMNEFDNLLQPIIDTCTK	1	1	99.9338	5339.7	5143.72	12.3825	12.3286	0.05358	0.05358	1.0381	0.481095	0.999398
2	IPI00333858.3	117_kDa_protein	VPTWSDFPSWAMELLVEK	1	1	99.9895	7390.18	7174.25	12.8514	12.8086	0.06438	0.06438	1.0301	0.641242	0.999398
2	IPI00337305.1	Isoform_1_of_Transmembrane_protease,_serine_9	IQKFPVGR	1	1	95.2944	413386	402070	18.6571	18.6171	0.05427	0.05427	1.02814	0.605055	0.999398
2	IPI00337494.7	Solute_carrier_family_25_(Mitochondrial_carrier;_phosphate_carrier),_member_24	DYFLFNPVTDIEEIIR	1	1	99.9818	5910.44	6302.83	12.5291	12.6218	0.1007	0.1007	-1.06639	0.519243	0.999398
2	IPI00337556.1	Isoform_1_of_Magnesium-dependent_phosphatase_1	TSEIEGANQLLELFDLFR	1	1	95.696	6082.49	5430.22	12.5704	12.4068	0.1019	0.1019	1.12012	0.263703	0.999398
2	IPI00337560.3	OTTHUMP00000016352	LAELEKEVG	1	1	92.6298	12903.3	11837.3	13.6554	13.5311	0.06824	0.06824	1.09005	0.205604	0.999398
2	IPI00337641.5	Isoform_1_of_Tetratricopeptide_repeat_protein_7B	GQIAELR	1	1	92.7604	24793.9	24530.9	14.5977	14.5823	0.07173	0.07173	1.01072	0.880286	0.999398
2	IPI00373857.1	12_kDa_protein	SDGIYIINLK	1	1	95.9558	61657.3	63352.1	15.912	15.9511	0.04315	0.04315	-1.02749	0.525538	0.999398
2	IPI00374316.4	PREDICTED:_similar_to_Protein_C6orf115	CANLFEALVGTLK	1	1	99.9999	15443.2	14371.2	13.9147	13.8109	0.1143	0.1143	1.07459	0.524901	0.999398
2	IPI00374362.5	54_kDa_protein	NITWTLSNLCR	1	1	99.8492	36763.6	33431.2	15.166	15.0289	0.1131	0.1131	1.09968	0.397233	0.999398
2	IPI00375462.1	Isoform_2_of_Splicing_factor,_arginine/serine-rich_12	TLFSFLGEIEELR	1	1	99.7064	8619.68	8763.01	13.0734	13.0972	0.08257	0.08257	-1.01663	0.839697	0.999398
2	IPI00382931.2	Placenta_immunoregulatory_factor_PLIF	IFLQDIK	1	1	93.972	11666.7	11189.9	13.5101	13.4499	0.05405	0.05405	1.04261	0.436126	0.999398
2	IPI00383000.2	26_kDa_protein	VPSLVGSFLR	1	1	97.412	23061.6	23367.9	14.4932	14.5122	0.04465	0.04465	-1.01328	0.764801	0.999398
2	IPI00383046.2	carboxymethylenebutenolidase-like	NLIEWLNK	1	1	96.1365	13389.7	13896.7	13.7088	13.7625	0.09699	0.09699	-1.03787	0.698151	0.999398
2	IPI00383105.3	Isoform_1_of_Chromodomain-helicase-DNA-binding_protein_9	EDVDLAK	1	1	90.495	30659.2	30578.4	14.904	14.9002	0.1064	0.1064	1.00264	0.979951	0.999398
2	IPI00383360.1	PRO1472	IIEVHVEK	1	1	90.2539	13280.4	12958.6	13.697	13.6616	0.03902	0.03902	1.02483	0.525477	0.999398
2	IPI00383952.1	Isoform_2_of_MIR-interacting_saposin-like_protein_precursor	ALVDELEWEIAQVDPK	1	1	99.9934	14511.1	14287.7	13.8249	13.8025	0.06507	0.06507	1.01564	0.809156	0.999398
2	IPI00385121.1	Isoform_3_of_BH3-interacting_domain_death_agonist	ELDALGHELPVLAPQWEGYDELQTDGNR	1	1	99.8331	10797.8	10818.6	13.3984	13.4012	0.06787	0.06787	-1.00193	0.977076	0.999398
2	IPI00385156.1	D-myo-inositol-3-phosphate_synthase	VSFCTDMDPEPQTFHPVLSLLSFLFK	1	1	99.5856	5495.55	5406.97	12.424	12.4006	0.1304	0.1304	1.01638	0.899547	0.999398
2	IPI00386189.2	Isoform_1_of_NMDA_receptor-regulated_protein_1	NLQTCMEVLEALYDGSLGDCK	1	1	99.9927	51259.8	47806.1	15.6455	15.5449	0.0865	0.0865	1.07224	0.416155	0.999398
2	IPI00386211.3	family_with_sequence_similarity_44,_member_A	CAESLQPVAAAVEER	1	1	92.6952	9778.92	8870.54	13.2555	13.1148	0.07597	0.07597	1.1024	0.198788	0.999398
2	IPI00386354.1	CDNA_FLJ14048_fis,_clone_HEMBA1006650,_weakly_similar_to_ARP2/3_COMPLEX_20_KD_SUBUNIT	ELLLQPVTISR	1	2	99.7259	326248	309979	18.3156	18.2418	0.11	0.11	1.05248	0.637972	0.999398
2	IPI00386755.2	ERO1-like_protein_alpha_precursor	RPLNPLASGQGTSEENTFYSWLEGLCVEK	1	1	99.2752	10652.8	9895.39	13.3789	13.2725	0.09525	0.09525	1.07654	0.434776	0.999398
2	IPI00386819.1	Vacuolar_ATP_synthase_catalytic_subunit_A,_osteoclast_isoform	LAEMPADSGYPAYLGAR	1	1	99.9809	34926.7	28628.2	15.092	14.8051	0.2141	0.2141	1.22001	0.34972	0.999398
2	IPI00395694.1	Isoform_2_of_Transportin-3	YSNDVTSLPFLLEILTVLPEEVHSR	1	1	99.838	5940.41	5583.91	12.5363	12.4471	0.04903	0.04903	1.06384	0.206102	0.999398
2	IPI00395769.2	Isoform_Heart_of_ATP_synthase_gamma_chain,_mitochondrial_precursor	SEVATLTAAGK	1	1	93.7253	72779	71554.5	16.1512	16.1268	0.08995	0.08995	1.01711	0.848478	0.999398
2	IPI00395866.1	SCUBE1_protein	QFNATSVADVDK	1	1	92.7594	73177	74856.9	16.1591	16.1918	0.02556	0.02556	-1.02296	0.370992	0.999398
2	IPI00396166.1	KIAA1946	EKTFIK	1	1	93.0013	38353.7	40540.7	15.2271	15.3071	0.05126	0.05126	-1.05702	0.277072	0.999398
2	IPI00396468.3	36_kDa_protein	AGGFLMK	1	1	95.1445	20239.4	20575.3	14.3049	14.3286	0.05326	0.05326	-1.01659	0.75444	0.999398
2	IPI00397732.1	CDNA_FLJ45949_fis,_clone_PLACE7007973	PFSMQDLSQVK	1	1	90.0679	22516.6	22495.8	14.4587	14.4574	0.2609	0.2609	1.00092	0.997137	0.999398
2	IPI00399318.1	epsilon_subunit_of_coatomer_protein_complex_isoform_b	MQDLDEDATLTQLATAWVSLATGGEK	1	2	99.998	10395	10393.6	13.3436	13.3434	0.03587	0.03587	1.00014	0.996872	0.999398
2	IPI00401264.5	Thioredoxin_domain-containing_protein_4_precursor	EITSLDTENIDEILNNADVALVNFYADWCR	1	2	95.7592	3977.81	4156.03	11.9578	12.021	0.06265	0.06265	-1.0448	0.480051	0.999398
2	IPI00409671.1	DEAD_box_polypeptide_42_protein	VVQGDIGEANEDVTQIVEILHSGPSK	1	1	98.9524	14755.2	14898.3	13.8489	13.8629	0.05436	0.05436	-1.0097	0.857273	0.999398
2	IPI00410575.1	Isoform_1_of_Homeobox_protein_SIX5	VIINGLALGEASSLGPLLLTGGGGAPP	1	1	94.2679	21957.8	23768.4	14.4224	14.5368	0.0815	0.0815	-1.08246	0.327912	0.999398
2	IPI00411636.1	Isoform_1_of_Beta-catenin-like_protein_1	ELLGELDGIDVLLQQLSVFK	1	1	99.9983	5930.06	5464.09	12.5338	12.4158	0.07065	0.07065	1.08528	0.245083	0.999398
2	IPI00411937.3	Nucleolar_protein_Nop56	MSQVAPSLSALIGEAVGAR	1	1	99.9998	11714.5	11809.8	13.516	13.5277	0.0723	0.0723	-1.00814	0.909585	0.999398
2	IPI00412314.3	Protein	MLKVDLNIQ	1	1	93.757	26924.4	26529.8	14.7166	14.6953	0.04366	0.04366	1.01488	0.732099	0.999398
2	IPI00412498.1	Nicotinate_phosphoribosyltransferase_domain_containing_1	SGLPNFLAVALALGELGYR	1	1	99.7629	5517.57	6125.91	12.4298	12.5807	0.08944	0.08944	-1.11026	0.240709	0.999398
2	IPI00412987.6	GMFB_protein	LVVLDEELEGISPDELKDELPER	1	1	99.7699	21138.2	21321.1	14.3676	14.38	0.05053	0.05053	-1.00865	0.86286	0.999398
2	IPI00413007.1	Full-length_cDNA_5-PRIME_end_of_clone_CS0DF026YA16_of_Fetal_brain_of_Homo_sapiens_(Fragment)	NEFIGLQLLDVLAR	1	1	99.4822	6094.62	5891.27	12.5733	12.5244	0.0704	0.0704	1.03452	0.625896	0.999398
2	IPI00413151.1	HERV-K_6q14.1_provirus_ancestral_Env_polyprotein_precursor	AVQNWLVEVPIVSPICR	1	1	95.1309	3332.82	3489.66	11.7025	11.7689	0.06856	0.06856	-1.04706	0.498222	0.999398
2	IPI00413271.3	Isoform_1_of_CRSP_complex_subunit_3	CPVLEDQLVDLVVYAMER	1	1	91.4204	5513.3	5469.8	12.4287	12.4173	0.09544	0.09544	1.00795	0.932993	0.999398
2	IPI00413318.3	CDNA_FLJ40287_fis,_clone_TESTI2027909,_highly_similar_to_5'-AMP-_ACTIVATED_PROTEIN_KINASE,_GAMMA-1_SUBUNIT	GIVSLSDILQALVLTGGEK	1	1	99.9913	6398.15	6783.27	12.6434	12.7278	0.05846	0.05846	-1.06019	0.314556	0.999398
2	IPI00413611.1	DNA_topoisomerase_1	CDFTQMSQYFK	1	1	95.9928	18529.6	17511.8	14.1775	14.096	0.1538	0.1538	1.05812	0.710089	0.999398
2	IPI00414315.8	Isoform_1_of_Epidermal_growth_factor_receptor_kinase_substrate_8-like_protein_2	ETQILNCALDDIEWFVAR	1	1	99.8461	7257.66	6961.4	12.8253	12.7652	0.07956	0.07956	1.04256	0.596355	0.999398
2	IPI00414458.3	Isoform_1_of_Protein_C10orf119	CMIQDMFDPEFYMGVYETVNQNTK	1	1	99.9298	7132.61	7114.1	12.8002	12.7965	0.06714	0.06714	1.0026	0.968729	0.999398
2	IPI00414717.1	golgi_apparatus_protein_1	MECLIQNKHQK	1	1	92.8998	19009.4	19207.1	14.2144	14.2294	0.08657	0.08657	-1.0104	0.9036	0.999398
2	IPI00418408.1	Cytochrome_P450	NLGLGK	1	1	91.5225	11680	12087.7	13.5117	13.5612	0.0734	0.0734	-1.03491	0.636345	0.999398
2	IPI00418823.4	Pseudogene_candidate	LNLVQR	1	1	93.6807	66301.9	67737.1	16.0168	16.0477	0.02882	0.02882	-1.02165	0.453402	0.999398
2	IPI00419203.1	CDNA_FLJ41066_fis,_clone_TRACH2009310,_weakly_similar_to_SERINE/THREONINE-PROTEIN_KINASE_D1044.3_IN_CHROMOSOME_III	LILPNKQK	1	1	92.9401	342970	335732	18.3877	18.357	0.05692	0.05692	1.02156	0.704556	0.999398
2	IPI00419844.3	U4/U6.U5_tri-snRNP-associated_protein_2	FYCLPDNYEIIDSSLEDITYVLKPTFTK	1	1	95.79	5963.49	6192.3	12.5419	12.5963	0.03724	0.03724	-1.03837	0.309227	0.999398
2	IPI00436518.1	Benzodiazepine_receptor_ligand	TQPTDEEMLFIYSHFK	1	1	99.9799	7973.25	8080.32	12.961	12.9802	0.06331	0.06331	-1.01343	0.831021	0.999398
2	IPI00442051.1	CDNA_FLJ16750_fis,_clone_ADRGL2011190,_highly_similar_to_cGMP-_dependent_3',5'-cyclic_phosphodiesterase	FCLMVKK	1	1	96.8817	14488.3	14070.1	13.8226	13.7803	0.04077	0.04077	1.02973	0.468333	0.999398
2	IPI00442865.1	Hypothetical_protein_FLJ26488	PMTRPALLDIT	1	1	90.3755	9932.96	10222.6	13.278	13.3195	0.08997	0.08997	-1.02916	0.746338	0.999398
2	IPI00443024.1	Hypothetical_protein_FLJ26089	SPVLIAK	1	1	94.7918	21774.5	22279.1	14.4104	14.4434	0.05531	0.05531	-1.02317	0.675121	0.999398
2	IPI00444704.2	Isoform_2_of_G-rich_sequence_factor_1	GLPFQANAQDIINFFAPLKPVR	1	1	93.411	9905.73	9857.81	13.274	13.2671	0.06575	0.06575	1.00486	0.940434	0.999398
2	IPI00446514.1	CDNA_FLJ41529_fis,_clone_BRTHA2014792,_weakly_similar_to_ENHANCER_OF_ZESTE	CSGFLGAK	1	1	93.0454	19468.8	20758.2	14.2489	14.3414	0.06859	0.06859	-1.06623	0.346556	0.999398
2	IPI00448607.1	FLJ46266_protein_(Fragment)	YLQKAKTR	1	1	95.0361	19818.6	19852.5	14.2746	14.277	0.04644	0.04644	-1.00171	0.970256	0.999398
2	IPI00456492.2	Isoform_1_of_Rootletin	LALLEEAR	1	1	94.9445	34398.5	34881.9	15.0701	15.0902	0.0799	0.0799	-1.01405	0.859582	0.999398
2	IPI00456750.2	Niban-like_protein	TDMDQIITSK	1	1	96.3652	134352	139702	17.0357	17.092	0.08703	0.08703	-1.03982	0.649913	0.999398
2	IPI00465233.1	DJ1014D13.1_protein	LAGFLDLTEQEFR	1	1	99.8321	28195.1	27352.6	14.7832	14.7394	0.06602	0.06602	1.0308	0.642071	0.999398
2	IPI00465294.2	Cell_division_cycle_5-like_protein	ILQEAQNLMALTNVDTPLK	1	1	99.5484	12246.7	12816.3	13.5801	13.6457	0.07479	0.07479	-1.04651	0.539107	0.999398
2	IPI00465431.6	Galectin-3	IQVLVEPDHFK	1	1	93.256	11505.7	11669.1	13.4901	13.5104	0.05992	0.05992	-1.0142	0.81165	0.999398
2	IPI00472164.2	Wiskott-Aldrich_syndrome_protein_family_member_2	YAEDIFGELFTQANTFASR	1	1	98.8513	15894.8	15386.1	13.9563	13.9093	0.0842	0.0842	1.03306	0.695839	0.999398
2	IPI00478521.4	FLJ39378_protein	TSPQPESGIKR	1	1	95.9875	25201.1	26072.4	14.6212	14.6702	0.0717	0.0717	-1.03457	0.631585	0.999398
2	IPI00479143.2	Pericentrin	NEETAQVVR	1	1	98.6546	69900.9	73956.1	16.093	16.1744	0.04557	0.04557	-1.05801	0.214897	0.999398
2	IPI00479281.3	PREDICTED:_similar_to_ribosomal_protein_S2	TYSYLTPDLWK	1	1	99.9421	52453.6	52419.6	15.6788	15.6778	0.03343	0.03343	1.00065	0.984326	0.999398
2	IPI00514622.2	Ran-binding_protein_6	FVPYYDIFMPSLK	1	1	99.7343	16345.2	16682.1	13.9966	14.026	0.08969	0.08969	-1.02061	0.817822	0.999398
2	IPI00515043.2	Potassium_channel,_subfamily_K,_member_1	LLNLAVR	1	1	92.5667	19556.2	19665	14.2553	14.2633	0.04731	0.04731	-1.00556	0.905424	0.999398
2	IPI00549343.2	Vesicle-associated_membrane_protein_3	ADALQAGASQFETSAAK	1	1	99.9271	8384.11	8300.48	13.0334	13.019	0.0542	0.0542	1.01008	0.851406	0.999398
2	IPI00549389.3	Protein_of_unknown_function_DUF858,_methyltransferase-like_family_protein	DNMAQEGVILDDVDSSVCR	1	1	99.9635	13558.8	13760.8	13.7269	13.7483	0.05038	0.05038	-1.0149	0.766352	0.999398
2	IPI00549861.2	CDNA_FLJ13369_fis,_clone_PLACE1000610,_weakly_similar_to_MSN5_PROTEIN	SAILGLPQPLLELNDSPVFK	1	1	99.9634	9139.45	9159.81	13.1579	13.1611	0.07735	0.07735	-1.00223	0.976744	0.999398
2	IPI00550192.1	X-prolyl_aminopeptidase_(aminopeptidase_P)_3,_putative	AILFVPR	1	1	94.9036	48478	49088.1	15.565	15.5831	0.02516	0.02516	-1.01259	0.615207	0.999398
2	IPI00550766.1	NNP-1_protein	QIEELLELLMTEILHPSSQAPNGVK	1	1	93.3633	5673.09	5665.24	12.4699	12.4679	0.05969	0.05969	1.00138	0.981259	0.999398
2	IPI00550821.2	Isoform_1_of_Cleavage_and_polyadenylation_specificity_factor_7	AVSGASAGDYSDAIETLLTAIAVIK	1	1	100	5090.37	4924.68	12.3136	12.2658	0.04541	0.04541	1.03365	0.462017	0.999398
2	IPI00552545.3	Dedicator_of_cytokinesis_protein_8	EILEFPTR	1	1	91.5726	9781.36	9531.25	13.2558	13.2184	0.09421	0.09421	1.02624	0.780714	0.999398
2	IPI00553131.2	UDP-glucose_4-epimerase	IYNLGTGTGYSVLQMVQAMEK	1	1	99.988	30375.5	30824.9	14.8906	14.9118	0.1509	0.1509	-1.0148	0.921473	0.999398
2	IPI00553177.1	Alpha-1-antitrypsin_precursor	INDYVEK	1	1	90.218	38204.3	35379.9	15.2214	15.1106	0.118	0.118	1.07983	0.511074	0.999398
2	IPI00554752.1	cAMP-dependent_protein_kinase_type_II-beta_regulatory_subunit	NLDPEQMSQVLDAMFEK	1	1	99.9999	8557.7	8403.6	13.063	13.0368	0.05178	0.05178	1.01834	0.722441	0.999398
2	IPI00556589.3	PREDICTED:_similar_to_40S_ribosomal_protein_S28	EGDVLTLLESER	1	1	100	185209	180695	17.4988	17.4632	0.02736	0.02736	1.02498	0.363832	0.999398
2	IPI00646105.2	Pyrroline-5-carboxylate_reductase-like	AATMSAVEAATCR	1	1	93.772	34919.8	37813.2	15.0918	15.2066	0.206	0.206	-1.08286	0.695722	0.999398
2	IPI00646703.1	Spastic_ataxia_of_Charlevoix-Saguenay	MSIIDK	1	1	91.2615	33959.5	35046.3	15.0515	15.097	0.03273	0.03273	-1.032	0.3327	0.999398
2	IPI00647217.2	Superkiller_viralicidic_activity_2-like_2	GEMQVVPVLVHLLSAISSVR	1	1	95.0932	4367.36	4677.32	12.0925	12.1915	0.1294	0.1294	-1.07097	0.59224	0.999398
2	IPI00647650.3	Eukaryotic_translation_initiation_factor_3_subunit_3	NLQLLMDRVDEMSQDIVK	1	1	93.8685	23051	25133.8	14.4925	14.6173	0.1203	0.1203	-1.09035	0.468051	0.999398
2	IPI00657839.1	hypothetical_protein_LOC54875	TELIQK	1	1	92.0567	10335.4	10917	13.3353	13.4143	0.06158	0.06158	-1.05628	0.370439	0.999398
2	IPI00719672.1	16_kDa_protein	IFLQDIK	1	1	93.972	11666.7	11189.9	13.5101	13.4499	0.05405	0.05405	1.04261	0.436126	0.999398
2	IPI00743579.2	PREDICTED:_hypothetical_protein	VAAGTLLR	1	1	93.9841	23211.1	23605.1	14.5025	14.5268	0.07269	0.07269	-1.01697	0.814586	0.999398
2	IPI00744323.1	18_kDa_protein	PITEMIPGILSQLGADSLTSLR	1	1	99.6439	9090.4	8924.67	13.1501	13.1236	0.08343	0.08343	1.01857	0.823262	0.999398
2	IPI00745518.1	Microtubule-associated_protein_4_isoform_1_variant_(Fragment)	GISEDSHLESLQDVGQSAAPTFMISPETVTGTGK	1	1	99.7802	9512.48	9767.74	13.2156	13.2538	0.1181	0.1181	-1.02683	0.820403	0.999398
2	IPI00745587.1	16_kDa_protein	ALVDGPCTQVR	1	1	99.9955	32214.3	33854.9	14.9754	15.0471	0.07578	0.07578	-1.05093	0.50791	0.999398
2	IPI00748219.1	Similar_to_Glyceraldehyde-3-phosphate_dehydrogenase,_liver	HLLALSRLWE	1	1	92.0056	16243.7	13239.1	13.9876	13.6925	0.3968	0.3968	1.22695	0.602219	0.999398
2	IPI00749222.5	22_kDa_protein	FVVVGDGAVGK	1	1	98.4922	8247.41	8923.69	13.0097	13.1234	0.1021	0.1021	-1.082	0.436258	0.999398
2	IPI00761105.2	PREDICTED:_similar_to_Ada2b_CG9638-PA,_isoform_A_isoform_3	ENKNLAGSKR	1	1	97.4596	40258.2	41171	15.297	15.3293	0.04483	0.04483	-1.02267	0.613075	0.999398
2	IPI00787097.1	PREDICTED:_similar_to_60S_ribosomal_protein_L26	VVQVYR	1	1	92.7815	14125.5	14237	13.786	13.7974	0.0932	0.0932	-1.00789	0.931936	0.999398
3	IPI00045491.2	Isoform_1_of_Gamma-tubulin_complex_component_6	TINLLK	2	2	83.447	14761	17375.4	13.8495	14.0848	0.0331	0.0331	-1.17712	1.38973e-05	0.00153487
3	IPI00018747.2	Isoform_1_of_Tripartite_motif-containing_protein_45	DLKDLK	2	2	84.708	12195.7	14114.5	13.5741	13.7849	0.04644	0.04644	-1.15734	0.00279426	0.104043
3	IPI00177728.3	Cytosolic_nonspecific_dipeptidase	TVFGVEPDLTR	4	4	88.595	12973.2	11607.2	13.6632	13.5027	0.03826	0.03826	1.11768	0.00532154	0.170633
3	IPI00152881.4	Shroom-related_protein	LDDKIK	2	2	88.614	13413.9	15353.5	13.7114	13.9063	0.05054	0.05054	-1.14459	0.00984065	0.255618
3	IPI00006093.2	Protein_FAM38A	YANIFIIK	2	2	88.72	18867.3	22988.7	14.2036	14.4886	0.07475	0.07475	-1.21844	0.0105965	0.263323
3	IPI00217687.2	Chromosome_16_open_reading_frame_50	VDGLMKR	2	2	86.693	23853	26959.3	14.5419	14.7185	0.05137	0.05137	-1.13023	0.020154	0.39266
3	IPI00065183.5	Isoform_A_of_Storkhead-box_protein_1	LIKHTVLMQ	2	2	81.554	59304.2	56782.2	15.8558	15.7932	0.02088	0.02088	1.04442	0.0406382	0.576498
3	IPI00018934.1	Isoform_1_of_Sodium_channel_protein_type_1_subunit_alpha	VFKLAK	2	2	78.911	26252.2	27942.7	14.6802	14.7702	0.0305	0.0305	-1.06439	0.0439906	0.583021
3	IPI00328753.1	Isoform_1_of_Kinectin	EVQDLK	2	2	83.978	19143.5	21685	14.2246	14.4044	0.06276	0.06276	-1.13276	0.0502135	0.60245
3	IPI00292393.4	Sodium_channel_protein_type_4_subunit_alpha	VFKLAK	2	2	78.911	26431.9	28162.7	14.69	14.7815	0.03623	0.03623	-1.06548	0.0825699	0.781155
3	IPI00002293.1	Synphilin-1	KTTPVR	2	2	76.851	19964.9	21673.4	14.2852	14.4036	0.04773	0.04773	-1.08558	0.0877675	0.793099
3	IPI00294148.7	PREDICTED:_hypothetical_protein_LOC23379	TLNILK	2	3	81.042	9393.49	10016.5	13.1974	13.2901	0.0372	0.0372	-1.06633	0.0867484	0.793099
3	IPI00024900.2	R31180_1	PSKSKIGK	2	2	79.533	27616.4	24012.9	14.7532	14.5515	0.08556	0.08556	1.15007	0.104168	0.825764
3	IPI00165579.6	PP856	TVFGVEPDLTR	3	3	88.595	14651.2	13187	13.8387	13.6868	0.06373	0.06373	1.11103	0.100557	0.825764
3	IPI00418361.3	Isoform_1_of_Ankyrin_repeat_and_SAM_domain-containing_protein_6	ISELNAGK	2	2	87.457	13131.8	10908.3	13.6808	13.4131	0.1106	0.1106	1.20383	0.0955387	0.825764
3	IPI00107531.1	Isoform_3_of_DNA_repair_protein_RAD50	DRLAKLNK	3	3	83.426	37689.7	39397.1	15.2019	15.2658	0.02839	0.02839	-1.0453	0.120106	0.858222
3	IPI00168806.2	Isoform_1_of_Myeloid/lymphoid_or_mixed-lineage_leukemia_protein_3_homolog	LEEQNGSK	2	2	84.889	29113.1	27242.1	14.8294	14.7335	0.04472	0.04472	1.06868	0.138434	0.887765
3	IPI00295502.5	Homolog_of_Mus_musculus_wizL_protein	HFISAEEVK	2	2	83.789	36672	32609.8	15.1624	14.993	0.08102	0.08102	1.12457	0.148048	0.914043
3	IPI00418271.3	Activator_interaction_domain_1_protein	NQKAGLGPR	2	2	78.545	24212.6	22099.7	14.5635	14.4317	0.06401	0.06401	1.0956	0.154295	0.929511
3	IPI00176581.5	Isoform_1_of_Fanconi_anemia_group_M_protein	SRDLFSVTFDLGFCS	2	2	89.384	29714.2	32137.5	14.8589	14.972	0.05534	0.05534	-1.08155	0.157055	0.94044
3	IPI00022229.1	Apolipoprotein_B-100_precursor	DIQDLK	4	4	86.224	17950.5	18656.5	14.1317	14.1874	0.02767	0.02767	-1.03934	0.163577	0.960613
3	IPI00217018.2	Isoform_1_of_Sterile_alpha_motif_domain-containing_protein_9	FYQDLK	2	2	89.772	15242.2	16068.8	13.8958	13.972	0.03891	0.03891	-1.05423	0.174663	0.975365
3	IPI00745465.1	Similar_to_HUS1_checkpoint_protein	DEILKGHVFMK	2	2	83.124	26006.2	24358.8	14.6666	14.5722	0.04779	0.04779	1.06763	0.170995	0.975365
3	IPI00002188.1	Brefeldin_A-inhibited_guanine_nucleotide-exchange_protein_1	EQEMSEIK	2	2	81.475	21746	20751.5	14.4085	14.3409	0.03697	0.03697	1.04792	0.204708	0.980637
3	IPI00006084.4	Cyclin_M2	VEVEAGK	2	2	86.207	31441.1	32809	14.9404	15.0018	0.03321	0.03321	-1.04351	0.199144	0.980637
3	IPI00022443.1	Alpha-fetoprotein_precursor	QKPQITEEQLEAVIADFSGLLEK	2	2	75.909	13035.1	13863.5	13.6701	13.759	0.04692	0.04692	-1.06355	0.188772	0.980637
3	IPI00023608.1	Fanconi_anemia_group_C_protein	ELLKELR	2	2	89.165	17311.3	18811.1	14.0794	14.1993	0.0653	0.0653	-1.08663	0.202529	0.980637
3	IPI00259858.3	Protein_FAM23A	RYIYR	2	2	86.518	16573.7	17929.5	14.0166	14.13	0.06486	0.06486	-1.0818	0.224232	0.994969
3	32458	unnamed_protein_product_[Homo_sapiens]	ASAELIEEEVAK	2	2	84.777	20017.3	19271.1	14.289	14.2342	0.03698	0.03698	1.03872	0.301608	0.998612
3	1142706	hORC2L_[Homo_sapiens]	SSLELFLLMH	2	2	87.09	49940.4	48872.7	15.6079	15.5767	0.07429	0.07429	1.02185	0.768345	0.998612
3	1154664	A-T_[Homo_sapiens]	MLVAESINR	2	2	86.618	9799.87	9974.03	13.2585	13.284	0.05452	0.05452	-1.01777	0.743584	0.998612
3	1654002	Sop2p-like_protein_[Homo_sapiens]	FSAYIK	2	2	81.886	38615.9	39889.8	15.2369	15.2837	0.05041	0.05041	-1.03299	0.515468	0.998612
3	5006445	AF128625_1_CDC42-binding_protein_kinase_beta_[Homo_sapiens]	RAYAVVCE	3	3	77.704	106777	103370	16.7042	16.6575	0.03481	0.03481	1.03296	0.348272	0.998612
3	7959297	KIAA1515_protein_[Homo_sapiens]	DIQDLK	2	2	86.224	8731.69	9502.13	13.092	13.214	0.07831	0.07831	-1.08823	0.277964	0.998612
3	27529740	KIAA0799_protein_[Homo_sapiens]	EGQEGTGR	2	2	84.249	10739.6	10825.3	13.3907	13.4021	0.08553	0.08553	-1.00798	0.925034	0.998612
3	IPI00000149.1	Isoform_1_of_Caspase-8_precursor	VCAQINKSLLK	2	2	84.34	26378.5	25193.5	14.6871	14.6208	0.05881	0.05881	1.04704	0.430469	0.998612
3	IPI00000807.1	Isoform_1_of_Myosin-5A	YLLEKSR	2	2	84.69	46494.3	46188	15.5048	15.4952	0.1009	0.1009	1.00663	0.947116	0.998612
3	IPI00002127.5	Heat_shock_regulated-1	QQGNTVLK	3	3	78.703	25962.7	26242.8	14.6642	14.6796	0.04833	0.04833	-1.01079	0.82213	0.998612
3	IPI00002150.3	AP-4_complex_subunit_beta-1	DMAVRDR	3	3	81.232	21232	21085.7	14.374	14.364	0.03355	0.03355	1.00694	0.834702	0.998612
3	IPI00002880.3	CDNA_FLJ13842_fis,_clone_THYRO1000793	GSKHQTNLK	2	2	88.511	14945	13668.6	13.8674	13.7386	0.1586	0.1586	1.09338	0.569289	0.998612
3	IPI00003765.1	Calpain-7	VFYYK	2	2	82.082	19729.2	19989.2	14.268	14.2869	0.0441	0.0441	-1.01318	0.763763	0.998612
3	IPI00005651.3	Importin-13	FLCER	2	2	88.764	45954	47286.8	15.4879	15.5291	0.03426	0.03426	-1.029	0.400229	0.998612
3	IPI00006091.2	Isoform_4_of_Dystrophin	KQTENPK	2	2	77.757	23158.3	23687.9	14.4992	14.5319	0.06062	0.06062	-1.02287	0.705828	0.998612
3	IPI00007856.1	Myosin_heavy_chain,_skeletal_muscle,_adult_2	MAAEALR	2	2	88.441	42767.8	43032.9	15.3842	15.3932	0.07074	0.07074	-1.0062	0.929487	0.998612
3	IPI00009066.3	PREDICTED:_similar_to_protein_tyrosine_phosphatase,_receptor_type,_Q_isoform_1_precursor	FTVETR	2	2	86.161	12251.6	11881.2	13.5807	13.5364	0.05411	0.05411	1.03117	0.56633	0.998612
3	IPI00010182.3	Endozepine	WDAWNELK	2	2	89.399	20258.6	21172.4	14.3062	14.3699	0.0431	0.0431	-1.04511	0.303309	0.998612
3	IPI00010304.1	Serpin_B10	YLEDMK	2	2	83.75	42125.8	42211.1	15.3624	15.3653	0.03158	0.03158	-1.00203	0.948223	0.998612
3	IPI00011675.1	Isoform_Sp100-HMG_of_Nuclear_autoantigen_Sp-100	GKFEDMAK	2	3	88.31	11056.3	11734.2	13.4326	13.5184	0.08177	0.08177	-1.06131	0.4627	0.998612
3	IPI00014440.3	Peroxisomal_membrane_protein_PMP34	FPSLLLVFNPAIQ	2	2	81.322	52097.4	48299	15.6689	15.5597	0.08228	0.08228	1.07864	0.354161	0.998612
3	IPI00016287.5	Threonine_synthase-like_1	DILEK	2	2	79.562	13215.4	13575.2	13.6899	13.7287	0.06695	0.06695	-1.02723	0.684659	0.998612
3	IPI00017290.3	Hypothetical_protein_FLJ20707	TLSNMGILPALEVILGMDDTQVR	2	2	89.513	14332.4	14197.5	13.807	13.7933	0.03666	0.03666	1.0095	0.793919	0.998612
3	IPI00018353.2	Isoform_1_of_Cohesin_subunit_SA-3	LLILILK	2	2	79.562	50367.6	51308.7	15.6202	15.6469	0.03125	0.03125	-1.01869	0.549373	0.998612
3	IPI00019282.1	Melanoma_antigen_preferentially_expressed_in_tumors	VDLFLK	2	2	79.873	15085.2	15025.4	13.8808	13.8751	0.06003	0.06003	1.00398	0.946591	0.998612
3	IPI00020546.2	Ash1	VLSSLKEK	2	2	80.867	64640.2	58608.7	15.9801	15.8388	0.09027	0.09027	1.10291	0.275632	0.998612
3	IPI00020903.3	Isoform_1_of_AF4/FMR2_family_member_2	MEVQMK	2	2	83.083	16493.7	17350.6	14.0096	14.0827	0.04236	0.04236	-1.05195	0.230573	0.998612
3	IPI00022215.1	Activity-dependent_neuroprotector	NKNDGLKPK	2	2	76.976	19315.8	19151	14.2375	14.2251	0.05545	0.05545	1.0086	0.875632	0.998612
3	IPI00022430.1	Glyceraldehyde-3-phosphate_dehydrogenase,_testis-specific	VSVVDLTCR	3	3	89.578	35948	35779	15.1336	15.1268	0.02825	0.02825	1.00472	0.865896	0.998612
3	IPI00022865.1	Cyclin-A2	MEVKCK	2	2	78.146	44723	44357	15.4487	15.4369	0.09015	0.09015	1.00825	0.926427	0.998612
3	IPI00023283.3	Isoform_2_of_Titin	VAKLTIR	6	6	88.049	24304.4	23949.2	14.5689	14.5477	0.02971	0.02971	1.01483	0.616274	0.998612
3	IPI00023340.1	Histone_acetyltransferase_MYST3	TVLEQLELSVK	2	2	89.568	14173.5	15401.8	13.7909	13.9108	0.08374	0.08374	-1.08666	0.318096	0.998612
3	IPI00023442.1	S._cerevisiae_SEC31-like_2	KNEPIIK	2	2	84.026	12641.2	12931.1	13.6258	13.6586	0.04686	0.04686	-1.02294	0.624545	0.998612
3	IPI00023711.1	Envoplakin	GSQGKGSPK	2	2	79.788	43706.4	43995.5	15.4156	15.4251	0.05558	0.05558	-1.00661	0.90436	0.998612
3	IPI00023832.2	SH3_and_PX_domains_2B	DIIEK	2	2	78.513	10717	10608.7	13.3876	13.373	0.06566	0.06566	1.01021	0.875455	0.998612
3	IPI00024234.1	Phosphatidate_cytidylyltransferase_1	MLLVLGIQ	2	2	81.748	30293.8	29181.1	14.8867	14.8327	0.03585	0.03585	1.03813	0.29406	0.998612
3	IPI00024466.1	UDP-glucose_ceramide_glucosyltransferase-like_1_isoform_1	KIIKVK	2	2	88.183	9134.97	9572.94	13.1572	13.2247	0.05576	0.05576	-1.04794	0.397243	0.998612
3	IPI00024684.1	Interferon-induced_GTP-binding_protein_Mx2	TIGILTKPD	2	2	83.721	39199.7	37809.7	15.2586	15.2065	0.1208	0.1208	1.03676	0.76229	0.998612
3	IPI00026262.3	Isoform_1_of_Ras_GTPase-activating_protein_1	GAQQHVLKK	2	2	85.773	14062.6	13811.4	13.7796	13.7536	0.07969	0.07969	1.01818	0.818863	0.998612
3	IPI00027445.1	Histidyl-tRNA_synthetase_homolog	YDGLVGMFDPK	2	2	89.907	38868.5	39445.8	15.2463	15.2676	0.07876	0.07876	-1.01485	0.849614	0.998612
3	IPI00027481.1	Multidrug_resistance_protein_1	FAIIFSK	2	2	81.53	22798.2	23146.5	14.4766	14.4985	0.03479	0.03479	-1.01528	0.659276	0.998612
3	IPI00029107.1	Werner_syndrome_ATP-dependent_helicase	KLMDKTK	2	2	88.378	29571.3	28424.2	14.8519	14.7948	0.04584	0.04584	1.04036	0.38447	0.998612
3	IPI00030012.3	Hypothetical_protein	LEEIMK	2	2	87.841	44427.9	43299.1	15.4392	15.4021	0.04964	0.04964	1.02607	0.600176	0.998612
3	IPI00043560.3	t-SNARE_domain-containing_protein_1	CARCWT	2	2	77.943	13845.9	13149.5	13.7572	13.6827	0.09767	0.09767	1.05297	0.593164	0.998612
3	IPI00044751.4	M-phase_phosphoprotein_1	QGCIMQ	3	3	89.637	23581.9	24316.5	14.5254	14.5696	0.05007	0.05007	-1.03115	0.53596	0.998612
3	IPI00141318.1	P63_protein	LSSLDNLK	2	2	77.341	23094.2	23184.3	14.4952	14.5009	0.03376	0.03376	-1.0039	0.907025	0.998612
3	IPI00145805.1	Isoform_1_of_TRAF2_and_NCK-interacting_protein_kinase	FLCER	2	2	88.764	45395	46652.7	15.4702	15.5097	0.0346	0.0346	-1.02771	0.425724	0.998612
3	IPI00166184.1	CDNA_FLJ40584_fis,_clone_THYMU2008149,_weakly_similar_to_Homo_sapiens_ICB-1_mRNA._(Fragment)	LTLAEER	2	2	79.66	19211.4	18645.8	14.2297	14.1866	0.04657	0.04657	1.03033	0.516883	0.998612
3	IPI00168529.2	hypothetical_protein_LOC126859_isoform_2	FEDAYEKL	2	2	81.569	28091.2	28034.5	14.7778	14.7749	0.04147	0.04147	1.00202	0.960592	0.998612
3	IPI00175416.7	Phospholipase_C-eta1b	GLFNKNPR	2	2	79.093	24940.4	25870.6	14.6062	14.659	0.0591	0.0591	-1.0373	0.531321	0.998612
3	IPI00176312.6	167_kDa_protein	FILNDLNKI	2	2	81.583	16213.1	16418	13.9849	14.003	0.05309	0.05309	-1.01264	0.810696	0.998612
3	IPI00181824.1	Isoform_2_of_Vacuolar_protein_sorting_protein_53	VDVSLIER	2	2	83.499	17824.4	17149.6	14.1216	14.0659	0.1117	0.1117	1.03935	0.726632	0.998612
3	IPI00183964.4	Hypothetical_protein_DKFZp434F0621	IIGCIISGITL	2	2	85.05	28110.8	26874.9	14.7788	14.714	0.08235	0.08235	1.04599	0.580985	0.998612
3	IPI00185036.4	Myosin_IIIA	YLLEKSR	2	2	84.69	30800.8	30342.6	14.9107	14.8891	0.07246	0.07246	1.0151	0.8341	0.998612
3	IPI00186448.5	PREDICTED:_similar_to_zinc_finger_protein_469	RTETLLPGPR	2	2	87.746	20670.4	20447.7	14.3353	14.3197	0.04414	0.04414	1.01089	0.803736	0.998612
3	IPI00217996.1	voltage_gated_channel_like_1	RSVDIR	2	2	81.315	9835.24	10587.5	13.2637	13.3701	0.07432	0.07432	-1.07649	0.318446	0.998612
3	IPI00219585.3	Isoform_2_of_6-phosphofructokinase,_muscle_type	EALKLR	2	2	89.636	20370.9	20502.3	14.3142	14.3235	0.04491	0.04491	-1.00645	0.884769	0.998612
3	IPI00239405.3	Isoform_1_of_Nesprin-2	LSLQDGTLKKILALAK	5	5	82.563	28850.3	27704.4	14.8163	14.7578	0.04995	0.04995	1.04136	0.413287	0.998612
3	IPI00247295.3	Isoform_4_of_Nesprin-1	ADLLETGQEK	2	2	89.126	9468.92	9283.57	13.209	13.1805	0.06679	0.06679	1.01996	0.764441	0.998612
3	IPI00289776.2	Isoform_1_of_Probable_ubiquitin_ligase_protein_MYCBP2	LAECIGK	2	2	86.218	19943.9	19803.9	14.2837	14.2735	0.07932	0.07932	1.00707	0.928303	0.998612
3	IPI00291165.7	Polyribonucleotide_nucleotidyltransferase_1,_mitochondrial_precursor	IQQLVK	2	2	77.975	8833.26	8770.03	13.1087	13.0984	0.05602	0.05602	1.00721	0.896646	0.998612
3	IPI00291939.1	Structural_maintenance_of_chromosome_1-like_1_protein	MEKLESVR	3	3	85.577	22145.4	22689.2	14.4347	14.4697	0.04957	0.04957	-1.02455	0.620664	0.998612
3	IPI00293331.3	Ribonucleases_P/MRP_protein_subunit_POP1	NLLEKYK	2	2	75.31	71829.3	70854.1	16.1323	16.1126	0.03211	0.03211	1.01376	0.666639	0.998612
3	IPI00297593.4	ubiquitin_specific_protease_34	LATSAYDGCSNSELCGMDQFWGIALR	3	3	78.372	38625.6	38820	15.2373	15.2445	0.03618	0.03618	-1.00503	0.888228	0.998612
3	IPI00301180.4	Solute_carrier_family_12_member_5	AVQTLLR	2	2	87.121	22318.4	22795.8	14.4459	14.4765	0.05517	0.05517	-1.02139	0.697802	0.998612
3	IPI00307259.10	DnaJ_homolog_subfamily_C_member_13	ENLLEK	3	3	77.933	74630.4	72060.7	16.1875	16.1369	0.04633	0.04633	1.03566	0.445408	0.998612
3	IPI00328367.6	OTTHUMP00000018694	YLLEKSR	2	2	84.69	54152.8	56601.9	15.7247	15.7886	0.09106	0.09106	-1.04523	0.62321	0.998612
3	IPI00329236.2	Protein_kinase_C_delta_type	DILEK	2	2	79.562	20048	20456.1	14.2912	14.3202	0.06867	0.06867	-1.02035	0.766439	0.998612
3	IPI00332841.3	guanine_nucleotide-releasing_factor_2_isoform_b	EVEILNK	2	2	85.462	43552.1	42732.5	15.4105	15.383	0.07292	0.07292	1.01918	0.791936	0.998612
3	IPI00334914.2	N2,N2-dimethylguanosine_tRNA_methyltransferase-like	EVEVAQVQVPTPARDSAGVPAPAPDS	2	2	81.286	39254.7	37838.6	15.2606	15.2076	0.0408	0.0408	1.03742	0.364407	0.998612
3	IPI00376344.3	Isoform_1_of_Myosin_Ib	YLLEKSR	2	2	84.69	43662.6	44123.3	15.4141	15.4293	0.06207	0.06207	-1.01055	0.864008	0.998612
3	IPI00384419.3	Hypoxia-inducible_HIG-1	RCPLGSTILKVK	2	2	84.182	28629.7	28233.2	14.8052	14.7851	0.09012	0.09012	1.01404	0.875438	0.998612
3	IPI00395444.6	Calmodulin_regulated_spectrin-associated_protein_1	KAEEARVR	2	2	84.559	24071.8	22728.4	14.5551	14.4722	0.182	0.182	1.05911	0.749343	0.998612
3	IPI00401834.2	PREDICTED:_similar_to_F31D4.5	RLSRDQR	2	2	84.02	14953.7	15302.6	13.8682	13.9015	0.2282	0.2282	-1.02333	0.918455	0.998612
3	IPI00410127.2	Transforming,_acidic_coiled-coil_containing_protein_2	MPLLAK	2	2	79.879	10931.6	11407.4	13.4162	13.4777	0.06633	0.06633	-1.04352	0.516535	0.998612
3	IPI00412433.1	Mitogen-activated_protein_kinase_kinase_kinase_5	QILEGLK	2	2	85.662	19618	20499.6	14.2599	14.3233	0.0979	0.0979	-1.04494	0.649666	0.998612
3	IPI00422254.3	A-kinase_anchor_protein_7_isoform_gamma	LVENAVLK	3	3	83.009	76743.6	71158.9	16.2278	16.1188	0.1109	0.1109	1.07848	0.491453	0.998612
3	IPI00442165.1	Isoform_2_of_Zinc_finger_protein_346	EMIDPDK	2	2	84.111	16390.2	16974.1	14.0005	14.051	0.1119	0.1119	-1.03562	0.751468	0.998612
3	IPI00444012.2	myosin_heavy_chain_Myr_8	YLLEKSR	3	3	84.69	43403.6	43041.1	15.4055	15.3934	0.07296	0.07296	1.00842	0.907295	0.998612
3	IPI00465261.2	Leukocyte-derived_arginine_aminopeptidase_long_form_variant	LIELGMEGK	2	2	86.749	58977.9	57381	15.8479	15.8083	0.07381	0.07381	1.02783	0.706639	0.998612
3	IPI00478816.1	Serine_protease_inhibitor_Kazal-type_5_precursor	LFCPQDK	2	2	87.5	30084.9	31462.6	14.8767	14.9413	0.06353	0.06353	-1.04579	0.476744	0.998612
3	IPI00479404.1	492_kDa_protein	SNNLIVANLGK	2	2	83.878	21724.1	21294.4	14.407	14.3782	0.1692	0.1692	1.02018	0.904832	0.998612
3	IPI00479962.3	Myosin-5B	YLLEKSR	2	2	84.69	28318.2	29834.3	14.7894	14.8647	0.06049	0.06049	-1.05354	0.384908	0.998612
3	IPI00549869.2	CDNA_FLJ30936_fis,_clone_FEBRA2007200,_weakly_similar_to_MYOSIN_II_HEAVY_CHAIN,_NON_MUSCLE	KLSEVGR	2	2	83.178	21279.2	19515.3	14.3772	14.2523	0.2104	0.2104	1.09039	0.677345	0.998612
3	IPI00550495.3	hypothetical_protein_LOC81789	ITDFLQ	2	2	77.517	31436.3	30289	14.9401	14.8865	0.04438	0.04438	1.03788	0.398424	0.998612
3	IPI00550991.2	Isoform_1_of_Alpha-1-antichymotrypsin_precursor	ADLSGITGA	2	2	84.499	69684.7	67244.2	16.0886	16.0371	0.04434	0.04434	1.03629	0.417445	0.998612
3	IPI00746419.1	IMP_dehydrogenase/GMP_reductase_family_protein	LFVYSEK	2	2	77.219	59174.5	54931.4	15.8527	15.7453	0.1146	0.1146	1.07725	0.512078	0.998612
3	IPI00009812.1	Toll-like_receptor_7_precursor	IDLSVNK	2	2	80.299	13047.9	13039.2	13.6715	13.6706	0.04984	0.04984	1.00067	0.989103	0.999036
3	IPI00020771.1	E-MAP-115-95	LEEIMK	2	2	87.841	16319.8	16307.7	13.9943	13.9933	0.05299	0.05299	1.00075	0.988618	0.999036
3	IPI00029737.1	Isoform_Long_of_Long-chain-fatty-acid--CoA_ligase_4	EILKEIR	3	3	89.979	22758.4	22757.1	14.4741	14.474	0.04687	0.04687	1.00006	0.999036	0.999036
3	IPI00175151.4	KIAA1546_protein	AEKAREK	2	2	78.103	13018.9	12996.3	13.6683	13.6658	0.06862	0.06862	1.00173	0.979587	0.999036
3	IPI00217051.1	Steerin3_protein	LFGAKAGGK	3	4	89.91	16032.6	16034.2	13.9687	13.9689	0.04214	0.04214	-1.0001	0.998035	0.999036
3	IPI00374054.3	Isoform_2_of_Protein_enabled_homolog	GNGPLPLGGSGLMEEMSALLAR	2	2	88.306	13102.7	13105.5	13.6776	13.6779	0.0499	0.0499	-1.00022	0.996498	0.999036
4	IPI00020586.2	Cytochrome_P450_24A1,_mitochondrial_precursor	TESAYPQRLEIK	1	1	79.208	58690	47893.2	15.8408	15.5475	0.02565	0.02565	1.22543	1.30517e-09	1.29734e-06
4	29293712	tryptophan_hydroxylase_[Homo_sapiens]	RPPGVKYNPYTRSIQ	1	1	77.75	35002.7	29269.2	15.0952	14.8371	0.02695	0.02695	1.19589	6.53326e-08	3.24703e-05
4	IPI00397809.4	Kinesin-like_protein_KIF21B_variant	CQATHSVQLEETKEE	1	1	81.652	34057.3	28566.8	15.0557	14.8021	0.02727	0.02727	1.1922	1.18589e-07	3.92925e-05
4	IPI00157734.2	Isoform_1_of_Exocyst_complex_component_3	VAVAEVIK	1	1	89.245	36344.7	41495.2	15.1495	15.3407	0.02147	0.02147	-1.14171	2.79687e-07	6.95022e-05
4	IPI00015260.1	Protein_kinase_C-binding_protein_NELL2_precursor	LGVDPSLQ	1	1	83.196	36968.2	42713.9	15.174	15.3824	0.02378	0.02378	-1.15542	3.80257e-07	7.55951e-05
4	IPI00102962.2	PRotein_Associated_with_Tlr4	GLVQKGVK	1	1	78.008	36617	42275	15.1602	15.3675	0.02511	0.02511	-1.15452	1.14689e-06	0.000162858
4	IPI00218987.3	Integrin_alpha-D_precursor	IGVGHAFQ	1	1	86.13	36617	42275	15.1602	15.3675	0.02511	0.02511	-1.15452	1.14689e-06	0.000162858
4	IPI00738974.2	PREDICTED:_similar_to_putative_scaffolding_protein_POSH	VAVDALLQ	1	1	83.479	36489.1	41928	15.1552	15.3556	0.02671	0.02671	-1.14906	5.85335e-06	0.000727278
4	IPI00304817.6	SAM_and_SH3_domain-containing_protein_1	MITIEEALARLK	1	1	79.852	73559.4	64223.2	16.1666	15.9708	0.02938	0.02938	1.14537	3.60646e-05	0.00358482
4	IPI00216667.2	Similar_to_LAG1_longevity_assurance_homolog_2	CANYIRS	1	1	76.29	21684.2	28037.5	14.4044	14.7751	0.05848	0.05848	-1.29299	7.22441e-05	0.00652824
4	IPI00302434.3	Isoform_1_of_Huntingtin-associated_protein_1	CGGMLIEM	1	1	81.296	23099.9	25395.7	14.4956	14.6323	0.02243	0.02243	-1.09939	0.000121239	0.0100426
4	IPI00029343.2	Isoform_1_of_Contactin-associated_protein-like_2_precursor	FGGFLNQM	1	1	85.199	23145.3	25466.6	14.4984	14.6363	0.02293	0.02293	-1.10029	0.000143768	0.0109927
4	IPI00171761.3	21_kDa_protein	FGGFLLGMA	1	1	85.817	23246	25471.8	14.5047	14.6366	0.02319	0.02319	-1.09575	0.000282441	0.0200533
4	IPI00173449.9	FLJ35848_protein_(Fragment)	VVTLLGKMER	1	1	80.958	26719.4	24295.7	14.7056	14.5684	0.02471	0.02471	1.09976	0.000374607	0.024824
4	IPI00400834.1	Thyroid_hormone_receptor-associated_protein_2	LAELTGIK	1	1	75.956	32443.8	28286	14.9857	14.7878	0.03585	0.03585	1.14699	0.000400938	0.0249083
4	18996313	truncated_steroid_11beta-hydroxylase_[Homo_sapiens]	TLVPRVPL	1	1	78.883	24841.9	21220.4	14.6005	14.3732	0.04247	0.04247	1.17066	0.000561735	0.032845
4	IPI00026338.3	Isoform_3_of_Zinc_finger_FYVE_domain-containing_protein_9	DAGLDLK	1	1	82.132	10451.6	11990.4	13.3514	13.5496	0.03731	0.03731	-1.14723	0.000611064	0.0337443
4	IPI00065521.4	Hypothetical_protein_FLJ32312	DIKDLK	1	1	87.336	10516.6	11990.7	13.3604	13.5496	0.03694	0.03694	-1.14017	0.000892592	0.0466967
4	IPI00024032.1	hypothetical_protein_LOC26083	LLEGEQML	1	1	76.341	10303.6	12164.8	13.3309	13.5704	0.04929	0.04929	-1.18064	0.00150173	0.071082
4	IPI00217894.4	Protein_C10orf92	TCLPSAAGAPALASA	1	1	88.558	54618	61370.8	15.7371	15.9053	0.0345	0.0345	-1.12364	0.00145976	0.071082
4	223632	0904262A_dismutase,Cu/Zn_superoxide	GBGPVZGIIBFZZK	1	1	84.242	72643.9	82307	16.1486	16.3287	0.03878	0.03878	-1.13302	0.00227485	0.0942168
4	IPI00293326.4	34_kDa_protein	APLLAVGIS	1	1	77.438	55923.6	62457.6	15.7712	15.9306	0.03415	0.03415	-1.11684	0.00218188	0.0942168
4	IPI00297233.5	Novel_protein	APLIAVLSG	1	1	81.652	54707.6	61050	15.7395	15.8977	0.03376	0.03376	-1.11593	0.00210335	0.0942168
4	IPI00376817.1	PREDICTED:_similar_to_60S_ribosomal_protein_L32	MTLPFVGTADEQR	1	1	76.88	8253.36	9459.18	13.0108	13.2075	0.04281	0.04281	-1.1461	0.00250605	0.0996404
4	28837332	Solute_carrier_family_29_(nucleoside_transporters),_member_4_[Homo_sapiens]	LLAGEGFLL	1	1	75.753	10382.5	12107.1	13.3419	13.5636	0.04891	0.04891	-1.16611	0.00282612	0.104043
4	IPI00009677.1	Myosin_regulatory_light_chain_2,_atrial_isoform	FLTLFGEK	1	1	86.436	12950.6	15209.4	13.6607	13.8927	0.05186	0.05186	-1.17441	0.00317414	0.112682
4	IPI00004425.1	Protein_C15orf2	VLNEEPPP	1	1	82.922	6815.11	9805.57	12.7345	13.2594	0.121	0.121	-1.4388	0.00407907	0.139813
4	IPI00640243.1	29_kDa_protein	ALEMRPK	1	1	87.866	32306.5	29198.9	14.9795	14.8336	0.03444	0.03444	1.10643	0.00492859	0.1633
4	IPI00167484.1	CDNA_FLJ39421_fis,_clone_PLACE6018834	MPRSLK	1	1	78.599	18738.7	22194.6	14.1937	14.4379	0.05982	0.05982	-1.18443	0.00655001	0.20346
4	IPI00021081.2	Isoform_1_of_Follistatin_precursor	CRMNK	1	1	77.969	39230.7	44395.7	15.2597	15.4381	0.04642	0.04642	-1.13166	0.0100293	0.255618
4	IPI00024648.1	Matrix_extracellular_phosphoglycoprotein_precursor	LDNEIK	1	1	78.198	19201.1	22617.4	14.2289	14.4651	0.06061	0.06061	-1.17793	0.00912217	0.255618
4	IPI00101968.3	Isoform_3_of_Drebrin-like_protein	VAGTGEGGLEEMVEELNSGK	1	1	89.216	50119.3	42154.2	15.6131	15.3634	0.06353	0.06353	1.18895	0.00861123	0.255618
4	IPI00216137.3	Synaptonemal_complex_protein_1	EVKDLK	1	1	81.442	18789.9	22156	14.1977	14.4354	0.06123	0.06123	-1.17914	0.00936492	0.255618
4	IPI00418497.1	Isoform_2_of_Import_inner_membrane_translocase_subunit_TIM50,_mitochondrial_precursor	GGGALQGPR	1	1	75.038	31638.7	28685.8	14.9494	14.8081	0.03605	0.03605	1.10294	0.00875327	0.255618
4	IPI00549411.5	Dresden-G-protein-coupled_receptor	LKTVLGLTR	1	1	80.092	41672.3	37724	15.3468	15.2032	0.03711	0.03711	1.10466	0.00957828	0.255618
4	IPI00784506.1	Keratin-associated_protein_4-10	MRFNK	1	1	78.911	39527.9	44783.5	15.2706	15.4507	0.04755	0.04755	-1.13296	0.0110873	0.2688
4	IPI00218046.5	Heparan-sulfate_6-O-sulfotransferase_3	FLFER	1	1	86.494	39628.7	44985.3	15.2743	15.4572	0.04909	0.04909	-1.13517	0.0123488	0.292255
4	IPI00743699.1	7_kDa_protein	ILLQMHQNGG	1	1	80.163	17286.7	19216.6	14.0774	14.2301	0.04117	0.04117	-1.11164	0.0127125	0.293865
4	IPI00220117.2	Isoform_II_of_CD99_antigen_precursor	KPTAIPK	1	1	80.935	13639.9	11992.8	13.7355	13.5499	0.05126	0.05126	1.13734	0.0147649	0.333553
4	IPI00019223.3	Isoform_1_of_A-kinase_anchor_protein_9	KTLELK	1	1	75.711	18876	22004.3	14.2043	14.4255	0.06152	0.06152	-1.16573	0.0154406	0.338887
4	IPI00022524.2	Small_CTD_phosphatase_2	GRNIFK	1	1	83.771	22972.4	25105.2	14.4876	14.6157	0.03571	0.03571	-1.09284	0.0156829	0.338887
4	IPI00299554.3	Kinesin-like_protein_KIF14	ALEAELR	1	1	75.475	31559.3	27911.8	14.9458	14.7686	0.05015	0.05015	1.13068	0.0171862	0.363469
4	IPI00402759.2	glycine-N-acyltransferase_isoform_a	IQTFPTCC	1	1	79.691	41374.3	37224.7	15.3364	15.184	0.04334	0.04334	1.11148	0.0176248	0.364981
4	IPI00033892.3	Isoform_1_of_Zinc_finger_protein_336	CNACGR	1	1	84.054	39527.3	44241.1	15.2706	15.4331	0.04682	0.04682	-1.11925	0.0190623	0.378959
4	IPI00072224.7	RAD50-interacting_protein_1	VITDRYK	1	1	78.286	7194.61	9791.31	12.8127	13.2573	0.1278	0.1278	-1.36092	0.0188188	0.378959
4	IPI00296219.3	Glutaminase_liver_isoform,_mitochondrial_precursor	ALKATGLQ	1	1	81.13	31658.8	28274.9	14.9503	14.7872	0.04759	0.04759	1.11968	0.0205416	0.39266
4	IPI00251430.1	Isoform_2_of_Protein_C6orf165	EVTAALQ	1	1	82.888	19142.3	22120.1	14.2245	14.4331	0.06164	0.06164	-1.15556	0.0220537	0.413611
4	229149	610523A_hemoglobin_beta	LLVVYPWTER	1	1	87.798	19416.7	23170.5	14.245	14.5	0.07775	0.07775	-1.19333	0.0261854	0.482006
4	IPI00015049.4	Isoform_2_of_Repulsive_guidance_molecule_A_precursor	LTIIFK	1	1	77.595	22954.6	24879.6	14.4865	14.6027	0.03568	0.03568	-1.08386	0.0272116	0.491788
4	IPI00008522.3	Sodium_channel_protein_type_10_subunit_alpha	VFKLAK	1	1	78.911	29731.8	32939	14.8597	15.0075	0.04569	0.04569	-1.10787	0.0281576	0.499797
4	IPI00296362.6	Isoform_1_of_Abnormal_spindle-like_microcephaly-associated_protein	VRFLNLK	1	1	80.488	10022.4	10861.7	13.2909	13.407	0.03604	0.03604	-1.08374	0.0288708	0.503467
4	IPI00298013.5	CDNA_FLJ40206_fis,_clone_TESTI2020871	VFAKIK	1	1	77.227	29731.8	32859.5	14.8597	15.004	0.0452	0.0452	-1.1052	0.0301466	0.516651
4	IPI00002437.2	Isoform_1_of_Alpha-2C_adrenergic_receptor	VCRRK	1	1	79.263	29995	32969.4	14.8724	15.0088	0.04375	0.04375	-1.09916	0.0339519	0.559286
4	IPI00008632.2	Isoform_1_of_Putative_homeodomain_transcription_factor_1	MASNER	1	1	82.859	8743.82	9881.82	13.094	13.2706	0.05711	0.05711	-1.13015	0.0354477	0.559286
4	IPI00219592.3	Protein_kinase,_cAMP-dePendent,_catalytic,_gamma	GDFLYR	1	1	79.612	26936.7	28926.5	14.7173	14.8201	0.03311	0.03311	-1.07387	0.0346182	0.559286
4	IPI00295323.1	Neuronal_acetylcholine_receptor_protein_subunit_alpha-5_precursor	SSIAKHEDSLLKDLFQ	1	1	84.963	4531.72	5186.64	12.1458	12.3406	0.06301	0.06301	-1.14452	0.0354441	0.559286
4	IPI00735446.2	PREDICTED:_similar_to_nuclear_pore_membrane_protein_121_isoform_2	QFPTAPR	1	1	85.939	6004.58	4927.58	12.5518	12.2667	0.09175	0.09175	1.21857	0.0344635	0.559286
4	IPI00004977.2	vav_2_oncogene	AVFINLED	1	1	78.158	45717.6	49004.6	15.4805	15.5806	0.0329	0.0329	-1.0719	0.0381	0.569914
4	IPI00456736.3	Isoform_1_of_RGM_domain_family_member_B_precursor	ITIIFK	1	1	77.169	23283.6	25041.1	14.507	14.612	0.03454	0.03454	-1.07548	0.0384147	0.569914
4	IPI00465022.6	PREDICTED:_similar_to_SMC_hinge_domain_containing_1	CQVEEARLK	1	1	80.735	16276.5	17730.3	13.9905	14.1139	0.04052	0.04052	-1.08932	0.0380305	0.569914
4	IPI00479689.1	Chromosome_10_open_reading_frame_56	VQVSQVQ	1	1	86.596	10286.4	11821.8	13.3285	13.5292	0.06552	0.06552	-1.14926	0.0369972	0.569914
4	IPI00000832.1	Beta-neoendorphin-dynorphin_precursor	LQCQAALLP	1	1	81.69	41507	38439.8	15.3411	15.2303	0.03721	0.03721	1.07979	0.0423384	0.576498
4	IPI00009603.1	Cyclin-B1-interacting_protein_1	DNTPVR	1	1	89.302	14138.9	16583.8	13.7874	14.0175	0.0771	0.0771	-1.17292	0.0418355	0.576498
4	IPI00020512.1	Uncharacterized_hematopoietic_stem/progenitor_cells_protein_MDS031	FSAFLDK	1	1	75.475	9891.89	8436.14	13.272	13.0424	0.07636	0.07636	1.17256	0.0403614	0.576498
4	IPI00061355.1	Isoform_3_of_Protein_ZNF673	DGGTPVR	1	1	76.058	14138.9	16583.8	13.7874	14.0175	0.0771	0.0771	-1.17292	0.0418355	0.576498
4	IPI00465166.1	CDNA_FLJ45330_fis,_clone_BRHIP3007195,_highly_similar_to_Potential_phospholipid-transporting_ATPase_IB	SSVGPVR	1	1	75.286	14142.6	16589.2	13.7878	14.018	0.07674	0.07674	-1.17299	0.0408608	0.576498
4	IPI00375371.1	Taste_receptor_type_2_member_42	LSSLGSR	1	1	76.956	9029.96	10138	13.1405	13.3075	0.05653	0.05653	-1.12271	0.0438529	0.583021
4	IPI00295854.3	CDNA_FLJ40054_fis,_clone_TBAES2000315,_weakly_similar_to_CYTOCHROME_P450_4A1	ILLKRQDPK	1	1	82.91	17327.6	19032.7	14.0808	14.2162	0.04622	0.04622	-1.09841	0.0455099	0.595222
4	IPI00005826.1	HECT_domain_and_RCC1-like_domain-containing_protein_2	EGMARVVP	1	1	87.471	64960.7	68288.6	15.9873	16.0594	0.0247	0.0247	-1.05123	0.0463001	0.597693
4	IPI00001845.2	HIG1_domain_family_member_1B	YRIYR	1	1	77.227	26801	28861.5	14.71	14.8169	0.03727	0.03727	-1.07688	0.0500864	0.60245
4	IPI00009984.4	Leukocyte_immunoglobulin-like_receptor_subfamily_A_member_1_precursor	YRLYR	1	1	78.812	26801	28861.5	14.71	14.8169	0.03727	0.03727	-1.07688	0.0500864	0.60245
4	IPI00017562.1	Isoform_2_of_Latrophilin-2_precursor	LGADFIGR	1	1	83.341	16301.3	13495.3	13.9927	13.7202	0.09515	0.09515	1.20792	0.0503052	0.60245
4	IPI00043733.1	CDNA_FLJ30668_fis,_clone_FCBBF1000675	ATEMEGSK	1	1	80.753	18582.1	16437.4	14.1816	14.0047	0.06138	0.06138	1.13048	0.0489227	0.60245
4	IPI00400967.4	KIAA1843_protein_(Fragment)	FTLPSPVLGMPSV	1	1	87.719	56357	62044.4	15.7823	15.921	0.0479	0.0479	-1.10092	0.047961	0.60245
4	IPI00291410.3	Isoform_1_of_Long_palate,_lung_and_nasal_epithelium_carcinoma-associated_protein_1_precursor	LLCGLLAATL	1	1	84.838	115958	125759	16.8232	16.9403	0.04115	0.04115	-1.08453	0.0517686	0.612596
4	IPI00397930.3	PREDICTED:_hypothetical_protein_LOC57683	LLESQSKK	1	1	80.031	9980.23	11574.3	13.2849	13.4986	0.0754	0.0754	-1.15972	0.0525295	0.614286
4	IPI00022200.2	alpha_3_type_VI_collagen_isoform_1_precursor	FADSKR	1	1	75.76	8727.33	9802.73	13.0913	13.259	0.06107	0.06107	-1.12322	0.0601001	0.694645
4	IPI00221090.4	zinc_finger_homeobox_2	FSNMLILK	1	1	77.545	80556.7	91727.2	16.2977	16.4851	0.06909	0.06909	-1.13867	0.0631521	0.72153
4	IPI00003842.2	Isoform_1_of_Microtubule-associated_protein_2	FILKPAIK	1	1	88.007	37172.4	40516.1	15.1819	15.3062	0.046	0.046	-1.08995	0.0640796	0.723808
4	21748818	unnamed_protein_product_[Homo_sapiens]	LIENCCSALG	1	1	84.091	71482.2	65341.8	16.1253	15.9957	0.04816	0.04816	1.09397	0.0651211	0.72387
4	42660782	PREDICTED:_hypothetical_protein_isoform_1_[Homo_sapiens]	MARFSTV	1	1	84.592	14937.5	12305.9	13.8666	13.5871	0.1044	0.1044	1.21385	0.0663217	0.72387
4	IPI00025803.3	InsulIn_receptor	YVIHNNK	1	1	87.02	56318.4	59623	15.7813	15.8636	0.03064	0.03064	-1.05868	0.0656403	0.72387
4	IPI00307702.3	H53_GS1_(Fragment)	MASLDCK	1	1	79.869	14103.8	11695	13.7838	13.5136	0.1014	0.1014	1.20598	0.0677263	0.72387
4	IPI00747640.1	Hypothetical_protein_gs129	MTVEEK	1	1	83.015	17881.6	16062.4	14.1262	13.9714	0.05807	0.05807	1.11326	0.0675444	0.72387
4	IPI00301500.6	Regulating_synaptic_membrane_exocytosis_protein_4	PMGDVEIGLQ	1	1	77.424	33187.7	30698.6	15.0184	14.9059	0.04238	0.04238	1.08108	0.0686801	0.726255
4	IPI00009450.1	Isoform_1_of_Kit_ligand_precursor	LVANLPK	1	1	75.547	9711.44	8839.45	13.2455	13.1097	0.05141	0.05141	1.09865	0.0700985	0.730895
4	IPI00184094.1	Beta_galactosyltransferase	FASYPKD	1	1	77.698	14513.3	11967.1	13.8251	13.5468	0.1056	0.1056	1.21277	0.0705895	0.730895
4	IPI00514825.1	Carboxyl-terminal_PDZ_ligand_of_neuronal_nitric_oxide_synthase_protein	CNVFKSK	1	1	75.492	16568.1	14963.2	14.0161	13.8691	0.05614	0.05614	1.10725	0.0723279	0.741175
4	IPI00007404.1	Isoform_1_of_Autophagy-related_protein_7	VDLNLK	1	1	76.467	9059.68	10080.1	13.1452	13.2992	0.05898	0.05898	-1.11264	0.0731132	0.741577
4	IPI00306689.5	Glutamine-dependent_NAD(+)_synthetase	QVADKVK	1	1	86.366	10370.2	11761.6	13.3402	13.5218	0.07061	0.07061	-1.13417	0.0772356	0.775476
4	16566875	AF430682_1_T_cell_receptor_beta_variable_region_[Homo_sapiens]	LTLAFAVP	1	1	75.829	27719.1	25829.3	14.7586	14.6567	0.03992	0.03992	1.07316	0.0795058	0.778909
4	IPI00014919.1	UTP--glucose-1-phosphate_uridylyltransferase_1	NENTFLDLTVQQIEHLNK	1	1	86.001	12286.9	11085.2	13.5848	13.4363	0.05825	0.05825	1.1084	0.0798652	0.778909
4	IPI00019322.1	Isoform_A_of_SET_domain-containing_protein_4	KISILK	1	1	75.71	9306.22	10382.3	13.184	13.3418	0.06211	0.06211	-1.11563	0.0807119	0.778909
4	IPI00419433.2	Isoform_1_of_Rab11_family-interacting_protein_1	YAVIQVGK	1	1	79.69	7474.04	8518.72	12.8677	13.0564	0.07418	0.07418	-1.13978	0.0803532	0.778909
4	IPI00010449.1	Hypothetical_protein_DKFZp564B1023	AKHLLQVK	1	1	83.789	13494.9	9293.57	13.7201	13.182	0.2134	0.2134	1.45207	0.0830494	0.781155
4	IPI00432771.1	SAYY8238	SNPYSVASR	1	1	84.344	15864.9	17353.7	13.9536	14.083	0.05137	0.05137	-1.09384	0.0833023	0.781155
4	IPI00156756.4	Cytomegalovirus_partial_fusion_receptor_(Fragment)	SLHRVNK	1	1	76.766	46629.1	44607.9	15.5089	15.445	0.02559	0.02559	1.04531	0.0858007	0.793099
4	IPI00298147.5	Angel_homolog_1	QVEGDFAMAPR	1	1	81.352	54604.5	52213.9	15.7367	15.6721	0.02597	0.02597	1.04578	0.087112	0.793099
4	9187602	KIAA1532_hypothetical_protein_[Homo_sapiens]	ALLFLRP	1	1	88.409	46493.7	48604	15.5047	15.5688	0.02725	0.02725	-1.04539	0.105198	0.825764
4	47169316	A_Chain_A,_Structure_Of_Pitp-Alpha_Complexed_To_Phosphatidylinositol	XEEETKR	1	1	86.967	67867.8	63763.2	16.0504	15.9604	0.03861	0.03861	1.06437	0.107997	0.825764
4	IPI00002804.1	Serine/threonine-protein_kinase_N2	LMDKKVK	1	1	79.031	27345.6	28911.5	14.739	14.8194	0.03425	0.03425	-1.05726	0.105877	0.825764
4	IPI00012174.1	Small_inducible_cytokine_A21_precursor	AILFLPR	1	1	86.066	46688.4	48860.2	15.5108	15.5764	0.02773	0.02773	-1.04652	0.103113	0.825764
4	IPI00015129.2	LIM_domain_only_protein_6	LEEEEKK	1	1	75.698	68358	63993.1	16.0608	15.9656	0.04076	0.04076	1.06821	0.107373	0.825764
4	IPI00015856.4	Hypothetical_protein_DNPEP	EVANKVK	1	1	77.188	10366.9	11564.4	13.3397	13.4974	0.06512	0.06512	-1.11552	0.0953766	0.825764
4	IPI00027220.3	Isoform_1_of_Cell_adhesion_molecule-related/down-regulated_by_oncogenes_precursor	VEPIGRK	1	1	76.121	36174.4	38485.9	15.1427	15.232	0.0371	0.0371	-1.0639	0.0971401	0.825764
4	IPI00031424.1	Isoform_2_of_Phosphatidylinositol_4-kinase_alpha	SMSLNIGGAK	1	1	80.274	23407.7	25296.4	14.5147	14.6266	0.04801	0.04801	-1.08069	0.107911	0.825764
4	IPI00164949.3	Isoform_NELF-C_of_Negative_elongation_factor_C/D	SLATILDGGEENLEKNLPE	1	1	85.228	25828	24040.8	14.6566	14.5532	0.04415	0.04415	1.07434	0.106235	0.825764
4	IPI00297859.1	Isoform_1_of_Myeloid/lymphoid_or_mixed-lineage_leukemia_protein_2	GLAVSGLP	1	1	81.267	7717.88	6462.45	12.914	12.6579	0.1086	0.1086	1.19427	0.104053	0.825764
4	IPI00305877.3	Isoform_2_of_Protein_SSX2	EAQEKEER	1	1	76.574	15435.4	17929.7	13.914	14.1301	0.09185	0.09185	-1.16159	0.104869	0.825764
4	IPI00333325.1	Isoform_1_of_General_receptor_for_phosphoinositides_1-associated_scaffold_protein	SVRSCLYGAGLLP	1	1	85.472	160839	170941	17.2953	17.3831	0.03751	0.03751	-1.06281	0.106248	0.825764
4	IPI00414487.1	Tudor_domain-containing_protein_7	PCSGGQDLLLYPAKR	1	1	75.426	15543.7	13357	13.924	13.7053	0.09146	0.09146	1.16371	0.099453	0.825764
4	IPI00442342.1	FLJ00362_protein_(Fragment)	LALMEPR	1	1	86.62	46668.8	48845.5	15.5102	15.5759	0.02736	0.02736	-1.04664	0.0978588	0.825764
4	IPI00442344.3	71_kDa_protein	LFFLDLK	1	1	75.205	14247.6	17141.5	13.7984	14.0652	0.1118	0.1118	-1.20311	0.100187	0.825764
4	IPI00470744.1	Isoform_2_of_Poly(ADP-ribose)_glycohydrolase	LTVGDVYK	1	1	77.089	44563.4	47744.5	15.4436	15.543	0.04098	0.04098	-1.07138	0.0946742	0.825764
4	IPI00479979.1	13_kDa_protein	MVLAKK	1	1	82.294	9032.66	9909.97	13.1409	13.2747	0.05483	0.05483	-1.09713	0.0931955	0.825764
4	459550	tyrosine_kinase	DGEALSADPK	1	1	84.01	7590.31	8384.96	12.8899	13.0336	0.06272	0.06272	-1.10469	0.114086	0.842744
4	IPI00000057.1	Conserved_oligomeric_Golgi_complex_component_2	EIIK	1	1	77.193	54890.2	51031.5	15.7443	15.6391	0.04596	0.04596	1.07561	0.114412	0.842744
4	IPI00410666.1	Isoform_3_of_Protein_LAP4	QLSILK	1	1	78.256	9375.28	10433.9	13.1946	13.349	0.06735	0.06735	-1.11291	0.113849	0.842744
4	IPI00478472.2	GREB1_protein_isoform_a	YALLGLRK	1	1	80.132	34233.6	31448.5	15.0631	14.9407	0.05314	0.05314	1.08856	0.112052	0.842744
4	IPI00739525.2	PREDICTED:_similar_to_hect_domain_and_RLD_2	IYEQEANA	1	1	75.023	15528.9	16574	13.9227	14.0166	0.04107	0.04107	-1.0673	0.114457	0.842744
4	4589612	KIAA0984_protein_[Homo_sapiens]	VCSGVDTKLK	1	1	78.65	16193	14700.7	13.9831	13.8436	0.06208	0.06208	1.10151	0.120876	0.858222
4	IPI00011085.1	Claudin-8	LEIAGLFLGGVGMVGTVAVTV	1	1	88.381	13622.9	10593.3	13.7337	13.3709	0.1606	0.1606	1.28599	0.118857	0.858222
4	IPI00290328.3	Receptor-type_tyrosine-protein_phosphatase_eta_precursor	VSTTEIGL	1	1	85.873	23093.5	24803.6	14.4952	14.5983	0.0457	0.0457	-1.07405	0.119526	0.858222
4	IPI00479578.3	PREDICTED:_similar_to_Nonhistone_chromosomal_protein_HMG-14	MKTRENK	1	1	76.977	33315.6	36126.7	15.0239	15.1408	0.05152	0.05152	-1.08438	0.117476	0.858222
4	IPI00022372.1	N-myc_proto-oncogene_protein	DHVPELVK	1	1	83.789	13636.7	10025.7	13.7352	13.2914	0.1996	0.1996	1.36018	0.124676	0.859916
4	IPI00074799.5	Isoform_2_of_Thioredoxin_domain-containing_protein_11	LYEQKTR	1	1	82.098	15268.8	16347.1	13.8983	13.9967	0.04437	0.04437	-1.07062	0.12544	0.859916
4	IPI00297880.3	Isoform_Long_of_Integrin_beta-7_precursor	CGGFGRCQ	1	1	79.056	33934.9	35303	15.0505	15.1075	0.02556	0.02556	-1.04031	0.123388	0.859916
4	IPI00328932.5	Isoform_1_of_Vacuolar_protein_sorting_protein_36	MLEALK	1	1	77.68	30162.1	32382.3	14.8805	14.9829	0.04606	0.04606	-1.07361	0.124475	0.859916
4	IPI00738813.2	OxidatiOn_resistance_1	LLGFGGGGEAR	1	1	82.476	69063	78582.6	16.0756	16.2619	0.0835	0.0835	-1.13784	0.123383	0.859916
4	IPI00031549.4	Isoform_3A_of_Desmocollin-3_precursor	ETNEGVLSVVK	1	1	81.356	15301.1	17628.8	13.9014	14.1056	0.09296	0.09296	-1.15212	0.128952	0.866073
4	IPI00100731.3	SH2_domain-containing_protein_4A	IEEERTK	1	1	75.859	66071.6	62511.3	16.0117	15.9318	0.03634	0.03634	1.05696	0.128716	0.866073
4	IPI00306929.7	Isoform_1_of_Myosin-18B	LNTLLQR	1	1	85.293	46453.3	43265.1	15.5035	15.4009	0.04646	0.04646	1.07369	0.127218	0.866073
4	IPI00288941.1	Nuclear_receptor_coactivator_5	DPYGFGDSR	1	1	87.292	50348.9	52709.4	15.6197	15.6858	0.03019	0.03019	-1.04688	0.130314	0.869346
4	IPI00024498.1	Nuclear_protein_double_minute_1	NFLWK	1	1	81.757	14229.6	12331	13.7966	13.59	0.09638	0.09638	1.15398	0.13828	0.887765
4	IPI00152358.1	Isoform_1_of_Carnitine_O-palmitoyltransferase_I,_brain_isoform	TLLMGMR	1	1	79.234	44382.7	41716.5	15.4377	15.3483	0.04144	0.04144	1.06391	0.135995	0.887765
4	IPI00257239.1	Isoform_1_of_UDP-GlcNAc:betaGal_beta-1,3-N-acetylglucosaminyltransferase_1	MSVGRRR	1	1	84.781	7585.03	8471.01	12.8889	13.0483	0.07418	0.07418	-1.11681	0.137443	0.887765
4	IPI00470603.1	olfactory_receptor,_family_6,_subfamily_C,_member_75	TIIMSTR	1	1	77.47	44382.7	41716.5	15.4377	15.3483	0.04142	0.04142	1.06391	0.135743	0.887765
4	IPI00552450.1	opioid_binding_protein/cell_adhesion_molecule-like_isoform_b_preproprotein	ALLFIPGV	1	1	76.636	46593.6	48629.7	15.5078	15.5696	0.02852	0.02852	-1.0437	0.134731	0.887765
4	IPI00185326.1	Isoform_1_of_JmjC_domain-containing_histone_demethylation_protein_1B	QSDIFLGDR	1	1	86.341	15687.3	13655.6	13.9373	13.7372	0.09389	0.09389	1.14879	0.140535	0.895457
4	IPI00028112.3	Regulator_of_G-protein_signaling_4	IFNLMEK	1	1	88.41	14837.5	17283.4	13.857	14.0771	0.1039	0.1039	-1.16485	0.142754	0.898087
4	IPI00217865.2	Isoform_1_of_FYVE,_RhoGEF_and_PH_domain-containing_protein_2	LHLLDQVFFQELLKTAR	1	1	83.272	7394.4	8083.7	12.8522	12.9808	0.06058	0.06058	-1.09322	0.142128	0.898087
4	IPI00020906.1	Inositol_monophosphatase	LISSIKEK	1	1	79.031	28856.5	30026	14.8166	14.8739	0.02729	0.02729	-1.04053	0.146184	0.913877
4	IPI00298702.2	Isoform_1_of_Zinc_transporter_SLC39A6_precursor	VSRLAGR	1	1	76.001	15471.7	17585.4	13.9173	14.1021	0.08856	0.08856	-1.13662	0.148881	0.914043
4	IPI00744997.1	Similar_to_Chymosin_precursor	SPLFLVGP	1	1	87.241	46716.4	48632.8	15.5116	15.5696	0.02781	0.02781	-1.04102	0.148969	0.914043
4	IPI00097856.5	Similar_to_Sodium_bicarbonate_cotransporter	FLIGVPSPK	1	1	78.271	50343.7	52658.2	15.6195	15.6844	0.03121	0.03121	-1.04597	0.150439	0.917401
4	IPI00181753.4	CDNA_FLJ13286_fis,_clone_OVARC1001154,_highly_similar_to_Homo_sapiens_clone_24720_epithelin_1_and_2_mRNA	AVLWSMAPGGAAPCPRLPAVK	1	1	78.014	18734.3	16649	14.1934	14.0231	0.0827	0.0827	1.12525	0.154189	0.929511
4	IPI00164861.2	KINESIN-13A1	VTQWAEER	1	1	82.825	15673.5	17830.7	13.936	14.1221	0.09207	0.09207	-1.13763	0.161693	0.956684
4	IPI00304742.4	113_kDa_protein	EMGSLSIK	1	1	76.279	60234.4	64432.9	15.8783	15.9755	0.04804	0.04804	-1.0697	0.161092	0.956684
4	IPI00009829.3	Mast_cell_carboxypeptidase_A_precursor	QADIIKDLAK	1	1	77.626	16000.2	11869.5	13.9658	13.535	0.2146	0.2146	1.34801	0.16429	0.960613
4	IPI00025202.4	Isoform_2_of_Formin-like_protein_1	KIAELEK	1	1	80.266	13696.8	12865.7	13.7416	13.6512	0.04509	0.04509	1.0646	0.165258	0.960622
4	IPI00021076.1	Isoform_Long_of_Plakophilin-4	ALADSGGIEK	1	1	77.937	14082.2	15039.5	13.7816	13.8765	0.04759	0.04759	-1.06798	0.167183	0.966162
4	IPI00000024.1	Isoform_1_of_Protocadherin-1_precursor	LETLLGHSLDTPL	1	1	80.871	11777.3	13073.5	13.5237	13.6744	0.07661	0.07661	-1.11006	0.172983	0.975365
4	IPI00023555.1	Isoform_1a_of_Oxysterol-binding_protein-related_protein_3	FNIMSAE	1	1	82.478	14236.4	12427.6	13.7973	13.6013	0.09991	0.09991	1.14555	0.173856	0.975365
4	IPI00429633.5	ERO1-like_protein_beta_precursor	KGAKSLK	1	1	85.255	6526.6	7341.59	12.6721	12.8419	0.08636	0.08636	-1.12487	0.173071	0.975365
4	IPI00784164.1	Similar_to_40S_ribosomal_protein_S6	GLDLLTSR	1	1	79.61	23096.4	25177.1	14.4954	14.6198	0.06303	0.06303	-1.09009	0.171256	0.975365
4	180756	alpha-1_type_XIII_collagen	LTLALMGP	1	1	86.441	27427.6	25930.8	14.7433	14.6624	0.04163	0.04163	1.05772	0.177584	0.980637
4	51464416	PREDICTED:_hypothetical_protein_[Homo_sapiens]	LFCNIIK	1	1	76.119	15037.4	17295.5	13.8763	14.0781	0.1066	0.1066	-1.15017	0.188904	0.980637
4	IPI00002048.2	PREDICTED:_similar_to_Aldo-keto_reductase_family_1_member_C3_(Trans-1,2-dihydrobenzene-1,2-diol_dehydrogenase)_(3-alpha-hydroxysteroid_dehydrogenase_type_2)_(3-alpha-HSD_type_2)_(3-alpha-HSD_type_II,_brain)_(Prostaglandin_F_synthase)_(PGFS)_(Estradiol_17-beta...	KIANGTVK	1	1	77.889	13603.4	12820.5	13.7317	13.6462	0.0453	0.0453	1.06107	0.190234	0.980637
4	IPI00005638.2	Isoform_1_of_Putative_helicase_Mov10l1	IENKGDIPQ	1	1	78.14	30750.8	33268.1	14.9083	15.0219	0.06221	0.06221	-1.08186	0.205204	0.980637
4	IPI00006774.3	Interleukin-27_receptor_alpha_chain_precursor	VQVSYK	1	1	83.069	26568.5	24891.1	14.6974	14.6033	0.05133	0.05133	1.06739	0.203158	0.980637
4	IPI00007395.2	metallothionein-like_5,_testis-specific_isoform_a	FLPASTKLNLITQQLE	1	1	77.356	50004.9	46066.6	15.6098	15.4914	0.06112	0.06112	1.08549	0.179415	0.980637
4	IPI00009793.2	Complement_component_1,_r_subcomponent-like_variant_(Fragment)	GGGALLGDR	1	1	77.869	16700.5	18066.7	14.0276	14.141	0.06196	0.06196	-1.0818	0.203675	0.980637
4	IPI00016472.4	zinc_finger_CCCH-type_containing_13	DADKDWPR	1	1	76.655	7631.54	8291.25	12.8978	13.0174	0.06254	0.06254	-1.08645	0.184694	0.980637
4	IPI00016869.1	Neuronal_acetylcholine_receptor_protein_subunit_beta-2_precursor	YNKLIR	1	1	75.924	78497.9	72674.1	16.2604	16.1492	0.06005	0.06005	1.08014	0.198649	0.980637
4	IPI00018583.3	Hyaluronan_binding_protein_4	EMTLDEWK	1	1	85.301	47629.4	45378.1	15.5396	15.4697	0.03675	0.03675	1.04961	0.187337	0.980637
4	IPI00019169.3	SH3-containing_GRB2-like_protein_1	ELGGESNFGDALLDAGESMK	1	1	87.379	20707.3	21601.1	14.3379	14.3988	0.03318	0.03318	-1.04317	0.202056	0.980637
4	IPI00023596.1	Histamine_H4_receptor	SLVAFAIML	1	1	85.806	16527.6	17652.4	14.0126	14.1076	0.05079	0.05079	-1.06806	0.194345	0.980637
4	IPI00028307.2	Hypothetical_protein_FLJ22346	VSLLGTWIGK	1	1	88.714	9575.57	10490.6	13.2251	13.3568	0.07059	0.07059	-1.09555	0.195554	0.980637
4	IPI00029041.3	Phosphofurin_acidic_cluster_sorting_protein_2	TLDVFTER	1	1	88.96	31644.2	29812.3	14.9497	14.8636	0.04693	0.04693	1.06145	0.203133	0.980637
4	IPI00065428.4	coiled-coil_domain_containing_11	EAKEQEER	1	1	78.655	15894.3	18005.2	13.9562	14.1361	0.0955	0.0955	-1.13281	0.191208	0.980637
4	IPI00077853.4	Isoform_1_of_Oxysterol-binding_protein-related_protein_9	MVQVVK	1	1	77.964	29786.7	31374.7	14.8624	14.9373	0.03894	0.03894	-1.05331	0.182052	0.980637
4	IPI00103487.2	NALP7_protein	FELDIEF	1	1	81.452	16411.7	15496.8	14.0024	13.9197	0.04383	0.04383	1.05904	0.190191	0.980637
4	IPI00152474.7	WNK_lysine_deficient_protein_kinase_3_isoform_1	QSTSFFK	1	1	80.543	6574.16	5494.97	12.6826	12.4239	0.1392	0.1392	1.1964	0.197126	0.980637
4	IPI00163419.5	Homo_sapiens_clone_TCBAP0758_mRNA_sequence	NQKAGLGPR	1	1	78.545	20689.2	17913	14.3366	14.1287	0.1134	0.1134	1.15498	0.203127	0.980637
4	IPI00215997.4	CD9_antigen	AIHYALNCCGLAGGVEQFISDICPK	1	1	89.794	7132.37	6453.61	12.8002	12.6559	0.07727	0.07727	1.10518	0.195059	0.980637
4	IPI00217240.1	WD_repeat_protein_75	AFLCSMFVNSLLLSKETK	1	1	76.731	3545.96	3964.14	11.792	11.9528	0.08274	0.08274	-1.11793	0.177785	0.980637
4	IPI00329233.2	Zinc_finger_protein_77	TASVTYVK	1	1	87.198	7947.43	9377.98	12.9563	13.1951	0.1297	0.1297	-1.18	0.201183	0.980637
4	IPI00442225.1	CDNA_FLJ16567_fis,_clone_TBAES2000932,_highly_similar_to_Homo_sapiens_sirtuin_7	CLLPQVLK	1	1	79.26	50146.1	52392.9	15.6139	15.6771	0.03283	0.03283	-1.04481	0.18172	0.980637
4	IPI00552840.3	G_protein-coupled_receptor_112	LTLMSTR	1	1	81.859	44091.1	41746.8	15.4282	15.3494	0.04183	0.04183	1.05616	0.191095	0.980637
4	IPI00719621.2	Isoform_1_of_Plexin-A2_precursor	GKNLCPPASGGAK	1	1	82.881	26973.5	25578.4	14.7193	14.6426	0.03966	0.03966	1.05454	0.180406	0.980637
4	IPI00787275.1	PREDICTED:_similar_to_Oral-facial-digital_syndrome_1_protein	FLINLPLK	1	1	82.631	50051.5	52216	15.6111	15.6722	0.03335	0.03335	-1.04325	0.203567	0.980637
4	IPI00216256.2	Isoform_2_of_WD_repeat_protein_1	IAVVGEGR	1	1	76.693	8089.97	7344.19	12.9819	12.8424	0.07679	0.07679	1.10155	0.207061	0.981563
4	IPI00398636.2	Novel_protein	ACSGALGGR	1	1	82.045	6661.98	7285.59	12.7017	12.8308	0.0711	0.0711	-1.09361	0.207372	0.981563
4	IPI00164354.5	minichromosome_maintenance_protein_10_isoform_2	QDILEVK	1	1	77.766	12746.9	18508	13.6379	14.1759	0.297	0.297	-1.45195	0.208487	0.982161
4	IPI00065078.1	KPL2_protein_isoform_2	IYEQASVK	1	1	77.355	15249.2	16116.1	13.8964	13.9762	0.0443	0.0443	-1.05685	0.211118	0.989865
4	IPI00181231.9	79_kDa_protein	FAINQEQK	1	1	79.66	23714	25210.7	14.5335	14.6217	0.04925	0.04925	-1.06311	0.213029	0.994135
4	IPI00006193.1	Netrin-2-like_protein_precursor	YAVQVAVGA	1	1	75.857	7845.67	8626.9	12.9377	13.0746	0.07791	0.07791	-1.09957	0.221958	0.994969
4	IPI00014808.1	Platelet-activating_factor_acetylhydrolase_IB_subunit_gamma	AIVQLVNER	1	1	79.247	19189.1	20210.4	14.228	14.3028	0.04225	0.04225	-1.05322	0.218627	0.994969
4	IPI00020983.1	Potassium_voltage-gated_channel_subfamily_A_member_1	FETQLK	1	1	81.858	38116.8	40523.5	15.2181	15.3065	0.05013	0.05013	-1.06314	0.220828	0.994969
4	IPI00104496.1	PREDICTED:_similar_to_C1GALT1-specific_chaperone_1	YLLFTR	1	1	79.757	25914.6	24707.1	14.6615	14.5926	0.03944	0.03944	1.04887	0.225115	0.994969
4	IPI00169307.4	ARHGAP21_protein	SCRFAILK	1	1	77.766	78779.4	86447.3	16.2655	16.3995	0.07679	0.07679	-1.09733	0.225219	0.994969
4	IPI00216362.1	Isoform_2_of_Otoferlin	YLICTR	1	1	78.008	25914.6	24707.1	14.6615	14.5926	0.03944	0.03944	1.04887	0.225115	0.994969
4	IPI00216853.1	WD_repeat_domain_49	LCFLKAR	1	1	88.138	14786.4	16906.1	13.852	14.0453	0.109	0.109	-1.14335	0.218208	0.994969
4	IPI00296415.4	CDNA_FLJ31818_fis,_clone_NT2RP6000017	FNPFLK	1	1	81.575	36326.7	38860.9	15.1487	15.246	0.05526	0.05526	-1.06976	0.221193	0.994969
4	IPI00329470.3	Isoform_1_of_Protein_KIAA1958	VSLASPNR	1	1	80.613	12044.9	12893.5	13.5561	13.6544	0.05596	0.05596	-1.07045	0.222607	0.994969
4	IPI00376615.1	Putative_G-protein_coupled_receptor	MLLVVGRGP	1	1	76.331	50083.1	52167.9	15.612	15.6709	0.03309	0.03309	-1.04163	0.216724	0.994969
4	IPI00639824.1	Ras-like_without_CAAX_1	WLFLGATEEGPK	1	1	78.644	21554.7	20522.6	14.3957	14.3249	0.04022	0.04022	1.05029	0.221356	0.994969
4	IPI00006054.1	Syntaphilin	VVCPMEE	1	1	75.905	22937.7	24260.6	14.4854	14.5663	0.04648	0.04648	-1.05767	0.226463	0.996038
4	183122	insulin-like_growth_factor_II_precursor	MGMPMGK	1	1	86.177	11079	10412	13.4355	13.346	0.1144	0.1144	1.06406	0.583356	0.998612
4	223908	1004299A_T_cell_antigen_receptor	DCGITSASYQQGV	1	1	84.44	12374.2	13025	13.595	13.669	0.06656	0.06656	-1.0526	0.437236	0.998612
4	229918	_Chain_,_Ferritin_(H-Chain)_Mutant_(Lys_86_Replaced_By_Gln)_(K86q)	IFLQDIQ	1	1	76.993	11494.1	10869.6	13.4886	13.408	0.05535	0.05535	1.05746	0.31006	0.998612
4	606876	calcium_activated_potassium_channel	HDPLLIPGNDQIDNMDSHVK	1	1	76.887	159803	157726	17.2859	17.2671	0.07425	0.07425	1.01317	0.85836	0.998612
4	1195528	26S_protease_subunit_S8=SUG1_homolog_[human,_erythrocytes,_Peptide,_405_aa]	ELAVGKVMNK	1	1	79.166	6430.06	6911.5	12.6506	12.7548	0.1536	0.1536	-1.07487	0.634413	0.998612
4	1616838	T-cell_receptor_beta_chain_V4-D-J2.2-C2_region_[Homo_sapiens]	LSGGTGEL	1	1	75.791	20632	21466.1	14.3326	14.3898	0.05621	0.05621	-1.04043	0.476619	0.998612
4	4038232	T-cell_receptor_beta_chain_[Homo_sapiens]	VMAEDLK	1	1	84.025	26228.9	25631.7	14.6789	14.6456	0.04967	0.04967	1.0233	0.639062	0.998612
4	5912105	hypothetical_protein_[Homo_sapiens]	GSGTTPSPVR	1	1	84.746	152828	120998	17.2215	16.8846	0.2691	0.2691	1.26306	0.381804	0.998612
4	6523835	AF113540_1_hypothalamus_protein_HT002_[Homo_sapiens]	CLLAGMHTLLQ	1	1	89.572	23283.3	22986.5	14.507	14.4885	0.0351	0.0351	1.01291	0.711411	0.998612
4	6650102	AF053754_1_electrogenic_Na+_bicarbonate_cotransporter_form_2_[Homo_sapiens]	CVIDALVGVGTPKLI	1	1	85.363	18599.4	19350	14.183	14.24	0.08267	0.08267	-1.04035	0.62837	0.998612
4	7512853	T08774_hypothetical_protein_DKFZp586B2420.1_-_human_(fragment)	ASFLSSFIK	1	1	75.578	15105.2	14911.4	13.8828	13.8641	0.04719	0.04719	1.013	0.781755	0.998612
4	7959163	KIAA1452_protein_[Homo_sapiens]	RDRAEGLR	1	1	77.525	19452.4	19169.6	14.2477	14.2265	0.04593	0.04593	1.01475	0.74688	0.998612
4	8515886	AF272357_1_NPDC1-like_protein_[Homo_sapiens]	ESGQSTPPLPKDR	1	1	77.532	8914.15	8481.85	13.1219	13.0502	0.1997	0.1997	1.05097	0.801028	0.998612
4	9931976	neuronal_pentraxin_II_[Homo_sapiens]	ILLIEWG	1	1	81.866	20986	20651.6	14.3571	14.334	0.03879	0.03879	1.01619	0.67524	0.998612
4	10047327	KIAA1625_protein_[Homo_sapiens]	EMSNPGTRR	1	1	82.91	19107.5	18712.4	14.2219	14.1917	0.04335	0.04335	1.02111	0.6259	0.998612
4	10435830	unnamed_protein_product_[Homo_sapiens]	EVGLEGALLISLDKETDERLCHDIK	1	1	79.788	4933.79	4316.56	12.2685	12.0757	0.1138	0.1138	1.14299	0.238867	0.998612
4	10438252	unnamed_protein_product_[Homo_sapiens]	ADIKISGIR	1	1	76.539	19440.5	19179.2	14.2468	14.2273	0.0428	0.0428	1.01362	0.748953	0.998612
4	15011298	FELIC_[Homo_sapiens]	APSDSSLGTPSDGRPEPRGPGR	1	1	87.468	17787.3	17487.2	14.1186	14.094	0.03996	0.03996	1.01716	0.666677	0.998612
4	15928870	MCCC2_protein_[Homo_sapiens]	AFYGDTLVTGIKPLEKHK	1	1	84.891	8343.07	8719.88	13.0264	13.0901	0.1309	0.1309	-1.04516	0.732663	0.998612
4	16549312	unnamed_protein_product_[Homo_sapiens]	QSKILGK	1	1	75.711	30256.8	29498.7	14.885	14.8484	0.1162	0.1162	1.0257	0.824966	0.998612
4	16974829	A_Chain_A,_Crystal_Structure_Of_The_Anthrax_Lethal_Factor_(Lf):_Wild-_Type_Lf_Complexed_With_The_N-Terminal_Sequence_Of_Mapkk2	LVTNSKK	1	1	79.915	204530	196476	17.642	17.584	0.1239	0.1239	1.04099	0.742695	0.998612
4	20357547	ATPase,_H+_transporting,_lysosomal_14kD,_V1_subunit_F_[Homo_sapiens]	LIAVIGDEDTVTGFLLGGIGELNK	1	1	78.209	6576.95	6691.26	12.6832	12.7081	0.05798	0.05798	-1.01738	0.763519	0.998612
4	20503274	multiple_myeloma_overexpression_gene_2_[Homo_sapiens]	AVHADFFNDFEDLFDDDDIQ	1	1	83.206	10056.8	9961.23	13.2959	13.2821	0.07381	0.07381	1.0096	0.895719	0.998612
4	22164066	AF388385_1_neuroblastoma-amplified_protein_[Homo_sapiens]	HGINTAVY	1	1	79.111	11639.5	12683.4	13.5067	13.6307	0.4809	0.4809	-1.08969	0.85646	0.998612
4	31873418	hypothetical_protein_[Homo_sapiens]	WDVQKR	1	1	87.604	16833.7	15536.2	14.0391	13.9234	0.1686	0.1686	1.08351	0.630471	0.998612
4	33942064	semaphorin_4D_[Homo_sapiens]	FQNDVLK	1	1	82.435	18493	19147.9	14.1747	14.2249	0.1094	0.1094	-1.03541	0.747473	0.998612
4	34530450	unnamed_protein_product_[Homo_sapiens]	LAGMTPAR	1	1	81.566	252027	254194	17.9432	17.9556	0.1201	0.1201	-1.0086	0.942438	0.998612
4	34535067	unnamed_protein_product_[Homo_sapiens]	EPELLLK	1	1	89.11	18919.8	19329.8	14.2076	14.2385	0.04647	0.04647	-1.02167	0.640681	0.998612
4	38014051	EXOSC10_protein_[Homo_sapiens]	EPSRLSK	1	1	79.776	17350.9	17634.6	14.0827	14.1061	0.07599	0.07599	-1.01635	0.828918	0.998612
4	40789083	KIAA1451_protein_[Homo_sapiens]	LHINGKR	1	1	76.194	4387.02	4165.4	12.099	12.0242	0.2095	0.2095	1.05321	0.802145	0.998612
4	45356852	protein_kinase_Chk2_transcript_variant_del2-12_[Homo_sapiens]	NLDEDMK	1	1	79.69	38521.3	35779.5	15.2334	15.1268	0.1178	0.1178	1.07663	0.526454	0.998612
4	49574489	Na+/K+_-ATPase_beta_1_subunit_isoform_b_[Homo_sapiens]	FDVKIK	1	1	88.98	24647.8	24861.6	14.5892	14.6016	0.05379	0.05379	-1.00867	0.870837	0.998612
4	50657089	zinc-finger_motif-enhancer_binding-protein-1_beta_[Homo_sapiens]	KMVEDR	1	1	77.131	11444.5	10705.1	13.4824	13.386	0.2239	0.2239	1.06907	0.762661	0.998612
4	51495836	Hypothetical_protein_MGC20470_[Homo_sapiens]	NHADINDQM	1	1	77.703	8443.72	8683.53	13.0437	13.0841	0.2824	0.2824	-1.0284	0.919992	0.998612
4	56122599	leukemia_multidrug_resistance_associated_protein_[Homo_sapiens]	PMSNLDSNR	1	1	87.196	5835.06	5816.31	12.5105	12.5059	0.06983	0.06983	1.00322	0.962764	0.998612
4	IPI00000058.1	Inward_rectifier_potassium_channel_13	MENFDK	1	1	85.662	48871.5	50946.2	15.5767	15.6367	0.03636	0.03636	-1.04245	0.251049	0.998612
4	IPI00000514.4	Ankyrin_repeat_domain_30B	MIACPTK	1	1	78.126	14694.2	14287.8	13.843	13.8025	0.09024	0.09024	1.02844	0.753066	0.998612
4	IPI00000728.3	Isoform_1_of_Ubiquitin_carboxyl-terminal_hydrolase_15	QGQVLVIE	1	1	80.217	86903.5	80412.3	16.4071	16.2951	0.1799	0.1799	1.08072	0.662422	0.998612
4	IPI00000851.1	Thyrotropin_beta_chain_precursor	KLFLPK	1	1	76.332	137106	143786	17.0649	17.1336	0.09719	0.09719	-1.04872	0.620553	0.998612
4	IPI00001143.1	Olfactory_receptor_1A2	MPLLKLSCS	1	1	75.247	34698.2	34923.1	15.0826	15.0919	0.04332	0.04332	-1.00648	0.879885	0.998612
4	IPI00001580.4	Isoform_1_of_FYVE_and_coiled-coil_domain-containing_protein_1	LREDLER	1	1	79.418	6228.83	5863	12.6047	12.5174	0.1877	0.1877	1.0624	0.74404	0.998612
4	IPI00001653.4	PREDICTED:_similar_to_Zinc_finger_SWIM_domain-containing_protein_5	SYKLALR	1	1	83.972	90816.9	64924.2	16.4707	15.9865	0.5908	0.5908	1.39881	0.565865	0.998612
4	IPI00001663.1	Isoform_1_of_Serine_protease_HTRA2,_mitochondrial_precursor	AELQLR	1	1	85.688	12643.7	12110.4	13.6261	13.564	0.07516	0.07516	1.04403	0.562269	0.998612
4	IPI00001676.7	Isoform_2_of_Nuclear_protein_localization_protein_4_homolog	ITAGDFQNK	1	1	88.991	9258.01	8989.28	13.1765	13.134	0.07061	0.07061	1.02989	0.672964	0.998612
4	IPI00001684.1	Zinc_finger_protein_180	ECGKSFSR	1	1	88.646	14104.4	13981	13.7839	13.7712	0.1813	0.1813	1.00883	0.960823	0.998612
4	IPI00001716.5	Isoform_2_of_tRNA_pseudouridine_synthase_A	DILEK	1	1	79.562	9730.23	10278.9	13.2483	13.3274	0.123	0.123	-1.05639	0.651868	0.998612
4	IPI00001767.1	receptor-type_protein_tyrosine_phosphatase_O_isoform_a_precursor	IVNLNK	1	1	82.856	62442.4	63274.6	15.9302	15.9493	0.09844	0.09844	-1.01333	0.891633	0.998612
4	IPI00002054.3	132_kDa_protein	AGLGTGGQK	1	1	84.489	49201.4	53578	15.5864	15.7094	0.2846	0.2846	-1.08895	0.761769	0.998612
4	IPI00002061.3	Isoform_1_of_BTB/POZ_domain-containing_protein_7	TELSQSVSE	1	1	78.614	32066.4	33115.4	14.9688	15.0152	0.14	0.14	-1.03271	0.815853	0.998612
4	IPI00002149.1	GTP-binding_protein_SAR1b	LVFLGLDNAGK	1	1	80.047	39345.8	37340.8	15.2639	15.1885	0.04752	0.04752	1.05369	0.268959	0.998612
4	IPI00002255.4	Lipopolysaccharide-responsive_and_beige-like_anchor_protein	DLLEK	1	1	78.959	10446.2	10133.5	13.3507	13.3068	0.1101	0.1101	1.03086	0.779806	0.998612
4	IPI00002284.1	DNA_polymerase_lambda	ALSTAVVR	1	1	75.743	175544	174026	17.4215	17.4089	0.1464	0.1464	1.00873	0.952075	0.998612
4	IPI00002335.1	Huntingtin	FGVTRK	1	1	77.012	4167.4	4235.83	12.0249	12.0484	0.1248	0.1248	-1.01642	0.894859	0.998612
4	IPI00002354.4	BTB/POZ_domain-containing_protein_KCTD16	IQDFLK	1	1	86.727	32346.9	31576	14.9813	14.9465	0.107	0.107	1.02441	0.819483	0.998612
4	IPI00002436.3	Isoform_5_of_CCR4-NOT_transcription_complex_subunit_4	DLIEK	1	1	79.756	10257.6	9994.43	13.3244	13.2869	0.1171	0.1171	1.02633	0.822183	0.998612
4	IPI00002580.1	Phosphatidylinositol-4-phosphate_3-kinase_C2_domain-containing_alpha_polypeptide	GMVELVPASDTLRK	1	1	77.274	5864.96	5708.78	12.5179	12.479	0.2849	0.2849	1.02736	0.923556	0.998612
4	IPI00002901.5	Transcriptional_enhancer_factor_TEF-1	NELIARYIK	1	1	82.194	26385.2	28600.3	14.6874	14.8037	0.08737	0.08737	-1.08395	0.352856	0.998612
4	IPI00002972.1	Isoform_2_of_Zinc_finger_protein_74	CSACEK	1	1	88.437	13557.8	14841.3	13.7268	13.8573	0.08445	0.08445	-1.09467	0.281821	0.998612
4	IPI00002975.4	hypothetical_protein_LOC79740	PDFSSQSLNI	1	1	86.067	38373.6	39185	15.2278	15.258	0.0528	0.0528	-1.02114	0.688432	0.998612
4	IPI00002976.1	Cyclin-G2	ISQCKCTASDIK	1	1	75.361	16775.2	16927.5	14.034	14.0471	0.07514	0.07514	-1.00908	0.90303	0.998612
4	IPI00003003.1	Zinc_finger_protein_659	GNTGLQNK	1	1	79.852	10495	11153.7	13.3574	13.4452	0.1598	0.1598	-1.06276	0.699895	0.998612
4	IPI00003411.3	Prostacyclin_synthase	LLGLLAALLLL	1	1	77.171	37545.4	36586.5	15.1963	15.159	0.2195	0.2195	1.02621	0.904971	0.998612
4	IPI00003483.3	Isoform_1_of_Neuralized-like_protein_1	IHPDSLPK	1	1	86.159	14094	14419.4	13.7828	13.8157	0.07199	0.07199	-1.02309	0.74825	0.998612
4	IPI00003802.1	Alpha-mannosidase_2	LMQDDNR	1	1	79.997	10562.2	10004.4	13.3666	13.2884	0.1083	0.1083	1.05576	0.612517	0.998612
4	IPI00003818.1	Kynureninase	EGEETLR	1	1	79.288	11122.7	11691.9	13.4412	13.5132	0.07663	0.07663	-1.05117	0.510646	0.998612
4	IPI00003886.2	Isoform_2_of_Guanine_nucleotide-binding_protein-like_3	MTCHKR	1	1	77.208	26564.4	25972.7	14.6972	14.6647	0.06256	0.06256	1.02278	0.715557	0.998612
4	IPI00003925.5	Isoform_1_of_Pyruvate_dehydrogenase_E1_component_subunit_beta,_mitochondrial_precursor	EVSGLLK	1	1	75.56	31318.6	31227.4	14.9347	14.9305	0.05859	0.05859	1.00292	0.95978	0.998612
4	IPI00004068.2	Mediator_of_RNA_polymerase_II_transcription_subunit_12	EALKLR	1	1	89.636	12578.5	12365.6	13.6187	13.594	0.07014	0.07014	1.01721	0.805346	0.998612
4	IPI00004970.3	Small_subunit_processome_component_20_homolog	LLFSFLTLITKLIK	1	1	80.904	11473.5	12236.6	13.486	13.5789	0.08469	0.08469	-1.06651	0.443062	0.998612
4	IPI00005001.1	Zinc_finger_protein_137	FILSKVSNQ	1	1	83.115	15895.6	15746.5	13.9563	13.9427	0.05534	0.05534	1.00947	0.863029	0.998612
4	IPI00005040.1	Medium-chain_specific_acyl-CoA_dehydrogenase,_mitochondrial_precursor	MPIIIAGNDQQ	1	1	79.554	30403.1	30586.1	14.8919	14.9006	0.05157	0.05157	-1.00602	0.906138	0.998612
4	IPI00005260.3	proteasome_(prosome,_macropain)_activator_subunit_4	LLKTILK	1	1	76.098	27634.6	26031.6	14.7542	14.668	0.06086	0.06086	1.06158	0.32318	0.998612
[truncated: 603 more rows]
