# Supplementary material for: Integrated Analysis of Global mRNA and Protein Expression Data in HEK293 Cells Overexpressing PRL-1
Source: PLoS One. 2013 Sep 3;8(9):e72977. doi: 10.1371/journal.pone.0072977 (PMC3760866; doi:10.1371/journal.pone.0072977)
Supplement: Table S2 — mRNA microarray data. Full list of microarray probesets that were analyzed for differential expression between HEK293 cells transfected with PRL-1 or with empty vector and that passed the presence filter described in the methods. (XLSX) [file pone.0072977.s003.xlsx]

## Sheet: Ovrx_vs_EV present FDR
Dumaual and Steere_Table S2. List of microarray probesets analyzed for differential expression between HEK293 cells transfected with PRL-1 or with Empty Vector passing presence filter
Tissue/Cell	Array Type	Probeset	Group1	Group2	pvalue	Fdrate_TotAbsentLE3	Change	stderr	Foldchange	SE_FC	TotChip	TotAbsent	TotMean	n1	nAbsent1	min1	max1	mean1	stddev1	n2	nAbsent2	min2	max2	mean2	stddev2	Reliability	Method
HEK293	HG-U133_Plus_2	1553122_s_at	Overexpressed	Empty_Vector	4.65372e-05	0.0684927	54.98	1.52	1.3106	0.0097	5	0	198.98	2	0	230.33	233.6	231.96	2.32	3	0	175.8	178.22	176.98	1.22	High	g1+,tr+
HEK293	HG-U133_Plus_2	200665_s_at	Overexpressed	Empty_Vector	5.85756e-05	0.0684927	599.5	17.91	19.7129	6.9818	5	3	271.83	2	0	614.18	648.88	631.53	24.54	3	3	12.91	42.9	32.04	16.62	High	g1+,tr+
HEK293	HG-U133_Plus_2	200859_x_at	Overexpressed	Empty_Vector	4.05081e-05	0.0684927	1708.91	45.13	1.9766	0.0379	5	0	2433.35	2	0	3415.85	3501.55	3458.7	60.6	3	0	1706.86	1792.41	1749.78	42.77	High	g1+,tr+
HEK293	HG-U133_Plus_2	200874_s_at	Overexpressed	Empty_Vector	1.3761e-05	0.0684927	264.58	4.87	1.1956	0.0039	5	0	1458.25	2	0	1610.92	1623.08	1617	8.6	3	0	1349.82	1354.58	1352.42	2.41	High	g1+,tr+
HEK293	HG-U133_Plus_2	206546_at	Overexpressed	Empty_Vector	4.11866e-05	0.0684927	46.29	1.23	1.6797	0.0237	5	0	86.62	2	0	112.78	116	114.39	2.28	3	0	67.89	68.52	68.1	0.36	High	g1+,tr+
HEK293	HG-U133_Plus_2	208966_x_at	Overexpressed	Empty_Vector	6.85381e-05	0.0684927	-923.82	29.08	-3.3469	0.1971	5	0	947.93	2	0	369.82	417.46	393.64	33.69	3	0	1287.92	1349.56	1317.46	30.9	High	g1+,tr+
HEK293	HG-U133_Plus_2	210414_at	Overexpressed	Empty_Vector	3.64582e-05	0.0684927	-130.97	3.34	-0.3022	0.0628	5	2	179.16	2	2	97.25	103.9	100.58	4.7	3	0	228.09	233.42	231.55	3	High	g1+,tr+
HEK293	HG-U133_Plus_2	210715_s_at	Overexpressed	Empty_Vector	2.45643e-05	0.0684927	1903.29	42.53	4.9197	0.2809	5	0	1246.89	2	0	2342.1	2435.63	2388.86	66.14	3	0	448.06	507.99	485.57	32.69	High	g1+,tr+
HEK293	HG-U133_Plus_2	213746_s_at	Overexpressed	Empty_Vector	6.4382e-05	0.0684927	1321.88	40.75	2.2236	0.0606	5	0	1609.05	2	0	2395.49	2408.88	2402.18	9.47	3	0	1018.97	1122.07	1080.3	54.26	High	g1+,tr+
HEK293	HG-U133_Plus_2	217780_at	Overexpressed	Empty_Vector	3.7848e-05	0.0684927	-1350.58	34.87	-1.4197	0.0137	5	0	4028.19	2	0	3181.85	3253.83	3217.84	50.9	3	0	4540.52	4599.95	4568.42	29.88	High	g1+,tr+
HEK293	HG-U133_Plus_2	219029_at	Overexpressed	Empty_Vector	6.86342e-05	0.0684927	-332.28	10.46	-1.7956	0.0383	5	0	617.01	2	0	408.71	426.56	417.64	12.62	3	0	739.38	761.03	749.92	10.84	High	g1+,tr+
HEK293	HG-U133_Plus_2	219569_s_at	Overexpressed	Empty_Vector	4.07119e-05	0.0684927	687.82	18.19	1.7924	0.0288	5	1	1143.12	2	0	1534.47	1577.16	1555.81	30.19	3	1	856.09	879.77	867.99	11.84	High	g1+,tr+
HEK293	HG-U133_Plus_2	223125_s_at	Overexpressed	Empty_Vector	4.2017e-05	0.0684927	-126.86	3.39	-1.1198	0.0034	5	1	1134.98	2	0	1058.27	1059.47	1058.87	0.85	3	1	1181.39	1190.39	1185.73	4.51	High	g1+,tr+
HEK293	HG-U133_Plus_2	227590_at	Overexpressed	Empty_Vector	6.00008e-05	0.0684927	-190.91	5.75	-1.5093	0.0204	5	0	489.42	2	0	368.49	381.26	374.87	9.02	3	0	561.86	570.44	565.79	4.33	High	g1+,tr+
HEK293	HG-U133_Plus_2	232289_at	Overexpressed	Empty_Vector	5.39082e-05	0.0684927	117.63	3.42	1.6132	0.0228	5	1	238.88	2	0	307.69	311.21	309.45	2.49	3	1	186.94	194.32	191.83	4.23	High	g1+,tr+
HEK293	HG-U133_Plus_2	239352_at	Overexpressed	Empty_Vector	6.28447e-05	0.0684927	-408.61	12.49	-11.6361	2.9386	5	2	283.58	2	2	37.36	39.47	38.42	1.49	3	0	427.76	457.92	447.03	16.73	High	g1+,tr+
HEK293	HG-U133_Plus_2	201132_at	Overexpressed	Empty_Vector	0.000104204	0.0792301	1816.67	65.78	1.9049	0.0469	5	0	2734.2	2	0	3756.41	3891.99	3824.2	95.87	3	0	1951.61	2064.61	2007.53	56.51	High	g1+,tr+
HEK293	HG-U133_Plus_2	215646_s_at	Overexpressed	Empty_Vector	9.0272e-05	0.0792301	468.94	16.18	1.305	0.0119	5	0	1725.13	2	0	1986.11	2026.88	2006.5	28.83	3	0	1529.1	1543.29	1537.55	7.48	High	g1+,tr+
HEK293	HG-U133_Plus_2	221819_at	Overexpressed	Empty_Vector	9.63526e-05	0.0792301	-264.01	9.31	-1.3166	0.0134	5	0	992.29	2	0	828.17	839.6	833.89	8.09	3	0	1085.24	1106.04	1097.9	11.11	High	g1+,tr+
HEK293	HG-U133_Plus_2	225673_at	Overexpressed	Empty_Vector	9.78844e-05	0.0792301	344.05	12.2	1.4008	0.0167	5	0	996.09	2	0	1188.11	1216.93	1202.52	20.38	3	0	849.93	865.08	858.47	7.76	High	g1+,tr+
HEK293	HG-U133_Plus_2	225864_at	Overexpressed	Empty_Vector	0.000100925	0.0792301	-3349.8	120	-303.606	2549.42	5	2	2020.95	2	2	6.47	15.67	11.07	6.5	3	0	3179.21	3485.63	3360.87	160.94	High	g1+,tr+
HEK293	HG-U133_Plus_2	219326_s_at	Overexpressed	Empty_Vector	0.000113382	0.0822895	89.66	3.34	1.2454	0.0101	5	0	401.26	2	0	452.1	458.01	455.05	4.18	3	0	362.29	368.98	365.39	3.37	High	g1+,tr+
HEK293	HG-U133_Plus_2	203689_s_at	Overexpressed	Empty_Vector	0.000119307	0.0828252	1642.03	62.21	1.8372	0.0443	5	0	2618.18	2	0	3530.62	3676.18	3603.4	102.93	3	0	1926.7	2006.41	1961.37	40.85	High	g1+,tr+
HEK293	HG-U133_Plus_2	221194_s_at	Overexpressed	Empty_Vector	0.000136687	0.090937	-132.97	5.27	-1.2642	0.0122	5	0	582.98	2	0	501.82	504.58	503.2	1.95	3	0	629.41	643.27	636.17	6.94	High	g1+,tr+
HEK293	HG-U133_Plus_2	211658_at	Overexpressed	Empty_Vector	0.000144813	0.0924892	-1399.82	56.58	-1.3295	0.0161	5	0	5088.31	2	0	4239.57	4257.28	4248.42	12.52	3	0	5571.66	5722.39	5648.24	75.4	High	g1+,tr+
HEK293	HG-U133_Plus_2	208753_s_at	Overexpressed	Empty_Vector	0.000167291	0.102736	-1407.56	59.71	-1.2008	0.0096	5	0	7854.24	2	0	6946.11	7073.29	7009.7	89.92	3	0	8387.38	8473.5	8417.26	48.73	High	g1+,tr+
HEK293	HG-U133_Plus_2	201075_s_at	Overexpressed	Empty_Vector	0.000222746	0.113599	-467.13	21.81	-1.2062	0.0109	5	0	2545.44	2	0	2250.75	2279.56	2265.16	20.37	3	0	2703.28	2751	2732.29	25.47	High	g1+,tr+
HEK293	HG-U133_Plus_2	219088_s_at	Overexpressed	Empty_Vector	0.000222297	0.113599	189.99	8.87	1.333	0.0178	5	1	646.58	2	0	750.56	770.6	760.58	14.17	3	1	565.24	577.69	570.59	6.4	High	g1+,tr+
HEK293	HG-U133_Plus_2	220992_s_at	Overexpressed	Empty_Vector	0.00023078	0.113599	-160.37	7.58	-1.2047	0.0109	5	0	879.73	2	0	779.86	787.15	783.51	5.15	3	0	932.94	949.88	943.88	9.49	High	g1+,tr+
HEK293	HG-U133_Plus_2	221249_s_at	Overexpressed	Empty_Vector	0.00021444	0.113599	-225.81	10.41	-1.2893	0.0158	5	0	916.16	2	0	773.97	787.37	780.67	9.48	3	0	999.13	1020.63	1006.48	12.25	High	g1+,tr+
HEK293	HG-U133_Plus_2	223449_at	Overexpressed	Empty_Vector	0.000234053	0.113599	-147.81	7.02	-1.2072	0.0111	5	0	802.08	2	0	705.01	721.76	713.39	11.84	3	0	857.98	866.09	861.2	4.3	High	g1+,tr+
HEK293	HG-U133_Plus_2	224650_at	Overexpressed	Empty_Vector	0.000234782	0.113599	-1576.23	74.91	-17.3531	10.4578	5	0	1042.13	2	0	93.12	99.66	96.39	4.62	3	0	1558.28	1746.65	1672.62	100.45	High	g1+,tr+
HEK293	HG-U133_Plus_2	225754_at	Overexpressed	Empty_Vector	0.000213057	0.113599	202.15	9.3	1.4424	0.0244	5	0	537.81	2	0	657.85	660.33	659.09	1.76	3	0	443.34	467.65	456.95	12.41	High	g1+,tr+
HEK293	HG-U133_Plus_2	1555561_a_at	Overexpressed	Empty_Vector	0.000264388	0.120604	53.06	2.62	1.2157	0.0116	5	0	267.22	2	0	295.78	302.33	299.06	4.63	3	0	245.23	247.49	246	1.29	High	g1+,tr+
HEK293	HG-U133_Plus_2	201117_s_at	Overexpressed	Empty_Vector	0.000276692	0.120604	717.63	36.03	1.2819	0.0159	5	0	2832.94	2	0	3246.54	3280.49	3263.52	24	3	0	2497.7	2587.53	2545.89	45.27	High	g1+,tr+
HEK293	HG-U133_Plus_2	203459_s_at	Overexpressed	Empty_Vector	0.000279473	0.120604	215.6	10.86	1.2199	0.0121	5	0	1066.75	2	0	1192.33	1199.9	1196.12	5.36	3	0	966.88	994.99	980.51	14.07	High	g1+,tr+
HEK293	HG-U133_Plus_2	239468_at	Overexpressed	Empty_Vector	0.000274302	0.120604	197.84	9.91	1.6888	0.0455	5	0	366.37	2	0	475.91	494.25	485.08	12.97	3	0	276.25	294.08	287.24	9.62	High	g1+,tr+
HEK293	HG-U133_Plus_2	203372_s_at	Overexpressed	Empty_Vector	0.000300175	0.120902	-148.99	7.69	-1.4891	0.0332	5	0	394.01	2	0	301.18	308.05	304.61	4.85	3	0	442.39	459.73	453.6	9.73	High	g1+,tr+
HEK293	HG-U133_Plus_2	203617_x_at	Overexpressed	Empty_Vector	0.000290439	0.120902	376.96	19.24	1.3707	0.022	5	0	1167.54	2	0	1390.48	1396.95	1393.72	4.57	3	0	1001.63	1046.33	1016.76	25.61	High	g1+,tr+
HEK293	HG-U133_Plus_2	227334_at	Overexpressed	Empty_Vector	0.000302879	0.120902	-173.38	8.97	-1.2431	0.0145	5	0	817.26	2	0	705.95	720.53	713.24	10.31	3	0	879.43	897.49	886.61	9.58	High	g1+,tr+
HEK293	HG-U133_Plus_2	212149_at	Overexpressed	Empty_Vector	0.00035474	0.13815	-690.64	37.69	-2.2915	0.1328	5	0	949.13	2	0	528.26	541.23	534.75	9.17	3	0	1177.3	1277.38	1225.39	50.16	High	g1+,tr+
HEK293	HG-U133_Plus_2	209366_x_at	Overexpressed	Empty_Vector	0.000378324	0.143826	1203.56	67.12	1.5847	0.0413	5	0	2539.97	2	0	3195.84	3328.38	3262.11	93.71	3	0	1995.55	2117.3	2058.55	60.98	High	g1+,tr+
HEK293	HG-U133_Plus_2	206332_s_at	Overexpressed	Empty_Vector	0.000394128	0.14635	-985.71	55.74	-3.4517	0.3809	5	0	993.47	2	0	361.96	442.13	402.05	56.69	3	0	1332.54	1456.57	1387.76	63.12	High	g1+,tr+
HEK293	HG-U133_Plus_2	225989_at	Overexpressed	Empty_Vector	0.000419717	0.152309	-84.49	4.88	-1.2949	0.0202	5	0	337.17	2	0	284.44	288.51	286.47	2.87	3	0	364.1	376.24	370.96	6.22	High	g1+,tr+
HEK293	HG-U133_Plus_2	228594_at	Overexpressed	Empty_Vector	0.000435191	0.154415	-293.82	17.18	-1.2778	0.0191	5	0	1233.79	2	0	1039.72	1075.27	1057.5	25.14	3	0	1338.89	1367.49	1351.32	14.67	High	g1+,tr+
HEK293	HG-U133_Plus_2	212246_at	Overexpressed	Empty_Vector	0.000445438	0.154616	187.21	11.03	1.2491	0.0162	5	0	826.59	2	0	925.01	952.84	938.92	19.68	3	0	745.99	755.43	751.71	5.03	High	g1+,tr+
HEK293	HG-U133_Plus_2	202692_s_at	Overexpressed	Empty_Vector	0.000486265	0.15703	-255.74	15.52	-1.2195	0.0151	5	0	1318.51	2	0	1149.81	1180.33	1165.07	21.58	3	0	1406.39	1434.71	1420.81	14.17	High	g1+,tr+
HEK293	HG-U133_Plus_2	203374_s_at	Overexpressed	Empty_Vector	0.000492485	0.15703	383.36	23.36	1.5171	0.0389	5	0	894.7	2	0	1105.45	1143.99	1124.72	27.26	3	0	715.92	765.29	741.36	24.72	High	g1+,tr+
HEK293	HG-U133_Plus_2	206919_at	Overexpressed	Empty_Vector	0.000501567	0.15703	74.65	4.58	1.6158	0.0484	5	0	151.08	2	0	190.73	201.01	195.87	7.27	3	0	117.76	124.47	121.22	3.36	High	g1+,tr+
HEK293	HG-U133_Plus_2	212255_s_at	Overexpressed	Empty_Vector	0.000490083	0.15703	567.6	34.53	1.4405	0.0321	5	0	1515.46	2	0	1827.73	1884.32	1856.02	40.02	3	0	1248.42	1320.5	1288.43	36.68	High	g1+,tr+
HEK293	HG-U133_Plus_2	227288_at	Overexpressed	Empty_Vector	0.00049729	0.15703	214.86	13.14	1.2693	0.0184	5	0	883.92	2	0	998.9	1026.77	1012.83	19.7	3	0	785.75	806.21	797.97	10.8	High	g1+,tr+
HEK293	HG-U133_Plus_2	1557961_s_at	Overexpressed	Empty_Vector	0.000701986	0.1586	-170.95	11.74	-2.6316	0.2391	5	0	207.35	2	0	103.56	105.99	104.77	1.72	3	0	263.07	293.3	275.73	15.7	High	g1+,tr+
HEK293	HG-U133_Plus_2	201131_s_at	Overexpressed	Empty_Vector	0.000696562	0.1586	239.65	16.41	2.3494	0.1549	5	0	273.47	2	0	403.06	431.45	417.26	20.07	3	0	158.19	188.24	177.6	16.83	High	g1+,tr+
HEK293	HG-U133_Plus_2	201635_s_at	Overexpressed	Empty_Vector	0.000673174	0.1586	300.27	20.33	1.1923	0.0141	5	0	1681.61	2	0	1852.44	1871.11	1861.77	13.2	3	0	1535.24	1586.44	1561.5	25.63	High	g1+,tr+
HEK293	HG-U133_Plus_2	204635_at	Overexpressed	Empty_Vector	0.000659512	0.1586	190.48	12.81	1.2211	0.0163	5	0	937.52	2	0	1038.03	1065.58	1051.81	19.48	3	0	849.51	868.1	861.33	10.27	High	g1+,tr+
HEK293	HG-U133_Plus_2	210896_s_at	Overexpressed	Empty_Vector	0.000627018	0.1586	213.62	14.12	1.239	0.0174	5	0	979.4	2	0	1097.61	1117.54	1107.58	14.1	3	0	877.43	909.61	893.95	16.11	High	g1+,tr+
HEK293	HG-U133_Plus_2	212640_at	Overexpressed	Empty_Vector	0.000551589	0.1586	974.76	61.71	1.3863	0.0286	5	0	2913.37	2	0	3482.62	3513.84	3498.23	22.07	3	0	2439.44	2601.75	2523.47	81.31	High	g1+,tr+
HEK293	HG-U133_Plus_2	213031_s_at	Overexpressed	Empty_Vector	0.000694374	0.1586	-467.66	31.99	-1.3664	0.0309	5	0	1556.82	2	0	1273.34	1279.11	1276.22	4.08	3	0	1694.6	1772.09	1743.88	42.83	High	g1+,tr+
HEK293	HG-U133_Plus_2	214527_s_at	Overexpressed	Empty_Vector	0.000528286	0.1586	-319.48	19.93	-1.1422	0.0097	5	0	2437.93	2	0	2222.01	2270.47	2246.24	34.27	3	0	2558.08	2578.73	2565.72	11.32	High	g1+,tr+
HEK293	HG-U133_Plus_2	215726_s_at	Overexpressed	Empty_Vector	0.000677994	0.1586	1095.37	74.34	1.5723	0.049	5	0	2352.25	2	0	2936.95	3082	3009.47	102.56	3	0	1836.93	1967.54	1914.1	68.46	High	g1+,tr+
HEK293	HG-U133_Plus_2	218026_at	Overexpressed	Empty_Vector	0.000601608	0.1586	-1096.92	71.5	-1.1802	0.0131	5	0	6744.69	2	0	6032.13	6140.95	6086.54	76.95	3	0	7108.51	7265.98	7183.46	79.01	High	g1+,tr+
HEK293	HG-U133_Plus_2	218097_s_at	Overexpressed	Empty_Vector	0.000547496	0.1586	-1737.5	109.72	-1.5836	0.0509	5	0	4019.62	2	0	2949.72	3004.52	2977.12	38.75	3	0	4551.82	4828.31	4714.62	144.64	High	g1+,tr+
HEK293	HG-U133_Plus_2	218338_at	Overexpressed	Empty_Vector	0.000606746	0.1586	-380.26	24.86	-1.406	0.0334	5	2	1164.83	2	1	919.79	953.56	936.68	23.87	3	1	1292.68	1348.71	1316.93	28.76	High	g1+,tr+
HEK293	HG-U133_Plus_2	218630_at	Overexpressed	Empty_Vector	0.000559385	0.1586	-181.24	11.53	-1.3284	0.0252	5	0	660.66	2	0	546.86	556.97	551.91	7.15	3	0	723.82	750	733.15	14.62	High	g1+,tr+
HEK293	HG-U133_Plus_2	218996_at	Overexpressed	Empty_Vector	0.000618242	0.1586	239.78	15.77	1.8403	0.0773	5	0	381.26	2	0	520.75	529.51	525.13	6.19	3	0	261.55	299.22	285.35	20.71	High	g1+,tr+
HEK293	HG-U133_Plus_2	220742_s_at	Overexpressed	Empty_Vector	0.000633805	0.1586	-240.31	15.94	-1.2299	0.0174	5	0	1189.59	2	0	1038.66	1052.15	1045.4	9.54	3	0	1269.48	1308.47	1285.71	20.3	High	g1+,tr+
HEK293	HG-U133_Plus_2	224462_s_at	Overexpressed	Empty_Vector	0.000635094	0.1586	230.61	15.31	1.2963	0.0222	5	1	870.4	2	0	1006.28	1011.26	1008.77	3.52	3	1	759.01	799.59	778.16	20.39	High	g1+,tr+
HEK293	HG-U133_Plus_2	225032_at	Overexpressed	Empty_Vector	0.000705244	0.1586	539.89	37.13	1.4616	0.0383	5	0	1385.67	2	0	1684.89	1734.31	1709.6	34.94	3	0	1131.9	1216.88	1169.71	43.25	High	g1+,tr+
HEK293	HG-U133_Plus_2	227160_s_at	Overexpressed	Empty_Vector	0.000575057	0.1586	358.71	23.03	1.515	0.0407	5	0	840	2	0	1050.32	1060.14	1055.23	6.94	3	0	669.87	729.79	696.52	30.5	High	g1+,tr+
HEK293	HG-U133_Plus_2	231341_at	Overexpressed	Empty_Vector	0.000677429	0.1586	51.58	3.5	1.4166	0.0335	5	1	144.44	2	0	173.12	177.65	175.38	3.2	3	1	119.11	126.74	123.81	4.11	High	g1+,tr+
HEK293	HG-U133_Plus_2	31845_at	Overexpressed	Empty_Vector	0.000686389	0.1586	360.83	24.59	1.4288	0.0348	5	0	985.77	2	0	1179.57	1224.96	1202.26	32.1	3	0	823.14	868.53	841.43	23.94	High	g1+,tr+
HEK293	HG-U133_Plus_2	204681_s_at	Overexpressed	Empty_Vector	0.000780859	0.160709	149.54	10.64	1.3667	0.0303	5	0	467.6	2	0	544.19	570.45	557.32	18.57	3	0	403.09	413.99	407.78	5.61	High	g1+,tr+
HEK293	HG-U133_Plus_2	211203_s_at	Overexpressed	Empty_Vector	0.000724952	0.160709	-432.82	30.04	-3.6617	0.5369	5	2	422.3	2	2	158.65	166.58	162.61	5.61	3	0	553.64	633.62	595.43	40.11	High	g1+,tr+
HEK293	HG-U133_Plus_2	218024_at	Overexpressed	Empty_Vector	0.000785075	0.160709	-530.17	37.8	-1.2872	0.0242	5	0	2164.29	2	0	1802.2	1890.18	1846.19	62.21	3	0	2361.51	2405.51	2376.36	25.24	High	g1+,tr+
HEK293	HG-U133_Plus_2	218071_s_at	Overexpressed	Empty_Vector	0.000757752	0.160709	-220.41	15.53	-1.1947	0.0154	5	0	1264.09	2	0	1124.5	1139.18	1131.84	10.38	3	0	1338.71	1374.6	1352.25	19.5	High	g1+,tr+
HEK293	HG-U133_Plus_2	218373_at	Overexpressed	Empty_Vector	0.000779963	0.160709	-199.48	14.19	-1.2549	0.021	5	0	902.1	2	0	777.55	787.28	782.41	6.88	3	0	960.69	993.83	981.89	18.41	High	g1+,tr+
HEK293	HG-U133_Plus_2	225651_at	Overexpressed	Empty_Vector	0.000765763	0.160709	-271.62	19.21	-1.1469	0.0113	5	0	2011.74	2	0	1829.15	1868.39	1848.77	27.75	3	0	2103.79	2137.19	2120.39	16.7	High	g1+,tr+
HEK293	HG-U133_Plus_2	235408_x_at	Overexpressed	Empty_Vector	0.000737508	0.160709	-57.04	3.98	-1.2411	0.0194	5	0	270.8	2	0	233.04	240.12	236.58	5	3	0	289.49	297.49	293.62	4	High	g1+,tr+
HEK293	HG-U133_Plus_2	206721_at	Overexpressed	Empty_Vector	0.000816317	0.16223	-182.83	13.21	-1.5234	0.0506	5	0	459.01	2	0	347.1	351.52	349.31	3.13	3	0	511.84	542.48	532.14	17.58	High	g1+,tr+
HEK293	HG-U133_Plus_2	213094_at	Overexpressed	Empty_Vector	0.00086363	0.16223	356.77	26.27	1.5393	0.0494	5	0	804.31	2	0	993.91	1042.83	1018.37	34.59	3	0	642.83	690.47	661.6	25.38	High	g1+,tr+
HEK293	HG-U133_Plus_2	218111_s_at	Overexpressed	Empty_Vector	0.000857482	0.16223	-180.85	13.29	-1.1718	0.014	5	0	1160.99	2	0	1051.65	1053.31	1052.48	1.17	3	0	1213.13	1246.73	1233.33	17.8	High	g1+,tr+
HEK293	HG-U133_Plus_2	219474_at	Overexpressed	Empty_Vector	0.000860015	0.16223	401.98	29.56	1.7951	0.0804	5	0	666.37	2	0	894.94	920.19	907.56	17.86	3	0	465.84	540.57	505.58	37.59	High	g1+,tr+
HEK293	HG-U133_Plus_2	222150_s_at	Overexpressed	Empty_Vector	0.000851572	0.16223	113.91	8.35	1.9195	0.097	5	1	169.45	2	0	227.6	247.99	237.8	14.42	3	1	119.83	128.93	123.88	4.63	High	g1+,tr+
HEK293	HG-U133_Plus_2	225024_at	Overexpressed	Empty_Vector	0.000836052	0.16223	297.67	21.68	1.3232	0.0268	5	0	1040.17	2	0	1217.98	1219.57	1218.78	1.13	3	0	887.54	938.77	921.1	29.08	High	g1+,tr+
HEK293	HG-U133_Plus_2	225302_at	Overexpressed	Empty_Vector	0.000844517	0.16223	670.78	49.02	1.5549	0.0508	5	0	1477.07	2	0	1860.41	1898.66	1879.53	27.04	3	0	1170.39	1281.38	1208.75	62.93	High	g1+,tr+
HEK293	HG-U133_Plus_2	205331_s_at	Overexpressed	Empty_Vector	0.000892341	0.165674	-527.75	39.29	-2.916	0.3346	5	1	592.08	2	1	243.01	307.86	275.44	45.86	3	0	760.21	843.17	803.18	41.56	High	g1+,tr+
HEK293	HG-U133_Plus_2	221579_s_at	Overexpressed	Empty_Vector	0.000967467	0.17554	-558.33	42.72	-1.3164	0.029	5	0	2099.67	2	0	1742.88	1786.46	1764.67	30.81	3	0	2262.82	2362.8	2323	53.01	High	g1+,tr+
HEK293	HG-U133_Plus_2	225743_at	Overexpressed	Empty_Vector	0.000964803	0.17554	-683.63	52.26	-1.4397	0.0431	5	0	1964.81	2	0	1485.29	1623.99	1554.64	98.07	3	0	2227.65	2248.27	2238.27	10.32	High	g1+,tr+
HEK293	HG-U133_Plus_2	227812_at	Overexpressed	Empty_Vector	0.000989005	0.177432	57.2	4.41	1.2139	0.018	5	0	290.32	2	0	319.37	329.9	324.63	7.44	3	0	264.36	269.38	267.44	2.7	High	g1+,tr+
HEK293	HG-U133_Plus_2	202575_at	Overexpressed	Empty_Vector	0.00102467	0.181132	719.33	56.12	3.3618	0.4169	5	1	592.31	2	0	996.93	1050.89	1023.91	38.15	3	1	235.68	376.18	304.58	70.29	High	g1+,tr+
HEK293	HG-U133_Plus_2	229850_at	Overexpressed	Empty_Vector	0.00103232	0.181132	318.7	24.93	1.6953	0.0719	5	0	585.84	2	0	765.07	789.06	777.06	16.96	3	0	425.72	487.92	458.36	31.22	High	g1+,tr+
HEK293	HG-U133_Plus_2	200977_s_at	Overexpressed	Empty_Vector	0.00106273	0.184442	79.75	6.3	1.04	0.0032	5	0	2024.31	2	0	2064.79	2079.52	2072.16	10.42	3	0	1987.79	1995.78	1992.41	4.14	High	g1+,tr+
HEK293	HG-U133_Plus_2	219032_x_at	Overexpressed	Empty_Vector	0.00110873	0.189455	-94.33	7.56	-1.487	0.0513	5	0	250.32	2	0	192.51	194.92	193.72	1.7	3	0	278.55	298.61	288.05	10.07	High	g1+,tr+
HEK293	HG-U133_Plus_2	219628_at	Overexpressed	Empty_Vector	0.00111535	0.189455	339.93	27.29	1.3973	0.0375	5	0	991.67	2	0	1169.91	1221.34	1195.63	36.37	3	0	826.2	875.65	855.69	26.07	High	g1+,tr+
HEK293	HG-U133_Plus_2	208723_at	Overexpressed	Empty_Vector	0.00113964	0.190295	499.89	40.43	1.1727	0.015	5	0	3093.86	2	0	3366.86	3420.73	3393.79	38.09	3	0	2850.66	2944.05	2893.9	47.08	High	g1+,tr+
HEK293	HG-U133_Plus_2	215245_x_at	Overexpressed	Empty_Vector	0.00114413	0.190295	3298.65	267.13	1.7727	0.0853	5	0	5588.48	2	0	7394.48	7740.86	7567.67	244.93	3	0	3906.75	4454.7	4269.02	313.77	High	g1+,tr+
HEK293	HG-U133_Plus_2	204955_at	Overexpressed	Empty_Vector	0.00123375	0.201013	276.19	22.95	1.6124	0.0652	5	0	561.45	2	0	716.75	737.58	727.16	14.73	3	0	422.51	480.43	450.97	28.97	High	g1+,tr+
HEK293	HG-U133_Plus_2	210559_s_at	Overexpressed	Empty_Vector	0.00122989	0.201013	-509.72	42.3	-1.083	0.0072	5	0	6444.97	2	0	6134.94	6143.34	6139.14	5.94	3	0	6589.03	6701.54	6648.86	56.6	High	g1+,tr+
HEK293	HG-U133_Plus_2	201422_at	Overexpressed	Empty_Vector	0.00130329	0.202035	673.68	57.02	2.5038	0.2244	5	0	717.47	2	0	1087.22	1156.13	1121.67	48.73	3	0	369.15	488.77	447.99	68.3	High	g1+,tr+
HEK293	HG-U133_Plus_2	207815_at	Overexpressed	Empty_Vector	0.00129247	0.202035	22.59	1.91	1.3287	0.0317	5	1	77.74	2	0	90.72	91.86	91.29	0.81	3	1	65.92	70.73	68.71	2.49	High	g1+,tr+
HEK293	HG-U133_Plus_2	211024_s_at	Overexpressed	Empty_Vector	0.00128231	0.202035	204.78	17.24	1.646	0.0706	5	0	398.92	2	0	511.39	532.19	521.79	14.71	3	0	294.16	334.35	317.01	20.65	High	g1+,tr+
HEK293	HG-U133_Plus_2	222162_s_at	Overexpressed	Empty_Vector	0.00125403	0.202035	2555.18	213.45	1.389	0.0381	5	0	7589.92	2	0	9051.16	9194.91	9123.03	101.65	3	0	6368.6	6884.43	6567.85	277.21	High	g1+,tr+
HEK293	HG-U133_Plus_2	243507_s_at	Overexpressed	Empty_Vector	0.0012971	0.202035	45.23	3.82	1.2977	0.0284	5	0	170.03	2	0	194.81	199.52	197.17	3.33	3	0	147.01	156	151.93	4.55	High	g1+,tr+
HEK293	HG-U133_Plus_2	224747_at	Overexpressed	Empty_Vector	0.00132097	0.202807	-1366.39	116.17	-1.3937	0.0419	5	0	4290.32	2	0	3441.22	3499.75	3470.48	41.39	3	0	4712.49	5007.85	4836.88	153.09	High	g1+,tr+
HEK293	HG-U133_Plus_2	208761_s_at	Overexpressed	Empty_Vector	0.00135177	0.20362	776.92	66.57	1.1258	0.0113	5	0	6487.48	2	0	6912.82	6994.46	6953.64	57.73	3	0	6126.96	6268.34	6176.71	79.44	High	g1+,tr+
HEK293	HG-U133_Plus_2	218875_s_at	Overexpressed	Empty_Vector	0.00134407	0.20362	-3481.09	297.72	-1.8862	0.1207	5	0	6016.86	2	0	3765.82	4090.58	3928.2	229.64	3	0	7016.25	7737.41	7409.29	364.94	High	g1+,tr+
HEK293	HG-U133_Plus_2	1556427_s_at	Overexpressed	Empty_Vector	0.00140537	0.20381	-95.88	8.33	-2.0193	0.1493	5	2	151.6	2	0	93.19	94.94	94.07	1.24	3	2	182.68	202.77	189.95	11.14	High	g1+,tr+
HEK293	HG-U133_Plus_2	200955_at	Overexpressed	Empty_Vector	0.00149909	0.20381	503.62	44.7	1.1424	0.0134	5	0	3738.24	2	0	4021.02	4059.8	4040.41	27.42	3	0	3471.39	3572.9	3536.79	56.75	High	g1+,tr+
HEK293	HG-U133_Plus_2	201039_s_at	Overexpressed	Empty_Vector	0.00150594	0.20381	-591.5	52.58	-1.1449	0.014	5	0	4436.92	2	0	4026.25	4137.77	4082.01	78.85	3	0	4627.83	4713.73	4673.52	43.21	High	g1+,tr+
HEK293	HG-U133_Plus_2	204286_s_at	Overexpressed	Empty_Vector	0.00143176	0.20381	3327.08	290.71	1.5425	0.059	5	0	7464.1	2	0	9257.29	9663.4	9460.34	287.16	3	0	5762.87	6407.91	6133.27	333.01	High	g1+,tr+
HEK293	HG-U133_Plus_2	205472_s_at	Overexpressed	Empty_Vector	0.00148121	0.20381	116.68	10.31	1.4047	0.0422	5	0	334.94	2	0	395.79	414.1	404.95	12.95	3	0	279.44	299.7	288.27	10.37	High	g1+,tr+
HEK293	HG-U133_Plus_2	205519_at	Overexpressed	Empty_Vector	0.00150943	0.20381	-105.64	9.4	-1.2603	0.0269	5	0	469.17	2	0	401.88	409.68	405.78	5.51	3	0	500.46	524.23	511.42	11.99	High	g1+,tr+
HEK293	HG-U133_Plus_2	206552_s_at	Overexpressed	Empty_Vector	0.00137617	0.20381	63.81	5.5	1.2894	0.0281	5	0	245.99	2	0	279.75	288.81	284.28	6.4	3	0	215.18	226.72	220.47	5.83	High	g1+,tr+
HEK293	HG-U133_Plus_2	211622_s_at	Overexpressed	Empty_Vector	0.00151897	0.20381	142.71	12.72	1.2208	0.0215	5	1	703.29	2	0	781.98	795.86	788.92	9.81	3	1	629.36	660.14	646.21	15.59	High	g1+,tr+
HEK293	HG-U133_Plus_2	214752_x_at	Overexpressed	Empty_Vector	0.00146801	0.20381	1533.3	135.12	1.923	0.1173	5	0	2274.59	2	0	3097.13	3292.02	3194.57	137.81	3	0	1549.45	1835.46	1661.27	152.86	High	g1+,tr+
HEK293	HG-U133_Plus_2	223209_s_at	Overexpressed	Empty_Vector	0.00147894	0.20381	-1088.73	96.18	-1.2545	0.0261	5	0	4931.84	2	0	4242.16	4315.06	4278.61	51.55	3	0	5263.69	5504.4	5367.33	123.79	High	g1+,tr+
HEK293	HG-U133_Plus_2	224314_s_at	Overexpressed	Empty_Vector	0.00141946	0.20381	255.07	22.22	1.6198	0.0693	5	0	513.61	2	0	655.19	678.11	666.65	16.21	3	0	387.18	441.41	411.58	27.52	High	g1+,tr+
HEK293	HG-U133_Plus_2	225684_at	Overexpressed	Empty_Vector	0.00141751	0.20381	-1033.09	89.96	-1.2714	0.0277	5	0	4426.49	2	0	3723.51	3889.76	3806.63	117.55	3	0	4768.62	4937.46	4839.73	87.51	High	g1+,tr+
HEK293	HG-U133_Plus_2	225734_at	Overexpressed	Empty_Vector	0.00142908	0.20381	-852.35	74.43	-1.4566	0.0516	5	0	2378.25	2	0	1801.97	1931.71	1866.84	91.74	3	0	2633.4	2777.68	2719.2	75.92	High	g1+,tr+
HEK293	HG-U133_Plus_2	202255_s_at	Overexpressed	Empty_Vector	0.00157374	0.209399	93.67	8.45	1.2116	0.0208	5	0	480.1	2	0	527.1	545.51	536.31	13.02	3	0	437.13	449.97	442.63	6.62	High	g1+,tr+
HEK293	HG-U133_Plus_2	1552673_at	Overexpressed	Empty_Vector	0.00162902	0.211467	-99.83	9.11	-1.3655	0.0411	5	0	333.01	2	0	268	278.22	273.11	7.22	3	0	361.13	383.18	372.94	11.11	High	g1+,tr+
HEK293	HG-U133_Plus_2	223901_at	Overexpressed	Empty_Vector	0.00161569	0.211467	130.76	11.9	2.8226	0.3229	5	3	124.05	2	0	196.45	208.55	202.5	8.56	3	3	54.7	81.13	71.74	14.78	High	g1+,tr+
HEK293	HG-U133_Plus_2	227139_s_at	Overexpressed	Empty_Vector	0.0016241	0.211467	220.47	20.11	1.1958	0.0193	5	0	1214.39	2	0	1326.67	1366.68	1346.68	28.29	3	0	1107.16	1143.18	1126.2	18.1	High	g1+,tr+
HEK293	HG-U133_Plus_2	202527_s_at	Overexpressed	Empty_Vector	0.00167256	0.212304	-505.61	46.58	-1.2056	0.0214	5	0	2761.98	2	0	2452.86	2464.38	2458.62	8.15	3	0	2914.17	3033.89	2964.23	62.22	High	g1+,tr+
HEK293	HG-U133_Plus_2	202942_at	Overexpressed	Empty_Vector	0.00170195	0.212304	433.71	40.19	1.2768	0.0287	5	0	1740.34	2	0	1954.67	2046.46	2000.56	64.91	3	0	1536.03	1591.67	1566.85	28.3	High	g1+,tr+
HEK293	HG-U133_Plus_2	203705_s_at	Overexpressed	Empty_Vector	0.0016963	0.212304	189.94	17.58	1.3476	0.0371	5	0	622.45	2	0	735.41	737.42	736.41	1.43	3	0	523.62	570.69	546.48	23.57	High	g1+,tr+
HEK293	HG-U133_Plus_2	226899_at	Overexpressed	Empty_Vector	0.00168319	0.212304	-1009.23	93.17	-1.8071	0.1144	5	0	1855.97	2	0	1162.17	1338.69	1250.43	124.82	3	0	2205.62	2361.81	2259.66	88.51	High	g1+,tr+
HEK293	HG-U133_Plus_2	44111_at	Overexpressed	Empty_Vector	0.0016611	0.212304	-538.89	49.53	-1.3408	0.0381	5	0	1904.38	2	0	1571.51	1590.59	1581.05	13.49	3	0	2051.09	2182.09	2119.94	65.76	High	g1+,tr+
HEK293	HG-U133_Plus_2	203210_s_at	Overexpressed	Empty_Vector	0.00174724	0.213171	295.91	27.67	1.1764	0.0177	5	0	1795.68	2	0	1943.34	2003.11	1973.22	42.26	3	0	1659.82	1702.04	1677.32	22.02	High	g1+,tr+
HEK293	HG-U133_Plus_2	204214_s_at	Overexpressed	Empty_Vector	0.00174017	0.213171	264.77	24.72	1.4789	0.0543	5	3	658.81	2	0	795.64	839.71	817.67	31.16	3	3	534.67	581.13	552.9	24.79	High	g1+,tr+
HEK293	HG-U133_Plus_2	223299_at	Overexpressed	Empty_Vector	0.00174895	0.213171	798.35	74.67	1.4645	0.0525	5	0	2037.89	2	0	2424.81	2608.98	2516.9	130.23	3	0	1674.41	1750.35	1718.55	39.45	High	g1+,tr+
HEK293	HG-U133_Plus_2	201298_s_at	Overexpressed	Empty_Vector	0.00179078	0.213402	346.92	32.71	1.1988	0.0203	5	0	1884.25	2	0	2058.43	2126.37	2092.4	48.04	3	0	1720.23	1775.24	1745.48	27.78	High	g1+,tr+
HEK293	HG-U133_Plus_2	211961_s_at	Overexpressed	Empty_Vector	0.00179094	0.213402	830.36	78.29	1.3836	0.0423	5	0	2496.82	2	0	2895.67	3094.41	2995.04	140.53	3	0	2127.24	2193.78	2164.67	34.04	High	g1+,tr+
HEK293	HG-U133_Plus_2	212712_at	Overexpressed	Empty_Vector	0.00178498	0.213402	147.22	13.87	1.2551	0.0266	5	0	636.09	2	0	719.37	729.46	724.42	7.14	3	0	562.88	597.27	577.2	17.9	High	g1+,tr+
HEK293	HG-U133_Plus_2	202088_at	Overexpressed	Empty_Vector	0.00188355	0.213879	-964.78	92.54	-1.2148	0.0234	5	0	5069.4	2	0	4391.44	4589.63	4490.54	140.14	3	0	5371.44	5515.12	5455.32	74.8	High	g1+,tr+
HEK293	HG-U133_Plus_2	205803_s_at	Overexpressed	Empty_Vector	0.00185123	0.213879	259.17	24.71	1.4076	0.0459	5	0	739.53	2	0	865.11	924.95	895.03	42.31	3	0	620.06	647.87	635.87	14.29	High	g1+,tr+
HEK293	HG-U133_Plus_2	208832_at	Overexpressed	Empty_Vector	0.00191751	0.213879	-215.29	20.78	-1.2967	0.034	5	0	854.73	2	0	722	729.11	725.56	5.02	3	0	909.07	959.42	940.85	27.65	High	g1+,tr+
HEK293	HG-U133_Plus_2	213101_s_at	Overexpressed	Empty_Vector	0.00195558	0.213879	1547.53	150.35	1.1884	0.0198	5	0	8834.09	2	0	9736.74	9788.46	9762.6	36.57	3	0	8002.84	8400.16	8215.08	200.05	High	g1+,tr+
HEK293	HG-U133_Plus_2	217620_s_at	Overexpressed	Empty_Vector	0.00194392	0.213879	67.95	6.59	1.4252	0.049	5	0	186.98	2	0	219.35	236.16	227.76	11.88	3	0	156.66	161.71	159.8	2.74	High	g1+,tr+
HEK293	HG-U133_Plus_2	218672_at	Overexpressed	Empty_Vector	0.00189325	0.213879	-259.18	24.9	-1.1705	0.0181	5	1	1676.02	2	0	1496.54	1544.49	1520.52	33.91	3	1	1764.78	1806.5	1779.69	23.27	High	g1+,tr+
HEK293	HG-U133_Plus_2	219649_at	Overexpressed	Empty_Vector	0.00195402	0.213879	-454.15	44.11	-1.1602	0.0171	5	0	3107.01	2	0	2805.01	2864.03	2834.52	41.74	3	0	3234.49	3336.48	3288.67	51.3	High	g1+,tr+
HEK293	HG-U133_Plus_2	220942_x_at	Overexpressed	Empty_Vector	0.00192865	0.213879	1145.12	110.73	1.2855	0.031	5	0	4468.74	2	0	5141.63	5170	5155.82	20.06	3	0	3913.32	4180.86	4010.69	147.88	High	g1+,tr+
HEK293	HG-U133_Plus_2	222453_at	Overexpressed	Empty_Vector	0.00181926	0.213879	98.54	9.34	1.6078	0.0736	5	0	201.54	2	0	249.81	271.5	260.66	15.34	3	0	155.37	167.77	162.12	6.28	High	g1+,tr+
HEK293	HG-U133_Plus_2	225512_at	Overexpressed	Empty_Vector	0.00183102	0.213879	406.24	38.59	1.9148	0.1249	5	0	606.58	2	0	839.26	861.4	850.33	15.65	3	0	386.72	482.25	444.09	50.58	High	g1+,tr+
HEK293	HG-U133_Plus_2	225601_at	Overexpressed	Empty_Vector	0.00195568	0.213879	699.45	67.95	1.4417	0.0513	5	0	1863.33	2	0	2244.67	2321.33	2283	54.2	3	0	1506.16	1670.74	1583.55	82.72	High	g1+,tr+
HEK293	HG-U133_Plus_2	41047_at	Overexpressed	Empty_Vector	0.00185627	0.213879	-313.61	29.93	-1.3096	0.0353	5	0	1201.11	2	0	998.19	1027.71	1012.95	20.88	3	0	1301.55	1369.49	1326.56	37.35	High	g1+,tr+
HEK293	HG-U133_Plus_2	201312_s_at	Overexpressed	Empty_Vector	0.00210945	0.218788	-682.32	68.02	-1.3775	0.0467	5	0	2216.74	2	0	1786.67	1828.02	1807.35	29.24	3	0	2387.43	2548.7	2489.66	88.89	High	g1+,tr+
HEK293	HG-U133_Plus_2	209631_s_at	Overexpressed	Empty_Vector	0.00211018	0.218788	-142.41	14.2	-1.7664	0.1152	5	0	271.27	2	0	173.29	198.36	185.82	17.73	3	0	314.78	343.33	328.24	14.35	High	g1+,tr+
HEK293	HG-U133_Plus_2	211259_s_at	Overexpressed	Empty_Vector	0.00202919	0.218788	87.69	8.63	1.4826	0.0578	5	2	216.75	2	0	266.95	271.78	269.37	3.42	3	2	171.72	193.99	181.68	11.32	High	g1+,tr+
HEK293	HG-U133_Plus_2	213187_x_at	Overexpressed	Empty_Vector	0.00210906	0.218788	1857.74	185.2	1.5773	0.0727	5	0	3961.07	2	0	4921.42	5230	5075.71	218.21	3	0	3090.44	3442.14	3217.97	194.75	High	g1+,tr+
HEK293	HG-U133_Plus_2	218824_at	Overexpressed	Empty_Vector	0.00205727	0.218788	303.24	29.97	1.5547	0.0686	5	0	667.95	2	0	840.85	858.92	849.89	12.78	3	0	517.28	591.14	546.65	39.19	High	g1+,tr+
HEK293	HG-U133_Plus_2	224311_s_at	Overexpressed	Empty_Vector	0.00205732	0.218788	163.22	16.13	1.3294	0.0372	5	0	560.86	2	0	650.47	667.13	658.8	11.78	3	0	480.36	518.2	495.57	19.98	High	g1+,tr+
HEK293	HG-U133_Plus_2	226434_at	Overexpressed	Empty_Vector	0.00209485	0.218788	-438.65	43.63	-1.3763	0.0464	5	0	1428.72	2	0	1112.1	1218.96	1165.53	75.56	3	0	1577.5	1623.64	1604.18	23.9	High	g1+,tr+
HEK293	HG-U133_Plus_2	227746_at	Overexpressed	Empty_Vector	0.00208026	0.218788	-127.78	12.68	-1.214	0.0241	5	0	673.8	2	0	589.02	605.25	597.13	11.47	3	0	711.43	740.99	724.92	14.95	High	g1+,tr+
HEK293	HG-U133_Plus_2	225530_at	Overexpressed	Empty_Vector	0.00212672	0.219079	297.62	29.75	1.5382	0.0669	5	0	672.05	2	0	823.9	877.34	850.62	37.79	3	0	523.31	582.63	553	29.66	High	g1+,tr+
HEK293	HG-U133_Plus_2	202651_at	Overexpressed	Empty_Vector	0.00215771	0.220847	505.94	50.83	1.2286	0.0252	5	0	2415.86	2	0	2694.39	2744.46	2719.42	35.41	3	0	2165.34	2285.36	2213.48	63.44	High	g1+,tr+
HEK293	HG-U133_Plus_2	209210_s_at	Overexpressed	Empty_Vector	0.00222744	0.223682	511.27	51.93	1.2173	0.0241	5	0	2557.23	2	0	2817.76	2910.21	2863.99	65.37	3	0	2314.98	2412.2	2352.72	52.12	High	g1+,tr+
HEK293	HG-U133_Plus_2	209470_s_at	Overexpressed	Empty_Vector	0.00221219	0.223682	-193.82	19.64	-1.2268	0.0262	5	0	970.84	2	0	845.7	863.4	854.55	12.52	3	0	1028.99	1076.34	1048.37	24.82	High	g1+,tr+
HEK293	HG-U133_Plus_2	225259_at	Overexpressed	Empty_Vector	0.00221906	0.223682	123.47	12.52	1.4094	0.049	5	2	351.02	2	0	419.75	430.46	425.1	7.57	3	2	290.95	319.94	301.63	15.93	High	g1+,tr+
HEK293	HG-U133_Plus_2	201022_s_at	Overexpressed	Empty_Vector	0.00228681	0.225818	2397.89	245.74	1.4198	0.051	5	0	6671.47	2	0	8076.8	8143.6	8110.2	47.23	3	0	5353.84	5997.41	5712.31	328	High	g1+,tr+
HEK293	HG-U133_Plus_2	203184_at	Overexpressed	Empty_Vector	0.00233356	0.225818	-388.74	40.12	-1.1774	0.0203	5	0	2424.36	2	0	2163.43	2218.79	2191.11	39.14	3	0	2539.43	2630.15	2579.85	46.16	High	g1+,tr+
HEK293	HG-U133_Plus_2	207387_s_at	Overexpressed	Empty_Vector	0.00231794	0.225818	-878.56	90.45	-3.0166	0.5026	5	0	962.79	2	0	412.99	458.32	435.66	32.05	3	0	1200.19	1438.03	1314.21	119.22	High	g1+,tr+
HEK293	HG-U133_Plus_2	209015_s_at	Overexpressed	Empty_Vector	0.00233162	0.225818	393.74	40.62	1.5223	0.0666	5	0	911.32	2	0	1123.15	1171.99	1147.57	34.53	3	0	703.46	800.72	753.82	48.72	High	g1+,tr+
HEK293	HG-U133_Plus_2	220172_at	Overexpressed	Empty_Vector	0.00227556	0.225818	72.11	7.38	1.2369	0.0267	5	0	333.16	2	0	372.83	380.02	376.43	5.09	3	0	296.71	314.57	304.32	9.22	High	g1+,tr+
HEK293	HG-U133_Plus_2	235773_at	Overexpressed	Empty_Vector	0.00230551	0.225818	223.58	22.98	1.8831	0.1289	5	0	342.62	2	0	472.98	480.56	476.77	5.36	3	0	217.94	272.86	253.19	30.59	High	g1+,tr+
HEK293	HG-U133_Plus_2	209413_at	Overexpressed	Empty_Vector	0.00241237	0.227919	-117.64	12.28	-1.0442	0.0047	5	0	2733.84	2	0	2649.25	2677.27	2663.26	19.82	3	0	2775.38	2790.88	2780.9	8.66	High	g1+,tr+
HEK293	HG-U133_Plus_2	209916_at	Overexpressed	Empty_Vector	0.00240229	0.227919	-319.08	33.25	-1.4809	0.0657	5	0	854.92	2	0	663.04	663.91	663.47	0.61	3	0	941.64	1030.12	982.55	44.61	High	g1+,tr+
HEK293	HG-U133_Plus_2	218008_at	Overexpressed	Empty_Vector	0.00239548	0.227919	152.79	15.91	1.1115	0.0121	5	0	1431.92	2	0	1517.19	1529.99	1523.59	9.05	3	0	1348.54	1388.47	1370.8	20.36	High	g1+,tr+
HEK293	HG-U133_Plus_2	40149_at	Overexpressed	Empty_Vector	0.00240576	0.227919	98.68	10.29	1.1665	0.0186	5	0	632.3	2	0	680.12	702.9	691.51	16.1	3	0	586.57	601.57	592.83	7.81	High	g1+,tr+
HEK293	HG-U133_Plus_2	205990_s_at	Overexpressed	Empty_Vector	0.00243476	0.228681	-748.86	78.41	-1.7988	0.128	5	0	1386.82	2	0	854.06	1020.95	937.51	118.01	3	0	1638.67	1759.17	1686.37	64.05	High	g1+,tr+
HEK293	HG-U133_Plus_2	242100_at	Overexpressed	Empty_Vector	0.00245207	0.22896	-163.01	17.11	-2.0661	0.1925	5	1	250.71	2	1	136.89	168.92	152.91	22.65	3	0	303.24	334.49	315.91	16.44	High	g1+,tr+
HEK293	HG-U133_Plus_2	202393_s_at	Overexpressed	Empty_Vector	0.00248343	0.229208	1426.1	150.33	1.7898	0.1142	5	0	2376.02	2	0	3125.63	3337.74	3231.68	149.98	3	0	1674.38	1999.72	1805.58	171.55	High	g1+,tr+
HEK293	HG-U133_Plus_2	222921_s_at	Overexpressed	Empty_Vector	0.00247866	0.229208	-205.58	21.66	-1.3207	0.0406	5	1	764.32	2	1	628.25	653.7	640.98	18	3	0	821.69	873.77	846.56	26.12	High	g1+,tr+
HEK293	HG-U133_Plus_2	224455_s_at	Overexpressed	Empty_Vector	0.00250531	0.229898	-182.23	19.27	-1.3178	0.0403	5	0	682.77	2	0	550.69	596.18	573.44	32.17	3	0	745.71	769.39	755.66	12.28	High	g1+,tr+
HEK293	HG-U133_Plus_2	204679_at	Overexpressed	Empty_Vector	0.00252228	0.230132	535.06	56.7	1.3189	0.0385	5	0	1891.99	2	0	2183.91	2242.14	2213.02	41.17	3	0	1602.75	1741.98	1677.96	70.28	High	g1+,tr+
HEK293	HG-U133_Plus_2	200929_at	Overexpressed	Empty_Vector	0.00255187	0.230266	738.66	78.59	1.3016	0.0363	5	0	2745	2	0	3097.27	3279.12	3188.2	128.59	3	0	2401.43	2506.98	2449.54	53.39	High	g1+,tr+
HEK293	HG-U133_Plus_2	225202_at	Overexpressed	Empty_Vector	0.00255259	0.230266	1102.34	117.3	1.2033	0.0235	5	0	5862.83	2	0	6382.81	6665.65	6524.23	200	3	0	5350.93	5488.82	5421.89	69.03	High	g1+,tr+
HEK293	HG-U133_Plus_2	208117_s_at	Overexpressed	Empty_Vector	0.00263737	0.23395	637.22	68.57	1.3043	0.0371	5	0	2348.64	2	0	2684.21	2777.73	2730.97	66.13	3	0	2013.23	2171.61	2093.75	79.22	High	g1+,tr+
HEK293	HG-U133_Plus_2	209078_s_at	Overexpressed	Empty_Vector	0.00262795	0.23395	-220.73	23.72	-1.1413	0.0165	5	0	1694.96	2	0	1534.66	1590.39	1562.53	39.41	3	0	1765.5	1792.2	1783.25	15.37	High	g1+,tr+
HEK293	HG-U133_Plus_2	209377_s_at	Overexpressed	Empty_Vector	0.00263619	0.23395	-1559.23	167.76	-1.1812	0.0217	5	0	9540.43	2	0	8477.07	8732.71	8604.89	180.77	3	0	9979.65	10350.1	10164.1	185.25	High	g1+,tr+
HEK293	HG-U133_Plus_2	218306_s_at	Overexpressed	Empty_Vector	0.00267173	0.235688	-52.94	5.72	-1.0954	0.0109	5	0	586.88	2	0	549.28	560.94	555.11	8.25	3	0	603.91	613.6	608.06	4.99	High	g1+,tr+
HEK293	HG-U133_Plus_2	1554576_a_at	Overexpressed	Empty_Vector	0.00318323	0.236403	260.2	29.87	3.6593	0.745	5	3	201.92	2	0	356.49	359.61	358.05	2.21	3	3	52.92	129.76	97.84	40.04	High	g1+,tr+
HEK293	HG-U133_Plus_2	1565162_s_at	Overexpressed	Empty_Vector	0.00273524	0.236403	5749.02	626.4	11.744	8.7422	5	2	2834.7	2	0	6253.44	6314.79	6284.11	43.38	3	2	34.2	1504.69	535.09	839.85	High	g1+,tr+
HEK293	HG-U133_Plus_2	201098_at	Overexpressed	Empty_Vector	0.00295675	0.236403	1446.67	161.89	1.643	0.0933	5	0	2828.55	2	0	3570.27	3822.84	3696.56	178.59	3	0	2049.3	2382.66	2249.88	176.72	High	g1+,tr+
HEK293	HG-U133_Plus_2	201339_s_at	Overexpressed	Empty_Vector	0.00279938	0.236403	687.32	75.49	1.169	0.0199	5	0	4341.56	2	0	4744.6	4763.3	4753.95	13.22	3	0	3970.13	4171.32	4066.63	100.84	High	g1+,tr+
HEK293	HG-U133_Plus_2	205181_at	Overexpressed	Empty_Vector	0.00287203	0.236403	-90.12	9.98	-1.2563	0.033	5	0	405.73	2	0	339.39	363.94	351.66	17.36	3	0	436.38	447.1	441.78	5.36	High	g1+,tr+
HEK293	HG-U133_Plus_2	205528_s_at	Overexpressed	Empty_Vector	0.00285779	0.236403	-215.91	23.88	-2.2486	0.2559	5	0	302.48	2	0	141.17	204.7	172.93	44.92	3	0	384.81	393.18	388.85	4.19	High	g1+,tr+
HEK293	HG-U133_Plus_2	205600_x_at	Overexpressed	Empty_Vector	0.00307413	0.236403	-330.47	37.48	-1.5356	0.0818	5	0	815.28	2	0	599.5	634.49	616.99	24.74	3	0	895.92	988.4	947.47	47.14	High	g1+,tr+
HEK293	HG-U133_Plus_2	207808_s_at	Overexpressed	Empty_Vector	0.00299395	0.236403	206.71	23.23	1.2387	0.0296	5	0	948.77	2	0	1047.33	1098.26	1072.79	36.01	3	0	848.28	884.22	866.09	17.97	High	g1+,tr+
HEK293	HG-U133_Plus_2	208316_s_at	Overexpressed	Empty_Vector	0.00284255	0.236403	162.81	17.98	1.1553	0.0183	5	0	1113.43	2	0	1187.35	1234.88	1211.12	33.61	3	0	1045.56	1053.01	1048.3	4.1	High	g1+,tr+
HEK293	HG-U133_Plus_2	208875_s_at	Overexpressed	Empty_Vector	0.00303781	0.236403	223.84	25.28	1.2812	0.0356	5	0	885.47	2	0	1003.01	1036.53	1019.77	23.71	3	0	762.36	817.65	795.93	29.49	High	g1+,tr+
HEK293	HG-U133_Plus_2	208898_at	Overexpressed	Empty_Vector	0.00313126	0.236403	771.5	88.05	1.4601	0.0633	5	0	1985.25	2	0	2445.78	2450.51	2448.15	3.35	3	0	1542.08	1763.14	1676.65	118.11	High	g1+,tr+
HEK293	HG-U133_Plus_2	209100_at	Overexpressed	Empty_Vector	0.00315846	0.236403	-886.32	101.46	-1.4731	0.0707	5	0	2405.11	2	0	1853.98	1892.66	1873.32	27.35	3	0	2676.95	2915.12	2759.64	134.74	High	g1+,tr+
HEK293	HG-U133_Plus_2	209357_at	Overexpressed	Empty_Vector	0.0030474	0.236403	-2843.42	321.52	-2.3323	0.2884	5	0	3840.21	2	0	2110.11	2158.2	2134.15	34.01	3	0	4480.45	5238.12	4977.58	430.69	High	g1+,tr+
HEK293	HG-U133_Plus_2	211603_s_at	Overexpressed	Empty_Vector	0.00310553	0.236403	137.29	15.63	3.9648	0.8856	5	3	101.22	2	0	167.37	199.82	183.6	22.95	3	3	31.14	55.78	46.31	13.27	High	g1+,tr+
HEK293	HG-U133_Plus_2	211948_x_at	Overexpressed	Empty_Vector	0.00301518	0.236403	-294.2	33.15	-1.1629	0.0202	5	0	1983.08	2	0	1764.98	1848.14	1806.56	58.8	3	0	2088.64	2118.58	2100.76	15.76	High	g1+,tr+
HEK293	HG-U133_Plus_2	212075_s_at	Overexpressed	Empty_Vector	0.00310165	0.236403	608.38	69.21	1.3273	0.0425	5	0	2102.4	2	0	2439.34	2495.51	2467.43	39.72	3	0	1756.85	1910.6	1859.05	88.51	High	g1+,tr+
HEK293	HG-U133_Plus_2	212478_at	Overexpressed	Empty_Vector	0.00291914	0.236403	108.35	12.07	1.3869	0.0504	5	2	323.41	2	0	376.64	400.2	388.42	16.66	3	2	268.27	290.35	280.07	11.12	High	g1+,tr+
HEK293	HG-U133_Plus_2	214849_at	Overexpressed	Empty_Vector	0.00317107	0.236403	185.49	21.26	1.2547	0.0324	5	0	802.46	2	0	907.1	920.41	913.76	9.42	3	0	707.47	759.76	728.27	27.74	High	g1+,tr+
HEK293	HG-U133_Plus_2	216092_s_at	Overexpressed	Empty_Vector	0.00291234	0.236403	230.28	25.64	1.5877	0.083	5	0	483.92	2	0	610.09	634.09	622.09	16.97	3	0	355.56	417.24	391.81	32.23	High	g1+,tr+
HEK293	HG-U133_Plus_2	217821_s_at	Overexpressed	Empty_Vector	0.00294382	0.236403	530.33	59.26	1.2459	0.0304	5	0	2368.43	2	0	2622.13	2751.13	2686.63	91.21	3	0	2126.06	2209.82	2156.29	46.49	High	g1+,tr+
HEK293	HG-U133_Plus_2	217866_at	Overexpressed	Empty_Vector	0.00285443	0.236403	505.33	55.87	1.2407	0.0293	5	0	2301.63	2	0	2556.01	2653.64	2604.82	69.04	3	0	2061.29	2164.87	2099.5	56.88	High	g1+,tr+
HEK293	HG-U133_Plus_2	218143_s_at	Overexpressed	Empty_Vector	0.00296271	0.236403	-775.73	86.87	-1.4531	0.0655	5	0	2177.53	2	0	1684.17	1740	1712.09	39.47	3	0	2359.88	2574.78	2487.82	113.16	High	g1+,tr+
HEK293	HG-U133_Plus_2	218733_at	Overexpressed	Empty_Vector	0.00290605	0.236403	214.24	23.83	1.366	0.0472	5	0	671.1	2	0	784.09	815.19	799.64	21.99	3	0	556.17	611.85	585.4	27.94	High	g1+,tr+
HEK293	HG-U133_Plus_2	220668_s_at	Overexpressed	Empty_Vector	0.00271923	0.236403	136.48	14.84	1.1787	0.0209	5	0	818.15	2	0	890.1	909.97	900.04	14.05	3	0	750.23	783.05	763.55	17.26	High	g1+,tr+
HEK293	HG-U133_Plus_2	220945_x_at	Overexpressed	Empty_Vector	0.00314147	0.236403	575.86	65.8	1.382	0.051	5	0	1737.72	2	0	2054.9	2111.58	2083.24	40.08	3	0	1454.52	1603.77	1507.38	83.61	High	g1+,tr+
HEK293	HG-U133_Plus_2	221522_at	Overexpressed	Empty_Vector	0.00311262	0.236403	1198.78	136.54	1.4112	0.0554	5	0	3394.63	2	0	3997.53	4230.26	4113.9	164.56	3	0	2776.14	3058.99	2915.11	141.49	High	g1+,tr+
HEK293	HG-U133_Plus_2	222519_s_at	Overexpressed	Empty_Vector	0.0031634	0.236403	284.58	32.6	1.4165	0.0565	5	0	797.08	2	0	947.67	987.98	967.83	28.51	3	0	644.11	721.72	683.24	38.81	High	g1+,tr+
HEK293	HG-U133_Plus_2	222690_s_at	Overexpressed	Empty_Vector	0.00274243	0.236403	287.21	31.32	1.4994	0.0667	5	0	689.98	2	0	844.44	880.18	862.31	25.27	3	0	535.38	611.19	575.09	38.04	High	g1+,tr+
HEK293	HG-U133_Plus_2	223097_at	Overexpressed	Empty_Vector	0.00310305	0.236403	-150.71	17.15	-1.1687	0.0212	5	0	983.67	2	0	889.66	896.82	893.24	5.07	3	0	1017.95	1059.99	1043.95	22.73	High	g1+,tr+
HEK293	HG-U133_Plus_2	223360_at	Overexpressed	Empty_Vector	0.00301262	0.236403	-354.82	39.96	-3.1606	0.6153	5	0	377.11	2	0	155	173.44	164.22	13.04	3	0	464.28	569.68	519.04	52.82	High	g1+,tr+
HEK293	HG-U133_Plus_2	223548_at	Overexpressed	Empty_Vector	0.00305312	0.236403	-112.33	12.71	-1.6393	0.1026	5	0	243.09	2	0	160.82	190.56	175.69	21.03	3	0	279.43	296.08	288.02	8.34	High	g1+,tr+
HEK293	HG-U133_Plus_2	228155_at	Overexpressed	Empty_Vector	0.00284526	0.236403	-801.73	88.54	-1.4319	0.0609	5	0	2337.26	2	0	1854.48	1857.96	1856.22	2.46	3	0	2551.93	2786.32	2657.95	118.78	High	g1+,tr+
HEK293	HG-U133_Plus_2	231800_s_at	Overexpressed	Empty_Vector	0.00284333	0.236403	270.85	29.91	2.3234	0.2427	5	0	313	2	0	459.94	491.08	475.51	22.02	3	0	171.25	244.39	204.66	36.98	High	g1+,tr+
HEK293	HG-U133_Plus_2	231842_at	Overexpressed	Empty_Vector	0.00309272	0.236403	-214.03	24.32	-1.448	0.0656	5	0	606.19	2	0	458.65	496.89	477.77	27.04	3	0	671.73	721.77	691.8	26.45	High	g1+,tr+
HEK293	HG-U133_Plus_2	213137_s_at	Overexpressed	Empty_Vector	0.00322525	0.237454	-121.77	14.04	-1.125	0.0155	5	0	1047.52	2	0	966.2	982.71	974.46	11.67	3	0	1081.3	1114.63	1096.22	16.93	High	g1+,tr+
HEK293	HG-U133_Plus_2	221471_at	Overexpressed	Empty_Vector	0.00322713	0.237454	579.89	66.87	1.3659	0.049	5	0	1816.62	2	0	2107.28	2221.83	2164.55	81	3	0	1508.32	1642.79	1584.67	69.06	High	g1+,tr+
HEK293	HG-U133_Plus_2	223680_at	Overexpressed	Empty_Vector	0.00327545	0.239904	130.03	15.07	1.1843	0.023	5	0	757.66	2	0	826.27	845.09	835.68	13.31	3	0	685	716.54	705.65	17.9	High	g1+,tr+
HEK293	HG-U133_Plus_2	218738_s_at	Overexpressed	Empty_Vector	0.00330358	0.240859	-814.6	94.7	-1.1313	0.0165	5	0	6693.03	2	0	6195.52	6213.01	6204.27	12.37	3	0	6873.07	7102.97	7018.87	126.76	High	g1+,tr+
HEK293	HG-U133_Plus_2	228092_at	Overexpressed	Empty_Vector	0.00334309	0.241534	-307.67	35.92	-1.5408	0.0853	5	0	753.54	2	0	520.81	617.06	568.94	68.06	3	0	874.3	879.12	876.61	2.42	High	g1+,tr+
HEK293	HG-U133_Plus_2	235690_at	Overexpressed	Empty_Vector	0.00333491	0.241534	60.58	7.07	1.2039	0.0258	5	0	321.27	2	0	356.92	358.31	357.61	0.98	3	0	288.66	307.29	297.03	9.45	High	g1+,tr+
HEK293	HG-U133_Plus_2	201052_s_at	Overexpressed	Empty_Vector	0.00338549	0.242882	707.53	82.95	1.2946	0.0389	5	0	2685.07	2	0	3102.35	3116.83	3109.59	10.24	3	0	2280.44	2498.08	2402.06	111.06	High	g1+,tr+
HEK293	HG-U133_Plus_2	211707_s_at	Overexpressed	Empty_Vector	0.00342792	0.242882	495.89	58.39	1.3847	0.053	5	0	1487.51	2	0	1716.14	1853.95	1785.04	97.45	3	0	1254.93	1328.85	1289.16	37.26	High	g1+,tr+
HEK293	HG-U133_Plus_2	217951_s_at	Overexpressed	Empty_Vector	0.00346708	0.242882	-49.53	5.85	-1.3453	0.0498	5	0	173.15	2	0	141.47	145.4	143.43	2.78	3	0	186.05	201.11	192.96	7.6	High	g1+,tr+
HEK293	HG-U133_Plus_2	218511_s_at	Overexpressed	Empty_Vector	0.00349864	0.242882	-315.27	37.38	-1.2039	0.0272	5	0	1735.49	2	0	1512.31	1580.35	1546.33	48.11	3	0	1820.44	1891.54	1861.6	36.85	High	g1+,tr+
HEK293	HG-U133_Plus_2	218618_s_at	Overexpressed	Empty_Vector	0.00339652	0.242882	329.48	38.67	1.6101	0.0916	5	0	671.87	2	0	848.64	890.48	869.56	29.59	3	0	487.69	580.27	540.07	47.48	High	g1+,tr+
HEK293	HG-U133_Plus_2	219284_at	Overexpressed	Empty_Vector	0.0034464	0.242882	121.82	14.37	1.4862	0.0698	5	0	299.31	2	0	366.95	377.87	372.41	7.72	3	0	231.31	268.18	250.58	18.49	High	g1+,tr+
HEK293	HG-U133_Plus_2	223909_s_at	Overexpressed	Empty_Vector	0.00347706	0.242882	-97.15	11.49	-1.2271	0.0307	5	0	486.14	2	0	414.63	441.07	427.85	18.7	3	0	519.01	534	525	7.94	High	g1+,tr+
HEK293	HG-U133_Plus_2	225593_at	Overexpressed	Empty_Vector	0.00348937	0.242882	-148.1	17.54	-1.0885	0.0111	5	0	1762.31	2	0	1663.29	1683.61	1673.45	14.37	3	0	1802.31	1844.33	1821.55	21.23	High	g1+,tr+
HEK293	HG-U133_Plus_2	234942_s_at	Overexpressed	Empty_Vector	0.00346249	0.242882	180.54	21.33	1.171	0.0217	5	0	1128.05	2	0	1212.65	1260.09	1236.37	33.55	3	0	1038.9	1070.73	1055.83	16.01	High	g1+,tr+
HEK293	HG-U133_Plus_2	226796_at	Overexpressed	Empty_Vector	0.00355177	0.245503	-227.14	27.07	-1.6224	0.1044	5	0	501.24	2	0	363.22	366.69	364.96	2.45	3	0	565.32	633.39	592.1	36.28	High	g1+,tr+
HEK293	HG-U133_Plus_2	224918_x_at	Overexpressed	Empty_Vector	0.0035698	0.245685	6986.36	834.18	9.1988	5.7456	5	2	3646.66	2	0	7658.79	8018.17	7838.48	254.12	3	2	212.32	2127.66	852.12	1104.65	High	g1+,tr+
HEK293	HG-U133_Plus_2	1553411_s_at	Overexpressed	Empty_Vector	0.00361309	0.246539	176.42	21.15	2.3226	0.2633	5	0	203.96	2	0	285.36	334.26	309.81	34.58	3	0	118.09	146.7	133.39	14.41	High	g1+,tr+
HEK293	HG-U133_Plus_2	200648_s_at	Overexpressed	Empty_Vector	0.00360796	0.246539	1063.84	127.49	1.3087	0.0419	5	0	3871.75	2	0	4385.19	4634.91	4510.05	176.58	3	0	3316.89	3544.38	3446.22	116.9	High	g1+,tr+
HEK293	HG-U133_Plus_2	201136_at	Overexpressed	Empty_Vector	0.00373699	0.247809	498.56	60.48	1.195	0.0256	5	0	2755.57	2	0	3005.92	3103.49	3054.7	68.99	3	0	2486.67	2615.02	2556.15	64.83	High	g1+,tr+
HEK293	HG-U133_Plus_2	201826_s_at	Overexpressed	Empty_Vector	0.00371756	0.247809	-94.55	11.45	-1.3555	0.0528	5	0	322.65	2	0	263.94	267.9	265.92	2.8	3	0	347.27	377.13	360.47	15.23	High	g1+,tr+
HEK293	HG-U133_Plus_2	205656_at	Overexpressed	Empty_Vector	0.00367837	0.247809	-262.57	31.68	-2.5298	0.38	5	2	329.18	2	2	133.31	209.97	171.64	54.2	3	0	413.21	447.23	434.21	18.36	High	g1+,tr+
HEK293	HG-U133_Plus_2	209279_s_at	Overexpressed	Empty_Vector	0.00374034	0.247809	607.06	73.66	1.8016	0.134	5	0	1000.17	2	0	1304.62	1424.2	1364.41	84.56	3	0	687.8	842.75	757.35	78.68	High	g1+,tr+
HEK293	HG-U133_Plus_2	210418_s_at	Overexpressed	Empty_Vector	0.003678	0.247809	793.56	95.73	1.1964	0.0257	5	0	4357.56	2	0	4746.35	4921.03	4833.69	123.51	3	0	3942.79	4130.78	4040.13	94.17	High	g1+,tr+
HEK293	HG-U133_Plus_2	224868_at	Overexpressed	Empty_Vector	0.00370029	0.247809	99.3	12	1.2044	0.0268	5	0	525.46	2	0	569.89	600.2	585.04	21.44	3	0	479.93	490.71	485.74	5.44	High	g1+,tr+
HEK293	HG-U133_Plus_2	55065_at	Overexpressed	Empty_Vector	0.00370565	0.247809	331.27	40.07	1.5868	0.09	5	0	697.09	2	0	894.96	896.73	895.85	1.25	3	0	503.22	603.34	564.58	53.75	High	g1+,tr+
HEK293	HG-U133_Plus_2	32042_at	Overexpressed	Empty_Vector	0.00376073	0.24813	78.49	9.54	1.2293	0.0306	5	0	373.63	2	0	418.03	423.42	420.72	3.81	3	0	329.64	354.67	342.23	12.51	High	g1+,tr+
HEK293	HG-U133_Plus_2	1553400_a_at	Overexpressed	Empty_Vector	0.0039019	0.249099	-119.76	14.74	-1.2553	0.0365	5	0	541.01	2	0	468.87	469.43	469.15	0.4	3	0	574.38	611.43	588.91	19.78	High	g1+,tr+
HEK293	HG-U133_Plus_2	1555278_a_at	Overexpressed	Empty_Vector	0.00383615	0.249099	-776.85	95.09	-1.302	0.044	5	0	3038.82	2	0	2529.15	2616.28	2572.71	61.61	3	0	3278.29	3487.99	3349.56	119.91	High	g1+,tr+
HEK293	HG-U133_Plus_2	1567081_x_at	Overexpressed	Empty_Vector	0.00390781	0.249099	357.51	44.04	1.3995	0.0579	5	0	1037.8	2	0	1216.68	1287.93	1252.3	50.38	3	0	841.51	931.05	894.79	47.14	High	g1+,tr+
HEK293	HG-U133_Plus_2	202564_x_at	Overexpressed	Empty_Vector	0.00386834	0.249099	-711.42	87.33	-1.3104	0.0456	5	0	2719.07	2	0	2289.15	2295.28	2292.21	4.34	3	0	2888.67	3122.81	3003.63	117.13	High	g1+,tr+
HEK293	HG-U133_Plus_2	209524_at	Overexpressed	Empty_Vector	0.00389253	0.249099	-953	117.24	-1.2648	0.038	5	0	4171.04	2	0	3505.17	3693.31	3599.24	133.03	3	0	4455.68	4694.86	4552.25	126.06	High	g1+,tr+
HEK293	HG-U133_Plus_2	212043_at	Overexpressed	Empty_Vector	0.00388477	0.249099	451.12	55.46	1.173	0.0228	5	0	2788.22	2	0	3041.67	3076.11	3058.89	24.35	3	0	2526.29	2664.65	2607.77	72.39	High	g1+,tr+
HEK293	HG-U133_Plus_2	213425_at	Overexpressed	Empty_Vector	0.00388284	0.249099	-625.29	76.86	-1.8704	0.1691	5	0	1093.61	2	0	668	768.87	718.43	71.32	3	0	1281.46	1446.84	1343.73	89.94	High	g1+,tr+
HEK293	HG-U133_Plus_2	213721_at	Overexpressed	Empty_Vector	0.00383148	0.249099	279.77	34.23	1.5433	0.0828	5	0	626.89	2	0	755.18	834.32	794.75	55.96	3	0	492.07	538.66	514.98	23.3	High	g1+,tr+
HEK293	HG-U133_Plus_2	227170_at	Overexpressed	Empty_Vector	0.00391582	0.249099	-80.75	9.95	-1.3352	0.0501	5	0	289.38	2	0	234.88	246.98	240.93	8.56	3	0	308.32	331.15	321.68	11.9	High	g1+,tr+
HEK293	HG-U133_Plus_2	201125_s_at	Overexpressed	Empty_Vector	0.00400482	0.25131	345.4	42.91	1.7588	0.1278	5	0	593.34	2	0	790.11	811.04	800.58	14.8	3	0	394.27	506.19	455.18	56.61	High	g1+,tr+
HEK293	HG-U133_Plus_2	204998_s_at	Overexpressed	Empty_Vector	0.00401642	0.25131	172.51	21.45	1.5024	0.0766	5	0	412.38	2	0	492.29	539.48	515.89	33.37	3	0	326.21	359.08	343.38	16.49	High	g1+,tr+
HEK293	HG-U133_Plus_2	212072_s_at	Overexpressed	Empty_Vector	0.00402927	0.25131	1087.46	135.39	1.3179	0.045	5	0	3856.13	2	0	4489.88	4527.34	4508.61	26.48	3	0	3255.95	3614.08	3421.15	180.67	High	g1+,tr+
HEK293	HG-U133_Plus_2	212774_at	Overexpressed	Empty_Vector	0.0040192	0.25131	878	109.21	1.2709	0.0376	5	0	3591.9	2	0	4084.33	4153.07	4118.7	48.61	3	0	3099.99	3384.8	3240.7	142.44	High	g1+,tr+
HEK293	HG-U133_Plus_2	218006_s_at	Overexpressed	Empty_Vector	0.00397537	0.25131	189.35	23.46	1.6186	0.0984	5	0	381.85	2	0	486.23	504.69	495.46	13.05	3	0	288.04	340.86	306.11	30.1	High	g1+,tr+
HEK293	HG-U133_Plus_2	1565681_s_at	Overexpressed	Empty_Vector	0.0043539	0.252532	-262.1	33.52	-1.5864	0.1036	5	0	604.24	2	0	407.45	486.51	446.98	55.9	3	0	689.77	732.15	709.08	21.44	High	g1+,tr+
HEK293	HG-U133_Plus_2	201116_s_at	Overexpressed	Empty_Vector	0.00441859	0.252532	515.08	66.21	1.292	0.0423	5	0	1970	2	0	2249.33	2308.76	2279.04	42.02	3	0	1688.19	1853.82	1763.97	83.71	High	g1+,tr+
HEK293	HG-U133_Plus_2	201536_at	Overexpressed	Empty_Vector	0.00414704	0.252532	313.4	39.41	1.2387	0.0331	5	0	1438.39	2	0	1597.3	1655.54	1626.42	41.18	3	0	1285.11	1363.9	1313.03	44.13	High	g1+,tr+
HEK293	HG-U133_Plus_2	202358_s_at	Overexpressed	Empty_Vector	0.00445366	0.252532	215.51	27.78	1.5901	0.0965	5	1	451.42	2	0	572.69	588.77	580.73	11.37	3	1	323.2	386.81	365.22	36.39	High	g1+,tr+
HEK293	HG-U133_Plus_2	202703_at	Overexpressed	Empty_Vector	0.00444173	0.252532	564.36	72.67	1.3857	0.0581	5	0	1688.81	2	0	1931.23	2123.63	2027.43	136.05	3	0	1444.78	1472.68	1463.07	15.85	High	g1+,tr+
HEK293	HG-U133_Plus_2	203552_at	Overexpressed	Empty_Vector	0.00407749	0.252532	428.87	53.61	1.2818	0.0395	5	0	1693.42	2	0	1885.24	2016.24	1950.74	92.63	3	0	1499	1555.47	1521.87	29.72	High	g1+,tr+
HEK293	HG-U133_Plus_2	205573_s_at	Overexpressed	Empty_Vector	0.00413248	0.252532	-614.52	77.18	-1.3621	0.0559	5	0	2065.86	2	0	1647.5	1746.81	1697.16	70.22	3	0	2247.44	2415.63	2311.67	90.86	High	g1+,tr+
HEK293	HG-U133_Plus_2	205826_at	Overexpressed	Empty_Vector	0.00450752	0.252532	763.66	98.84	1.8961	0.1656	5	0	1157.64	2	0	1595.29	1636.39	1615.84	29.06	3	0	749.52	999.72	852.18	131	High	g1+,tr+
HEK293	HG-U133_Plus_2	207397_s_at	Overexpressed	Empty_Vector	0.00449393	0.252532	385.81	49.88	1.547	0.0883	5	0	859.63	2	0	1068.46	1113.78	1091.12	32.04	3	0	651.79	774.7	705.31	62.97	High	g1+,tr+
HEK293	HG-U133_Plus_2	207980_s_at	Overexpressed	Empty_Vector	0.00432481	0.252532	-1877.66	239.56	-2.635	0.4457	5	0	2275.01	2	0	1105.7	1191.13	1148.41	60.41	3	0	2692.62	3327.26	3026.07	318.55	High	g1+,tr+
HEK293	HG-U133_Plus_2	209027_s_at	Overexpressed	Empty_Vector	0.00416011	0.252532	-571.44	71.93	-1.3783	0.0591	5	0	1853.55	2	0	1464.13	1557.23	1510.68	65.83	3	0	2001.76	2170.3	2082.12	84.54	High	g1+,tr+
HEK293	HG-U133_Plus_2	210150_s_at	Overexpressed	Empty_Vector	0.00450507	0.252532	138.36	17.9	1.2383	0.034	5	2	635.92	2	0	701.93	735.93	718.93	24.04	3	2	562.38	595.98	580.58	16.97	High	g1+,tr+
HEK293	HG-U133_Plus_2	211960_s_at	Overexpressed	Empty_Vector	0.00419812	0.252532	1274.86	160.99	1.4244	0.0637	5	0	3513.87	2	0	4215.39	4342.17	4278.78	89.64	3	0	2772.78	3170.1	3003.92	206.47	High	g1+,tr+
HEK293	HG-U133_Plus_2	212458_at	Overexpressed	Empty_Vector	0.00446383	0.252532	355.33	45.83	1.4601	0.0715	5	0	914.46	2	0	1124.1	1131.21	1127.66	5.03	3	0	703.02	819.87	772.32	61.39	High	g1+,tr+
HEK293	HG-U133_Plus_2	213124_at	Overexpressed	Empty_Vector	0.00442824	0.252532	127.14	16.35	1.2492	0.0355	5	2	560.99	2	0	633.72	640.83	637.28	5.03	3	2	496.45	535.1	510.14	21.65	High	g1+,tr+
HEK293	HG-U133_Plus_2	213943_at	Overexpressed	Empty_Vector	0.00446834	0.252532	-208.35	26.88	-2.2274	0.291	5	0	294.76	2	0	167.62	171.88	169.75	3.01	3	0	336.8	402.94	378.1	36.01	High	g1+,tr+
HEK293	HG-U133_Plus_2	215116_s_at	Overexpressed	Empty_Vector	0.00440823	0.252532	371.05	47.65	1.9093	0.1675	5	3	556.45	2	0	751.74	806.43	779.08	38.67	3	3	347.32	462.38	408.04	57.79	High	g1+,tr+
HEK293	HG-U133_Plus_2	220248_x_at	Overexpressed	Empty_Vector	0.00418033	0.252532	271.83	34.28	1.1493	0.02	5	0	1929.4	2	0	2090.01	2095	2092.5	3.53	3	0	1790.85	1873.55	1820.67	45.92	High	g1+,tr+
HEK293	HG-U133_Plus_2	220956_s_at	Overexpressed	Empty_Vector	0.00423706	0.252532	616.25	78.07	1.3515	0.0514	5	0	1999.75	2	0	2297.7	2441.31	2369.5	101.54	3	0	1700.92	1840.74	1753.25	76.25	High	g1+,tr+
HEK293	HG-U133_Plus_2	221613_s_at	Overexpressed	Empty_Vector	0.00441635	0.252532	-1685.28	216.58	-1.2452	0.0363	5	0	7884.88	2	0	6715.27	7032.16	6873.72	224.08	3	0	8286.24	8754.78	8558.99	243.57	High	g1+,tr+
HEK293	HG-U133_Plus_2	222311_s_at	Overexpressed	Empty_Vector	0.00434005	0.252532	88.06	11.25	1.1582	0.0215	5	0	591.91	2	0	640.24	649.25	644.74	6.37	3	0	540.13	566.34	556.68	14.4	High	g1+,tr+
HEK293	HG-U133_Plus_2	225460_at	Overexpressed	Empty_Vector	0.00432189	0.252532	-320.67	40.9	-1.278	0.0417	5	0	1345.77	2	0	1144.92	1161.82	1153.37	11.95	3	0	1418.93	1527.32	1474.04	54.22	High	g1+,tr+
HEK293	HG-U133_Plus_2	226849_at	Overexpressed	Empty_Vector	0.00429532	0.252532	-17.96	2.29	-1.0354	0.0046	5	0	518.03	2	0	506.51	508	507.26	1.06	3	0	521.99	527.85	525.21	2.97	High	g1+,tr+
HEK293	HG-U133_Plus_2	226925_at	Overexpressed	Empty_Vector	0.00448674	0.252532	373.34	48.24	1.3013	0.044	5	0	1388.37	2	0	1553.41	1671.34	1612.37	83.39	3	0	1208.39	1257.24	1239.03	26.69	High	g1+,tr+
HEK293	HG-U133_Plus_2	227195_at	Overexpressed	Empty_Vector	0.00428331	0.252532	-5715.45	726.76	-2.4553	0.3709	5	0	7356.73	2	0	3878.79	3976.13	3927.46	68.83	3	0	8524.41	10302.6	9642.91	973.84	High	g1+,tr+
HEK293	HG-U133_Plus_2	228129_at	Overexpressed	Empty_Vector	0.00410634	0.252532	406.17	50.9	1.3347	0.048	5	0	1376.18	2	0	1559.83	1679.93	1619.88	84.93	3	0	1190.71	1250.91	1213.71	32.51	High	g1+,tr+
HEK293	HG-U133_Plus_2	229228_at	Overexpressed	Empty_Vector	0.00439245	0.252532	-152.24	19.53	-1.2191	0.0319	5	0	786.17	2	0	681.64	708.03	694.83	18.66	3	0	825.98	870.98	847.07	22.63	High	g1+,tr+
HEK293	HG-U133_Plus_2	231579_s_at	Overexpressed	Empty_Vector	0.00425762	0.252532	235.67	29.9	1.321	0.0464	5	0	828.34	2	0	960.42	979.05	969.74	13.17	3	0	689.03	757.84	734.07	39.03	High	g1+,tr+
HEK293	HG-U133_Plus_2	237248_at	Overexpressed	Empty_Vector	0.00445166	0.252532	-27.89	3.59	-1.4048	0.0657	5	2	85.64	2	0	66.47	71.34	68.91	3.44	3	2	92.02	99.66	96.8	4.16	High	g1+,tr+
HEK293	HG-U133_Plus_2	202668_at	Overexpressed	Empty_Vector	0.00473339	0.256794	499.79	65.79	1.4416	0.0696	5	0	1331.62	2	0	1594.12	1668.87	1631.49	52.86	3	0	1079.54	1223.77	1131.71	79.97	High	g1+,tr+
HEK293	HG-U133_Plus_2	202670_at	Overexpressed	Empty_Vector	0.00477488	0.256794	311.39	41.12	1.0842	0.0115	5	0	3822.65	2	0	3996.93	4022.03	4009.48	17.75	3	0	3636.07	3729.48	3698.09	53.72	High	g1+,tr+
HEK293	HG-U133_Plus_2	204862_s_at	Overexpressed	Empty_Vector	0.00461454	0.256794	-730.71	95.34	-1.4737	0.0807	5	0	1980.84	2	0	1453.14	1631.7	1542.42	126.26	3	0	2207.92	2377.86	2273.12	91.61	High	g1+,tr+
HEK293	HG-U133_Plus_2	205467_at	Overexpressed	Empty_Vector	0.00479267	0.256794	-101.55	13.43	-1.5667	0.1025	5	2	240.12	2	2	167.39	190.98	179.19	16.68	3	0	270.41	296.17	280.74	13.62	High	g1+,tr+
HEK293	HG-U133_Plus_2	209123_at	Overexpressed	Empty_Vector	0.00475154	0.256794	262.45	34.59	1.282	0.0417	5	0	1035.59	2	0	1178.12	1207.99	1193.06	21.12	3	0	886.42	974.3	930.61	43.94	High	g1+,tr+
HEK293	HG-U133_Plus_2	211071_s_at	Overexpressed	Empty_Vector	0.00465258	0.256794	-994.03	130.07	-1.3306	0.0523	5	0	3603.26	2	0	2881.66	3132.03	3006.85	177.04	3	0	3926.17	4141.17	4000.88	121.59	High	g1+,tr+
HEK293	HG-U133_Plus_2	212282_at	Overexpressed	Empty_Vector	0.00476325	0.256794	-1159.24	152.93	-1.2702	0.0417	5	0	4986.49	2	0	4282.23	4299.66	4290.94	12.32	3	0	5246.82	5656.78	5450.18	205	High	g1+,tr+
HEK293	HG-U133_Plus_2	213506_at	Overexpressed	Empty_Vector	0.00467643	0.256794	244.37	32.03	1.1724	0.0242	5	0	1515.6	2	0	1661.02	1663.42	1662.22	1.69	3	0	1376.84	1462.52	1417.85	42.96	High	g1+,tr+
HEK293	HG-U133_Plus_2	226287_at	Overexpressed	Empty_Vector	0.00468251	0.256794	-176.67	23.17	-1.1312	0.0186	5	0	1452.55	2	0	1346.24	1346.86	1346.55	0.44	3	0	1503.41	1559.04	1523.22	31.08	High	g1+,tr+
HEK293	HG-U133_Plus_2	226989_at	Overexpressed	Empty_Vector	0.00478604	0.256794	-480.62	63.51	-1.3266	0.0521	5	0	1759.75	2	0	1439.76	1502.99	1471.38	44.72	3	0	1866.96	2023.46	1951.99	79.13	High	g1+,tr+
HEK293	HG-U133_Plus_2	227741_at	Overexpressed	Empty_Vector	0.00462201	0.256794	189.8	24.78	1.3458	0.0519	5	0	624.87	2	0	729.5	748.01	738.75	13.09	3	0	516.26	580.07	548.95	31.93	High	g1+,tr+
HEK293	HG-U133_Plus_2	229068_at	Overexpressed	Empty_Vector	0.00471104	0.256794	-180.63	23.74	-1.3341	0.0532	5	0	649.06	2	0	536.07	545.31	540.69	6.54	3	0	688.56	751.42	721.32	31.51	High	g1+,tr+
HEK293	HG-U133_Plus_2	235168_at	Overexpressed	Empty_Vector	0.00478375	0.256794	92.04	12.16	1.2658	0.0391	5	0	383.1	2	0	423.53	453.11	438.32	20.92	3	0	338.44	351.37	346.28	6.89	High	g1+,tr+
HEK293	HG-U133_Plus_2	219855_at	Overexpressed	Empty_Vector	0.00482223	0.257514	-237.6	31.48	-1.4622	0.0794	5	0	656.66	2	0	506.82	521.38	514.1	10.3	3	0	727.56	799.74	751.7	41.6	High	g1+,tr+
HEK293	HG-U133_Plus_2	1554878_a_at	Overexpressed	Empty_Vector	0.0055422	0.260861	439.98	61.19	1.4645	0.078	5	0	1123.3	2	0	1379.51	1395.07	1387.29	11	3	0	895.78	1041.53	947.31	81.72	High	g1+,tr+
HEK293	HG-U133_Plus_2	1555427_s_at	Overexpressed	Empty_Vector	0.00558514	0.260861	239.42	33.38	1.4502	0.0754	5	0	627.59	2	0	740.7	801.79	771.25	43.19	3	0	507.62	569.11	531.82	32.76	High	g1+,tr+
HEK293	HG-U133_Plus_2	200868_s_at	Overexpressed	Empty_Vector	0.00513783	0.260861	479.62	64.96	1.3817	0.0604	5	0	1448.27	2	0	1733.68	1738.4	1736.04	3.34	3	0	1189.05	1354.81	1256.42	87.12	High	g1+,tr+
HEK293	HG-U133_Plus_2	201064_s_at	Overexpressed	Empty_Vector	0.00572207	0.260861	1813.2	254.98	1.1572	0.0236	5	0	12261.6	2	0	13169.2	13529.9	13349.6	255.05	3	0	11325.8	11868	11536.4	290.69	High	g1+,tr+
HEK293	HG-U133_Plus_2	201518_at	Overexpressed	Empty_Vector	0.0056307	0.260861	-983.13	137.48	-1.2237	0.0357	5	0	4983.88	2	0	4311.28	4476.73	4394	116.99	3	0	5189.06	5496.62	5377.14	164.85	High	g1+,tr+
HEK293	HG-U133_Plus_2	201919_at	Overexpressed	Empty_Vector	0.0053964	0.260861	530.76	73.13	1.1851	0.0275	5	0	3079.14	2	0	3342.38	3452.82	3397.6	78.09	3	0	2789.03	2950.87	2866.84	81.1	High	g1+,tr+
HEK293	HG-U133_Plus_2	202228_s_at	Overexpressed	Empty_Vector	0.00576688	0.260861	-2297.27	323.93	-1.2433	0.0395	5	0	10820.4	2	0	9169.88	9714.22	9442.05	384.91	3	0	11378.4	12050.5	11739.3	338.82	High	g1+,tr+
HEK293	HG-U133_Plus_2	202419_at	Overexpressed	Empty_Vector	0.00586752	0.260861	625.61	88.75	1.5757	0.1031	5	0	1336.9	2	0	1649.66	1774.88	1712.27	88.55	3	0	976.88	1176.45	1086.66	101.28	High	g1+,tr+
HEK293	HG-U133_Plus_2	203178_at	Overexpressed	Empty_Vector	0.00515174	0.260861	87.16	11.82	3.829	0.9751	5	1	65.67	2	0	117.3	118.64	117.97	0.94	3	1	15.51	47.14	30.81	15.84	High	g1+,tr+
HEK293	HG-U133_Plus_2	203584_at	Overexpressed	Empty_Vector	0.00596526	0.260861	-419.84	59.9	-1.3125	0.0534	5	0	1595.44	2	0	1295.1	1391.96	1343.53	68.49	3	0	1704.59	1831.78	1763.38	64.14	High	g1+,tr+
HEK293	HG-U133_Plus_2	203724_s_at	Overexpressed	Empty_Vector	0.00503647	0.260861	67.41	9.07	1.4897	0.0803	5	1	164.6	2	0	198.26	211.84	205.05	9.6	3	1	130.88	149.24	137.64	10.09	High	g1+,tr+
HEK293	HG-U133_Plus_2	203767_s_at	Overexpressed	Empty_Vector	0.00560926	0.260861	-51.98	7.26	-2.2336	0.3173	5	2	73.32	2	1	33.62	50.64	42.13	12.03	3	1	88.66	97.15	94.11	4.73	High	g1+,tr+
HEK293	HG-U133_Plus_2	203809_s_at	Overexpressed	Empty_Vector	0.00550335	0.260861	213.34	29.59	1.4815	0.0812	5	0	528.44	2	0	628.19	684.68	656.44	39.95	3	0	414.39	470.12	443.1	27.91	High	g1+,tr+
HEK293	HG-U133_Plus_2	203946_s_at	Overexpressed	Empty_Vector	0.00522858	0.260861	-547.64	74.63	-1.6736	0.1324	5	0	1141.64	2	0	773.29	852.81	813.05	56.23	3	0	1289.36	1464.39	1360.7	91.89	High	g1+,tr+
HEK293	HG-U133_Plus_2	204493_at	Overexpressed	Empty_Vector	0.00542452	0.260861	199.5	27.54	1.6277	0.1116	5	0	397.64	2	0	490.45	544.23	517.34	38.03	3	0	290.09	339.74	317.84	25.33	High	g1+,tr+
HEK293	HG-U133_Plus_2	205542_at	Overexpressed	Empty_Vector	0.00597262	0.260861	-184.2	26.29	-1.2901	0.049	5	0	745.58	2	0	604.18	665.94	635.06	43.67	3	0	803.59	837.43	819.27	17.06	High	g1+,tr+
HEK293	HG-U133_Plus_2	206140_at	Overexpressed	Empty_Vector	0.00534253	0.260861	144.57	19.85	1.3159	0.0493	5	0	515.54	2	0	590.65	613.91	602.28	16.45	3	0	436.61	483.75	457.71	23.96	High	g1+,tr+
HEK293	HG-U133_Plus_2	206376_at	Overexpressed	Empty_Vector	0.00521797	0.260861	-1371.68	186.79	-376.538	14915.5	5	2	826.66	2	2	3.03	4.28	3.65	0.88	3	0	1086.36	1532.96	1375.33	250.6	High	g1+,tr+
HEK293	HG-U133_Plus_2	206571_s_at	Overexpressed	Empty_Vector	0.00535382	0.260861	166.21	22.84	1.2589	0.0395	5	0	708.4	2	0	783.95	832.31	808.13	34.2	3	0	624.27	661.72	641.92	18.82	High	g1+,tr+
HEK293	HG-U133_Plus_2	207398_at	Overexpressed	Empty_Vector	0.00563192	0.260861	71.56	10.01	1.1596	0.0238	5	0	477.05	2	0	513.15	526.83	519.99	9.68	3	0	435.28	456.96	448.43	11.55	High	g1+,tr+
HEK293	HG-U133_Plus_2	208216_at	Overexpressed	Empty_Vector	0.00538421	0.260861	-113.98	15.69	-1.2811	0.0455	5	0	473.83	2	0	391.43	419.46	405.44	19.82	3	0	506.17	536.78	519.42	15.71	High	g1+,tr+
HEK293	HG-U133_Plus_2	208610_s_at	Overexpressed	Empty_Vector	0.00500211	0.260861	-410.81	55.13	-1.4683	0.0818	5	0	1123.75	2	0	869.75	884.79	877.27	10.63	3	0	1209.64	1355.56	1288.08	73.58	High	g1+,tr+
HEK293	HG-U133_Plus_2	208719_s_at	Overexpressed	Empty_Vector	0.00598236	0.260861	80.56	11.51	1.5383	0.0956	5	2	181.87	2	0	220.2	240.21	230.2	14.15	3	2	136.27	158.35	149.65	11.76	High	g1+,tr+
HEK293	HG-U133_Plus_2	208726_s_at	Overexpressed	Empty_Vector	0.00597362	0.260861	1021	145.75	1.1481	0.0224	5	0	7304.05	2	0	7854.87	7978.43	7916.65	87.37	3	0	6736.69	7099.5	6895.65	185.53	High	g1+,tr+
HEK293	HG-U133_Plus_2	209085_x_at	Overexpressed	Empty_Vector	0.00587354	0.260861	288.22	40.9	1.2274	0.0354	5	0	1382.74	2	0	1544.83	1566.53	1555.68	15.35	3	0	1233.64	1329.48	1267.45	53.79	High	g1+,tr+
HEK293	HG-U133_Plus_2	209168_at	Overexpressed	Empty_Vector	0.00520221	0.260861	76.25	10.37	1.1891	0.0278	5	0	433.72	2	0	466.97	491.97	479.47	17.68	3	0	398.3	410.06	403.22	6.11	High	g1+,tr+
HEK293	HG-U133_Plus_2	209170_s_at	Overexpressed	Empty_Vector	0.0054966	0.260861	384.25	53.28	1.3738	0.0603	5	0	1181.7	2	0	1411.1	1413.41	1412.25	1.63	3	0	957.14	1100.07	1028	71.48	High	g1+,tr+
HEK293	HG-U133_Plus_2	209905_at	Overexpressed	Empty_Vector	0.00517974	0.260861	-877.2	119.15	-1.3146	0.0512	5	0	3314.61	2	0	2738.04	2838.54	2788.29	71.06	3	0	3513.78	3817.28	3665.49	151.75	High	g1+,tr+
HEK293	HG-U133_Plus_2	210346_s_at	Overexpressed	Empty_Vector	0.00494067	0.260861	-121.38	16.22	-1.1664	0.0245	5	0	802.34	2	0	720.03	738.99	729.51	13.4	3	0	829.02	866.8	850.9	19.59	High	g1+,tr+
HEK293	HG-U133_Plus_2	211340_s_at	Overexpressed	Empty_Vector	0.00570521	0.260861	321.8	45.21	1.634	0.115	5	0	636.31	2	0	795.72	863.04	829.38	47.6	3	0	473.42	565.53	507.59	50.45	High	g1+,tr+
HEK293	HG-U133_Plus_2	211354_s_at	Overexpressed	Empty_Vector	0.00577326	0.260861	135.85	19.16	1.3236	0.0521	5	0	474.13	2	0	542.25	569.02	555.64	18.93	3	0	406.41	445.12	419.79	21.95	High	g1+,tr+
HEK293	HG-U133_Plus_2	212289_at	Overexpressed	Empty_Vector	0.00595791	0.260861	-42.18	6.02	-1.1697	0.0267	5	0	273.85	2	0	245.9	251.18	248.54	3.73	3	0	285.86	299.51	290.72	7.63	High	g1+,tr+
HEK293	HG-U133_Plus_2	212378_at	Overexpressed	Empty_Vector	0.00573049	0.260861	1082.16	152.25	1.2331	0.0361	5	0	5074.72	2	0	5624.87	5823.17	5724.02	140.22	3	0	4473.2	4828.96	4641.86	178.6	High	g1+,tr+
HEK293	HG-U133_Plus_2	212953_x_at	Overexpressed	Empty_Vector	0.00575254	0.260861	-513.04	72.28	-1.2035	0.0323	5	0	2829.15	2	0	2478.13	2564.52	2521.32	61.09	3	0	2934.24	3088.83	3034.36	86.82	High	g1+,tr+
HEK293	HG-U133_Plus_2	213044_at	Overexpressed	Empty_Vector	0.0058619	0.260861	-273.65	38.81	-1.0842	0.0125	5	0	3415.53	2	0	3213.93	3288.76	3251.34	52.91	3	0	3483.19	3546.08	3524.99	36.2	High	g1+,tr+
HEK293	HG-U133_Plus_2	213346_at	Overexpressed	Empty_Vector	0.00592798	0.260861	199.07	28.34	1.2822	0.0451	5	0	785.06	2	0	870.13	938.88	904.5	48.61	3	0	687.2	718.41	705.43	16.26	High	g1+,tr+
HEK293	HG-U133_Plus_2	213423_x_at	Overexpressed	Empty_Vector	0.00586782	0.260861	466.32	66.15	1.1804	0.0275	5	0	2770.84	2	0	3019.61	3081.65	3050.63	43.87	3	0	2530.7	2680.1	2584.31	83.16	High	g1+,tr+
HEK293	HG-U133_Plus_2	214681_at	Overexpressed	Empty_Vector	0.00515206	0.260861	-930.3	126.12	-2.8867	0.5944	5	0	1051.26	2	0	474.5	511.66	493.08	26.27	3	0	1233.2	1552.54	1423.38	168.19	High	g1+,tr+
HEK293	HG-U133_Plus_2	215440_s_at	Overexpressed	Empty_Vector	0.00495745	0.260861	263.41	35.24	1.1429	0.0203	5	0	1948.83	2	0	2076.54	2137.2	2106.87	42.89	3	0	1801.65	1866.39	1843.46	36.26	High	g1+,tr+
HEK293	HG-U133_Plus_2	216693_x_at	Overexpressed	Empty_Vector	0.00546766	0.260861	-841.26	116.44	-1.2612	0.0421	5	0	3726.02	2	0	3139.61	3302.93	3221.27	115.48	3	0	3909.42	4151.56	4062.52	133.18	High	g1+,tr+
HEK293	HG-U133_Plus_2	217445_s_at	Overexpressed	Empty_Vector	0.00554323	0.260861	410.71	57.12	1.2336	0.0357	5	0	1922.32	2	0	2158.4	2179.09	2168.75	14.63	3	0	1675.37	1824.69	1758.03	75.93	High	g1+,tr+
HEK293	HG-U133_Plus_2	218087_s_at	Overexpressed	Empty_Vector	0.00577469	0.260861	46.14	6.51	1.1714	0.0259	5	0	287.71	2	0	311.05	319.75	315.4	6.15	3	0	260.53	274.07	269.26	7.57	High	g1+,tr+
HEK293	HG-U133_Plus_2	218196_at	Overexpressed	Empty_Vector	0.00503696	0.260861	352.9	47.47	1.2573	0.0384	5	0	1512.89	2	0	1717.37	1731.89	1724.63	10.26	3	0	1311.31	1437.51	1371.73	63.27	High	g1+,tr+
HEK293	HG-U133_Plus_2	218332_at	Overexpressed	Empty_Vector	0.0056436	0.260861	479.09	67.05	1.6011	0.1072	5	0	988.72	2	0	1217.86	1334.49	1276.17	82.47	3	0	718.55	844.47	797.08	68.49	High	g1+,tr+
HEK293	HG-U133_Plus_2	218519_at	Overexpressed	Empty_Vector	0.00555395	0.260861	345.69	48.11	1.4366	0.0725	5	0	930.02	2	0	1105.1	1169.75	1137.43	45.71	3	0	758.12	856.23	791.74	55.87	High	g1+,tr+
HEK293	HG-U133_Plus_2	218572_at	Overexpressed	Empty_Vector	0.0055428	0.260861	64.31	8.94	1.0866	0.0125	5	0	768.64	2	0	799.64	814.82	807.23	10.73	3	0	733.93	752.49	742.92	9.29	High	g1+,tr+
HEK293	HG-U133_Plus_2	218697_at	Overexpressed	Empty_Vector	0.00518457	0.260861	-184.65	25.09	-1.2602	0.0411	5	0	820.31	2	0	701.34	717.7	709.52	11.57	3	0	858.12	921.76	894.17	32.65	High	g1+,tr+
HEK293	HG-U133_Plus_2	219117_s_at	Overexpressed	Empty_Vector	0.00593539	0.260861	3145.12	447.97	3.7939	1.0034	5	0	2383.75	2	0	4177.49	4364.16	4270.82	132	3	0	744.01	1809.73	1125.7	593.72	High	g1+,tr+
HEK293	HG-U133_Plus_2	219547_at	Overexpressed	Empty_Vector	0.0057469	0.260861	-189.67	26.71	-1.1292	0.0196	5	0	1581.53	2	0	1449.71	1485.75	1467.73	25.48	3	0	1626.89	1688.83	1657.4	30.98	High	g1+,tr+
HEK293	HG-U133_Plus_2	223104_at	Overexpressed	Empty_Vector	0.00531393	0.260861	-914.51	125.33	-1.2914	0.0473	5	0	3686.53	2	0	3050.51	3225.14	3137.82	123.48	3	0	3956.77	4217.59	4052.34	143.7	High	g1+,tr+
HEK293	HG-U133_Plus_2	224452_s_at	Overexpressed	Empty_Vector	0.0051825	0.260861	-246.81	33.53	-1.3688	0.0619	5	0	817.29	2	0	667.94	670.47	669.21	1.79	3	0	865.58	951.91	916.02	44.97	High	g1+,tr+
HEK293	HG-U133_Plus_2	224584_at	Overexpressed	Empty_Vector	0.00535582	0.260861	2482.2	341.1	1.2723	0.0418	5	0	10109.1	2	0	11141.3	12055.6	11598.5	646.5	3	0	9093.9	9135.76	9116.27	21.08	High	g1+,tr+
HEK293	HG-U133_Plus_2	224948_at	Overexpressed	Empty_Vector	0.00567196	0.260861	-1097.01	153.79	-1.1164	0.0175	5	0	10082.6	2	0	9344.42	9504.34	9424.38	113.08	3	0	10301.9	10636.9	10521.4	190.21	High	g1+,tr+
HEK293	HG-U133_Plus_2	225124_at	Overexpressed	Empty_Vector	0.00579846	0.260861	-525.23	74.2	-1.5153	0.0971	5	0	1334.39	2	0	953.35	1085.16	1019.25	93.2	3	0	1479.03	1625.73	1544.48	74.61	High	g1+,tr+
HEK293	HG-U133_Plus_2	225273_at	Overexpressed	Empty_Vector	0.00599587	0.260861	238.91	34.15	1.5943	0.108	5	1	497.57	2	0	605.96	675.88	640.92	49.44	3	1	368.03	422.31	402.01	29.61	High	g1+,tr+
HEK293	HG-U133_Plus_2	226199_at	Overexpressed	Empty_Vector	0.00598703	0.260861	205.05	29.29	1.2356	0.037	5	0	952.34	2	0	1055.06	1095.69	1075.37	28.73	3	0	832.44	896.72	870.32	33.64	High	g1+,tr+
HEK293	HG-U133_Plus_2	226514_at	Overexpressed	Empty_Vector	0.00584477	0.260861	146.79	20.8	1.376	0.0621	5	2	449.08	2	0	526.66	547.65	537.16	14.84	3	2	360.76	408.52	390.36	25.85	High	g1+,tr+
HEK293	HG-U133_Plus_2	227569_at	Overexpressed	Empty_Vector	0.00577396	0.260861	218.21	30.78	1.5233	0.0913	5	0	504.25	2	0	625.92	644.44	635.18	13.1	3	0	390.03	463.23	416.97	40.25	High	g1+,tr+
HEK293	HG-U133_Plus_2	227687_at	Overexpressed	Empty_Vector	0.00522405	0.260861	-207.12	28.22	-1.5265	0.0962	5	0	517.67	2	0	371.82	414.97	393.39	30.51	3	0	574.73	635.06	600.52	31.11	High	g1+,tr+
HEK293	HG-U133_Plus_2	227713_at	Overexpressed	Empty_Vector	0.00549355	0.260861	188.75	26.17	1.4575	0.0764	5	0	488.04	2	0	601.07	601.51	601.29	0.31	3	0	379.02	449.04	412.54	35.11	High	g1+,tr+
HEK293	HG-U133_Plus_2	227968_at	Overexpressed	Empty_Vector	0.00513777	0.260861	-171.65	23.25	-1.2584	0.0407	5	0	767.33	2	0	655.57	673.12	664.34	12.41	3	0	810.55	868.97	835.99	29.93	High	g1+,tr+
HEK293	HG-U133_Plus_2	228195_at	Overexpressed	Empty_Vector	0.00575553	0.260861	-65.21	9.19	-1.2447	0.0398	5	0	305.57	2	0	262.8	270.08	266.44	5.15	3	0	324.04	345.22	331.65	11.78	High	g1+,tr+
HEK293	HG-U133_Plus_2	228832_at	Overexpressed	Empty_Vector	0.00546549	0.260861	-137.15	18.98	-2.3342	0.3537	5	0	185.08	2	0	88.95	116.64	102.8	19.58	3	0	215.27	252.53	239.94	21.37	High	g1+,tr+
HEK293	HG-U133_Plus_2	229281_at	Overexpressed	Empty_Vector	0.00502504	0.260861	-45.18	6.07	-1.6671	0.1289	5	0	94.84	2	0	67.68	67.78	67.73	0.07	3	0	106.37	122.04	112.91	8.15	High	g1+,tr+
HEK293	HG-U133_Plus_2	229299_at	Overexpressed	Empty_Vector	0.00501208	0.260861	-134.44	18.05	-1.1469	0.0215	5	0	995.94	2	0	892.89	937.66	915.28	31.65	3	0	1040.77	1059.25	1049.72	9.25	High	g1+,tr+
HEK293	HG-U133_Plus_2	231736_x_at	Overexpressed	Empty_Vector	0.00517368	0.260861	6351.68	862.38	8.3629	5.3438	5	0	3403.34	2	0	7063.9	7364.79	7214.34	212.77	3	0	183.61	2187.17	862.66	1147.18	High	g1+,tr+
HEK293	HG-U133_Plus_2	232591_s_at	Overexpressed	Empty_Vector	0.00550752	0.260861	300.44	41.69	1.367	0.0591	5	0	938.84	2	0	1109.18	1129.02	1119.1	14.03	3	0	757.56	864.38	818.66	55.04	High	g1+,tr+
HEK293	HG-U133_Plus_2	233168_s_at	Overexpressed	Empty_Vector	0.00563195	0.260861	-175.68	24.57	-1.1639	0.0252	5	0	1177.5	2	0	1064.63	1079.56	1072.1	10.56	3	0	1220.31	1283.07	1247.77	32.1	High	g1+,tr+
HEK293	HG-U133_Plus_2	200870_at	Overexpressed	Empty_Vector	0.00603019	0.261641	3488.51	499.63	1.2645	0.0422	5	0	14586.1	2	0	16621.5	16736.8	16679.2	81.54	3	0	12504.9	13839	13190.7	667.85	High	g1+,tr+
HEK293	HG-U133_Plus_2	209659_s_at	Overexpressed	Empty_Vector	0.00605164	0.261861	380.05	54.5	1.3064	0.0498	5	0	1392.26	2	0	1573.06	1667.52	1620.29	66.8	3	0	1205.59	1304.63	1240.24	55.81	High	g1+,tr+
HEK293	HG-U133_Plus_2	1552766_at	Overexpressed	Empty_Vector	0.00614518	0.262649	401.5	57.88	1.5106	0.0905	5	0	946.95	2	0	1167.11	1208.58	1187.84	29.33	3	0	711.71	861.39	786.35	74.84	High	g1+,tr+
HEK293	HG-U133_Plus_2	201690_s_at	Overexpressed	Empty_Vector	0.00610465	0.262649	589.96	84.86	1.1418	0.0216	5	0	4397.24	2	0	4724.88	4777.55	4751.21	37.24	3	0	4033.35	4225.46	4161.25	110.76	High	g1+,tr+
HEK293	HG-U133_Plus_2	201751_at	Overexpressed	Empty_Vector	0.0062179	0.262649	-377.95	54.71	-1.4105	0.075	5	0	1147.43	2	0	850.19	991.14	920.66	99.67	3	0	1283.62	1322.02	1298.61	20.54	High	g1+,tr+
HEK293	HG-U133_Plus_2	204930_s_at	Overexpressed	Empty_Vector	0.00620361	0.262649	-109.99	15.91	-1.4142	0.0758	5	0	331.54	2	0	258.98	272.11	265.54	9.29	3	0	357.91	397.75	375.53	20.31	High	g1+,tr+
HEK293	HG-U133_Plus_2	205802_at	Overexpressed	Empty_Vector	0.00619156	0.262649	373.09	53.93	1.7393	0.1438	5	0	653.91	2	0	851.17	904.36	877.77	37.61	3	0	446.55	578.39	504.67	67.29	High	g1+,tr+
HEK293	HG-U133_Plus_2	208156_x_at	Overexpressed	Empty_Vector	0.00617498	0.262649	180.31	26.04	1.4051	0.069	5	1	517.27	2	0	619.24	631.66	625.45	8.78	3	1	408.96	477.38	445.14	34.38	High	g1+,tr+
HEK293	HG-U133_Plus_2	208811_s_at	Overexpressed	Empty_Vector	0.00621651	0.262649	324.54	46.98	1.1932	0.0302	5	0	1809.76	2	0	1961.25	2047.73	2004.49	61.15	3	0	1645.02	1731.88	1679.95	45.86	High	g1+,tr+
HEK293	HG-U133_Plus_2	208836_at	Overexpressed	Empty_Vector	0.00615931	0.262649	2997.76	432.54	1.4519	0.0783	5	0	7833.18	2	0	9342.53	9921.14	9631.83	409.14	3	0	6131.94	7138.05	6634.07	503.06	High	g1+,tr+
HEK293	HG-U133_Plus_2	225662_at	Overexpressed	Empty_Vector	0.0061109	0.262649	327.01	47.05	1.4441	0.0765	5	0	867.09	2	0	1010.59	1116	1063.29	74.54	3	0	701.25	770.73	736.29	34.75	High	g1+,tr+
HEK293	HG-U133_Plus_2	223591_at	Overexpressed	Empty_Vector	0.00624636	0.263155	214.98	31.17	1.5101	0.0909	5	0	507.47	2	0	630.12	642.8	636.46	8.97	3	0	376.58	457.97	421.48	41.34	High	g1+,tr+
HEK293	HG-U133_Plus_2	214172_x_at	Overexpressed	Empty_Vector	0.00627486	0.26366	682.77	99.16	1.5931	0.1095	5	0	1424.33	2	0	1789.02	1878.97	1833.99	63.6	3	0	1007.55	1236.98	1151.22	125.2	High	g1+,tr+
HEK293	HG-U133_Plus_2	223100_s_at	Overexpressed	Empty_Vector	0.006375	0.266465	-703.96	102.8	-1.1303	0.0206	5	0	5824.01	2	0	5285.78	5517.49	5401.64	163.84	3	0	6036.9	6185.35	6105.59	74.84	High	g1+,tr+
HEK293	HG-U133_Plus_2	223168_at	Overexpressed	Empty_Vector	0.00636716	0.266465	594.93	86.84	1.3854	0.0658	5	0	1781.81	2	0	2031.26	2246.29	2138.77	152.05	3	0	1514.46	1595.53	1543.84	44.9	High	g1+,tr+
HEK293	HG-U133_Plus_2	203795_s_at	Overexpressed	Empty_Vector	0.00659596	0.269508	-328.14	48.5	-1.3011	0.053	5	0	1286.63	2	0	1040.93	1138.56	1089.75	69.03	3	0	1369.57	1452.04	1417.88	43.02	High	g1+,tr+
HEK293	HG-U133_Plus_2	204999_s_at	Overexpressed	Empty_Vector	0.00659356	0.269508	75.12	11.1	1.5567	0.103	5	1	164.98	2	0	207.6	212.51	210.05	3.47	3	1	123.71	151.56	134.94	14.69	High	g1+,tr+
HEK293	HG-U133_Plus_2	206182_at	Overexpressed	Empty_Vector	0.00652036	0.269508	170.33	25.07	1.4751	0.0848	5	0	426.61	2	0	528.02	529.6	528.81	1.12	3	0	321.03	386.1	358.48	33.63	High	g1+,tr+
HEK293	HG-U133_Plus_2	216316_x_at	Overexpressed	Empty_Vector	0.00658603	0.269508	-654.79	96.72	-2.4086	0.4099	5	0	857.72	2	0	451.39	478.3	464.85	19.03	3	0	996.98	1254.27	1119.64	129.07	High	g1+,tr+
HEK293	HG-U133_Plus_2	217839_at	Overexpressed	Empty_Vector	0.00650332	0.269508	1265	186.03	1.2529	0.0412	5	0	5507.76	2	0	6230.59	6302.93	6266.76	51.15	3	0	4849.3	5286.68	5001.76	246.95	High	g1+,tr+
HEK293	HG-U133_Plus_2	219555_s_at	Overexpressed	Empty_Vector	0.0065652	0.269508	-277.86	41	-1.2221	0.0373	5	0	1417.63	2	0	1216.96	1284.86	1250.91	48.01	3	0	1502.11	1578.71	1528.77	43.28	High	g1+,tr+
HEK293	HG-U133_Plus_2	222633_at	Overexpressed	Empty_Vector	0.00659972	0.269508	287.52	42.5	1.315	0.0529	5	0	1027.79	2	0	1157.03	1243.57	1200.3	61.19	3	0	870.88	941.62	912.78	37.14	High	g1+,tr+
HEK293	HG-U133_Plus_2	223784_at	Overexpressed	Empty_Vector	0.00655236	0.269508	-62.55	9.22	-1.621	0.1287	5	0	138.27	2	0	98.52	102.96	100.74	3.14	3	0	154.97	177.27	163.29	12.17	High	g1+,tr+
HEK293	HG-U133_Plus_2	229512_at	Overexpressed	Empty_Vector	0.0064832	0.269508	-176.48	25.92	-1.5313	0.1049	5	0	438.05	2	0	324.73	339.6	332.16	10.51	3	0	470.85	536.67	508.64	33.98	High	g1+,tr+
HEK293	HG-U133_Plus_2	226882_x_at	Overexpressed	Empty_Vector	0.00666232	0.271371	151.74	22.51	1.1995	0.0321	5	0	821.27	2	0	895.99	928.65	912.32	23.1	3	0	744.06	789.82	760.57	25.4	High	g1+,tr+
HEK293	HG-U133_Plus_2	218036_x_at	Overexpressed	Empty_Vector	0.00668634	0.271656	460.11	68.33	1.315	0.0532	5	0	1644.79	2	0	1832.75	2008.95	1920.85	124.59	3	0	1435.39	1486.07	1460.74	25.34	High	g1+,tr+
HEK293	HG-U133_Plus_2	235520_at	Overexpressed	Empty_Vector	0.00670925	0.271895	-181.6	27	-1.3244	0.0581	5	0	668.75	2	0	556.9	562.68	559.79	4.09	3	0	703.75	775.74	741.39	36.11	High	g1+,tr+
HEK293	HG-U133_Plus_2	1554414_a_at	Overexpressed	Empty_Vector	0.00676455	0.271961	172.8	25.77	1.2958	0.0497	5	0	653.34	2	0	750.56	763.49	757.02	9.14	3	0	545.63	609.51	584.22	33.96	High	g1+,tr+
HEK293	HG-U133_Plus_2	225705_at	Overexpressed	Empty_Vector	0.00677901	0.271961	226.14	33.74	1.3093	0.0523	5	0	821.54	2	0	954.47	959.98	957.22	3.9	3	0	678.93	758.6	731.08	45.19	High	g1+,tr+
HEK293	HG-U133_Plus_2	226486_at	Overexpressed	Empty_Vector	0.00677656	0.271961	96.88	14.45	1.2592	0.043	5	0	412.48	2	0	470.3	470.91	470.6	0.43	3	0	351.78	388.56	373.72	19.39	High	g1+,tr+
HEK293	HG-U133_Plus_2	32137_at	Overexpressed	Empty_Vector	0.00677764	0.271961	421.29	62.86	1.4497	0.0805	5	0	1105.32	2	0	1353.34	1362.84	1358.09	6.72	3	0	841.3	1000.37	936.8	84.2	High	g1+,tr+
HEK293	HG-U133_Plus_2	222903_s_at	Overexpressed	Empty_Vector	0.00682173	0.272989	-74.93	11.21	-1.436	0.0834	5	0	216.82	2	0	162.02	181.7	171.86	13.92	3	0	233.67	253.47	246.79	11.36	High	g1+,tr+
HEK293	HG-U133_Plus_2	212186_at	Overexpressed	Empty_Vector	0.00685732	0.273044	288.37	43.2	1.1799	0.029	5	0	1718.6	2	0	1838.48	1944.77	1891.62	75.16	3	0	1585.16	1629.32	1603.26	23.14	High	g1+,tr+
HEK293	HG-U133_Plus_2	218262_at	Overexpressed	Empty_Vector	0.00684964	0.273044	-384.02	57.51	-1.3758	0.0697	5	0	1252.32	2	0	996.52	1047.3	1021.91	35.91	3	0	1334.31	1479.98	1405.93	72.86	High	g1+,tr+
HEK293	HG-U133_Plus_2	1552389_at	Overexpressed	Empty_Vector	0.00689914	0.273205	-37.27	5.6	-1.5404	0.1096	5	0	91.32	2	0	65.07	72.85	68.96	5.5	3	0	101.17	113.45	106.23	6.42	High	g1+,tr+
HEK293	HG-U133_Plus_2	222697_s_at	Overexpressed	Empty_Vector	0.00688136	0.273205	455.83	68.38	1.4435	0.0796	5	0	1210.18	2	0	1430.57	1536.78	1483.67	75.1	3	0	941.6	1075.04	1027.84	74.8	High	g1+,tr+
HEK293	HG-U133_Plus_2	224968_at	Overexpressed	Empty_Vector	0.00691269	0.273205	-198.65	29.85	-1.2048	0.0347	5	0	1089.24	2	0	967.32	972.77	970.05	3.85	3	0	1126.25	1205.57	1168.7	39.95	High	g1+,tr+
HEK293	HG-U133_Plus_2	1556061_at	Overexpressed	Empty_Vector	0.00701597	0.273349	-119.3	18.02	-1.3079	0.0555	5	0	459.01	2	0	367.23	407.62	387.43	28.55	3	0	492.58	518.95	506.73	13.29	High	g1+,tr+
HEK293	HG-U133_Plus_2	207455_at	Overexpressed	Empty_Vector	0.00701336	0.273349	-47.59	7.19	-1.4698	0.0924	5	0	129.86	2	0	98.69	103.92	101.31	3.7	3	0	142.77	159.58	148.9	9.28	High	g1+,tr+
HEK293	HG-U133_Plus_2	211899_s_at	Overexpressed	Empty_Vector	0.00696124	0.273349	225.13	33.91	1.4243	0.0759	5	2	620.66	2	0	735.58	775.9	755.74	28.51	3	2	500.96	577.12	530.61	40.78	High	g1+,tr+
HEK293	HG-U133_Plus_2	217823_s_at	Overexpressed	Empty_Vector	0.00701068	0.273349	243.42	36.75	1.1433	0.0229	5	0	1795.45	2	0	1932.34	1950.66	1941.5	12.95	3	0	1647.17	1743.63	1698.08	48.45	High	g1+,tr+
HEK293	HG-U133_Plus_2	218312_s_at	Overexpressed	Empty_Vector	0.00693744	0.273349	585.6	88.09	1.3085	0.0526	5	0	2132.63	2	0	2402.79	2565.19	2483.99	114.84	3	0	1829.92	1994.75	1898.39	85.88	High	g1+,tr+
HEK293	HG-U133_Plus_2	236718_at	Overexpressed	Empty_Vector	0.00701903	0.273349	37.2	5.62	1.4651	0.0849	5	1	94.86	2	0	115.7	118.67	117.18	2.1	3	1	71.56	85.4	79.98	7.39	High	g1+,tr+
HEK293	HG-U133_Plus_2	226794_at	Overexpressed	Empty_Vector	0.00710832	0.274815	52.66	7.99	1.1944	0.0319	5	0	292.02	2	0	313.34	333.9	323.62	14.54	3	0	268.91	274.43	270.96	3.03	High	g1+,tr+
HEK293	HG-U133_Plus_2	228164_at	Overexpressed	Empty_Vector	0.00708377	0.274815	55.43	8.4	1.1001	0.0158	5	0	576.06	2	0	598.73	619.92	609.32	14.98	3	0	549.47	556.41	553.89	3.84	High	g1+,tr+
HEK293	HG-U133_Plus_2	236835_at	Overexpressed	Empty_Vector	0.00710706	0.274815	-56.44	8.56	-2.1119	0.2959	5	2	84.62	2	2	40.76	60.75	50.76	14.14	3	0	103.09	113.65	107.19	5.66	High	g1+,tr+
HEK293	HG-U133_Plus_2	203309_s_at	Overexpressed	Empty_Vector	0.00715409	0.274942	-47.93	7.29	-1.3611	0.0675	5	0	161.5	2	0	123.92	141.56	132.74	12.47	3	0	175.9	183.96	180.67	4.23	High	g1+,tr+
HEK293	HG-U133_Plus_2	209449_at	Overexpressed	Empty_Vector	0.00713622	0.274942	-292.26	44.4	-1.1167	0.019	5	0	2679.99	2	0	2451.49	2557.78	2504.63	75.16	3	0	2769.48	2823.27	2796.89	26.91	High	g1+,tr+
HEK293	HG-U133_Plus_2	215966_x_at	Overexpressed	Empty_Vector	0.00716327	0.274942	-748.58	113.89	-2.7259	0.5788	5	0	882.88	2	0	432.49	434.97	433.73	1.76	3	0	1008.67	1296.15	1182.31	152.79	High	g1+,tr+
HEK293	HG-U133_Plus_2	201917_s_at	Overexpressed	Empty_Vector	0.00718499	0.275115	453.63	69.09	1.3182	0.0552	5	0	1606.9	2	0	1869.87	1888.29	1879.08	13.03	3	0	1325.6	1507.46	1425.44	92.23	High	g1+,tr+
HEK293	HG-U133_Plus_2	200613_at	Overexpressed	Empty_Vector	0.00729698	0.275207	764.94	117.13	1.1389	0.0225	5	0	5812.7	2	0	6185.39	6357.94	6271.66	122.01	3	0	5413.36	5656.92	5506.72	131.35	High	g1+,tr+
HEK293	HG-U133_Plus_2	200996_at	Overexpressed	Empty_Vector	0.00730805	0.275207	807.27	123.68	1.1692	0.0278	5	0	5093.92	2	0	5567.41	5589.16	5578.28	15.38	3	0	4595.93	4925.09	4771.02	165.58	High	g1+,tr+
HEK293	HG-U133_Plus_2	203250_at	Overexpressed	Empty_Vector	0.00730169	0.275207	267.78	41.01	1.1288	0.0208	5	0	2186.86	2	0	2307.82	2387.23	2347.53	56.15	3	0	2041.45	2117.64	2079.74	38.1	High	g1+,tr+
HEK293	HG-U133_Plus_2	209438_at	Overexpressed	Empty_Vector	0.00728786	0.275207	-104.8	16.04	-1.3155	0.0579	5	0	395.03	2	0	320.14	344.16	332.15	16.98	3	0	423.45	457.2	436.95	17.86	High	g1+,tr+
HEK293	HG-U133_Plus_2	223982_s_at	Overexpressed	Empty_Vector	0.00722828	0.275207	-146.65	22.38	-1.1688	0.0285	5	0	956.78	2	0	867.42	870.15	868.79	1.93	3	0	981.9	1039.7	1015.44	30	High	g1+,tr+
HEK293	HG-U133_Plus_2	225990_at	Overexpressed	Empty_Vector	0.00728753	0.275207	110.16	16.86	1.5395	0.1027	5	0	248.24	2	0	295.24	333.43	314.34	27.01	3	0	190.21	211.93	204.18	12.12	High	g1+,tr+
HEK293	HG-U133_Plus_2	237215_s_at	Overexpressed	Empty_Vector	0.0072145	0.275207	257.69	39.3	1.7135	0.145	5	0	464.25	2	0	613.55	624.17	618.86	7.51	3	0	300.89	396.42	361.17	52.46	High	g1+,tr+
HEK293	HG-U133_Plus_2	226338_at	Overexpressed	Empty_Vector	0.00732705	0.275273	-100.28	15.38	-1.6682	0.1474	5	0	210.25	2	0	139.42	160.73	150.08	15.07	3	0	231.32	266.23	250.36	17.67	High	g1+,tr+
HEK293	HG-U133_Plus_2	207030_s_at	Overexpressed	Empty_Vector	0.00739912	0.276679	2937.76	452.06	1.3156	0.0552	5	0	10482.6	2	0	11706.3	12784.2	12245.3	762.19	3	0	9124.76	9627.65	9307.51	278.17	High	g1+,tr+
HEK293	HG-U133_Plus_2	221898_at	Overexpressed	Empty_Vector	0.00738398	0.276679	-164.35	25.27	-1.3883	0.0745	5	0	521.83	2	0	407.94	438.5	423.22	21.61	3	0	559.55	619.67	587.57	30.27	High	g1+,tr+
HEK293	HG-U133_Plus_2	1553172_at	Overexpressed	Empty_Vector	0.00750395	0.277189	177.39	27.43	1.2689	0.0464	5	0	730.57	2	0	824.85	849.16	837	17.19	3	0	620.58	687.13	659.61	34.74	High	g1+,tr+
HEK293	HG-U133_Plus_2	205204_at	Overexpressed	Empty_Vector	0.007544	0.277189	-199.07	30.84	-1.2359	0.0419	5	0	963.42	2	0	829.05	858.92	843.98	21.12	3	0	1002.43	1079.23	1043.05	38.59	High	g1+,tr+
HEK293	HG-U133_Plus_2	206857_s_at	Overexpressed	Empty_Vector	0.00761831	0.277189	-484.63	75.35	-1.5938	0.1281	5	0	1106.89	2	0	771.69	860.53	816.11	62.82	3	0	1221.45	1399.8	1300.74	90.8	High	g1+,tr+
HEK293	HG-U133_Plus_2	207015_s_at	Overexpressed	Empty_Vector	0.00756004	0.277189	72.17	11.19	1.1095	0.0177	5	0	688.26	2	0	724.7	738.43	731.56	9.71	3	0	649.32	674.54	659.39	13.35	High	g1+,tr+
HEK293	HG-U133_Plus_2	207079_s_at	Overexpressed	Empty_Vector	0.00759075	0.277189	350.66	54.45	1.296	0.0518	5	0	1325.03	2	0	1534.24	1536.62	1535.43	1.69	3	0	1112.94	1258.96	1184.77	73.04	High	g1+,tr+
HEK293	HG-U133_Plus_2	209035_at	Overexpressed	Empty_Vector	0.00758236	0.277189	236.95	36.78	1.3699	0.0667	5	0	735.31	2	0	854.59	900.36	877.48	32.37	3	0	597.75	685.12	640.53	43.71	High	g1+,tr+
HEK293	HG-U133_Plus_2	217975_at	Overexpressed	Empty_Vector	0.00744982	0.277189	1126.68	173.79	1.292	0.0507	5	0	4309.12	2	0	4929.69	5040.55	4985.12	78.39	3	0	3621.78	4073.14	3858.45	226.48	High	g1+,tr+
HEK293	HG-U133_Plus_2	218251_at	Overexpressed	Empty_Vector	0.00757981	0.277189	-1197.84	185.9	-2.1555	0.3202	5	0	1755.31	2	0	1007.73	1065.48	1036.61	40.84	3	0	2038.25	2512.82	2234.45	247.73	High	g1+,tr+
HEK293	HG-U133_Plus_2	224599_at	Overexpressed	Empty_Vector	0.00746076	0.277189	-459.79	70.96	-1.1409	0.0236	5	0	3539.12	2	0	3220.63	3305.88	3263.25	60.28	3	0	3632.16	3800.92	3723.04	85.13	High	g1+,tr+
HEK293	HG-U133_Plus_2	225737_s_at	Overexpressed	Empty_Vector	0.00762108	0.277189	-500.25	77.78	-1.4357	0.0867	5	0	1448.28	2	0	1115.95	1180.33	1148.14	45.52	3	0	1547.32	1745.75	1648.38	99.27	High	g1+,tr+
HEK293	HG-U133_Plus_2	226361_at	Overexpressed	Empty_Vector	0.00751396	0.277189	-363.01	56.16	-1.3401	0.064	5	0	1285.27	2	0	1043.56	1091.36	1067.46	33.8	3	0	1349.15	1483.26	1430.47	71.46	High	g1+,tr+
HEK293	HG-U133_Plus_2	227689_at	Overexpressed	Empty_Vector	0.00748038	0.277189	356.3	55.04	1.125	0.0203	5	0	2992.67	2	0	3195.03	3217.87	3206.45	16.15	3	0	2797.2	2933.36	2850.14	72.95	High	g1+,tr+
HEK293	HG-U133_Plus_2	218708_at	Overexpressed	Empty_Vector	0.00765665	0.27785	377.79	58.84	1.3992	0.0731	5	0	1097.48	2	0	1245.85	1402.45	1324.15	110.73	3	0	936.36	956.44	946.36	10.04	High	g1+,tr+
HEK293	HG-U133_Plus_2	219300_s_at	Overexpressed	Empty_Vector	0.00770872	0.279105	-107.43	16.77	-1.4403	0.0881	5	2	308.48	2	0	222.11	265.92	244.02	30.98	3	2	346.08	356.35	351.45	5.15	High	g1+,tr+
HEK293	HG-U133_Plus_2	219402_s_at	Overexpressed	Empty_Vector	0.00773061	0.279264	225.72	35.28	1.2201	0.0376	5	0	1115.71	2	0	1206.79	1295.49	1251.14	62.72	3	0	1010.24	1043.01	1025.42	16.52	High	g1+,tr+
HEK293	HG-U133_Plus_2	201737_s_at	Overexpressed	Empty_Vector	0.00786856	0.28166	-981.3	154.31	-1.2284	0.041	5	0	4885.96	2	0	4243.96	4350.4	4297.18	75.27	3	0	5110.77	5499.94	5278.48	200.07	High	g1+,tr+
HEK293	HG-U133_Plus_2	204082_at	Overexpressed	Empty_Vector	0.00783982	0.28166	212.28	33.34	1.1715	0.0289	5	0	1322.73	2	0	1411.27	1488.91	1450.09	54.9	3	0	1218.08	1261.89	1237.81	22.22	High	g1+,tr+
HEK293	HG-U133_Plus_2	210042_s_at	Overexpressed	Empty_Vector	0.00790278	0.28166	114.35	18.01	1.5108	0.0989	5	0	269.62	2	0	337.48	338.98	338.23	1.06	3	0	203.28	250.46	223.88	24.15	High	g1+,tr+
HEK293	HG-U133_Plus_2	221820_s_at	Overexpressed	Empty_Vector	0.00785848	0.28166	-84.24	13.24	-1.1053	0.0176	5	0	850.32	2	0	782.55	817.01	799.78	24.37	3	0	880.52	888.84	884.01	4.32	High	g1+,tr+
HEK293	HG-U133_Plus_2	223264_at	Overexpressed	Empty_Vector	0.007894	0.28166	-785.62	123.68	-1.4605	0.094	5	0	2177.32	2	0	1585.61	1826.29	1705.95	170.19	3	0	2384.31	2611.71	2491.57	114.25	High	g1+,tr+
HEK293	HG-U133_Plus_2	225954_s_at	Overexpressed	Empty_Vector	0.00785524	0.28166	1016.5	159.75	2.6135	0.4629	5	0	1036.59	2	0	1533.92	1759.07	1646.49	159.2	3	0	425.59	776.12	629.99	182.39	High	g1+,tr+
HEK293	HG-U133_Plus_2	201839_s_at	Overexpressed	Empty_Vector	0.00796312	0.282868	2932.73	463.13	1.3394	0.0615	5	0	9814.37	2	0	11567.5	11580.5	11574	9.21	3	0	8272.05	9358.61	8641.28	621.32	High	g1+,tr+
HEK293	HG-U133_Plus_2	213269_at	Overexpressed	Empty_Vector	0.00798983	0.282868	-120.8	19.1	-1.3247	0.0619	5	0	444.51	2	0	366.8	377.26	372.03	7.4	3	0	467.3	517.45	492.83	25.08	High	g1+,tr+
HEK293	HG-U133_Plus_2	219743_at	Overexpressed	Empty_Vector	0.00797326	0.282868	-87.31	13.79	-1.26	0.0478	5	0	388.17	2	0	334.06	337.5	335.78	2.44	3	0	401.87	435.05	423.09	18.43	High	g1+,tr+
HEK293	HG-U133_Plus_2	1554868_s_at	Overexpressed	Empty_Vector	0.00844913	0.284111	964.86	155.59	1.3265	0.0601	5	0	3341.23	2	0	3792.6	4047.69	3920.14	180.37	3	0	2786.36	3116.61	2955.28	165.26	High	g1+,tr+
HEK293	HG-U133_Plus_2	200009_at	Overexpressed	Empty_Vector	0.00841911	0.284111	-2596.2	418.13	-1.2416	0.0448	5	0	12304.1	2	0	10245.5	11247.2	10746.4	708.32	3	0	13069.9	13568.8	13342.6	252.67	High	g1+,tr+
HEK293	HG-U133_Plus_2	201816_s_at	Overexpressed	Empty_Vector	0.00828502	0.284111	-846.63	135.58	-1.2102	0.0381	5	0	4534.88	2	0	3929.96	4123.86	4026.91	137.11	3	0	4737.37	5040.53	4873.54	153.91	High	g1+,tr+
HEK293	HG-U133_Plus_2	201877_s_at	Overexpressed	Empty_Vector	0.00806011	0.284111	260.71	41.35	1.1524	0.0257	5	0	1814.95	2	0	1947.59	1995.17	1971.38	33.65	3	0	1675.64	1768.07	1710.67	50.11	High	g1+,tr+
HEK293	HG-U133_Plus_2	202915_s_at	Overexpressed	Empty_Vector	0.00846177	0.284111	415.48	67.04	1.3152	0.0578	5	0	1484.33	2	0	1647.97	1819.27	1733.62	121.12	3	0	1286.7	1337.28	1318.14	27.44	High	g1+,tr+
HEK293	HG-U133_Plus_2	205066_s_at	Overexpressed	Empty_Vector	0.00833558	0.284111	-1168.54	187.54	-1.6559	0.1506	5	0	2482.6	2	0	1758.03	1804.91	1781.47	33.14	3	0	2762.4	3234.5	2950.01	250.52	High	g1+,tr+
HEK293	HG-U133_Plus_2	206656_s_at	Overexpressed	Empty_Vector	0.00837279	0.284111	472.31	75.92	1.2062	0.036	5	0	2479.77	2	0	2747.82	2778.5	2763.16	21.69	3	0	2212.49	2404.42	2290.85	100.7	High	g1+,tr+
HEK293	HG-U133_Plus_2	207332_s_at	Overexpressed	Empty_Vector	0.00845639	0.284111	1009.23	162.8	1.2835	0.0513	5	0	3964.04	2	0	4488.71	4650.46	4569.58	114.37	3	0	3354.54	3760.19	3560.35	202.89	High	g1+,tr+
HEK293	HG-U133_Plus_2	207345_at	Overexpressed	Empty_Vector	0.00835467	0.284111	-88.01	14.14	-1.661	0.1522	5	0	185.95	2	0	123.1	143.19	133.15	14.2	3	0	206.63	238.45	221.15	16.09	High	g1+,tr+
HEK293	HG-U133_Plus_2	208970_s_at	Overexpressed	Empty_Vector	0.0083885	0.284111	384.54	61.85	1.1163	0.0196	5	0	3461.39	2	0	3681.7	3702.52	3692.11	14.72	3	0	3215.42	3373.87	3307.57	82.33	High	g1+,tr+
HEK293	HG-U133_Plus_2	209228_x_at	Overexpressed	Empty_Vector	0.00831092	0.284111	494.71	79.31	1.2481	0.044	5	0	2191.63	2	0	2386.05	2590.86	2488.45	144.82	3	0	1969.89	2025.89	1993.74	28.91	High	g1+,tr+
HEK293	HG-U133_Plus_2	210145_at	Overexpressed	Empty_Vector	0.00846582	0.284111	-78.98	12.74	-9.5149	10.1643	5	2	56.66	2	2	4.4	14.15	9.28	6.89	3	0	71.13	103.79	88.25	16.39	High	g1+,tr+
HEK293	HG-U133_Plus_2	212150_at	Overexpressed	Empty_Vector	0.00839248	0.284111	-287.68	46.28	-2.5624	0.5236	5	0	356.73	2	0	182.52	185.73	184.12	2.27	3	0	419.43	540.37	471.8	62.07	High	g1+,tr+
HEK293	HG-U133_Plus_2	213135_at	Overexpressed	Empty_Vector	0.0082589	0.284111	565.81	90.51	1.4396	0.0841	5	0	1513.52	2	0	1738.74	1967.28	1853.01	161.6	3	0	1247.48	1329.55	1287.2	41.1	High	g1+,tr+
HEK293	HG-U133_Plus_2	214397_at	Overexpressed	Empty_Vector	0.00846978	0.284111	-60.66	9.79	-1.8412	0.2118	5	0	108.51	2	0	69.2	75.03	72.11	4.12	3	0	119.4	144.93	132.78	12.81	High	g1+,tr+
HEK293	HG-U133_Plus_2	215075_s_at	Overexpressed	Empty_Vector	0.0082915	0.284111	48.19	7.72	1.048	0.0078	5	0	1023.32	2	0	1042.01	1062.46	1052.24	14.46	3	0	1002.82	1005.95	1004.04	1.67	High	g1+,tr+
HEK293	HG-U133_Plus_2	218005_at	Overexpressed	Empty_Vector	0.00811789	0.284111	366.13	58.21	1.4638	0.089	5	0	935.79	2	0	1135.51	1175.43	1155.47	28.22	3	0	706.9	855.14	789.34	75.51	High	g1+,tr+
HEK293	HG-U133_Plus_2	223186_at	Overexpressed	Empty_Vector	0.00820768	0.284111	295.54	47.17	1.3514	0.0647	5	0	959.32	2	0	1080.03	1193.25	1136.64	80.05	3	0	808.47	858.97	841.1	28.3	High	g1+,tr+
HEK293	HG-U133_Plus_2	223266_at	Overexpressed	Empty_Vector	0.00820267	0.284111	-303.97	48.51	-1.1751	0.031	5	0	1918.03	2	0	1675.24	1796.06	1735.65	85.44	3	0	2015.55	2063.94	2039.62	24.2	High	g1+,tr+
HEK293	HG-U133_Plus_2	223466_x_at	Overexpressed	Empty_Vector	0.00807328	0.284111	-110.32	17.51	-1.141	0.0243	5	2	848.4	2	1	771.52	792.89	782.21	15.11	3	1	878.42	916.56	892.53	20.92	High	g1+,tr+
HEK293	HG-U133_Plus_2	225436_at	Overexpressed	Empty_Vector	0.00821699	0.284111	-724.74	115.73	-1.4146	0.0838	5	0	2182.87	2	0	1649.46	1846.59	1748.02	139.4	3	0	2343.59	2580.66	2472.77	119.96	High	g1+,tr+
HEK293	HG-U133_Plus_2	225506_at	Overexpressed	Empty_Vector	0.00836358	0.284111	193.35	31.07	1.3815	0.0716	5	0	584.18	2	0	693.42	706.95	700.18	9.57	3	0	463.48	545.3	506.84	41.13	High	g1+,tr+
HEK293	HG-U133_Plus_2	226178_at	Overexpressed	Empty_Vector	0.00841279	0.284111	359.57	57.9	1.3024	0.0551	5	0	1332.78	2	0	1508.77	1588.27	1548.52	56.22	3	0	1120.24	1253.51	1188.95	66.73	High	g1+,tr+
HEK293	HG-U133_Plus_2	229674_at	Overexpressed	Empty_Vector	0.00837204	0.284111	133.24	21.42	1.2396	0.0424	5	0	609.41	2	0	669.94	708.77	689.36	27.46	3	0	535.59	577.9	556.12	21.18	High	g1+,tr+
HEK293	HG-U133_Plus_2	232881_at	Overexpressed	Empty_Vector	0.00824603	0.284111	116.32	18.6	1.9514	0.2216	5	0	168.79	2	0	225.77	251.39	238.58	18.12	3	0	108.05	146.88	122.26	21.41	High	g1+,tr+
HEK293	HG-U133_Plus_2	1558693_s_at	Overexpressed	Empty_Vector	0.00854327	0.284188	106.35	17.22	1.2967	0.0542	5	0	400.92	2	0	444.95	484.49	464.72	27.96	3	0	349.49	371.95	358.38	11.94	High	g1+,tr+
HEK293	HG-U133_Plus_2	206636_at	Overexpressed	Empty_Vector	0.00852797	0.284188	76.75	12.42	1.3478	0.0648	5	3	251.35	2	0	294.51	300.29	297.4	4.09	3	3	207.51	239.04	220.65	16.41	High	g1+,tr+
HEK293	HG-U133_Plus_2	214375_at	Overexpressed	Empty_Vector	0.00851425	0.284188	-42.59	6.89	-1.9596	0.2552	5	1	69.93	2	0	35.98	52.78	44.38	11.87	3	1	84.34	91.39	86.97	3.85	High	g1+,tr+
HEK293	HG-U133_Plus_2	226008_at	Overexpressed	Empty_Vector	0.00849347	0.284188	-69.97	11.3	-1.1209	0.021	5	0	620.63	2	0	564.12	593.17	578.65	20.54	3	0	645.3	653.57	648.62	4.37	High	g1+,tr+
HEK293	HG-U133_Plus_2	242338_at	Overexpressed	Empty_Vector	0.00863372	0.2866	-74.8	12.15	-1.4994	0.1073	5	0	194.64	2	0	141.43	158.1	149.76	11.79	3	0	208.46	234.02	224.56	14.02	High	g1+,tr+
HEK293	HG-U133_Plus_2	1552445_a_at	Overexpressed	Empty_Vector	0.00879715	0.290215	-134.5	22	-1.3746	0.0759	5	0	439.74	2	0	345.52	372.56	359.04	19.12	3	0	464.74	516.1	493.54	26.24	High	g1+,tr+
HEK293	HG-U133_Plus_2	202351_at	Overexpressed	Empty_Vector	0.00877075	0.290215	333.19	54.45	1.2461	0.0444	5	0	1487.34	2	0	1666.53	1707.98	1687.25	29.31	3	0	1275.91	1411.17	1354.06	70.05	High	g1+,tr+
HEK293	HG-U133_Plus_2	224078_at	Overexpressed	Empty_Vector	0.00878196	0.290215	252.46	41.27	1.3557	0.0672	5	1	810.65	2	0	956.7	967.56	962.13	7.68	3	1	667.87	772.12	709.67	55.11	High	g1+,tr+
HEK293	HG-U133_Plus_2	209209_s_at	Overexpressed	Empty_Vector	0.00882067	0.290391	391.37	64.08	1.3737	0.0712	5	0	1203.97	2	0	1366.48	1511.11	1438.79	102.27	3	0	993.75	1075.41	1047.42	46.5	High	g1+,tr+
HEK293	HG-U133_Plus_2	223071_at	Overexpressed	Empty_Vector	0.00886079	0.290514	-1315.46	215.73	-1.3662	0.074	5	0	4381.12	2	0	3456.23	3727.46	3591.85	191.79	3	0	4646.88	5158	4907.3	255.7	High	g1+,tr+
HEK293	HG-U133_Plus_2	226279_at	Overexpressed	Empty_Vector	0.00885804	0.290514	269.69	44.22	1.5099	0.1028	5	1	636.82	2	0	790.77	806.5	798.64	11.13	3	1	490.31	596.63	528.95	58.81	High	g1+,tr+
HEK293	HG-U133_Plus_2	219654_at	Overexpressed	Empty_Vector	0.00888444	0.290692	-274.3	45.03	-1.3799	0.0775	5	0	886.6	2	0	691.86	752.18	722.02	42.65	3	0	936.38	1033.03	996.32	52.34	High	g1+,tr+
HEK293	HG-U133_Plus_2	203661_s_at	Overexpressed	Empty_Vector	0.00891824	0.291201	161.88	26.61	1.2788	0.0513	5	0	645.32	2	0	713.51	771.38	742.44	40.92	3	0	562.15	603.29	580.57	20.91	High	g1+,tr+
HEK293	HG-U133_Plus_2	217743_s_at	Overexpressed	Empty_Vector	0.00899232	0.293021	462.35	76.22	1.2647	0.0486	5	0	1931.7	2	0	2199.23	2218.99	2209.11	13.97	3	0	1629.9	1816.04	1746.76	101.78	High	g1+,tr+
HEK293	HG-U133_Plus_2	207541_s_at	Overexpressed	Empty_Vector	0.00901543	0.293176	-280.92	46.35	-1.2053	0.0382	5	0	1536.62	2	0	1318.83	1417.32	1368.07	69.65	3	0	1607.98	1682.95	1648.99	37.98	High	g1+,tr+
HEK293	HG-U133_Plus_2	212851_at	Overexpressed	Empty_Vector	0.00903615	0.293253	100.72	16.63	1.2262	0.041	5	1	485.5	2	0	524.1	567.76	545.93	30.88	3	1	439.9	448.3	445.21	4.62	High	g1+,tr+
HEK293	HG-U133_Plus_2	221436_s_at	Overexpressed	Empty_Vector	0.00906358	0.293546	230.49	38.11	1.1624	0.0287	5	0	1511.72	2	0	1602.93	1697.09	1650.01	66.58	3	0	1398.39	1437.99	1419.52	19.93	High	g1+,tr+
HEK293	HG-U133_Plus_2	201005_at	Overexpressed	Empty_Vector	0.00908272	0.293571	328.55	54.36	1.1542	0.0272	5	0	2261.68	2	0	2411.39	2506.22	2458.81	67.05	3	0	2068.85	2176.54	2130.25	55.41	High	g1+,tr+
HEK293	HG-U133_Plus_2	200736_s_at	Overexpressed	Empty_Vector	0.00913904	0.293608	-3305.28	548.05	-1.4087	0.0855	5	0	10070.8	2	0	7478.58	8696.73	8087.65	861.36	3	0	11038.8	11845	11392.9	411.91	High	g1+,tr+
HEK293	HG-U133_Plus_2	228916_at	Overexpressed	Empty_Vector	0.00912325	0.293608	-49.25	8.16	-1.1118	0.0198	5	0	470.13	2	0	436.3	444.85	440.58	6.05	3	0	478.2	496.06	489.83	10.08	High	g1+,tr+
HEK293	HG-U133_Plus_2	230426_at	Overexpressed	Empty_Vector	0.00913346	0.293608	101.96	16.9	1.1422	0.025	5	0	757.61	2	0	804.48	833.09	818.79	20.23	3	0	701.64	736.11	716.83	17.6	High	g1+,tr+
HEK293	HG-U133_Plus_2	200632_s_at	Overexpressed	Empty_Vector	0.00932814	0.294016	2096.98	350.24	1.3999	0.0786	5	0	6082.35	2	0	7115.33	7565.75	7340.54	318.49	3	0	4974.55	5718.37	5243.56	412.41	High	g1+,tr+
HEK293	HG-U133_Plus_2	201844_s_at	Overexpressed	Empty_Vector	0.00930414	0.294016	-172.43	28.77	-1.1823	0.0339	5	0	1049.14	2	0	927.16	964.2	945.68	26.19	3	0	1080.77	1146.84	1118.11	33.87	High	g1+,tr+
HEK293	HG-U133_Plus_2	201995_at	Overexpressed	Empty_Vector	0.00952001	0.294016	242.7	40.83	1.3497	0.0678	5	0	791.13	2	0	902.97	970.53	936.75	47.77	3	0	644.36	721.72	694.05	43.13	High	g1+,tr+
HEK293	HG-U133_Plus_2	203880_at	Overexpressed	Empty_Vector	0.00923449	0.294016	1416.15	235.68	1.5679	0.1189	5	0	3059.92	2	0	3872.27	3946.95	3909.61	52.81	3	0	2131.85	2696.91	2493.46	313.98	High	g1+,tr+
HEK293	HG-U133_Plus_2	204023_at	Overexpressed	Empty_Vector	0.00920566	0.294016	844.56	140.4	1.2014	0.0363	5	0	4530.3	2	0	4919.04	5155.03	5037.04	166.87	3	0	4098.61	4361.68	4192.48	146.82	High	g1+,tr+
HEK293	HG-U133_Plus_2	204053_x_at	Overexpressed	Empty_Vector	0.00940086	0.294016	264.3	44.27	1.2167	0.0396	5	0	1325.31	2	0	1469.4	1498.38	1483.89	20.49	3	0	1158.48	1272.87	1219.58	57.59	High	g1+,tr+
HEK293	HG-U133_Plus_2	205308_at	Overexpressed	Empty_Vector	0.00927558	0.294016	-104.81	17.47	-1.4545	0.0979	5	2	293.46	2	1	208.56	252.59	230.58	31.14	3	1	328.78	344.33	335.38	8.04	High	g1+,tr+
HEK293	HG-U133_Plus_2	205995_x_at	Overexpressed	Empty_Vector	0.00948522	0.294016	622.34	104.56	1.4285	0.0857	5	0	1701.26	2	0	1990.26	2159.07	2074.66	119.37	3	0	1371.12	1580.16	1452.32	112.05	High	g1+,tr+
HEK293	HG-U133_Plus_2	206404_at	Overexpressed	Empty_Vector	0.00925258	0.294016	540.49	90.01	1.5628	0.1177	5	0	1176.54	2	0	1445.56	1556.1	1500.83	78.16	3	0	843.31	1054.3	960.35	107.37	High	g1+,tr+
HEK293	HG-U133_Plus_2	208986_at	Overexpressed	Empty_Vector	0.00946001	0.294016	244.41	41.03	1.1249	0.022	5	0	2055.17	2	0	2179.48	2224.15	2201.82	31.59	3	0	1900.72	1996.72	1957.41	50.31	High	g1+,tr+
HEK293	HG-U133_Plus_2	218043_s_at	Overexpressed	Empty_Vector	0.00949467	0.294016	-247.77	41.64	-1.3469	0.0711	5	0	862.91	2	0	694.1	734.4	714.25	28.5	3	0	926.29	1021.81	962.02	52.11	High	g1+,tr+
HEK293	HG-U133_Plus_2	219118_at	Overexpressed	Empty_Vector	0.00940856	0.294016	1300.27	217.84	3.6674	1.0928	5	0	1007.58	2	0	1747.94	1827.54	1787.74	56.29	3	0	293.73	820.3	487.47	289.53	High	g1+,tr+
HEK293	HG-U133_Plus_2	219317_at	Overexpressed	Empty_Vector	0.00946605	0.294016	-235.69	39.57	-1.5806	0.1343	5	0	547.33	2	0	386.05	425.78	405.92	28.09	3	0	602.22	696.81	641.61	49.24	High	g1+,tr+
HEK293	HG-U133_Plus_2	219711_at	Overexpressed	Empty_Vector	0.00930416	0.294016	224.17	37.41	1.3773	0.0734	5	3	683.81	2	0	816.76	819.86	818.31	2.19	3	3	552.46	649.81	594.14	50.16	High	g1+,tr+
HEK293	HG-U133_Plus_2	220327_at	Overexpressed	Empty_Vector	0.00926669	0.294016	-16.58	2.76	-1.3221	0.0646	5	2	61.44	2	1	50.59	52.4	51.49	1.28	3	1	64.72	71.87	68.08	3.6	High	g1+,tr+
HEK293	HG-U133_Plus_2	220980_s_at	Overexpressed	Empty_Vector	0.00937689	0.294016	-480.25	80.36	-1.2209	0.0421	5	0	2461.99	2	0	2153.49	2194.2	2173.84	28.79	3	0	2560.74	2769.13	2654.09	105.88	High	g1+,tr+
HEK293	HG-U133_Plus_2	228059_x_at	Overexpressed	Empty_Vector	0.00942535	0.294016	632.56	106.04	1.5426	0.1133	5	0	1418.75	2	0	1686.28	1910.29	1798.28	158.39	3	0	1083.19	1257.86	1165.72	87.73	High	g1+,tr+
HEK293	HG-U133_Plus_2	238931_at	Overexpressed	Empty_Vector	0.00943159	0.294016	-38.07	6.38	-1.3117	0.0625	5	1	144.99	2	1	114.14	130.16	122.15	11.33	3	0	156.84	162.67	160.22	3.03	High	g1+,tr+
HEK293	HG-U133_Plus_2	241031_at	Overexpressed	Empty_Vector	0.00944079	0.294016	-86.82	14.56	-1.6126	0.1439	5	1	193.81	2	1	135.8	147.64	141.72	8.37	3	0	207.59	243.19	228.54	18.62	High	g1+,tr+
HEK293	HG-U133_Plus_2	41037_at	Overexpressed	Empty_Vector	0.00950253	0.294016	-127.63	21.46	-1.1282	0.0233	5	0	1071.86	2	0	995.26	995.32	995.29	0.04	3	0	1106.04	1156.16	1122.92	28.79	High	g1+,tr+
HEK293	HG-U133_Plus_2	200709_at	Overexpressed	Empty_Vector	0.00958346	0.294115	1663.28	280.48	1.2039	0.0373	5	0	8823.01	2	0	9802.97	9838.98	9820.97	25.47	3	0	7911.64	8590.36	8157.7	375.87	High	g1+,tr+
HEK293	HG-U133_Plus_2	201485_s_at	Overexpressed	Empty_Vector	0.00957753	0.294115	-1512.72	255.04	-1.3353	0.0685	5	0	5419.33	2	0	4312.7	4710.69	4511.69	281.42	3	0	5831.47	6343.51	6024.42	278.35	High	g1+,tr+
HEK293	HG-U133_Plus_2	204779_s_at	Overexpressed	Empty_Vector	0.00961446	0.294115	-383.79	64.79	-1.239	0.0464	5	0	1835.78	2	0	1596.38	1614.62	1605.5	12.9	3	0	1900.25	2072.9	1989.29	86.45	High	g1+,tr+
HEK293	HG-U133_Plus_2	223277_at	Overexpressed	Empty_Vector	0.009587	0.294115	-465.39	78.49	-1.3285	0.0669	5	0	1695.95	2	0	1328.97	1504.46	1416.72	124.09	3	0	1834.65	1947.07	1882.1	58.22	High	g1+,tr+
HEK293	HG-U133_Plus_2	223524_s_at	Overexpressed	Empty_Vector	0.00961533	0.294115	190.07	32.09	1.783	0.1809	5	3	318.77	2	0	413.56	452.07	432.81	27.23	3	3	216.02	286.88	242.74	38.51	High	g1+,tr+
HEK293	HG-U133_Plus_2	209849_s_at	Overexpressed	Empty_Vector	0.00968362	0.295167	-655.18	110.89	-1.256	0.0503	5	0	2952.01	2	0	2513.01	2604.79	2558.9	64.9	3	0	3113.82	3375.97	3214.08	141.52	High	g1+,tr+
HEK293	HG-U133_Plus_2	231837_at	Overexpressed	Empty_Vector	0.00968668	0.295167	-135.3	22.9	-1.396	0.084	5	0	422.9	2	0	331.44	351.99	341.72	14.53	3	0	446.22	503.71	477.02	28.96	High	g1+,tr+
HEK293	HG-U133_Plus_2	218878_s_at	Overexpressed	Empty_Vector	0.00973576	0.296097	-573.06	97.18	-1.338	0.0696	5	0	2039.14	2	0	1650.58	1740.02	1695.3	63.24	3	0	2132.92	2371.31	2268.36	122.47	High	g1+,tr+
HEK293	HG-U133_Plus_2	226515_at	Overexpressed	Empty_Vector	0.00977503	0.296726	-909.43	154.44	-1.687	0.1694	5	0	1869.38	2	0	1282	1365.44	1323.72	59.01	3	0	2078.93	2463.09	2233.15	202.96	High	g1+,tr+
HEK293	HG-U133_Plus_2	223278_at	Overexpressed	Empty_Vector	0.00983132	0.297869	319.37	54.35	1.8165	0.1925	5	0	518.9	2	0	672.46	748.58	710.52	53.82	3	0	322.48	443.68	391.15	62.2	High	g1+,tr+
HEK293	HG-U133_Plus_2	200814_at	Overexpressed	Empty_Vector	0.00990449	0.298951	-668.12	113.99	-1.2606	0.0517	5	0	2964.49	2	0	2538.07	2589.18	2563.63	36.14	3	0	3073.83	3374.23	3231.74	150.79	High	g1+,tr+
HEK293	HG-U133_Plus_2	201512_s_at	Overexpressed	Empty_Vector	0.00989608	0.298951	882.94	150.6	1.4208	0.0852	5	0	2451.33	2	0	2894.5	3067.69	2981.1	122.46	3	0	1899.85	2259.23	2098.16	182.56	High	g1+,tr+
HEK293	HG-U133_Plus_2	201192_s_at	Overexpressed	Empty_Vector	0.00997709	0.299696	184.31	31.53	1.2584	0.0491	5	0	786.91	2	0	859.42	935.58	897.5	53.86	3	0	693.2	729.46	713.19	18.41	High	g1+,tr+
HEK293	HG-U133_Plus_2	202207_at	Overexpressed	Empty_Vector	0.0100043	0.299696	139.91	23.96	1.3806	0.0761	5	0	423.55	2	0	486.61	528.38	507.49	29.53	3	0	340.31	387.47	367.58	24.43	High	g1+,tr+
HEK293	HG-U133_Plus_2	211251_x_at	Overexpressed	Empty_Vector	0.0100025	0.299696	-53.55	9.17	-1.0525	0.0093	5	0	1051.18	2	0	1013.01	1025.09	1019.05	8.54	3	0	1064.95	1084.85	1072.6	10.72	High	g1+,tr+
HEK293	HG-U133_Plus_2	224874_at	Overexpressed	Empty_Vector	0.00999696	0.299696	-202.34	34.64	-1.1706	0.0323	5	0	1307.69	2	0	1156.2	1216.38	1186.29	42.55	3	0	1357.23	1427.02	1388.63	35.41	High	g1+,tr+
HEK293	HG-U133_Plus_2	204216_s_at	Overexpressed	Empty_Vector	0.0101259	0.300522	320.07	55.04	1.2266	0.0427	5	0	1540.32	2	0	1717.17	1747.57	1732.37	21.5	3	0	1329.1	1459.45	1412.3	72.27	High	g1+,tr+
HEK293	HG-U133_Plus_2	206698_at	Overexpressed	Empty_Vector	0.0100712	0.300522	430.97	73.97	1.5466	0.1171	5	0	960.88	2	0	1200.02	1238.9	1219.46	27.49	3	0	707.46	896.44	788.49	97.32	High	g1+,tr+
HEK293	HG-U133_Plus_2	222685_at	Overexpressed	Empty_Vector	0.0101245	0.300522	331.82	57.06	1.1923	0.0358	5	0	1858.13	2	0	2002.52	2111.93	2057.22	77.36	3	0	1664.13	1763.24	1725.41	53.55	High	g1+,tr+
HEK293	HG-U133_Plus_2	225997_at	Overexpressed	Empty_Vector	0.0101196	0.300522	-135.62	23.32	-1.2251	0.0441	5	0	683.94	2	0	598.83	606.31	602.57	5.29	3	0	703.13	762.26	738.19	31.06	High	g1+,tr+
HEK293	HG-U133_Plus_2	227025_at	Overexpressed	Empty_Vector	0.0100953	0.300522	144.8	24.87	1.198	0.0369	5	0	789.21	2	0	843.97	908.21	876.09	45.43	3	0	724.03	741.43	731.29	9.05	High	g1+,tr+
HEK293	HG-U133_Plus_2	201918_at	Overexpressed	Empty_Vector	0.0101654	0.300828	542.63	93.45	1.4364	0.0897	5	0	1460.42	2	0	1757.11	1814.9	1786.01	40.86	3	0	1121.37	1365.36	1243.37	122	High	g1+,tr+
HEK293	HG-U133_Plus_2	214462_at	Overexpressed	Empty_Vector	0.0101739	0.300828	144.25	24.85	1.7316	0.1691	5	0	254.87	2	0	332.18	350.65	341.42	13.07	3	0	174.45	233.8	197.17	32.03	High	g1+,tr+
HEK293	HG-U133_Plus_2	201251_at	Overexpressed	Empty_Vector	0.0102069	0.301225	-4611.94	795.38	-1.3448	0.0725	5	0	16141.1	2	0	12842	13905.8	13373.9	752.21	3	0	17006.3	18844.7	17985.9	925.11	High	g1+,tr+
HEK293	HG-U133_Plus_2	205016_at	Overexpressed	Empty_Vector	0.010244	0.301225	-121.7	21.02	-1.6685	0.1661	5	0	255.06	2	0	171.68	192.41	182.04	14.66	3	0	283.25	333.29	303.75	26.22	High	g1+,tr+
HEK293	HG-U133_Plus_2	219324_at	Overexpressed	Empty_Vector	0.010238	0.301225	-94.61	16.33	-1.1361	0.0255	5	0	751.92	2	0	684.25	706.06	695.16	15.42	3	0	775.91	811.44	789.77	19.01	High	g1+,tr+
HEK293	HG-U133_Plus_2	213076_at	Overexpressed	Empty_Vector	0.0102997	0.3014	-95.53	16.53	-1.2712	0.0549	5	0	409.52	2	0	349.77	354.64	352.2	3.44	3	0	430.87	472.68	447.74	22.04	High	g1+,tr+
HEK293	HG-U133_Plus_2	221699_s_at	Overexpressed	Empty_Vector	0.0103254	0.3014	-999.27	173.05	-1.2385	0.0475	5	0	4789.44	2	0	4022.99	4356.77	4189.88	236.02	3	0	5054.65	5368.12	5189.15	161.39	High	g1+,tr+
HEK293	HG-U133_Plus_2	222894_x_at	Overexpressed	Empty_Vector	0.01032	0.3014	424.46	73.49	1.4569	0.0952	5	0	1098.74	2	0	1345.99	1360.85	1353.42	10.5	3	0	837.86	1033.18	928.96	98.32	High	g1+,tr+
HEK293	HG-U133_Plus_2	223068_at	Overexpressed	Empty_Vector	0.0103094	0.3014	199.58	34.54	1.087	0.0156	5	0	2374.91	2	0	2487.63	2501.7	2494.66	9.95	3	0	2250.32	2341.87	2295.08	45.81	High	g1+,tr+
HEK293	HG-U133_Plus_2	200684_s_at	Overexpressed	Empty_Vector	0.0105355	0.30169	478.26	83.42	1.3232	0.0643	5	0	1670.94	2	0	1898.6	2017.2	1957.9	83.87	3	0	1392.16	1580.56	1479.63	94.92	High	g1+,tr+
HEK293	HG-U133_Plus_2	200827_at	Overexpressed	Empty_Vector	0.010574	0.30169	-134.59	23.51	-1.1275	0.024	5	0	1136.63	2	0	1027.43	1084.33	1055.88	40.24	3	0	1178.55	1205.28	1190.46	13.6	High	g1+,tr+
HEK293	HG-U133_Plus_2	201663_s_at	Overexpressed	Empty_Vector	0.0104766	0.30169	949.81	165.34	1.2062	0.039	5	0	4986.16	2	0	5423	5689.1	5556.05	188.16	3	0	4450.74	4799.61	4606.23	177.49	High	g1+,tr+
HEK293	HG-U133_Plus_2	202395_at	Overexpressed	Empty_Vector	0.0104624	0.30169	-540.4	94.02	-1.258	0.0521	5	0	2418.82	2	0	1971.58	2217.59	2094.59	173.95	3	0	2609.43	2664.89	2634.98	27.99	High	g1+,tr+
HEK293	HG-U133_Plus_2	203349_s_at	Overexpressed	Empty_Vector	0.0104998	0.30169	236.25	41.16	2.2805	0.3652	5	3	279.01	2	0	388.03	453.49	420.76	46.29	3	3	135.63	222.58	184.51	44.47	High	g1+,tr+
HEK293	HG-U133_Plus_2	209129_at	Overexpressed	Empty_Vector	0.0105747	0.30169	-492.38	86	-1.1653	0.0318	5	0	3274.33	2	0	2938.54	3019.26	2978.9	57.08	3	0	3350.91	3560.02	3471.28	108.09	High	g1+,tr+
HEK293	HG-U133_Plus_2	209967_s_at	Overexpressed	Empty_Vector	0.0104304	0.30169	-252.85	43.95	-1.4763	0.1082	5	0	682.52	2	0	478.45	583.17	530.81	74.05	3	0	752.47	801.43	783.66	27.1	High	g1+,tr+
HEK293	HG-U133_Plus_2	217792_at	Overexpressed	Empty_Vector	0.0104745	0.30169	581.92	101.29	1.331	0.0659	5	0	1990.82	2	0	2316.49	2363.47	2339.98	33.22	3	0	1647.84	1907	1758.06	133.85	High	g1+,tr+
HEK293	HG-U133_Plus_2	217865_at	Overexpressed	Empty_Vector	0.0104923	0.30169	-637.45	111.02	-1.4388	0.0979	5	0	1835.16	2	0	1420.56	1484.82	1452.69	45.44	3	0	1939.01	2229.15	2090.14	145.45	High	g1+,tr+
HEK293	HG-U133_Plus_2	219489_s_at	Overexpressed	Empty_Vector	0.010581	0.30169	741.27	129.5	1.5913	0.1312	5	0	1550.16	2	0	1869.3	2120.56	1994.93	177.67	3	0	1120.61	1353.72	1253.65	120	High	g1+,tr+
HEK293	HG-U133_Plus_2	220201_at	Overexpressed	Empty_Vector	0.0105546	0.30169	107.08	18.69	1.4704	0.0994	5	0	270.48	2	0	312.56	356.89	334.73	31.35	3	0	214.81	237.78	227.65	11.72	High	g1+,tr+
HEK293	HG-U133_Plus_2	224367_at	Overexpressed	Empty_Vector	0.0104621	0.30169	946.2	164.63	1.3937	0.0804	5	0	2781.88	2	0	3182.88	3516.33	3349.61	235.78	3	0	2244.85	2528.86	2403.4	144.87	High	g1+,tr+
HEK293	HG-U133_Plus_2	225588_s_at	Overexpressed	Empty_Vector	0.0103964	0.30169	-208.58	36.21	-1.3676	0.0787	5	0	692.54	2	0	564.61	570.18	567.39	3.93	3	0	736.88	830.25	775.97	48.5	High	g1+,tr+
HEK293	HG-U133_Plus_2	202579_x_at	Overexpressed	Empty_Vector	0.010649	0.30255	-544.32	95.31	-1.1098	0.0205	5	0	5282.06	2	0	4828.59	5082.33	4955.46	179.42	3	0	5482.68	5514.23	5499.78	15.94	High	g1+,tr+
HEK293	HG-U133_Plus_2	226207_at	Overexpressed	Empty_Vector	0.0106342	0.30255	-170.8	29.89	-1.2011	0.0396	5	0	951.95	2	0	810.78	888.16	849.47	54.71	3	0	1009.17	1030.19	1020.28	10.56	High	g1+,tr+
HEK293	HG-U133_Plus_2	221664_s_at	Overexpressed	Empty_Vector	0.0106891	0.30297	206.61	36.22	1.4063	0.084	5	1	591.21	2	0	673.91	756.46	715.18	58.37	3	1	485.45	536.18	508.57	25.66	High	g1+,tr+
HEK293	HG-U133_Plus_2	221842_s_at	Overexpressed	Empty_Vector	0.0107018	0.30297	-376.52	66.04	-1.2815	0.0581	5	0	1563.58	2	0	1277.31	1398.02	1337.66	85.36	3	0	1645.93	1775.03	1714.18	64.87	High	g1+,tr+
HEK293	HG-U133_Plus_2	1561430_s_at	Overexpressed	Empty_Vector	0.0107305	0.303245	-46.07	8.09	-1.7954	0.2134	5	1	85.57	2	0	56.26	59.59	57.92	2.35	3	1	92.69	114.02	104	10.72	High	g1+,tr+
HEK293	HG-U133_Plus_2	223376_s_at	Overexpressed	Empty_Vector	0.0107516	0.303305	-122.5	21.52	-1.0385	0.0069	5	0	3256.72	2	0	3165.15	3201.28	3183.22	25.55	3	0	3284.46	3329.33	3305.72	22.53	High	g1+,tr+
HEK293	HG-U133_Plus_2	203100_s_at	Overexpressed	Empty_Vector	0.0108131	0.304318	66.67	11.74	1.0602	0.0109	5	0	1134.35	2	0	1162.31	1186.41	1174.36	17.04	3	0	1096.46	1116.18	1107.69	10.14	High	g1+,tr+
HEK293	HG-U133_Plus_2	37950_at	Overexpressed	Empty_Vector	0.0108256	0.304318	56.18	9.89	1.0819	0.0149	5	0	708.33	2	0	738.39	745.69	742.04	5.17	3	0	676.64	700.43	685.86	12.76	High	g1+,tr+
HEK293	HG-U133_Plus_2	219596_at	Overexpressed	Empty_Vector	0.0108881	0.305536	-504.77	89.09	-1.4746	0.1094	5	0	1366.38	2	0	1007.9	1119.15	1063.52	78.67	3	0	1502.04	1690.29	1568.29	105.79	High	g1+,tr+
HEK293	HG-U133_Plus_2	225847_at	Overexpressed	Empty_Vector	0.0109341	0.306288	106.63	18.85	1.6027	0.1359	5	0	219.59	2	0	263.27	303.87	283.57	28.71	3	0	161.25	191.33	176.94	15.08	High	g1+,tr+
HEK293	HG-U133_Plus_2	200675_at	Overexpressed	Empty_Vector	0.0110355	0.308105	873.08	154.83	1.0967	0.0178	5	0	9378.02	2	0	9898.5	9905.24	9901.87	4.76	3	0	8791.71	9178.72	9028.79	207.7	High	g1+,tr+
HEK293	HG-U133_Plus_2	203357_s_at	Overexpressed	Empty_Vector	0.0110375	0.308105	-97.65	17.32	-1.0796	0.0148	5	0	1285.24	2	0	1210.54	1242.75	1226.65	22.77	3	0	1306.29	1339.41	1324.3	16.75	High	g1+,tr+
HEK293	HG-U133_Plus_2	1552520_at	Overexpressed	Empty_Vector	0.0111837	0.308945	-113.56	20.24	-1.9663	0.284	5	0	185.65	2	0	109.37	125.66	117.52	11.52	3	0	201.42	249.25	231.08	25.9	High	g1+,tr+
HEK293	HG-U133_Plus_2	202513_s_at	Overexpressed	Empty_Vector	0.0111717	0.308945	-616.49	109.81	-1.3801	0.0841	5	0	1991.64	2	0	1510.99	1732.5	1621.75	156.62	3	0	2155.33	2345.14	2238.23	97.16	High	g1+,tr+
HEK293	HG-U133_Plus_2	202516_s_at	Overexpressed	Empty_Vector	0.0110928	0.308945	188.35	33.46	1.4137	0.0869	5	0	530.62	2	0	610.8	676.46	643.63	46.43	3	0	420.9	479.63	455.28	30.62	High	g1+,tr+
HEK293	HG-U133_Plus_2	208667_s_at	Overexpressed	Empty_Vector	0.0111279	0.308945	-570.72	101.51	-1.1346	0.0259	5	0	4583.68	2	0	4108.6	4373.9	4241.25	187.6	3	0	4787.45	4846.63	4811.97	30.87	High	g1+,tr+
HEK293	HG-U133_Plus_2	208743_s_at	Overexpressed	Empty_Vector	0.0111829	0.308945	1765.48	314.58	1.3418	0.07	5	0	5870.98	2	0	6847.14	7013.4	6930.27	117.56	3	0	4692.69	5464.59	5164.79	413.79	High	g1+,tr+
HEK293	HG-U133_Plus_2	225502_at	Overexpressed	Empty_Vector	0.0111129	0.308945	78.07	13.88	1.3751	0.0777	5	0	239.38	2	0	272.74	299.71	286.22	19.07	3	0	198	222.59	208.15	12.84	High	g1+,tr+
HEK293	HG-U133_Plus_2	210774_s_at	Overexpressed	Empty_Vector	0.0112149	0.309272	-906.68	161.72	-1.1602	0.0314	5	0	6204.94	2	0	5448.41	5873.44	5660.93	300.54	3	0	6518.42	6602.3	6567.61	43.78	High	g1+,tr+
HEK293	HG-U133_Plus_2	202990_at	Overexpressed	Empty_Vector	0.0112617	0.310026	522.71	93.37	1.2491	0.0492	5	0	2307.71	2	0	2604.51	2638.15	2621.33	23.79	3	0	1959.45	2197.93	2098.62	124.14	High	g1+,tr+
HEK293	HG-U133_Plus_2	203664_s_at	Overexpressed	Empty_Vector	0.0112903	0.31028	242.61	43.38	1.1647	0.0315	5	0	1569.85	2	0	1692.17	1738.67	1715.42	32.88	3	0	1421.03	1527.61	1472.81	53.35	High	g1+,tr+
HEK293	HG-U133_Plus_2	203035_s_at	Overexpressed	Empty_Vector	0.011367	0.311315	156.77	28.1	1.4021	0.0848	5	1	452.62	2	0	511.21	582.17	546.69	50.18	3	1	375.82	400.6	389.92	12.74	High	g1+,tr+
HEK293	HG-U133_Plus_2	36030_at	Overexpressed	Empty_Vector	0.0113621	0.311315	-107.23	19.22	-1.1069	0.0204	5	0	1067.21	2	0	987.95	1017.8	1002.87	21.11	3	0	1089.32	1131.35	1110.1	21.02	High	g1+,tr+
HEK293	HG-U133_Plus_2	205706_s_at	Overexpressed	Empty_Vector	0.0114166	0.312138	-93.38	16.76	-1.4024	0.0908	5	0	288.11	2	0	217.29	246.88	232.08	20.92	3	0	309.45	343.2	325.47	16.94	High	g1+,tr+
HEK293	HG-U133_Plus_2	1554679_a_at	Overexpressed	Empty_Vector	0.0116602	0.314279	-840.04	151.94	-1.1005	0.0193	5	0	8859.81	2	0	8327.54	8384.05	8355.79	39.96	3	0	8979.29	9378.88	9195.83	201.89	High	g1+,tr+
HEK293	HG-U133_Plus_2	1555821_a_at	Overexpressed	Empty_Vector	0.0115846	0.314279	132.12	23.84	1.3783	0.0796	5	0	402.06	2	0	450.33	512.33	481.33	43.84	3	0	342.62	357.95	349.21	7.89	High	g1+,tr+
HEK293	HG-U133_Plus_2	201888_s_at	Overexpressed	Empty_Vector	0.0116144	0.314279	-39.2	7.08	-1.1218	0.0237	5	0	345.26	2	0	313.73	329.76	321.75	11.34	3	0	355.15	364.74	360.94	5.1	High	g1+,tr+
HEK293	HG-U133_Plus_2	201951_at	Overexpressed	Empty_Vector	0.0116335	0.314279	624.78	112.92	1.4582	0.0997	5	0	1613.38	2	0	1840.8	2135.7	1988.25	208.53	3	0	1333.27	1401.46	1363.47	34.75	High	g1+,tr+
HEK293	HG-U133_Plus_2	203668_at	Overexpressed	Empty_Vector	0.0116388	0.314279	-363.05	65.62	-1.5145	0.1239	5	0	923.45	2	0	682.83	728.41	705.62	32.23	3	0	1008.58	1165.97	1068.67	85.04	High	g1+,tr+
HEK293	HG-U133_Plus_2	215321_at	Overexpressed	Empty_Vector	0.0115392	0.314279	-242.88	43.77	-1.6159	0.1556	5	0	540.12	2	0	387.03	401.74	394.39	10.4	3	0	573.65	688	637.27	58.26	High	g1+,tr+
HEK293	HG-U133_Plus_2	223607_x_at	Overexpressed	Empty_Vector	0.0115584	0.314279	-206.2	37.18	-1.5225	0.1261	5	0	518.35	2	0	359.07	430.19	394.63	50.29	3	0	562.49	630.99	600.83	34.98	High	g1+,tr+
HEK293	HG-U133_Plus_2	224804_s_at	Overexpressed	Empty_Vector	0.0115402	0.314279	-767.14	138.25	-1.5098	0.1221	5	0	1965.18	2	0	1392.64	1617.15	1504.89	158.75	3	0	2114.76	2407.66	2272.04	147.65	High	g1+,tr+
HEK293	HG-U133_Plus_2	243_g_at	Overexpressed	Empty_Vector	0.011672	0.314279	-449.31	81.3	-1.2685	0.0568	5	0	1943.09	2	0	1668.47	1678.53	1673.5	7.12	3	0	2008.29	2225.19	2122.81	108.96	High	g1+,tr+
HEK293	HG-U133_Plus_2	228398_at	Overexpressed	Empty_Vector	0.0117077	0.314707	-148.88	26.97	-1.6228	0.1587	5	0	328.37	2	0	223.55	254.54	239.05	21.91	3	0	350.5	410.95	387.92	32.7	High	g1+,tr+
HEK293	HG-U133_Plus_2	205534_at	Overexpressed	Empty_Vector	0.0117447	0.315173	188.37	34.16	1.2146	0.0424	5	0	953.24	2	0	1038.02	1094.49	1066.26	39.93	3	0	836.82	904.61	877.89	36.1	High	g1+,tr+
HEK293	HG-U133_Plus_2	212379_at	Overexpressed	Empty_Vector	0.0118069	0.31631	685.97	124.64	1.1916	0.0376	5	0	3854.76	2	0	4149.73	4382.94	4266.34	164.91	3	0	3488.93	3716.05	3580.37	119.85	High	g1+,tr+
HEK293	HG-U133_Plus_2	224608_s_at	Overexpressed	Empty_Vector	0.0118308	0.31642	429.06	78.01	1.2036	0.0402	5	0	2279.51	2	0	2487.7	2586.2	2536.95	69.65	3	0	2014.18	2198.83	2107.89	92.36	High	g1+,tr+
HEK293	HG-U133_Plus_2	224824_at	Overexpressed	Empty_Vector	0.0118773	0.317131	-891.6	162.34	-1.6004	0.1522	5	0	2019.87	2	0	1484.67	1485.16	1484.92	0.35	3	0	2139.78	2568.41	2376.51	217.81	High	g1+,tr+
HEK293	HG-U133_Plus_2	1555495_a_at	Overexpressed	Empty_Vector	0.0118972	0.317133	-482.35	87.88	-1.4872	0.1166	5	0	1279.52	2	0	963	1017.21	990.11	38.33	3	0	1400.92	1604.81	1472.46	114.75	High	g1+,tr+
HEK293	HG-U133_Plus_2	210135_s_at	Overexpressed	Empty_Vector	0.0119472	0.317934	122.75	22.4	1.2615	0.0531	5	0	518.47	2	0	578.72	605.52	592.12	18.95	3	0	438.77	489.28	469.37	26.9	High	g1+,tr+
HEK293	HG-U133_Plus_2	222508_s_at	Overexpressed	Empty_Vector	0.0121157	0.321348	125	22.92	1.6018	0.1407	5	2	257.7	2	0	315.59	349.8	332.69	24.19	3	2	189.58	236.93	207.7	25.56	High	g1+,tr+
HEK293	HG-U133_Plus_2	225808_at	Overexpressed	Empty_Vector	0.0120987	0.321348	-542.66	99.47	-1.1514	0.0304	5	0	3908.69	2	0	3552.21	3613.98	3583.1	43.68	3	0	4023.27	4271.74	4125.75	129.82	High	g1+,tr+
HEK293	HG-U133_Plus_2	219522_at	Overexpressed	Empty_Vector	0.0122253	0.323717	300.43	55.27	1.4796	0.1072	5	0	746.59	2	0	874.17	979.54	926.85	74.51	3	0	566.65	662.95	626.42	52.19	High	g1+,tr+
HEK293	HG-U133_Plus_2	218132_s_at	Overexpressed	Empty_Vector	0.0123552	0.326615	872	161.04	1.4057	0.0883	5	0	2498.24	2	0	2995.45	3047.44	3021.44	36.77	3	0	1909.61	2322.9	2149.45	214.49	High	g1+,tr+
HEK293	HG-U133_Plus_2	202550_s_at	Overexpressed	Empty_Vector	0.0124208	0.326842	573.11	106.05	1.3376	0.0717	5	0	1926.86	2	0	2182.66	2358.78	2270.72	124.54	3	0	1570.49	1780.34	1697.61	111.75	High	g1+,tr+
HEK293	HG-U133_Plus_2	219633_at	Overexpressed	Empty_Vector	0.0123889	0.326842	137.07	25.34	1.3045	0.0637	5	0	504.96	2	0	578.8	595.61	587.2	11.89	3	0	412.56	474.01	450.14	32.94	High	g1+,tr+
HEK293	HG-U133_Plus_2	219932_at	Overexpressed	Empty_Vector	0.0124252	0.326842	-83.44	15.44	-2.4428	0.5327	5	2	107.9	2	2	41.29	74.37	57.83	23.39	3	0	128.66	153.6	141.27	12.47	High	g1+,tr+
HEK293	HG-U133_Plus_2	202299_s_at	Overexpressed	Empty_Vector	0.0127136	0.328542	-328.91	61.37	-1.0752	0.0147	5	0	4572.78	2	0	4363.56	4387.31	4375.44	16.79	3	0	4615.09	4774.73	4704.35	81.48	High	g1+,tr+
HEK293	HG-U133_Plus_2	203544_s_at	Overexpressed	Empty_Vector	0.0127371	0.328542	-229.12	42.78	-1.1106	0.022	5	0	2209.33	2	0	2063.22	2080.5	2071.86	12.21	3	0	2237.48	2346.7	2300.98	56.75	High	g1+,tr+
HEK293	HG-U133_Plus_2	204560_at	Overexpressed	Empty_Vector	0.0126686	0.328542	205.68	38.33	2.0366	0.2903	5	3	280.7	2	0	394.58	413.65	404.11	13.48	3	3	153.87	253.34	198.43	50.54	High	g1+,tr+
HEK293	HG-U133_Plus_2	206104_at	Overexpressed	Empty_Vector	0.0127214	0.328542	-223.92	41.79	-1.5184	0.1292	5	0	566.32	2	0	424.35	439.57	431.96	10.76	3	0	592.16	694.1	655.89	55.55	High	g1+,tr+
HEK293	HG-U133_Plus_2	212069_s_at	Overexpressed	Empty_Vector	0.0127985	0.328542	381.2	71.3	1.4154	0.092	5	0	1070.05	2	0	1275.36	1322.18	1298.77	33.1	3	0	839.26	1020	917.57	92.75	High	g1+,tr+
HEK293	HG-U133_Plus_2	212330_at	Overexpressed	Empty_Vector	0.0126279	0.328542	2157.03	401.52	1.4462	0.0996	5	0	5696.59	2	0	6667.54	7314.08	6990.81	457.18	3	0	4467.27	5308.47	4833.78	430.91	High	g1+,tr+
HEK293	HG-U133_Plus_2	212434_at	Overexpressed	Empty_Vector	0.0126787	0.328542	336.72	62.77	1.226	0.0462	5	0	1624.73	2	0	1813.31	1840.22	1826.76	19.03	3	0	1394.98	1549.11	1490.05	83.13	High	g1+,tr+
HEK293	HG-U133_Plus_2	213331_s_at	Overexpressed	Empty_Vector	0.0127707	0.328542	-131.17	24.52	-1.2626	0.0572	5	0	578.11	2	0	477.05	521.76	499.41	31.62	3	0	603.26	648.96	630.57	24.12	High	g1+,tr+
HEK293	HG-U133_Plus_2	214649_s_at	Overexpressed	Empty_Vector	0.0127724	0.328542	130.33	24.36	1.1712	0.0343	5	0	813.3	2	0	875.78	907.22	891.5	22.23	3	0	733.95	791.07	761.17	28.65	High	g1+,tr+
HEK293	HG-U133_Plus_2	217742_s_at	Overexpressed	Empty_Vector	0.012595	0.328542	-892.08	165.9	-1.2289	0.0486	5	0	4432.51	2	0	3760.16	4034.36	3897.26	193.89	3	0	4611.27	4961.82	4789.34	175.34	High	g1+,tr+
HEK293	HG-U133_Plus_2	218599_at	Overexpressed	Empty_Vector	0.0126615	0.328542	-795.38	148.2	-4.049	1.8176	5	2	738.1	2	2	192.05	329.69	260.87	97.33	3	0	898.93	1262.32	1056.25	186.54	High	g1+,tr+
HEK293	HG-U133_Plus_2	219157_at	Overexpressed	Empty_Vector	0.0127735	0.328542	78.82	14.73	1.1389	0.0275	5	0	598.83	2	0	637.15	655.1	646.12	12.69	3	0	555.14	587.5	567.31	17.61	High	g1+,tr+
HEK293	HG-U133_Plus_2	223142_s_at	Overexpressed	Empty_Vector	0.012618	0.328542	86.03	16.01	1.1345	0.0264	5	0	674.18	2	0	706.69	744.92	725.8	27.04	3	0	629.18	648.5	639.77	9.79	High	g1+,tr+
HEK293	HG-U133_Plus_2	228235_at	Overexpressed	Empty_Vector	0.0125714	0.328542	-118.6	22.04	-1.5452	0.1372	5	0	288.68	2	0	192.67	242.36	217.52	35.14	3	0	318.54	349.95	336.12	16.04	High	g1+,tr+
HEK293	HG-U133_Plus_2	230298_at	Overexpressed	Empty_Vector	0.0127868	0.328542	-289.47	54.13	-1.3762	0.0872	5	0	943.05	2	0	711.6	827.15	769.37	81.71	3	0	1013.65	1101.53	1058.84	43.99	High	g1+,tr+
HEK293	HG-U133_Plus_2	202439_s_at	Overexpressed	Empty_Vector	0.0128267	0.328691	-104.43	19.55	-1.5882	0.1523	5	1	240.19	2	1	170.05	185.02	177.53	10.59	3	0	260.42	309.57	281.96	25.14	High	g1+,tr+
HEK293	HG-U133_Plus_2	226611_s_at	Overexpressed	Empty_Vector	0.0128454	0.328691	-521.76	97.72	-1.0883	0.0174	5	0	6222.71	2	0	5861.54	5957.76	5909.65	68.04	3	0	6309.3	6553.23	6431.41	121.96	High	g1+,tr+
HEK293	HG-U133_Plus_2	201573_s_at	Overexpressed	Empty_Vector	0.0129332	0.328806	1912.16	359.02	1.6236	0.1506	5	0	3831.09	2	0	4889.01	5067.75	4978.38	126.39	3	0	2550.36	3480.47	3066.22	473.31	High	g1+,tr+
HEK293	HG-U133_Plus_2	202293_at	Overexpressed	Empty_Vector	0.0131725	0.328806	360.15	68.07	1.4446	0.1007	5	0	954.07	2	0	1097.06	1243.26	1170.16	103.38	3	0	748.89	854.53	810.01	54.74	High	g1+,tr+
HEK293	HG-U133_Plus_2	202544_at	Overexpressed	Empty_Vector	0.0131759	0.328806	727.63	137.54	1.1867	0.0381	5	0	4188.14	2	0	4507.77	4741.67	4624.72	165.39	3	0	3775.31	4054.16	3897.09	142.73	High	g1+,tr+
HEK293	HG-U133_Plus_2	202558_s_at	Overexpressed	Empty_Vector	0.0130998	0.328806	213.05	40.19	1.2162	0.0445	5	0	1070.86	2	0	1186.92	1210.47	1198.69	16.66	3	0	924.91	1017.41	985.64	52.61	High	g1+,tr+
HEK293	HG-U133_Plus_2	204224_s_at	Overexpressed	Empty_Vector	0.0130842	0.328806	798.16	150.49	1.5442	0.1279	5	0	1786.05	2	0	2239.55	2290.34	2264.94	35.92	3	0	1238.36	1612.38	1466.78	200.3	High	g1+,tr+
HEK293	HG-U133_Plus_2	204230_s_at	Overexpressed	Empty_Vector	0.0131359	0.328806	-55.52	10.48	-1.2544	0.0557	5	1	251.56	2	0	207.42	229.08	218.25	15.32	3	1	265.23	283.12	273.77	8.97	High	g1+,tr+
HEK293	HG-U133_Plus_2	208427_s_at	Overexpressed	Empty_Vector	0.0130861	0.328806	46.6	8.79	1.1594	0.0321	5	2	311.03	2	0	336.54	341.45	338.99	3.48	3	2	279.38	301.35	292.39	11.53	High	g1+,tr+
HEK293	HG-U133_Plus_2	213696_s_at	Overexpressed	Empty_Vector	0.0129421	0.328806	181.64	34.11	1.3119	0.0665	5	0	655.05	2	0	733.14	794.93	764.04	43.69	3	0	552.65	619.1	582.4	33.77	High	g1+,tr+
HEK293	HG-U133_Plus_2	215236_s_at	Overexpressed	Empty_Vector	0.0130301	0.328806	164.91	31.05	1.2901	0.0614	5	0	634.43	2	0	699.81	766.94	733.37	47.47	3	0	551.07	596.69	568.47	24.66	High	g1+,tr+
HEK293	HG-U133_Plus_2	216973_s_at	Overexpressed	Empty_Vector	0.0130293	0.328806	-418.19	78.73	-1.2571	0.0562	5	0	1877.38	2	0	1617.83	1635.09	1626.46	12.2	3	0	1923.35	2112.14	2044.66	105.27	High	g1+,tr+
HEK293	HG-U133_Plus_2	217822_at	Overexpressed	Empty_Vector	0.0131794	0.328806	1179.58	222.99	1.2677	0.0564	5	0	4878.11	2	0	5312.66	5859.06	5585.86	386.37	3	0	4265.6	4481.17	4406.28	121.91	High	g1+,tr+
HEK293	HG-U133_Plus_2	220011_at	Overexpressed	Empty_Vector	0.0128882	0.328806	-181.82	34.09	-1.2156	0.0459	5	0	952.27	2	0	811.14	875.22	843.18	45.32	3	0	995.99	1060.35	1025	32.64	High	g1+,tr+
HEK293	HG-U133_Plus_2	223637_s_at	Overexpressed	Empty_Vector	0.0131481	0.328806	-72.96	13.78	-1.2678	0.0591	5	0	316.23	2	0	255.52	289.39	272.46	23.95	3	0	337.03	351.08	345.42	7.41	High	g1+,tr+
HEK293	HG-U133_Plus_2	224901_at	Overexpressed	Empty_Vector	0.0130405	0.328806	938.05	176.65	1.7262	0.1831	5	0	1666.99	2	0	2020.18	2439.47	2229.83	296.48	3	0	1165.74	1372.27	1291.77	110.54	High	g1+,tr+
HEK293	HG-U133_Plus_2	226087_at	Overexpressed	Empty_Vector	0.0131054	0.328806	-81.48	15.37	-1.146	0.03	5	0	607.11	2	0	544	572.44	558.22	20.11	3	0	629.08	656.78	639.7	14.94	High	g1+,tr+
HEK293	HG-U133_Plus_2	229394_s_at	Overexpressed	Empty_Vector	0.0130476	0.328806	476.87	89.82	1.4921	0.1132	5	0	1159.84	2	0	1386.43	1505.49	1445.96	84.19	3	0	873.09	1080.85	969.09	104.77	High	g1+,tr+
HEK293	HG-U133_Plus_2	203377_s_at	Overexpressed	Empty_Vector	0.0133215	0.328815	106.27	20.17	1.2018	0.0416	5	0	569.02	2	0	607.79	657.77	632.78	35.35	3	0	516.41	537.12	526.51	10.36	High	g1+,tr+
HEK293	HG-U133_Plus_2	203437_at	Overexpressed	Empty_Vector	0.013358	0.328815	258.1	49.03	1.1897	0.0389	5	0	1463.46	2	0	1568.65	1668	1618.32	70.25	3	0	1334.46	1410.01	1360.23	43.12	High	g1+,tr+
HEK293	HG-U133_Plus_2	211115_x_at	Overexpressed	Empty_Vector	0.01322	0.328815	332.76	62.97	1.1425	0.0286	5	0	2469.04	2	0	2601.31	2736.08	2668.7	95.3	3	0	2281.81	2383.01	2335.94	50.97	High	g1+,tr+
HEK293	HG-U133_Plus_2	211930_at	Overexpressed	Empty_Vector	0.0133155	0.328815	1351.19	256.38	1.6747	0.168	5	0	2543.04	2	0	3292.03	3415.47	3353.75	87.29	3	0	1629.22	2289.06	2002.56	338.38	High	g1+,tr+
HEK293	HG-U133_Plus_2	212215_at	Overexpressed	Empty_Vector	0.0133576	0.328815	377.04	71.62	1.096	0.019	5	0	4077.32	2	0	4293.29	4313.79	4303.54	14.5	3	0	3817.44	3995.42	3926.5	95.54	High	g1+,tr+
HEK293	HG-U133_Plus_2	225341_at	Overexpressed	Empty_Vector	0.0133142	0.328815	-95.65	18.15	-1.1504	0.0312	5	0	693.22	2	0	616.36	655.31	635.83	27.54	3	0	717.3	746.49	731.48	14.61	High	g1+,tr+
HEK293	HG-U133_Plus_2	225877_at	Overexpressed	Empty_Vector	0.013322	0.328815	-709.07	134.56	-1.6741	0.1846	5	0	1477.23	2	0	1018.61	1084.98	1051.8	46.93	3	0	1559.94	1896.17	1760.86	177.46	High	g1+,tr+
HEK293	HG-U133_Plus_2	227768_at	Overexpressed	Empty_Vector	0.0133651	0.328815	240.78	45.75	1.6281	0.1538	5	0	479.68	2	0	602.3	646.01	624.16	30.91	3	0	333.11	445.85	383.37	57.35	High	g1+,tr+
HEK293	HG-U133_Plus_2	228038_at	Overexpressed	Empty_Vector	0.0132728	0.328815	530.27	100.5	1.5061	0.1178	5	0	1259.91	2	0	1535.39	1620.76	1578.07	60.36	3	0	901.58	1138.85	1047.8	127.9	High	g1+,tr+
HEK293	HG-U133_Plus_2	202243_s_at	Overexpressed	Empty_Vector	0.0134968	0.329012	-857.29	163.46	-1.1324	0.0273	5	0	6988.88	2	0	6411.31	6537.7	6474.51	89.37	3	0	7199.11	7573.92	7331.8	210.01	High	g1+,tr+
HEK293	HG-U133_Plus_2	203219_s_at	Overexpressed	Empty_Vector	0.0134637	0.329012	-1092.9	208.2	-1.2041	0.0438	5	0	6011.6	2	0	5092.48	5619.23	5355.86	372.47	3	0	6351.19	6536.53	6448.76	93.06	High	g1+,tr+
HEK293	HG-U133_Plus_2	204769_s_at	Overexpressed	Empty_Vector	0.0134049	0.329012	223.25	42.46	1.4528	0.1035	5	2	582.32	2	0	660.15	772.39	716.27	79.37	3	2	481.77	499.65	493.02	9.79	High	g1+,tr+
HEK293	HG-U133_Plus_2	208892_s_at	Overexpressed	Empty_Vector	0.0134233	0.329012	200.93	38.24	2.3609	0.4356	5	0	228.03	2	0	344.93	352.25	348.59	5.18	3	0	92.77	194.05	147.65	51.17	High	g1+,tr+
HEK293	HG-U133_Plus_2	214119_s_at	Overexpressed	Empty_Vector	0.0134562	0.329012	1667.52	317.61	1.3335	0.0727	5	0	5667.73	2	0	6301.93	7034.56	6668.24	518.05	3	0	4802.91	5233.93	5000.72	217.68	High	g1+,tr+
HEK293	HG-U133_Plus_2	223482_at	Overexpressed	Empty_Vector	0.013489	0.329012	-156.77	29.88	-1.2735	0.0611	5	0	667.19	2	0	572.79	573.47	573.13	0.48	3	0	683.85	757.12	729.89	40.09	High	g1+,tr+
HEK293	HG-U133_Plus_2	201588_at	Overexpressed	Empty_Vector	0.0136448	0.329601	-1228.98	235.26	-1.1681	0.0355	5	0	8047.21	2	0	7080.98	7538.66	7309.82	323.63	3	0	8383.79	8787.3	8538.8	217.39	High	g1+,tr+
HEK293	HG-U133_Plus_2	205251_at	Overexpressed	Empty_Vector	0.0135832	0.329601	119.01	22.74	1.6844	0.1723	5	0	221.49	2	0	292.58	293.22	292.9	0.46	3	0	153.24	208.94	173.89	30.51	High	g1+,tr+
HEK293	HG-U133_Plus_2	208899_x_at	Overexpressed	Empty_Vector	0.013633	0.329601	569.83	109.05	1.3729	0.083	5	0	1756	2	0	2067.06	2128.73	2097.9	43.61	3	0	1366.76	1639.36	1528.07	143.02	High	g1+,tr+
HEK293	HG-U133_Plus_2	212840_at	Overexpressed	Empty_Vector	0.0135727	0.329601	225.54	43.09	1.2292	0.0481	5	0	1074.08	2	0	1181.88	1236.92	1209.4	38.92	3	0	933.46	1035.13	983.86	50.84	High	g1+,tr+
HEK293	HG-U133_Plus_2	217208_s_at	Overexpressed	Empty_Vector	0.0136431	0.329601	64.15	12.28	1.2378	0.0501	5	0	295.46	2	0	331.74	336.17	333.95	3.13	3	0	255.11	287.38	269.8	16.33	High	g1+,tr+
HEK293	HG-U133_Plus_2	234299_s_at	Overexpressed	Empty_Vector	0.0136158	0.329601	33.51	6.41	1.0966	0.0192	5	0	360.45	2	0	379.28	381.83	380.55	1.8	3	0	337.96	354.82	347.04	8.5	High	g1+,tr+
HEK293	HG-U133_Plus_2	202171_at	Overexpressed	Empty_Vector	0.0137715	0.331903	-323.14	62.07	-1.2569	0.0573	5	0	1451.82	2	0	1186.88	1328.99	1257.93	100.49	3	0	1533.11	1617.68	1581.07	43.41	High	g1+,tr+
HEK293	HG-U133_Plus_2	208190_s_at	Overexpressed	Empty_Vector	0.0138635	0.331903	158.29	30.48	1.1527	0.0313	5	0	1099.84	2	0	1174.58	1215.05	1194.81	28.61	3	0	1004.73	1074.88	1036.53	35.53	High	g1+,tr+
HEK293	HG-U133_Plus_2	210058_at	Overexpressed	Empty_Vector	0.0138648	0.331903	234.14	45.08	1.2552	0.0545	5	0	1011.1	2	0	1150.35	1152.82	1151.59	1.75	3	0	857.48	978.41	917.45	60.47	High	g1+,tr+
HEK293	HG-U133_Plus_2	215714_s_at	Overexpressed	Empty_Vector	0.0138145	0.331903	-275.57	52.99	-1.1034	0.0211	5	0	2830.14	2	0	2602.1	2727.49	2664.8	88.67	3	0	2904.66	2971.13	2940.36	33.51	High	g1+,tr+
HEK293	HG-U133_Plus_2	222574_s_at	Overexpressed	Empty_Vector	0.0138446	0.331903	-620.91	119.49	-1.2575	0.0575	5	0	2784.11	2	0	2354.8	2468.34	2411.57	80.28	3	0	2859.55	3125.97	3032.47	149.92	High	g1+,tr+
HEK293	HG-U133_Plus_2	225892_at	Overexpressed	Empty_Vector	0.0138487	0.331903	-1463.3	281.63	-1.3271	0.076	5	0	5351.34	2	0	4330.99	4615.73	4473.36	201.34	3	0	5710.47	6339.8	5936.66	349.99	High	g1+,tr+
HEK293	HG-U133_Plus_2	205893_at	Overexpressed	Empty_Vector	0.0138961	0.332123	-67.02	12.92	-1.3792	0.0907	5	0	216.98	2	0	162.96	190.57	176.76	19.52	3	0	233.88	254.74	243.78	10.47	High	g1+,tr+
HEK293	HG-U133_Plus_2	225910_at	Overexpressed	Empty_Vector	0.0139156	0.332123	96.67	18.64	1.057	0.0113	5	0	1733.42	2	0	1769.88	1812.96	1791.42	30.47	3	0	1681.32	1706.55	1694.75	12.69	High	g1+,tr+
HEK293	HG-U133_Plus_2	200796_s_at	Overexpressed	Empty_Vector	0.0139782	0.332297	139.76	26.99	1.3103	0.068	5	0	506.35	2	0	576.73	603.67	590.2	19.04	3	0	412.36	475.97	450.44	33.61	High	g1+,tr+
HEK293	HG-U133_Plus_2	201675_at	Overexpressed	Empty_Vector	0.0140729	0.332297	-536.22	103.8	-1.1675	0.0358	5	0	3522.81	2	0	3062.48	3339.66	3201.07	196	3	0	3724.45	3751.72	3737.29	13.7	High	g1+,tr+
HEK293	HG-U133_Plus_2	202167_s_at	Overexpressed	Empty_Vector	0.0141077	0.332297	-593.19	114.94	-1.3396	0.08	5	0	2102.6	2	0	1732.45	1760.92	1746.69	20.13	3	0	2222.16	2513.55	2339.88	153.54	High	g1+,tr+
HEK293	HG-U133_Plus_2	203846_at	Overexpressed	Empty_Vector	0.0141415	0.332297	347.54	67.4	1.3613	0.0811	5	0	1100.94	2	0	1289.62	1329.32	1309.47	28.08	3	0	863.97	1035.11	961.93	88.22	High	g1+,tr+
HEK293	HG-U133_Plus_2	210568_s_at	Overexpressed	Empty_Vector	0.014106	0.332297	69.48	13.46	1.0751	0.015	5	0	952.98	2	0	982.98	1006.37	994.67	16.54	3	0	909.67	935.89	925.19	13.76	High	g1+,tr+
HEK293	HG-U133_Plus_2	211535_s_at	Overexpressed	Empty_Vector	0.0140499	0.332297	-89.29	17.28	-1.1251	0.0261	5	0	767.12	2	0	706.36	720.72	713.54	10.15	3	0	778.61	821.7	802.84	22.04	High	g1+,tr+
HEK293	HG-U133_Plus_2	213491_x_at	Overexpressed	Empty_Vector	0.0141345	0.332297	1339.03	259.63	1.2061	0.0435	5	0	7031.43	2	0	7749.47	7920.22	7834.85	120.74	3	0	6193.51	6860.28	6495.81	337.7	High	g1+,tr+
HEK293	HG-U133_Plus_2	218479_s_at	Overexpressed	Empty_Vector	0.0141413	0.332297	150	29.09	1.4998	0.1187	5	0	360.13	2	0	412.71	487.55	450.13	52.92	3	0	289.65	311.73	300.13	11.08	High	g1+,tr+
HEK293	HG-U133_Plus_2	222693_at	Overexpressed	Empty_Vector	0.0141508	0.332297	111.62	21.65	1.5562	0.1351	5	1	245.36	2	0	296.68	327.99	312.33	22.14	3	1	174.52	222.98	200.71	24.47	High	g1+,tr+
HEK293	HG-U133_Plus_2	229160_at	Overexpressed	Empty_Vector	0.0141518	0.332297	-204.06	39.58	-4.7293	2.6892	5	0	177.16	2	0	35.74	73.69	54.72	26.84	3	0	206.14	304.64	258.78	49.6	High	g1+,tr+
HEK293	HG-U133_Plus_2	235783_at	Overexpressed	Empty_Vector	0.0139888	0.332297	509.78	98.47	1.6343	0.1583	5	0	1007.63	2	0	1207.32	1419.68	1313.5	150.16	3	0	726.44	883.59	803.72	78.61	High	g1+,tr+
HEK293	HG-U133_Plus_2	208107_s_at	Overexpressed	Empty_Vector	0.0142254	0.333272	-184.26	35.81	-1.4939	0.1266	5	1	483.59	2	0	346.58	399.5	373.04	37.43	3	1	521.82	600.8	557.3	40.1	High	g1+,tr+
HEK293	HG-U133_Plus_2	211987_at	Overexpressed	Empty_Vector	0.0142559	0.333272	-420.46	81.78	-1.081	0.0165	5	0	5445.56	2	0	5120	5266.58	5193.29	103.65	3	0	5519.51	5662.94	5613.75	81.64	High	g1+,tr+
HEK293	HG-U133_Plus_2	212465_at	Overexpressed	Empty_Vector	0.0142405	0.333272	623.18	121.16	1.4171	0.0961	5	0	1743.45	2	0	2012.36	2222.37	2117.36	148.5	3	0	1394.64	1633.2	1494.18	124.08	High	g1+,tr+
HEK293	HG-U133_Plus_2	209469_at	Overexpressed	Empty_Vector	0.014287	0.333509	-164.56	32.03	-1.1967	0.043	5	0	935.16	2	0	801.05	871.81	836.43	50.03	3	0	974.27	1022.08	1000.99	24.4	High	g1+,tr+
HEK293	HG-U133_Plus_2	1555434_a_at	Overexpressed	Empty_Vector	0.0144144	0.333733	137.3	26.81	1.3576	0.0808	5	0	438.83	2	0	490.08	552.35	521.22	44.03	3	0	372.23	404.67	383.91	18.02	High	g1+,tr+
HEK293	HG-U133_Plus_2	200931_s_at	Overexpressed	Empty_Vector	0.0144282	0.333733	-589.77	115.21	-1.1431	0.0304	5	0	4476.23	2	0	3982.36	4262.39	4122.37	198.01	3	0	4661.24	4786.01	4712.14	65.48	High	g1+,tr+
HEK293	HG-U133_Plus_2	201551_s_at	Overexpressed	Empty_Vector	0.0147296	0.333733	170.01	33.46	1.2176	0.0468	5	0	849.19	2	0	917.92	984.46	951.19	47.05	3	0	762.44	815.95	781.18	30.14	High	g1+,tr+
HEK293	HG-U133_Plus_2	201602_s_at	Overexpressed	Empty_Vector	0.0147302	0.333733	-99.7	19.62	-1.3403	0.0814	5	0	352.84	2	0	274.48	311.55	293.02	26.21	3	0	375.66	412.71	392.72	18.7	High	g1+,tr+
HEK293	HG-U133_Plus_2	202055_at	Overexpressed	Empty_Vector	0.0146971	0.333733	678.44	133.42	1.6321	0.1604	5	0	1344.66	2	0	1716.19	1787.25	1751.72	50.25	3	0	870.86	1181.51	1073.28	175.44	High	g1+,tr+
HEK293	HG-U133_Plus_2	202172_at	Overexpressed	Empty_Vector	0.0147355	0.333733	-278.33	54.79	-1.2064	0.0459	5	0	1515.31	2	0	1321.47	1375.15	1348.31	37.96	3	0	1555.12	1691.5	1626.64	68.43	High	g1+,tr+
HEK293	HG-U133_Plus_2	203727_at	Overexpressed	Empty_Vector	0.014524	0.333733	152.18	29.8	1.1499	0.0312	5	1	1076.02	2	0	1160.89	1173.78	1167.33	9.12	3	1	980.59	1058.14	1015.15	39.46	High	g1+,tr+
HEK293	HG-U133_Plus_2	208754_s_at	Overexpressed	Empty_Vector	0.0145498	0.333733	-1443.64	282.87	-1.1895	0.0415	5	0	8486.03	2	0	7440.96	7798.73	7619.85	252.99	3	0	8704.64	9367.19	9063.48	334.7	High	g1+,tr+
HEK293	HG-U133_Plus_2	209907_s_at	Overexpressed	Empty_Vector	0.0147301	0.333733	-116.64	22.96	-1.2346	0.0529	5	0	567.28	2	0	470.8	523.79	497.29	37.47	3	0	596.48	626.92	613.94	15.71	High	g1+,tr+
HEK293	HG-U133_Plus_2	212667_at	Overexpressed	Empty_Vector	0.014721	0.333733	68.77	13.53	3.9156	1.4886	5	3	51.1	2	0	90.12	94.59	92.36	3.16	3	3	7.44	43.02	23.59	18.02	High	g1+,tr+
HEK293	HG-U133_Plus_2	214673_s_at	Overexpressed	Empty_Vector	0.0145381	0.333733	-64.39	12.61	-1.7814	0.2323	5	1	121.04	2	0	74.55	90.26	82.41	11.11	3	1	129.72	157.79	146.8	14.99	High	g1+,tr+
HEK293	HG-U133_Plus_2	217744_s_at	Overexpressed	Empty_Vector	0.0147073	0.333733	456.44	89.79	1.1357	0.0282	5	0	3546.75	2	0	3786.1	3855.13	3820.62	48.81	3	0	3266.71	3491.62	3364.17	115.41	High	g1+,tr+
HEK293	HG-U133_Plus_2	217895_at	Overexpressed	Empty_Vector	0.0145823	0.333733	-82.26	16.13	-1.0384	0.0077	5	0	2192.26	2	0	2137.45	2148.36	2142.91	7.71	3	0	2205.89	2247.45	2225.17	20.94	High	g1+,tr+
HEK293	HG-U133_Plus_2	217906_at	Overexpressed	Empty_Vector	0.0146713	0.333733	-185.05	36.37	-1.0578	0.0118	5	0	3312.89	2	0	3185.36	3218.35	3201.85	23.33	3	0	3334.77	3421.33	3386.91	45.92	High	g1+,tr+
HEK293	HG-U133_Plus_2	218115_at	Overexpressed	Empty_Vector	0.0144891	0.333733	256.14	50.11	1.1276	0.0263	5	0	2109.47	2	0	2237.62	2288.68	2263.15	36.11	3	0	1966.09	2078.59	2007.02	62.2	High	g1+,tr+
HEK293	HG-U133_Plus_2	218265_at	Overexpressed	Empty_Vector	0.0147341	0.333733	-149.41	29.41	-1.2046	0.0454	5	0	819.83	2	0	724.19	736.19	730.19	8.48	3	0	846.94	922.78	879.59	39	High	g1+,tr+
HEK293	HG-U133_Plus_2	220198_s_at	Overexpressed	Empty_Vector	0.0144434	0.333733	102.01	19.93	1.4451	0.1042	5	3	269.96	2	0	312.28	350.06	331.17	26.71	3	3	214.02	250.39	229.16	18.93	High	g1+,tr+
HEK293	HG-U133_Plus_2	220288_at	Overexpressed	Empty_Vector	0.0147139	0.333733	-20.07	3.95	-1.1337	0.0285	5	0	162.15	2	0	145.97	154.25	150.11	5.86	3	0	166.53	172.96	170.18	3.3	High	g1+,tr+
HEK293	HG-U133_Plus_2	225578_at	Overexpressed	Empty_Vector	0.0144781	0.333733	863.54	168.9	1.2388	0.0515	5	0	3962.02	2	0	4274.67	4685.63	4480.15	290.59	3	0	3531.35	3719.87	3616.61	95.54	High	g1+,tr+
HEK293	HG-U133_Plus_2	225846_at	Overexpressed	Empty_Vector	0.0146225	0.333733	208.22	40.87	4.1946	1.7331	5	3	148.47	2	0	263.85	282.94	273.4	13.5	3	3	26.09	126.79	65.18	54	High	g1+,tr+
HEK293	HG-U133_Plus_2	34225_at	Overexpressed	Empty_Vector	0.0145199	0.333733	-163.78	32.07	-1.1458	0.0311	5	0	1221.71	2	0	1083.86	1163.01	1123.44	55.96	3	0	1272.93	1305.85	1287.22	16.89	High	g1+,tr+
HEK293	HG-U133_Plus_2	1552696_at	Overexpressed	Empty_Vector	0.0150077	0.334172	-58.79	11.65	-1.3485	0.0843	5	0	203.97	2	0	158.66	178.72	168.69	14.19	3	0	216.32	240.15	227.48	11.98	High	g1+,tr+
HEK293	HG-U133_Plus_2	1552804_a_at	Overexpressed	Empty_Vector	0.0150031	0.334172	263.97	52.3	2.2402	0.3968	5	3	318.43	2	0	462.34	491.29	476.81	20.47	3	3	134.88	264.29	212.85	68.66	High	g1+,tr+
HEK293	HG-U133_Plus_2	202505_at	Overexpressed	Empty_Vector	0.0148383	0.334172	2063.49	407.22	1.3191	0.0717	5	0	7292.69	2	0	8212.78	8848.78	8530.78	449.72	3	0	5955.38	6752.09	6467.29	444.26	High	g1+,tr+
HEK293	HG-U133_Plus_2	202609_at	Overexpressed	Empty_Vector	0.0153102	0.334172	568.51	113.48	1.3516	0.081	5	0	1844.11	2	0	2088.36	2282.07	2185.22	136.98	3	0	1539.22	1751.86	1616.71	117.47	High	g1+,tr+
HEK293	HG-U133_Plus_2	202836_s_at	Overexpressed	Empty_Vector	0.0152818	0.334172	3837.1	765.4	1.5543	0.1384	5	0	8457.54	2	0	10390.4	11129.2	10759.8	522.38	3	0	5827.95	7608.71	6922.7	958.16	High	g1+,tr+
HEK293	HG-U133_Plus_2	202918_s_at	Overexpressed	Empty_Vector	0.0158013	0.334172	494.96	99.94	1.2294	0.0508	5	0	2355.97	2	0	2614.61	2691.28	2652.94	54.21	3	0	2022	2277.38	2157.98	128.49	High	g1+,tr+
HEK293	HG-U133_Plus_2	202946_s_at	Overexpressed	Empty_Vector	0.0157561	0.334172	960.85	193.81	1.3396	0.0786	5	0	3213.5	2	0	3674.84	3905.19	3790.01	162.88	3	0	2560.36	2976.22	2829.17	233.13	High	g1+,tr+
HEK293	HG-U133_Plus_2	203933_at	Overexpressed	Empty_Vector	0.0148331	0.334172	171.85	33.91	1.2398	0.0522	5	0	785.32	2	0	843.1	933.76	888.43	64.11	3	0	713.01	720.63	716.58	3.83	High	g1+,tr+
HEK293	HG-U133_Plus_2	204778_x_at	Overexpressed	Empty_Vector	0.0148908	0.334172	-198.89	39.3	-1.38	0.0933	5	0	642.78	2	0	504.57	542.33	523.45	26.7	3	0	673.14	771.6	722.34	49.23	High	g1+,tr+
HEK293	HG-U133_Plus_2	205885_s_at	Overexpressed	Empty_Vector	0.015237	0.334172	44.48	8.86	1.123	0.0258	5	0	379.38	2	0	403.09	409.04	406.07	4.21	3	0	354.6	374.88	361.59	11.51	High	g1+,tr+
HEK293	HG-U133_Plus_2	206066_s_at	Overexpressed	Empty_Vector	0.015675	0.334172	-348.28	70.12	-1.2126	0.0485	5	0	1847.39	2	0	1624.12	1652.73	1638.43	20.23	3	0	1917	2092.28	1986.7	92.98	High	g1+,tr+
HEK293	HG-U133_Plus_2	206189_at	Overexpressed	Empty_Vector	0.0156647	0.334172	74.39	14.97	1.5802	0.1477	5	3	157.98	2	0	197.06	208.18	202.62	7.86	3	3	106.5	143.42	128.22	19.31	High	g1+,tr+
HEK293	HG-U133_Plus_2	206238_s_at	Overexpressed	Empty_Vector	0.0152421	0.334172	167.72	33.42	1.2715	0.0604	5	0	684.96	2	0	766.27	804.92	785.59	27.33	3	0	576.88	657.8	617.87	40.47	High	g1+,tr+
HEK293	HG-U133_Plus_2	208721_s_at	Overexpressed	Empty_Vector	0.0157192	0.334172	145.05	29.23	1.0901	0.0188	5	0	1668.31	2	0	1737.89	1772.78	1755.34	24.67	3	0	1570.2	1635.71	1610.29	35.13	High	g1+,tr+
HEK293	HG-U133_Plus_2	208796_s_at	Overexpressed	Empty_Vector	0.0157988	0.334172	-2599.81	524.93	-1.1663	0.037	5	0	17195.9	2	0	15387.8	15884.3	15636	351.09	3	0	17725.8	18980	18235.9	659.07	High	g1+,tr+
HEK293	HG-U133_Plus_2	209080_x_at	Overexpressed	Empty_Vector	0.0157537	0.334172	805.77	162.52	1.1368	0.0292	5	0	6214.37	2	0	6573.93	6821.72	6697.83	175.21	3	0	5698.99	6053.7	5892.06	179.43	High	g1+,tr+
HEK293	HG-U133_Plus_2	209166_s_at	Overexpressed	Empty_Vector	0.0156216	0.334172	-399.08	80.25	-1.347	0.0851	5	0	1389.63	2	0	1105.51	1194.84	1150.18	63.16	3	0	1480.68	1661.45	1549.26	97.96	High	g1+,tr+
HEK293	HG-U133_Plus_2	209384_at	Overexpressed	Empty_Vector	0.015198	0.334172	325.42	64.78	1.2714	0.0603	5	0	1329.39	2	0	1507.33	1541.95	1524.64	24.48	3	0	1107.48	1275.79	1199.22	85.17	High	g1+,tr+
HEK293	HG-U133_Plus_2	209556_at	Overexpressed	Empty_Vector	0.0150602	0.334172	-132.59	26.31	-1.356	0.0866	5	0	451.96	2	0	351.51	393.3	372.41	29.55	3	0	477.46	534.26	504.99	28.44	High	g1+,tr+
HEK293	HG-U133_Plus_2	209859_at	Overexpressed	Empty_Vector	0.0157871	0.334172	426.63	86.12	1.7106	0.1909	5	0	771.01	2	0	916.29	1137.69	1026.99	156.55	3	0	580.44	638.56	600.36	33.09	High	g1+,tr+
HEK293	HG-U133_Plus_2	212633_at	Overexpressed	Empty_Vector	0.0154751	0.334172	-499.02	100	-1.2848	0.0673	5	0	2051.33	2	0	1732.6	1771.25	1751.92	27.33	3	0	2122.1	2387.31	2250.94	132.76	High	g1+,tr+
HEK293	HG-U133_Plus_2	212652_s_at	Overexpressed	Empty_Vector	0.0155745	0.334172	818.01	164.31	1.4327	0.1036	5	0	2217.65	2	0	2518.28	2898.62	2708.45	268.94	3	0	1809.72	2017.65	1890.44	111.49	High	g1+,tr+
HEK293	HG-U133_Plus_2	212731_at	Overexpressed	Empty_Vector	0.0154356	0.334172	-542.5	108.61	-1.3377	0.0821	5	0	1932.17	2	0	1518.48	1694.85	1606.67	124.71	3	0	2051.11	2277.22	2149.17	116	High	g1+,tr+
HEK293	HG-U133_Plus_2	213110_s_at	Overexpressed	Empty_Vector	0.0150423	0.334172	-156.39	31.02	-1.1225	0.0261	5	0	1370.95	2	0	1271.89	1282.34	1277.12	7.39	3	0	1388.12	1468.83	1433.51	41.28	High	g1+,tr+
HEK293	HG-U133_Plus_2	213136_at	Overexpressed	Empty_Vector	0.0156036	0.334172	-323.26	64.97	-1.2154	0.0491	5	0	1694.89	2	0	1432.27	1569.59	1500.93	97.1	3	0	1762.18	1855.99	1824.19	53.71	High	g1+,tr+
HEK293	HG-U133_Plus_2	213647_at	Overexpressed	Empty_Vector	0.0155969	0.334172	-253.06	50.86	-1.2142	0.0488	5	0	1333.28	2	0	1157.09	1205.78	1181.44	34.43	3	0	1392.09	1507.8	1434.5	63.74	High	g1+,tr+
HEK293	HG-U133_Plus_2	217167_x_at	Overexpressed	Empty_Vector	0.0155626	0.334172	-536.37	107.7	-2.4572	0.5869	5	0	689.9	2	0	252.56	483.61	368.08	163.37	3	0	840.72	1003.31	904.45	86.8	High	g1+,tr+
HEK293	HG-U133_Plus_2	218042_at	Overexpressed	Empty_Vector	0.0157794	0.334172	248.18	50.09	1.0721	0.015	5	0	3542.56	2	0	3658.1	3724.83	3691.47	47.19	3	0	3376.05	3480.36	3443.29	58.33	High	g1+,tr+
HEK293	HG-U133_Plus_2	218066_at	Overexpressed	Empty_Vector	0.0155024	0.334172	-273.61	54.86	-1.2492	0.0578	5	0	1262.06	2	0	1027.58	1168.22	1097.9	99.44	3	0	1347.94	1390.83	1371.5	21.76	High	g1+,tr+
HEK293	HG-U133_Plus_2	218195_at	Overexpressed	Empty_Vector	0.0155343	0.334172	547.1	109.79	1.2021	0.044	5	0	2926.43	2	0	3230.59	3278.78	3254.68	34.08	3	0	2545.65	2826.6	2707.59	145.31	High	g1+,tr+
HEK293	HG-U133_Plus_2	218454_at	Overexpressed	Empty_Vector	0.0151921	0.334172	294.56	58.63	3.0197	0.8285	5	3	263.66	2	0	431.63	449.17	440.4	12.41	3	3	96.27	235.95	145.84	78.17	High	g1+,tr+
HEK293	HG-U133_Plus_2	219203_at	Overexpressed	Empty_Vector	0.015672	0.334172	203.76	41.02	1.1453	0.031	5	0	1483.6	2	0	1604.68	1607.03	1605.86	1.66	3	0	1351.23	1460.5	1402.09	55.02	High	g1+,tr+
HEK293	HG-U133_Plus_2	222486_s_at	Overexpressed	Empty_Vector	0.0154914	0.334172	609.55	122.2	1.2726	0.061	5	0	2480.1	2	0	2777.78	2913.89	2845.84	96.25	3	0	2084.78	2382.96	2236.28	149.15	High	g1+,tr+
HEK293	HG-U133_Plus_2	223193_x_at	Overexpressed	Empty_Vector	0.0153697	0.334172	1307.37	261.33	1.3544	0.0818	5	0	4212.07	2	0	4852.62	5140.36	4996.49	203.46	3	0	3357.36	3995.31	3689.12	319.74	High	g1+,tr+
HEK293	HG-U133_Plus_2	223236_at	Overexpressed	Empty_Vector	0.014872	0.334172	225.47	44.53	1.1671	0.0353	5	0	1439.22	2	0	1551.64	1597.36	1574.5	32.33	3	0	1314.32	1412.68	1349.03	55.2	High	g1+,tr+
HEK293	HG-U133_Plus_2	225084_at	Overexpressed	Empty_Vector	0.0150512	0.334172	1022.2	202.78	1.3715	0.0857	5	0	3160.21	2	0	3731.78	3815.27	3773.52	59.03	3	0	2440.93	2909.72	2751.33	268.83	High	g1+,tr+
HEK293	HG-U133_Plus_2	225261_x_at	Overexpressed	Empty_Vector	0.0154972	0.334172	412.82	82.77	1.2097	0.0458	5	0	2133.67	2	0	2348.33	2414.4	2381.37	46.72	3	0	1860.21	2072.09	1968.54	106.02	High	g1+,tr+
HEK293	HG-U133_Plus_2	225479_at	Overexpressed	Empty_Vector	0.0156769	0.334172	996.45	200.63	1.4058	0.0963	5	0	2854.25	2	0	3247.61	3656.63	3452.12	289.22	3	0	2261.38	2600.93	2455.67	175	High	g1+,tr+
HEK293	HG-U133_Plus_2	225603_s_at	Overexpressed	Empty_Vector	0.0155815	0.334172	-132.62	26.64	-1.7023	0.2063	5	0	268.42	2	0	175.13	202.56	188.84	19.39	3	0	292.6	357.46	321.47	33.01	High	g1+,tr+
HEK293	HG-U133_Plus_2	225736_at	Overexpressed	Empty_Vector	0.0151467	0.334172	-633.59	125.98	-1.3256	0.0781	5	0	2326.27	2	0	1921.23	1971.01	1946.12	35.2	3	0	2452.03	2768.93	2579.71	167.17	High	g1+,tr+
HEK293	HG-U133_Plus_2	225769_at	Overexpressed	Empty_Vector	0.0151316	0.334172	219.81	43.69	1.2054	0.0444	5	0	1158.08	2	0	1234.33	1345.6	1289.96	78.68	3	0	1053.08	1089.71	1070.15	18.44	High	g1+,tr+
HEK293	HG-U133_Plus_2	227042_at	Overexpressed	Empty_Vector	0.0157622	0.334172	573.18	115.63	1.3321	0.0767	5	0	1955.29	2	0	2193.15	2405.26	2299.2	149.98	3	0	1628.55	1850.22	1726.02	113.23	High	g1+,tr+
HEK293	HG-U133_Plus_2	227158_at	Overexpressed	Empty_Vector	0.0157303	0.334172	-282.01	56.85	-1.229	0.0528	5	0	1400.91	2	0	1225.99	1237.42	1231.71	8.08	3	0	1433.35	1584.58	1513.72	76.06	High	g1+,tr+
HEK293	HG-U133_Plus_2	228041_at	Overexpressed	Empty_Vector	0.0155531	0.334172	-93.64	18.8	-1.1726	0.0384	5	0	598.72	2	0	531.58	553.5	542.54	15.5	3	0	611.08	655.32	636.18	22.72	High	g1+,tr+
HEK293	HG-U133_Plus_2	229980_s_at	Overexpressed	Empty_Vector	0.0156717	0.334172	1311.65	264.06	1.2891	0.0654	5	0	5062.08	2	0	5806.49	5891.65	5849.07	60.21	3	0	4139.17	4805.4	4537.42	351.7	High	g1+,tr+
HEK293	HG-U133_Plus_2	231907_at	Overexpressed	Empty_Vector	0.0149647	0.334172	-170.17	33.69	-1.1733	0.038	5	0	1083.85	2	0	943	1020.49	981.74	54.79	3	0	1125.27	1168.28	1151.92	23.27	High	g1+,tr+
HEK293	HG-U133_Plus_2	234300_s_at	Overexpressed	Empty_Vector	0.015021	0.334172	9.44	1.87	1.1074	0.0222	5	1	91.69	2	0	96.46	98.26	97.36	1.27	3	1	86.44	90.62	87.92	2.34	High	g1+,tr+
HEK293	HG-U133_Plus_2	236302_at	Overexpressed	Empty_Vector	0.0151289	0.334172	-357.51	71.05	-1.3203	0.0766	5	0	1330.62	2	0	1067.47	1164.74	1116.11	68.78	3	0	1404.16	1564.06	1473.62	81.99	High	g1+,tr+
HEK293	HG-U133_Plus_2	242317_at	Overexpressed	Empty_Vector	0.0152977	0.334172	-88.71	17.7	-1.275	0.0644	5	0	375.79	2	0	301.46	343.68	322.57	29.85	3	0	403.85	423.76	411.27	10.88	High	g1+,tr+
HEK293	HG-U133_Plus_2	65635_at	Overexpressed	Empty_Vector	0.0156117	0.334172	-168.61	33.9	-1.1629	0.036	5	0	1136.34	2	0	1027.77	1042.58	1035.18	10.48	3	0	1169.84	1254.66	1203.79	44.87	High	g1+,tr+
HEK293	HG-U133_Plus_2	202058_s_at	Overexpressed	Empty_Vector	0.0158633	0.335039	514.42	104.02	1.6142	0.1592	5	0	1043.33	2	0	1328.88	1375.1	1351.99	32.68	3	0	680.95	939.27	837.56	137.64	High	g1+,tr+
HEK293	HG-U133_Plus_2	211110_s_at	Overexpressed	Empty_Vector	0.0159088	0.335314	-140.37	28.41	-1.6167	0.1751	5	2	311.82	2	1	212.23	242.97	227.6	21.74	3	1	328.87	395.93	367.96	34.88	High	g1+,tr+
HEK293	HG-U133_Plus_2	221884_at	Overexpressed	Empty_Vector	0.0159183	0.335314	182.2	36.89	1.2534	0.0569	5	0	791.99	2	0	875.02	927.59	901.3	37.17	3	0	672.46	753.68	719.11	41.93	High	g1+,tr+
HEK293	HG-U133_Plus_2	204494_s_at	Overexpressed	Empty_Vector	0.0160198	0.336136	-345.46	70.11	-1.3515	0.0873	5	0	1189.96	2	0	953.2	1012.18	982.69	41.7	3	0	1226.11	1392.15	1328.14	89.32	High	g1+,tr+
HEK293	HG-U133_Plus_2	218836_at	Overexpressed	Empty_Vector	0.0160205	0.336136	-483.52	98.13	-1.2778	0.0662	5	0	2030.44	2	0	1678.47	1802.19	1740.33	87.48	3	0	2097.4	2325.99	2223.85	116.21	High	g1+,tr+
HEK293	HG-U133_Plus_2	223120_at	Overexpressed	Empty_Vector	0.0160017	0.336136	889.49	180.44	1.3351	0.0779	5	0	3010.19	2	0	3484.96	3602.79	3543.88	83.32	3	0	2390.96	2841.66	2654.39	234.8	High	g1+,tr+
HEK293	HG-U133_Plus_2	219940_s_at	Overexpressed	Empty_Vector	0.0160937	0.336136	440.19	89.48	1.2581	0.0583	5	0	1881.76	2	0	2060.54	2231.2	2145.87	120.68	3	0	1632.1	1797.89	1705.68	84.45	High	g1+,tr+
HEK293	HG-U133_Plus_2	226169_at	Overexpressed	Empty_Vector	0.0161047	0.336136	-103.23	20.99	-1.2107	0.0485	5	0	551.87	2	0	476.23	503.63	489.93	19.38	3	0	574.24	620.98	593.16	24.6	High	g1+,tr+
HEK293	HG-U133_Plus_2	227558_at	Overexpressed	Empty_Vector	0.0160843	0.336136	475.88	96.72	1.1997	0.044	5	0	2573.39	2	0	2858.62	2859.22	2858.92	0.42	3	0	2237.81	2487.59	2383.04	129.76	High	g1+,tr+
HEK293	HG-U133_Plus_2	241379_at	Overexpressed	Empty_Vector	0.016047	0.336136	-17.06	3.46	-1.6001	0.1696	5	0	38.67	2	0	27.84	29.02	28.43	0.84	3	0	40.25	48.89	45.5	4.61	High	g1+,tr+
HEK293	HG-U133_Plus_2	204069_at	Overexpressed	Empty_Vector	0.0161693	0.336603	-115.25	23.47	-1.2416	0.0566	5	0	546.22	2	0	476.31	477.82	477.07	1.07	3	0	556.08	612.85	592.31	31.48	High	g1+,tr+
HEK293	HG-U133_Plus_2	206015_s_at	Overexpressed	Empty_Vector	0.0161513	0.336603	281.97	57.39	1.2471	0.0556	5	0	1254.04	2	0	1409.32	1437.11	1423.22	19.65	3	0	1063.78	1215.13	1141.25	75.74	High	g1+,tr+
HEK293	HG-U133_Plus_2	225985_at	Overexpressed	Empty_Vector	0.016252	0.337868	-63.9	13.04	-1.2185	0.0506	5	0	330.82	2	0	288.07	296.9	292.49	6.24	3	0	339.49	373.34	356.38	16.92	High	g1+,tr+
HEK293	HG-U133_Plus_2	228422_at	Overexpressed	Empty_Vector	0.0162723	0.337868	-158.52	32.36	-1.574	0.1609	5	0	371.28	2	0	247.85	304.49	276.17	40.05	3	0	402.43	468.19	434.69	32.9	High	g1+,tr+
HEK293	HG-U133_Plus_2	225046_at	Overexpressed	Empty_Vector	0.0163079	0.338167	-315.06	64.36	-1.1004	0.0218	5	0	3326.16	2	0	3083.11	3191.14	3137.13	76.39	3	0	3410.31	3529.89	3452.19	67.36	High	g1+,tr+
HEK293	HG-U133_Plus_2	219303_at	Overexpressed	Empty_Vector	0.0163295	0.338174	244.44	49.95	1.283	0.0649	5	0	961.4	2	0	1080.37	1135.75	1108.06	39.16	3	0	796.86	916.54	863.63	61.03	High	g1+,tr+
HEK293	HG-U133_Plus_2	202800_at	Overexpressed	Empty_Vector	0.0163982	0.338281	-337.9	69.16	-1.2914	0.0706	5	0	1362.45	2	0	1126.26	1193.16	1159.71	47.31	3	0	1398.64	1559.1	1497.61	86.55	High	g1+,tr+
HEK293	HG-U133_Plus_2	221645_s_at	Overexpressed	Empty_Vector	0.0163968	0.338281	278.88	57.08	2.1612	0.3734	5	0	351.72	2	0	496.67	541.42	519.05	31.64	3	0	155.63	284.13	240.17	73.24	High	g1+,tr+
HEK293	HG-U133_Plus_2	228201_at	Overexpressed	Empty_Vector	0.0163704	0.338281	288.99	59.11	1.5409	0.1378	5	0	649.83	2	0	769.57	876.9	823.23	75.89	3	0	468.13	578.82	534.24	58.4	High	g1+,tr+
HEK293	HG-U133_Plus_2	201556_s_at	Overexpressed	Empty_Vector	0.0165097	0.338309	-41.01	8.41	-1.1994	0.046	5	0	230.24	2	0	201.31	209.95	205.63	6.11	3	0	237.87	258.17	246.64	10.43	High	g1+,tr+
HEK293	HG-U133_Plus_2	202338_at	Overexpressed	Empty_Vector	0.0165902	0.338309	463.85	95.35	1.3732	0.0893	5	0	1428.33	2	0	1596.04	1817.25	1706.64	156.43	3	0	1197.8	1316.39	1242.8	64.26	High	g1+,tr+
HEK293	HG-U133_Plus_2	203294_s_at	Overexpressed	Empty_Vector	0.0164863	0.338309	326.98	67.06	1.9804	0.2961	5	0	464.31	2	0	575.24	745.76	660.5	120.58	3	0	300.65	353.76	333.52	28.72	High	g1+,tr+
HEK293	HG-U133_Plus_2	203319_s_at	Overexpressed	Empty_Vector	0.0164585	0.338309	239.08	49	1.4273	0.1042	5	0	655.17	2	0	797.47	799.76	798.61	1.62	3	0	507.54	633.42	559.54	65.73	High	g1+,tr+
HEK293	HG-U133_Plus_2	208885_at	Overexpressed	Empty_Vector	0.0165778	0.338309	684.95	140.76	1.3964	0.0957	5	0	2001.95	2	0	2341.6	2484.23	2412.92	100.85	3	0	1527.83	1851.14	1727.97	174.86	High	g1+,tr+
HEK293	HG-U133_Plus_2	229001_at	Overexpressed	Empty_Vector	0.0165791	0.338309	-103.1	21.19	-1.2808	0.0679	5	0	429.09	2	0	365.71	368.75	367.23	2.15	3	0	451.37	502.96	470.32	28.39	High	g1+,tr+
HEK293	HG-U133_Plus_2	229813_x_at	Overexpressed	Empty_Vector	0.0165843	0.338309	737.8	151.64	1.1248	0.027	5	0	6206.66	2	0	6533.65	6765.04	6649.35	163.62	3	0	5748.17	6082.6	5911.54	167.35	High	g1+,tr+
HEK293	HG-U133_Plus_2	231847_at	Overexpressed	Empty_Vector	0.0164703	0.338309	-137.37	28.16	-1.1704	0.0386	5	0	888.43	2	0	775.27	836.75	806.01	43.47	3	0	923.56	967	943.37	21.97	High	g1+,tr+
HEK293	HG-U133_Plus_2	235174_s_at	Overexpressed	Empty_Vector	0.0164924	0.338309	-257.97	52.91	-1.2833	0.0685	5	0	1065.41	2	0	895.68	925.58	910.63	21.15	3	0	1093.21	1229.82	1168.6	69.4	High	g1+,tr+
HEK293	HG-U133_Plus_2	202466_at	Overexpressed	Empty_Vector	0.0166116	0.338314	-421.2	86.62	-1.2242	0.0526	5	0	2131.05	2	0	1774.34	1982.32	1878.33	147.07	3	0	2240.3	2336.89	2299.53	51.88	High	g1+,tr+
HEK293	HG-U133_Plus_2	202857_at	Overexpressed	Empty_Vector	0.0167073	0.338466	-707.88	145.88	-1.1839	0.0422	5	0	4273.33	2	0	3707.13	3990.08	3848.61	200.08	3	0	4460.17	4711.11	4556.48	135.25	High	g1+,tr+
HEK293	HG-U133_Plus_2	204030_s_at	Overexpressed	Empty_Vector	0.0166926	0.338466	644.36	132.75	1.5143	0.1305	5	0	1510.55	2	0	1722.73	2071.59	1897.16	246.68	3	0	1227.27	1293.95	1252.8	35.98	High	g1+,tr+
HEK293	HG-U133_Plus_2	217846_at	Overexpressed	Empty_Vector	0.016673	0.338466	-1088.62	224.18	-1.1564	0.0353	5	0	7615.26	2	0	6698.82	7225.36	6962.09	372.33	3	0	7886.12	8161.86	8050.71	145.43	High	g1+,tr+
HEK293	HG-U133_Plus_2	217920_at	Overexpressed	Empty_Vector	0.0167459	0.338466	-40.51	8.36	-1.1456	0.0327	5	1	302.52	2	0	271.22	285.21	278.21	9.89	3	1	308.61	323.9	318.73	8.76	High	g1+,tr+
HEK293	HG-U133_Plus_2	221008_s_at	Overexpressed	Empty_Vector	0.0166768	0.338466	-68.53	14.11	-1.4504	0.1196	5	0	193.27	2	0	150.01	154.29	152.15	3.03	3	0	209.34	242.4	220.68	18.81	High	g1+,tr+
HEK293	HG-U133_Plus_2	227758_at	Overexpressed	Empty_Vector	0.0167463	0.338466	-137.52	28.37	-1.5341	0.1483	5	0	339.99	2	0	219.72	295.23	257.47	53.39	3	0	390.32	399.9	395	4.8	High	g1+,tr+
HEK293	HG-U133_Plus_2	223427_s_at	Overexpressed	Empty_Vector	0.0167693	0.338501	147.4	30.42	1.4104	0.1001	5	0	418.1	2	0	467.5	545.58	506.54	55.22	3	0	346.2	369.55	359.14	11.88	High	g1+,tr+
HEK293	HG-U133_Plus_2	226155_at	Overexpressed	Empty_Vector	0.0168483	0.339668	-201.24	41.6	-1.2417	0.0575	5	0	953.49	2	0	799.72	865.76	832.74	46.7	3	0	983.08	1068.47	1033.99	45	High	g1+,tr+
HEK293	HG-U133_Plus_2	234863_x_at	Overexpressed	Empty_Vector	0.0169095	0.340472	-2213.92	458.28	-2.058	0.3756	5	0	3420.98	2	0	2058.41	2126.85	2092.63	48.4	3	0	3711.26	4937.49	4306.55	613.89	High	g1+,tr+
HEK293	HG-U133_Plus_2	211949_s_at	Overexpressed	Empty_Vector	0.0169355	0.340565	-417.53	86.48	-1.3219	0.0802	5	0	1547.51	2	0	1278.16	1315.82	1296.99	26.63	3	0	1615.75	1839.99	1714.52	114.48	High	g1+,tr+
HEK293	HG-U133_Plus_2	205498_at	Overexpressed	Empty_Vector	0.0169749	0.340928	-393.04	81.47	-10.5838	16.3353	5	2	276.83	2	2	35.02	47	41.01	8.47	3	0	323.48	541.71	434.05	109.14	High	g1+,tr+
HEK293	HG-U133_Plus_2	1553823_a_at	Overexpressed	Empty_Vector	0.017019	0.340956	-31.72	6.58	-1.7794	0.2453	5	0	59.74	2	0	34.19	47.22	40.7	9.22	3	0	66.98	78.8	72.43	5.96	High	g1+,tr+
HEK293	HG-U133_Plus_2	203348_s_at	Overexpressed	Empty_Vector	0.017005	0.340956	191.5	39.72	2.8391	0.746	5	2	180.72	2	0	293.53	297.72	295.62	2.96	3	2	59.21	162.95	104.13	53.25	High	g1+,tr+
HEK293	HG-U133_Plus_2	219115_s_at	Overexpressed	Empty_Vector	0.0170481	0.341111	-49.78	10.34	-1.6603	0.1965	5	1	105.26	2	1	62.06	88.72	75.39	18.85	3	0	122.34	129.52	125.17	3.83	High	g1+,tr+
HEK293	HG-U133_Plus_2	203105_s_at	Overexpressed	Empty_Vector	0.0171558	0.341233	-209.91	43.68	-1.105	0.0233	5	0	2125.01	2	0	1986.96	2011.16	1999.06	17.11	3	0	2160.26	2272.17	2208.97	57.34	High	g1+,tr+
HEK293	HG-U133_Plus_2	203638_s_at	Overexpressed	Empty_Vector	0.0171816	0.341233	233.3	48.58	1.3637	0.0878	5	0	734.88	2	0	863.34	886.39	874.86	16.3	3	0	599.28	715.37	641.56	64.15	High	g1+,tr+
HEK293	HG-U133_Plus_2	204112_s_at	Overexpressed	Empty_Vector	0.0171948	0.341233	170	35.41	2.3937	0.4936	5	1	189.97	2	0	267.96	315.97	291.97	33.95	3	1	75.16	151.43	121.97	40.99	High	g1+,tr+
HEK293	HG-U133_Plus_2	208116_s_at	Overexpressed	Empty_Vector	0.0171331	0.341233	-227.64	47.35	-1.2869	0.0704	5	0	930.06	2	0	772.81	814.14	793.48	29.22	3	0	980.75	1090.15	1021.11	60.07	High	g1+,tr+
HEK293	HG-U133_Plus_2	214022_s_at	Overexpressed	Empty_Vector	0.0172251	0.341233	-210.58	43.89	-1.1959	0.0458	5	0	1201.04	2	0	1043.39	1106	1074.69	44.27	3	0	1246.04	1341.4	1285.28	49.87	High	g1+,tr+
HEK293	HG-U133_Plus_2	225599_s_at	Overexpressed	Empty_Vector	0.0170965	0.341233	-117.37	24.39	-1.6334	0.1862	5	0	255.74	2	0	177.44	193.19	185.32	11.14	3	0	272.05	335.47	302.69	31.77	High	g1+,tr+
HEK293	HG-U133_Plus_2	227435_at	Overexpressed	Empty_Vector	0.0171259	0.341233	259.08	53.88	1.6424	0.1731	5	0	506.96	2	0	644.92	679.9	662.41	24.74	3	0	335.91	475.91	403.33	70.14	High	g1+,tr+
HEK293	HG-U133_Plus_2	38703_at	Overexpressed	Empty_Vector	0.0172173	0.341233	251.87	52.48	1.2548	0.0589	5	0	1089.29	2	0	1228.76	1252.07	1240.41	16.48	3	0	939.27	1067.97	988.54	69.44	High	g1+,tr+
HEK293	HG-U133_Plus_2	201689_s_at	Overexpressed	Empty_Vector	0.0172807	0.341487	512.63	106.96	1.1652	0.0369	5	0	3307.24	2	0	3540.73	3688.9	3614.81	104.77	3	0	2960.45	3179.26	3102.19	122.9	High	g1+,tr+
HEK293	HG-U133_Plus_2	218035_s_at	Overexpressed	Empty_Vector	0.0172718	0.341487	253.47	52.88	1.4581	0.1151	5	0	654.73	2	0	778.46	835.16	806.81	40.09	3	0	484.51	613.76	553.34	65.03	High	g1+,tr+
HEK293	HG-U133_Plus_2	200916_at	Overexpressed	Empty_Vector	0.01733	0.342037	1926.69	402.44	1.3501	0.0843	5	0	6273.59	2	0	7364.94	7494.26	7429.6	91.44	3	0	4996.64	6064.44	5502.91	536.04	High	g1+,tr+
HEK293	HG-U133_Plus_2	210540_s_at	Overexpressed	Empty_Vector	0.0173887	0.342772	147.59	30.87	1.3141	0.0746	5	0	528.87	2	0	600.25	634.6	617.43	24.29	3	0	439.72	512.09	469.84	37.68	High	g1+,tr+
HEK293	HG-U133_Plus_2	225575_at	Overexpressed	Empty_Vector	0.0174548	0.34365	-218.41	45.74	-1.2235	0.0533	5	0	1108.14	2	0	958.83	995.37	977.1	25.84	3	0	1133.21	1249.49	1195.51	58.59	High	g1+,tr+
HEK293	HG-U133_Plus_2	216804_s_at	Overexpressed	Empty_Vector	0.0174937	0.343992	350	73.36	1.4792	0.122	5	0	870.45	2	0	990.92	1169.98	1080.45	126.61	3	0	699.67	776.84	730.45	40.88	High	g1+,tr+
HEK293	HG-U133_Plus_2	226554_at	Overexpressed	Empty_Vector	0.017524	0.344164	233.53	48.98	1.2115	0.0483	5	0	1197.73	2	0	1324.38	1351.31	1337.84	19.04	3	0	1051.95	1176.11	1104.31	64.32	High	g1+,tr+
HEK293	HG-U133_Plus_2	225617_at	Overexpressed	Empty_Vector	0.0176067	0.345364	93.32	19.61	1.1339	0.0297	5	0	734.51	2	0	778.82	802.2	790.51	16.53	3	0	674.91	721.86	697.18	23.56	High	g1+,tr+
HEK293	HG-U133_Plus_2	218045_x_at	Overexpressed	Empty_Vector	0.0176356	0.345507	-152.65	32.09	-1.2996	0.0749	5	0	601.05	2	0	474.2	544.73	509.46	49.87	3	0	638.87	688.05	662.11	24.7	High	g1+,tr+
HEK293	HG-U133_Plus_2	207163_s_at	Overexpressed	Empty_Vector	0.0176804	0.345536	278.78	58.66	1.2431	0.0565	5	0	1258.2	2	0	1400.64	1450.28	1425.46	35.1	3	0	1069.58	1218.69	1146.69	74.68	High	g1+,tr+
HEK293	HG-U133_Plus_2	235955_at	Overexpressed	Empty_Vector	0.0176694	0.345536	-77.32	16.27	-1.4334	0.1165	5	0	224.78	2	0	178.09	178.68	178.39	0.42	3	0	234.03	277.66	255.7	21.82	High	g1+,tr+
HEK293	HG-U133_Plus_2	201211_s_at	Overexpressed	Empty_Vector	0.0177608	0.345639	508.79	107.24	1.1885	0.0429	5	0	2903	2	0	3182.5	3234.05	3208.27	36.46	3	0	2551.26	2833.24	2699.48	141.55	High	g1+,tr+
HEK293	HG-U133_Plus_2	205480_s_at	Overexpressed	Empty_Vector	0.0177722	0.345639	744.04	156.86	1.2397	0.0557	5	0	3401.93	2	0	3645.79	4050.92	3848.36	286.47	3	0	3048.49	3162.52	3104.32	57.05	High	g1+,tr+
HEK293	HG-U133_Plus_2	213142_x_at	Overexpressed	Empty_Vector	0.0177441	0.345639	94.95	20.01	1.5545	0.1462	5	1	209.23	2	0	259.98	272.42	266.2	8.8	3	1	148.18	199.6	171.25	26.11	High	g1+,tr+
HEK293	HG-U133_Plus_2	217828_at	Overexpressed	Empty_Vector	0.0177596	0.345639	411.31	86.69	1.2253	0.052	5	0	1990.27	2	0	2156.29	2317.81	2237.05	114.21	3	0	1729.75	1883.46	1825.74	83.7	High	g1+,tr+
HEK293	HG-U133_Plus_2	202070_s_at	Overexpressed	Empty_Vector	0.0178235	0.346214	-639.03	134.86	-1.2674	0.0659	5	0	2773.25	2	0	2221.17	2558.49	2389.83	238.52	3	0	2975.25	3101.89	3028.86	65.51	High	g1+,tr+
HEK293	HG-U133_Plus_2	201146_at	Overexpressed	Empty_Vector	0.0178742	0.346656	615.08	129.94	1.2547	0.0597	5	0	2660.76	2	0	2938.07	3121.55	3029.81	129.74	3	0	2251.36	2540.7	2414.73	148.25	High	g1+,tr+
HEK293	HG-U133_Plus_2	205710_at	Overexpressed	Empty_Vector	0.0179127	0.346656	107.73	22.78	1.2879	0.0684	5	0	417.31	2	0	474.1	489.8	481.95	11.1	3	0	347.5	405.93	374.22	29.53	High	g1+,tr+
HEK293	HG-U133_Plus_2	222609_s_at	Overexpressed	Empty_Vector	0.0179331	0.346656	-487.3	103.07	-1.2545	0.0624	5	0	2207.12	2	0	1871.76	1957.73	1914.74	60.79	3	0	2298.61	2549.95	2402.04	131.44	High	g1+,tr+
HEK293	HG-U133_Plus_2	224575_at	Overexpressed	Empty_Vector	0.0178916	0.346656	-1475.49	311.83	-1.3262	0.0832	5	0	5408.2	2	0	4488.13	4557.67	4522.9	49.17	3	0	5517.2	6251.62	5998.39	416.92	High	g1+,tr+
HEK293	HG-U133_Plus_2	1554149_at	Overexpressed	Empty_Vector	0.0181027	0.347508	324.55	68.89	1.1391	0.0312	5	0	2462.36	2	0	2647.38	2666.8	2657.09	13.73	3	0	2226.41	2385.95	2332.54	91.91	High	g1+,tr+
HEK293	HG-U133_Plus_2	200595_s_at	Overexpressed	Empty_Vector	0.0181295	0.347508	-1747.31	371.08	-1.1538	0.0358	5	0	12406.1	2	0	11096.1	11619.4	11357.8	370.01	3	0	12673.9	13520.6	13105.1	423.56	High	g1+,tr+
HEK293	HG-U133_Plus_2	203321_s_at	Overexpressed	Empty_Vector	0.0180184	0.347508	586.8	124.34	1.4581	0.1169	5	0	1515.53	2	0	1704.02	2031.2	1867.61	231.35	3	0	1251.91	1316.23	1280.81	32.65	High	g1+,tr+
HEK293	HG-U133_Plus_2	208792_s_at	Overexpressed	Empty_Vector	0.0180495	0.347508	186.74	39.59	1.1289	0.0288	5	0	1523.07	2	0	1616.16	1654.06	1635.11	26.8	3	0	1403.85	1501.87	1448.37	49.62	High	g1+,tr+
HEK293	HG-U133_Plus_2	212922_s_at	Overexpressed	Empty_Vector	0.0180817	0.347508	440.14	93.38	1.1859	0.0425	5	0	2543.62	2	0	2775.93	2839.49	2807.71	44.95	3	0	2227.71	2441.54	2367.57	121.19	High	g1+,tr+
HEK293	HG-U133_Plus_2	218850_s_at	Overexpressed	Empty_Vector	0.0181152	0.347508	-217.05	46.08	-1.5092	0.1437	5	0	556.51	2	0	413.08	439.48	426.28	18.67	3	0	602.81	712.75	643.33	60.4	High	g1+,tr+
HEK293	HG-U133_Plus_2	219106_s_at	Overexpressed	Empty_Vector	0.0180459	0.347508	192.79	40.87	1.6788	0.1891	5	0	361.14	2	0	473.42	480.21	476.81	4.8	3	0	245.52	346.68	284.02	54.73	High	g1+,tr+
HEK293	HG-U133_Plus_2	200059_s_at	Overexpressed	Empty_Vector	0.0182809	0.347546	-2568.57	547.17	-1.1792	0.0424	5	0	15878.5	2	0	14193	14481.6	14337.3	204.11	3	0	16137.7	17564.8	16905.9	719.77	High	g1+,tr+
HEK293	HG-U133_Plus_2	200068_s_at	Overexpressed	Empty_Vector	0.0181735	0.347546	-1843.95	391.95	-1.1804	0.0426	5	0	11327.3	2	0	9977.37	10464.5	10221	344.47	3	0	11563.6	12485.1	12064.9	466.05	High	g1+,tr+
HEK293	HG-U133_Plus_2	209335_at	Overexpressed	Empty_Vector	0.0182827	0.347546	-33.91	7.22	-2.1107	0.4148	5	2	50.88	2	0	26.68	34.38	30.53	5.44	3	2	54.55	71.77	64.44	8.9	High	g1+,tr+
HEK293	HG-U133_Plus_2	211963_s_at	Overexpressed	Empty_Vector	0.0182528	0.347546	1203.09	256.14	1.2792	0.0666	5	0	4789.85	2	0	5225.73	5797.69	5511.71	404.44	3	0	4121.96	4502.84	4308.61	190.56	High	g1+,tr+
HEK293	HG-U133_Plus_2	212294_at	Overexpressed	Empty_Vector	0.0181999	0.347546	440.93	93.77	1.1699	0.0387	5	0	2771.7	2	0	2912.77	3159.75	3036.26	174.64	3	0	2570.51	2618.57	2595.33	24.07	High	g1+,tr+
HEK293	HG-U133_Plus_2	217094_s_at	Overexpressed	Empty_Vector	0.0182004	0.347546	136.02	28.93	1.4181	0.1054	5	0	379.77	2	0	440.79	481.98	461.38	29.13	3	0	293.87	359.5	325.36	32.9	High	g1+,tr+
HEK293	HG-U133_Plus_2	221766_s_at	Overexpressed	Empty_Vector	0.0182839	0.347546	-155.01	33.02	-1.2833	0.0711	5	0	640.16	2	0	534.28	560.03	547.15	18.21	3	0	658.16	742.74	702.16	42.39	High	g1+,tr+
HEK293	HG-U133_Plus_2	210010_s_at	Overexpressed	Empty_Vector	0.0183227	0.347786	-1067.9	227.68	-1.2093	0.0504	5	0	5742.08	2	0	4869.08	5333.61	5101.34	328.47	3	0	5957.76	6351.28	6169.25	198.4	High	g1+,tr+
HEK293	HG-U133_Plus_2	217226_s_at	Overexpressed	Empty_Vector	0.0183743	0.347786	-355.12	75.79	-1.7658	0.2463	5	0	676.82	2	0	400.94	526.55	463.75	88.82	3	0	730.87	887.12	818.87	79.97	High	g1+,tr+
HEK293	HG-U133_Plus_2	218859_s_at	Overexpressed	Empty_Vector	0.0183878	0.347786	369.7	78.92	1.5153	0.1355	5	0	865.38	2	0	1074.48	1099.92	1087.2	17.98	3	0	603.88	811.29	717.5	105.12	High	g1+,tr+
HEK293	HG-U133_Plus_2	221492_s_at	Overexpressed	Empty_Vector	0.0183806	0.347786	1198.2	255.76	1.3887	0.0972	5	0	3562.1	2	0	4211.29	4350.75	4281.02	98.61	3	0	2701.56	3335.59	3082.82	335.98	High	g1+,tr+
HEK293	HG-U133_Plus_2	225969_at	Overexpressed	Empty_Vector	0.0184054	0.347786	476.98	101.86	1.3781	0.0941	5	0	1452.37	2	0	1603.11	1874	1738.55	191.55	3	0	1244.41	1280.67	1261.57	18.21	High	g1+,tr+
HEK293	HG-U133_Plus_2	201829_at	Overexpressed	Empty_Vector	0.0186767	0.350299	-444.09	95.35	-1.2399	0.0592	5	0	2117.3	2	0	1802.35	1899.33	1850.84	68.58	3	0	2158.33	2367.62	2294.93	118.38	High	g1+,tr+
HEK293	HG-U133_Plus_2	209020_at	Overexpressed	Empty_Vector	0.018692	0.350299	142.91	30.69	1.2008	0.0468	5	0	768.85	2	0	819.04	890.15	854.59	50.28	3	0	688.98	729.75	711.68	20.78	High	g1+,tr+
HEK293	HG-U133_Plus_2	209339_at	Overexpressed	Empty_Vector	0.018628	0.350299	218.69	46.91	1.3371	0.0829	5	0	736.23	2	0	860.38	874.51	867.44	9.99	3	0	583.69	708.42	648.75	62.54	High	g1+,tr+
HEK293	HG-U133_Plus_2	220477_s_at	Overexpressed	Empty_Vector	0.0186254	0.350299	745.17	159.84	1.2442	0.0578	5	0	3350	2	0	3640.15	3954.06	3797.1	221.97	3	0	2923.73	3211.03	3051.93	146.12	High	g1+,tr+
HEK293	HG-U133_Plus_2	222816_s_at	Overexpressed	Empty_Vector	0.0186002	0.350299	325.08	69.69	1.9016	0.2765	5	0	490.57	2	0	622.69	748.55	685.62	89	3	0	311.02	439.56	360.54	69.16	High	g1+,tr+
HEK293	HG-U133_Plus_2	223599_at	Overexpressed	Empty_Vector	0.0186211	0.350299	-290.22	62.25	-1.985	0.3512	5	0	468.79	2	0	266.37	322.94	294.65	40	3	0	498.52	652.15	584.88	78.58	High	g1+,tr+
HEK293	HG-U133_Plus_2	227274_at	Overexpressed	Empty_Vector	0.0186562	0.350299	273.22	58.64	1.2748	0.0659	5	0	1103.67	2	0	1224.24	1310.97	1267.6	61.32	3	0	922.85	1051.88	994.38	65.65	High	g1+,tr+
HEK293	HG-U133_Plus_2	200626_s_at	Overexpressed	Empty_Vector	0.0187429	0.350336	1190.63	255.98	1.077	0.0171	5	0	15946	2	0	16365.3	16955.4	16660.4	417.24	3	0	15305.7	15655.3	15469.7	175.79	High	g1+,tr+
HEK293	HG-U133_Plus_2	203690_at	Overexpressed	Empty_Vector	0.0187577	0.350336	374.06	80.44	1.4252	0.1087	5	0	1029.31	2	0	1160.34	1347.16	1253.75	132.1	3	0	818.82	922.13	879.69	54.06	High	g1+,tr+
HEK293	HG-U133_Plus_2	204128_s_at	Overexpressed	Empty_Vector	0.0187817	0.350336	911.62	196.15	1.4541	0.1175	5	0	2372.16	2	0	2692.54	3145.72	2919.13	320.44	3	0	1920.92	2161.64	2007.51	133.83	High	g1+,tr+
HEK293	HG-U133_Plus_2	228941_at	Overexpressed	Empty_Vector	0.0187671	0.350336	71.89	15.46	1.1575	0.0361	5	0	485.24	2	0	512.58	544.18	528.38	22.34	3	0	445.06	471.31	456.49	13.45	High	g1+,tr+
HEK293	HG-U133_Plus_2	201059_at	Overexpressed	Empty_Vector	0.0188229	0.350695	285.83	61.55	1.1552	0.0356	5	0	1955.95	2	0	2078.37	2176.53	2127.45	69.41	3	0	1780.84	1912.51	1841.62	66.41	High	g1+,tr+
HEK293	HG-U133_Plus_2	222496_s_at	Overexpressed	Empty_Vector	0.0188958	0.351643	100.02	21.57	1.2468	0.0588	5	0	445.25	2	0	484.1	526.43	505.26	29.93	3	0	390.41	427.64	405.24	19.73	High	g1+,tr+
HEK293	HG-U133_Plus_2	201866_s_at	Overexpressed	Empty_Vector	0.0190044	0.352022	160.47	34.68	1.1718	0.0398	5	0	998.43	2	0	1049.89	1139.53	1094.71	63.39	3	0	925.69	948.55	934.24	12.47	High	g1+,tr+
HEK293	HG-U133_Plus_2	211760_s_at	Overexpressed	Empty_Vector	0.0190037	0.352022	50.39	10.89	1.1633	0.0377	5	0	328.69	2	0	349.4	368.45	358.93	13.47	3	0	301.93	321.33	308.54	11.08	High	g1+,tr+
HEK293	HG-U133_Plus_2	229812_at	Overexpressed	Empty_Vector	0.0189503	0.352022	79.4	17.14	1.2344	0.0557	5	0	370.42	2	0	400.97	435.14	418.05	24.16	3	0	328.13	356.32	338.66	15.39	High	g1+,tr+
HEK293	HG-U133_Plus_2	36920_at	Overexpressed	Empty_Vector	0.0189733	0.352022	-52.78	11.4	-1.3352	0.0878	5	0	189.15	2	0	146.61	168.34	157.48	15.37	3	0	198.77	220.1	210.26	10.76	High	g1+,tr+
HEK293	HG-U133_Plus_2	225029_at	Overexpressed	Empty_Vector	0.0190925	0.353245	-1066.21	230.8	-1.6692	0.2085	5	0	2232.9	2	0	1580.05	1606.3	1593.17	18.56	3	0	2304.36	2871.31	2659.38	309.38	High	g1+,tr+
HEK293	HG-U133_Plus_2	202120_x_at	Overexpressed	Empty_Vector	0.0192335	0.353872	758.65	164.67	1.2989	0.0733	5	0	2841.2	2	0	3104.28	3488.5	3296.39	271.68	3	0	2466.61	2663.37	2537.74	109.11	High	g1+,tr+
HEK293	HG-U133_Plus_2	206272_at	Overexpressed	Empty_Vector	0.0192372	0.353872	-190.16	41.28	-1.1467	0.0347	5	0	1410.72	2	0	1283.6	1309.66	1296.63	18.43	3	0	1434.51	1542.04	1486.79	53.83	High	g1+,tr+
HEK293	HG-U133_Plus_2	222744_s_at	Overexpressed	Empty_Vector	0.0191789	0.353872	41.96	9.1	1.1306	0.0299	5	0	337.93	2	0	357.42	368.78	363.1	8.04	3	0	308.67	327.49	321.14	10.8	High	g1+,tr+
HEK293	HG-U133_Plus_2	223245_at	Overexpressed	Empty_Vector	0.0192142	0.353872	235.85	51.17	1.1417	0.0326	5	0	1758.25	2	0	1857.08	1942.44	1899.76	60.36	3	0	1617.4	1722.8	1663.91	53.78	High	g1+,tr+
HEK293	HG-U133_Plus_2	225745_at	Overexpressed	Empty_Vector	0.0191998	0.353872	285.19	61.86	1.2238	0.0532	5	0	1388.55	2	0	1502.15	1617.19	1559.67	81.34	3	0	1206.63	1319.7	1274.48	59.84	High	g1+,tr+
HEK293	HG-U133_Plus_2	203415_at	Overexpressed	Empty_Vector	0.0192782	0.354218	-715.08	155.35	-1.2484	0.0624	5	0	3307.83	2	0	2737.17	3020.39	2878.78	200.27	3	0	3490.21	3769.5	3593.86	152.93	High	g1+,tr+
HEK293	HG-U133_Plus_2	209392_at	Overexpressed	Empty_Vector	0.0194317	0.355402	728.88	158.81	1.7792	0.2319	5	0	1227.02	2	0	1618.83	1709.86	1664.35	64.37	3	0	769.25	1168.93	935.47	208.15	High	g1+,tr+
HEK293	HG-U133_Plus_2	209592_s_at	Overexpressed	Empty_Vector	0.0193897	0.355402	-282.18	61.43	-1.1632	0.0391	5	0	1898.49	2	0	1719.92	1738.45	1729.19	13.1	3	0	1917.38	2067.47	2011.36	81.9	High	g1+,tr+
HEK293	HG-U133_Plus_2	211558_s_at	Overexpressed	Empty_Vector	0.0194034	0.355402	-297.3	64.74	-1.294	0.0759	5	0	1189.48	2	0	953.29	1068.92	1011.1	81.76	3	0	1238	1365.64	1308.4	64.83	High	g1+,tr+
HEK293	HG-U133_Plus_2	222212_s_at	Overexpressed	Empty_Vector	0.019417	0.355402	-1045.47	227.73	-1.2259	0.0561	5	0	5255.55	2	0	4331.87	4924.66	4628.27	419.16	3	0	5590.18	5731.78	5673.73	74.16	High	g1+,tr+
HEK293	HG-U133_Plus_2	200713_s_at	Overexpressed	Empty_Vector	0.0194787	0.355447	1666.32	363.4	1.2963	0.0729	5	0	6290.86	2	0	7119.91	7461.39	7290.65	241.46	3	0	5097.29	5902.59	5624.33	456.67	High	g1+,tr+
HEK293	HG-U133_Plus_2	201911_s_at	Overexpressed	Empty_Vector	0.0195126	0.355447	254.4	55.52	1.3261	0.0812	5	0	881.96	2	0	994.22	1074.98	1034.6	57.1	3	0	728.94	849.95	780.2	62.59	High	g1+,tr+
HEK293	HG-U133_Plus_2	204026_s_at	Overexpressed	Empty_Vector	0.0195615	0.355447	-1578.96	344.89	-1.1916	0.0468	5	0	9186.85	2	0	7812.17	8666.77	8239.47	604.29	3	0	9628.98	9980.99	9818.44	177.54	High	g1+,tr+
HEK293	HG-U133_Plus_2	215084_s_at	Overexpressed	Empty_Vector	0.0195677	0.355447	115.61	25.26	1.1444	0.0334	5	0	846.94	2	0	883.61	949	916.31	46.24	3	0	790.57	807.3	800.7	8.9	High	g1+,tr+
HEK293	HG-U133_Plus_2	226350_at	Overexpressed	Empty_Vector	0.0195233	0.355447	1410.07	307.77	1.3824	0.0975	5	0	4251.33	2	0	5025.78	5168.97	5097.37	101.25	3	0	3222.62	3978.26	3687.3	406.67	High	g1+,tr+
HEK293	HG-U133_Plus_2	235061_at	Overexpressed	Empty_Vector	0.0195477	0.355447	-270.27	59.02	-1.4338	0.1211	5	0	785.24	2	0	588	658.15	623.07	49.61	3	0	825.96	967.46	893.35	70.99	High	g1+,tr+
HEK293	HG-U133_Plus_2	200922_at	Overexpressed	Empty_Vector	0.0196362	0.355469	323.83	70.83	1.1428	0.0331	5	0	2397.72	2	0	2507.87	2676.16	2592.02	119	3	0	2222.96	2311.22	2268.19	44.17	High	g1+,tr+
HEK293	HG-U133_Plus_2	201831_s_at	Overexpressed	Empty_Vector	0.0196339	0.355469	-176.03	38.5	-1.2182	0.0542	5	0	912.53	2	0	789.87	823.94	806.91	24.09	3	0	927.47	1019.05	982.94	48.77	High	g1+,tr+
HEK293	HG-U133_Plus_2	208647_at	Overexpressed	Empty_Vector	0.019658	0.355469	1033.48	226.15	1.1487	0.0346	5	0	7363.17	2	0	7737.39	8229.13	7983.26	347.71	3	0	6807.17	7148.97	6949.77	177.79	High	g1+,tr+
HEK293	HG-U133_Plus_2	232201_at	Overexpressed	Empty_Vector	0.0196171	0.355469	-239.72	52.42	-1.4634	0.1315	5	0	661.18	2	0	514.1	520.6	517.35	4.6	3	0	682.85	822.53	757.07	70.25	High	g1+,tr+
HEK293	HG-U133_Plus_2	212382_at	Overexpressed	Empty_Vector	0.0196896	0.355637	-226.84	49.67	-1.4048	0.1116	5	0	696.48	2	0	541.32	579.42	560.37	26.94	3	0	745.51	860.73	787.21	63.86	High	g1+,tr+
HEK293	HG-U133_Plus_2	202080_s_at	Overexpressed	Empty_Vector	0.0197647	0.355973	-101.31	22.21	-1.121	0.0285	5	0	898.36	2	0	824.22	850.94	837.58	18.89	3	0	912.41	965.68	938.88	26.64	High	g1+,tr+
HEK293	HG-U133_Plus_2	204784_s_at	Overexpressed	Empty_Vector	0.0198196	0.355973	247.95	54.42	1.2062	0.0492	5	0	1301.75	2	0	1399.57	1501.48	1450.52	72.05	3	0	1145.4	1248	1202.57	52.3	High	g1+,tr+
HEK293	HG-U133_Plus_2	206374_at	Overexpressed	Empty_Vector	0.0197518	0.355973	-100.28	21.98	-1.233	0.0585	5	0	490.58	2	0	406.12	454.71	430.41	34.36	3	0	516.58	549.15	530.69	16.72	High	g1+,tr+
HEK293	HG-U133_Plus_2	220162_s_at	Overexpressed	Empty_Vector	0.0197782	0.355973	64.06	14.05	1.9788	0.3159	5	3	91.08	2	0	113.67	145.37	129.52	22.41	3	3	54.44	74.6	65.45	10.21	High	g1+,tr+
HEK293	HG-U133_Plus_2	223238_s_at	Overexpressed	Empty_Vector	0.0198005	0.355973	-218.19	47.87	-1.175	0.0426	5	0	1377.37	2	0	1187.82	1305.09	1246.45	82.93	3	0	1434.8	1483.94	1464.64	26.21	High	g1+,tr+
HEK293	HG-U133_Plus_2	213023_at	Overexpressed	Empty_Vector	0.0198448	0.356025	-69.53	15.27	-1.3785	0.1031	5	0	225.43	2	0	175.9	191.51	183.71	11.04	3	0	231.85	267.87	253.24	18.94	High	g1+,tr+
HEK293	HG-U133_Plus_2	227405_s_at	Overexpressed	Empty_Vector	0.0199506	0.357522	-248.84	54.75	-1.2938	0.0766	5	0	996.39	2	0	827.97	866.2	847.09	27.03	3	0	1037.24	1174.74	1095.92	70.93	High	g1+,tr+
HEK293	HG-U133_Plus_2	202633_at	Overexpressed	Empty_Vector	0.0199829	0.357699	1042.42	229.5	1.4916	0.1321	5	0	2537.25	2	0	3006.91	3318.49	3162.7	220.32	3	0	1835.74	2361.6	2120.28	265.58	High	g1+,tr+
HEK293	HG-U133_Plus_2	200947_s_at	Overexpressed	Empty_Vector	0.0200734	0.358916	-624.96	137.82	-1.3246	0.0863	5	0	2300.32	2	0	1892.04	1958.65	1925.34	47.1	3	0	2344.82	2690.67	2550.3	181.88	High	g1+,tr+
HEK293	HG-U133_Plus_2	222850_s_at	Overexpressed	Empty_Vector	0.0201201	0.359348	-102.11	22.54	-1.2306	0.0582	5	0	504	2	0	441.62	443.84	442.73	1.57	3	0	510.35	566.66	544.84	30.22	High	g1+,tr+
HEK293	HG-U133_Plus_2	209177_at	Overexpressed	Empty_Vector	0.0201606	0.35967	-892.26	197.09	-1.3241	0.0863	5	0	3288.31	2	0	2725.2	2780.7	2752.95	39.24	3	0	3469.44	3947.52	3645.21	262.96	High	g1+,tr+
HEK293	HG-U133_Plus_2	212279_at	Overexpressed	Empty_Vector	0.0202118	0.359966	-1190.15	263.13	-1.3049	0.0804	5	0	4617.96	2	0	3623.61	4184.13	3903.87	396.34	3	0	4927.38	5336.28	5094.02	214.68	High	g1+,tr+
HEK293	HG-U133_Plus_2	226299_at	Overexpressed	Empty_Vector	0.0202449	0.359966	-223.35	49.41	-1.2999	0.0789	5	0	878.78	2	0	703.92	785.61	744.77	57.76	3	0	920.95	1024.22	968.11	52.21	High	g1+,tr+
HEK293	HG-U133_Plus_2	227100_at	Overexpressed	Empty_Vector	0.0202371	0.359966	-125.63	27.79	-1.2234	0.0563	5	0	637.79	2	0	546.4	578.43	562.42	22.65	3	0	658.22	724.55	688.04	33.67	High	g1+,tr+
HEK293	HG-U133_Plus_2	202717_s_at	Overexpressed	Empty_Vector	0.0202776	0.360147	552.13	122.22	1.3659	0.094	5	0	1730	2	0	1911.75	2210.81	2061.28	211.47	3	0	1435.85	1568.15	1509.15	67.3	High	g1+,tr+
HEK293	HG-U133_Plus_2	202529_at	Overexpressed	Empty_Vector	0.0203108	0.360335	-570.64	126.39	-1.2135	0.0536	5	0	3015.34	2	0	2535.08	2810.82	2672.95	194.98	3	0	3143.76	3341.19	3243.6	98.73	High	g1+,tr+
HEK293	HG-U133_Plus_2	202458_at	Overexpressed	Empty_Vector	0.0205355	0.361701	469.29	104.37	1.401	0.105	5	0	1357.95	2	0	1500.97	1778.09	1639.53	195.95	3	0	1147.61	1186.62	1170.23	20.24	High	g1+,tr+
HEK293	HG-U133_Plus_2	204285_s_at	Overexpressed	Empty_Vector	0.0205195	0.361701	4445.69	988.45	1.435	0.1154	5	0	11997.2	2	0	14288	15041.3	14664.6	532.63	3	0	9204.58	11645.4	10219	1271.54	High	g1+,tr+
HEK293	HG-U133_Plus_2	208758_at	Overexpressed	Empty_Vector	0.0204665	0.361701	699.3	155.33	1.102	0.0236	5	0	7135.79	2	0	7496.04	7614.7	7555.37	83.91	3	0	6704.59	7082.48	6856.07	199.78	High	g1+,tr+
HEK293	HG-U133_Plus_2	209497_s_at	Overexpressed	Empty_Vector	0.0204134	0.361701	-134.74	29.9	-1.5264	0.1566	5	0	336.8	2	0	236.37	275.53	255.95	27.69	3	0	350.64	415.51	390.69	35.01	High	g1+,tr+
HEK293	HG-U133_Plus_2	218501_at	Overexpressed	Empty_Vector	0.0205916	0.361701	-90.04	20.05	-1.1474	0.0358	5	0	665.01	2	0	586.24	635.74	610.99	35	3	0	689.16	709.23	701.03	10.53	High	g1+,tr+
HEK293	HG-U133_Plus_2	224896_s_at	Overexpressed	Empty_Vector	0.0204368	0.361701	-223.4	49.6	-1.1425	0.0344	5	0	1701.55	2	0	1502.22	1632.8	1567.51	92.33	3	0	1781.59	1805.58	1790.91	12.86	High	g1+,tr+
HEK293	HG-U133_Plus_2	227296_at	Overexpressed	Empty_Vector	0.0205887	0.361701	-213.88	47.61	-1.7703	0.259	5	0	405.99	2	0	274.63	280.68	277.66	4.28	3	0	440.21	562.98	491.54	63.81	High	g1+,tr+
HEK293	HG-U133_Plus_2	230469_at	Overexpressed	Empty_Vector	0.0205687	0.361701	-171.96	38.27	-1.4741	0.1377	5	0	465.89	2	0	360.99	364.44	362.72	2.44	3	0	487.33	589.2	534.68	51.31	High	g1+,tr+
HEK293	HG-U133_Plus_2	234710_s_at	Overexpressed	Empty_Vector	0.0205908	0.361701	-340.6	75.83	-1.6018	0.1866	5	0	770.29	2	0	563.21	568.65	565.93	3.85	3	0	823.76	1020.05	906.53	101.7	High	g1+,tr+
HEK293	HG-U133_Plus_2	200956_s_at	Overexpressed	Empty_Vector	0.0206678	0.36255	577.85	128.82	1.1611	0.0383	5	0	3817.42	2	0	4063.43	4264.84	4164.13	142.42	3	0	3446.1	3727.02	3586.28	140.47	High	g1+,tr+
HEK293	HG-U133_Plus_2	222618_at	Overexpressed	Empty_Vector	0.0206854	0.36255	59.26	13.22	1.1291	0.0303	5	0	482.87	2	0	504.09	532.77	518.43	20.28	3	0	450.14	470.58	459.17	10.43	High	g1+,tr+
HEK293	HG-U133_Plus_2	218152_at	Overexpressed	Empty_Vector	0.0207175	0.362714	-911.31	203.35	-1.3576	0.0979	5	0	3094.94	2	0	2487.93	2608.37	2548.15	85.16	3	0	3298.62	3766.6	3459.46	266.09	High	g1+,tr+
HEK293	HG-U133_Plus_2	202380_s_at	Overexpressed	Empty_Vector	0.0208083	0.363906	-94.83	21.19	-1.1876	0.0468	5	0	562.4	2	0	482.83	528.17	505.5	32.06	3	0	589.25	620.1	600.33	17.16	High	g1+,tr+
HEK293	HG-U133_Plus_2	211999_at	Overexpressed	Empty_Vector	0.0208522	0.364079	-2349.18	525.45	-1.1671	0.0412	5	0	15469.9	2	0	14036.5	14084.3	14060.4	33.79	3	0	15676.5	17081.6	16409.6	704.56	High	g1+,tr+
HEK293	HG-U133_Plus_2	240382_at	Overexpressed	Empty_Vector	0.0208638	0.364079	-201.06	44.98	-1.6395	0.203	5	0	435.05	2	0	308.1	320.73	314.42	8.93	3	0	459.36	578.76	515.48	60.02	High	g1+,tr+
HEK293	HG-U133_Plus_2	203064_s_at	Overexpressed	Empty_Vector	0.020954	0.364406	-308.94	69.23	-1.1891	0.0473	5	0	1819.08	2	0	1583.38	1684.05	1633.71	71.19	3	0	1852.76	1993.31	1942.65	78.06	High	g1+,tr+
HEK293	HG-U133_Plus_2	211571_s_at	Overexpressed	Empty_Vector	0.0209738	0.364406	350.52	78.57	1.3226	0.0825	5	0	1226.63	2	0	1381.15	1492.73	1436.94	78.9	3	0	1005.79	1182.63	1086.42	89.44	High	g1+,tr+
HEK293	HG-U133_Plus_2	226322_at	Overexpressed	Empty_Vector	0.0209643	0.364406	344.25	77.15	1.4869	0.133	5	0	844.73	2	0	991.96	1110.59	1051.27	83.89	3	0	609.25	761.1	707.03	84.83	High	g1+,tr+
HEK293	HG-U133_Plus_2	229399_at	Overexpressed	Empty_Vector	0.0209682	0.364406	32.27	7.23	1.2853	0.0718	5	0	126.02	2	0	142.33	148.44	145.38	4.32	3	0	102.51	119.13	113.12	9.21	High	g1+,tr+
HEK293	HG-U133_Plus_2	221423_s_at	Overexpressed	Empty_Vector	0.020999	0.364447	156.84	35.17	1.1398	0.0332	5	0	1185.01	2	0	1277.66	1280.57	1279.11	2.06	3	0	1086.92	1175.83	1122.27	47.17	High	g1+,tr+
HEK293	HG-U133_Plus_2	242293_at	Overexpressed	Empty_Vector	0.0210427	0.364809	83.27	18.69	1.1578	0.0378	5	0	561.03	2	0	594.46	627.53	610.99	23.38	3	0	506.3	541.79	527.72	18.85	High	g1+,tr+
HEK293	HG-U133_Plus_2	204059_s_at	Overexpressed	Empty_Vector	0.0210716	0.364914	246.2	55.28	1.0964	0.0225	5	0	2651.23	2	0	2772.42	2825.48	2798.95	37.52	3	0	2504.82	2632.16	2552.75	69.27	High	g1+,tr+
HEK293	HG-U133_Plus_2	205882_x_at	Overexpressed	Empty_Vector	0.0211997	0.365545	434.81	97.86	1.1438	0.0343	5	0	3198.05	2	0	3396.71	3521.17	3458.94	88.01	3	0	2922.09	3149.68	3024.13	115.61	High	g1+,tr+
HEK293	HG-U133_Plus_2	225251_at	Overexpressed	Empty_Vector	0.0211349	0.365545	-298.84	67.18	-1.4748	0.1394	5	0	808.77	2	0	601.11	657.83	629.47	40.11	3	0	863.47	1025.28	928.31	85.55	High	g1+,tr+
HEK293	HG-U133_Plus_2	235197_s_at	Overexpressed	Empty_Vector	0.0211626	0.365545	38.42	8.64	1.1548	0.0371	5	0	263.49	2	0	275.35	297.72	286.54	15.81	3	0	244.61	250.17	248.12	3.05	High	g1+,tr+
HEK293	HG-U133_Plus_2	236059_at	Overexpressed	Empty_Vector	0.021178	0.365545	-31.18	7.02	-1.236	0.0609	5	0	150.82	2	0	128	136.21	132.11	5.8	3	0	157.63	173.03	163.29	8.47	High	g1+,tr+
HEK293	HG-U133_Plus_2	221803_s_at	Overexpressed	Empty_Vector	0.0212609	0.366206	-131.62	29.65	-1.1849	0.0464	5	0	790.71	2	0	693.28	730.2	711.74	26.11	3	0	808.41	878.88	843.36	35.24	High	g1+,tr+
HEK293	HG-U133_Plus_2	207266_x_at	Overexpressed	Empty_Vector	0.0213313	0.366706	514.07	115.96	1.3656	0.0957	5	0	1611.72	2	0	1866.42	1973.9	1920.16	76	3	0	1237.64	1496.3	1406.09	146	High	g1+,tr+
HEK293	HG-U133_Plus_2	208954_s_at	Overexpressed	Empty_Vector	0.0213359	0.366706	-342.14	77.19	-1.2256	0.0581	5	0	1721.89	2	0	1437.31	1595.9	1516.6	112.14	3	0	1793.89	1926.96	1858.74	66.6	High	g1+,tr+
HEK293	HG-U133_Plus_2	201350_at	Overexpressed	Empty_Vector	0.0216805	0.367426	-311.13	70.61	-1.1647	0.0412	5	0	2075.96	2	0	1812.77	1965.78	1889.28	108.2	3	0	2140.62	2251.29	2200.41	55.87	High	g1+,tr+
HEK293	HG-U133_Plus_2	201892_s_at	Overexpressed	Empty_Vector	0.0218257	0.367426	-2346.36	533.84	-1.3104	0.0844	5	0	8967.9	2	0	7199.4	7920.77	7560.08	510.08	3	0	9444.77	10609.5	9906.45	618.77	High	g1+,tr+
HEK293	HG-U133_Plus_2	201931_at	Overexpressed	Empty_Vector	0.02144	0.367426	-2456.08	555.09	-1.228	0.0589	5	0	12243.6	2	0	10450.2	11089.7	10769.9	452.21	3	0	12525.5	13866.6	13226	672.59	High	g1+,tr+
HEK293	HG-U133_Plus_2	202408_s_at	Overexpressed	Empty_Vector	0.0216152	0.367426	817.96	185.43	1.4106	0.11	5	0	2319.33	2	0	2641.9	2978.31	2810.1	237.88	3	0	1797.86	2161.99	1992.15	183.29	High	g1+,tr+
HEK293	HG-U133_Plus_2	202720_at	Overexpressed	Empty_Vector	0.0218246	0.367426	965.28	219.61	1.2215	0.0551	5	0	4744.47	2	0	5155.14	5492.14	5323.64	238.3	3	0	4148.86	4622.81	4358.36	241.71	High	g1+,tr+
HEK293	HG-U133_Plus_2	211774_s_at	Overexpressed	Empty_Vector	0.0217418	0.367426	-130.69	29.69	-1.2432	0.0637	5	0	615.71	2	0	507.67	566.92	537.3	41.9	3	0	642.86	695.9	667.98	26.63	High	g1+,tr+
HEK293	HG-U133_Plus_2	212154_at	Overexpressed	Empty_Vector	0.0217002	0.367426	388.82	88.27	1.2536	0.0638	5	0	1688.82	2	0	1891.93	1952.28	1922.11	42.68	3	0	1405.7	1627.18	1533.29	114.52	High	g1+,tr+
HEK293	HG-U133_Plus_2	212201_at	Overexpressed	Empty_Vector	0.0215863	0.367426	152.31	34.51	1.1604	0.0388	5	0	1010.5	2	0	1080.9	1122.88	1101.89	29.68	3	0	903.73	983.77	949.57	41.27	High	g1+,tr+
HEK293	HG-U133_Plus_2	217716_s_at	Overexpressed	Empty_Vector	0.021786	0.367426	765.14	173.96	1.502	0.1399	5	0	1830.25	2	0	2225.03	2353.63	2289.33	90.93	3	0	1269.71	1693.49	1524.19	224.36	High	g1+,tr+
HEK293	HG-U133_Plus_2	218099_at	Overexpressed	Empty_Vector	0.0214602	0.367426	505.36	114.26	1.659	0.1943	5	0	968.95	2	0	1251.54	1292.8	1272.17	29.18	3	0	591.47	858.32	766.81	151.89	High	g1+,tr+
HEK293	HG-U133_Plus_2	219255_x_at	Overexpressed	Empty_Vector	0.0217912	0.367426	115.62	26.29	1.3017	0.0776	5	0	429.45	2	0	466.64	531	498.82	45.51	3	0	368	396.74	383.2	14.44	High	g1+,tr+
HEK293	HG-U133_Plus_2	219600_s_at	Overexpressed	Empty_Vector	0.0216947	0.367426	-170.22	38.64	-1.1307	0.0321	5	0	1404.18	2	0	1266.64	1337.44	1302.04	50.06	3	0	1428.64	1496.74	1472.27	37.88	High	g1+,tr+
HEK293	HG-U133_Plus_2	220035_at	Overexpressed	Empty_Vector	0.021778	0.367426	-103.94	23.63	-1.2035	0.0521	5	0	573.05	2	0	484.63	536.73	510.68	36.84	3	0	593.85	626.72	614.62	18.07	High	g1+,tr+
HEK293	HG-U133_Plus_2	220144_s_at	Overexpressed	Empty_Vector	0.0215768	0.367426	119.26	27.02	1.7712	0.2379	5	0	202.35	2	0	273.07	274.75	273.91	1.19	3	0	116.06	187.95	154.65	36.24	High	g1+,tr+
HEK293	HG-U133_Plus_2	223040_at	Overexpressed	Empty_Vector	0.0214916	0.367426	1103.14	249.54	1.4087	0.1091	5	0	3140.52	2	0	3671.72	3933.08	3802.4	184.81	3	0	2395.92	3012.17	2699.26	308.24	High	g1+,tr+
HEK293	HG-U133_Plus_2	225051_at	Overexpressed	Empty_Vector	0.0216616	0.367426	-330.03	74.88	-1.1978	0.0504	5	0	1866.49	2	0	1625.44	1711.5	1668.47	60.85	3	0	1894.93	2064.26	1998.5	90.78	High	g1+,tr+
HEK293	HG-U133_Plus_2	225670_at	Overexpressed	Empty_Vector	0.021518	0.367426	-234.16	52.99	-1.4272	0.1231	5	0	688.66	2	0	538.05	558.28	548.16	14.3	3	0	724.39	860.64	782.32	70.37	High	g1+,tr+
HEK293	HG-U133_Plus_2	226748_at	Overexpressed	Empty_Vector	0.0215258	0.367426	210.41	47.62	1.373	0.0983	5	0	648.21	2	0	749.67	799.25	774.46	35.06	3	0	527.91	632	564.05	58.89	High	g1+,tr+
HEK293	HG-U133_Plus_2	227471_at	Overexpressed	Empty_Vector	0.0215009	0.367426	-161.55	36.55	-1.2458	0.0642	5	0	754.05	2	0	653.97	660.27	657.12	4.45	3	0	766.11	862.92	818.67	48.94	High	g1+,tr+
HEK293	HG-U133_Plus_2	233952_s_at	Overexpressed	Empty_Vector	0.021838	0.367426	-218.31	49.68	-1.1642	0.0412	5	0	1460.58	2	0	1281.19	1378	1329.59	68.45	3	0	1517.4	1600.6	1547.91	45.82	High	g1+,tr+
HEK293	HG-U133_Plus_2	206972_s_at	Overexpressed	Empty_Vector	0.0219401	0.368487	-84.53	19.27	-1.3463	0.0963	5	0	294.8	2	0	243.67	244.5	244.09	0.59	3	0	306.05	356.81	328.61	25.85	High	g1+,tr+
HEK293	HG-U133_Plus_2	224802_at	Overexpressed	Empty_Vector	0.0219472	0.368487	771.9	175.99	1.3901	0.1042	5	0	2287.36	2	0	2710.39	2790.63	2750.51	56.74	3	0	1711.64	2138.3	1978.6	232.68	High	g1+,tr+
HEK293	HG-U133_Plus_2	204620_s_at	Overexpressed	Empty_Vector	0.022025	0.368631	1000.44	228.39	1.3142	0.0815	5	0	3584.54	2	0	3939.25	4430.34	4184.8	347.25	3	0	3048.25	3392.8	3184.36	183.3	High	g1+,tr+
HEK293	HG-U133_Plus_2	217867_x_at	Overexpressed	Empty_Vector	0.0220249	0.368631	305.12	69.66	1.3257	0.0849	5	0	1058.8	2	0	1161.26	1322.48	1241.87	114	3	0	887.82	982.18	936.75	47.28	High	g1+,tr+
HEK293	HG-U133_Plus_2	242455_at	Overexpressed	Empty_Vector	0.022018	0.368631	-168.32	38.42	-1.2328	0.0609	5	0	823.85	2	0	700.91	744.8	722.86	31.04	3	0	853.97	943.5	891.17	46.64	High	g1+,tr+
HEK293	HG-U133_Plus_2	179_at	Overexpressed	Empty_Vector	0.0224409	0.368688	392.34	90.2	1.3261	0.0856	5	0	1360.19	2	0	1545.63	1645.55	1595.59	70.66	3	0	1096.92	1316.98	1203.25	110.22	High	g1+,tr+
HEK293	HG-U133_Plus_2	203124_s_at	Overexpressed	Empty_Vector	0.0223684	0.368688	-86.73	19.91	-1.0659	0.0157	5	0	1367.27	2	0	1308.29	1322.18	1315.24	9.82	3	0	1375.61	1427.17	1401.96	25.8	High	g1+,tr+
HEK293	HG-U133_Plus_2	203966_s_at	Overexpressed	Empty_Vector	0.0224798	0.368688	248.53	57.17	1.2871	0.0742	5	0	965.18	2	0	1080.88	1147.73	1114.3	47.27	3	0	791.17	927.42	865.77	69.04	High	g1+,tr+
HEK293	HG-U133_Plus_2	208021_s_at	Overexpressed	Empty_Vector	0.0225595	0.368688	191.05	44.01	1.169	0.0417	5	0	1207.02	2	0	1264.39	1378.91	1321.65	80.98	3	0	1117.86	1146.22	1130.6	14.4	High	g1+,tr+
HEK293	HG-U133_Plus_2	209348_s_at	Overexpressed	Empty_Vector	0.0225563	0.368688	-329.89	75.99	-1.7155	0.2425	5	0	658.99	2	0	438.5	483.62	461.06	31.91	3	0	680.72	873.82	790.95	99.42	High	g1+,tr+
HEK293	HG-U133_Plus_2	210732_s_at	Overexpressed	Empty_Vector	0.022101	0.368688	74.53	17.04	1.5075	0.1425	5	0	176.67	2	0	205.65	237.12	221.38	22.25	3	0	128.61	160.99	146.86	16.58	High	g1+,tr+
HEK293	HG-U133_Plus_2	212771_at	Overexpressed	Empty_Vector	0.0221432	0.368688	-679.95	155.54	-1.2569	0.0682	5	0	3055.08	2	0	2529.11	2765.12	2647.12	166.89	3	0	3132.51	3459.44	3327.06	172.1	High	g1+,tr+
HEK293	HG-U133_Plus_2	214339_s_at	Overexpressed	Empty_Vector	0.0223289	0.368688	53.79	12.34	1.2233	0.0561	5	1	262.35	2	0	278.89	310.36	294.63	22.26	3	1	234.97	244.62	240.84	5.15	High	g1+,tr+
HEK293	HG-U133_Plus_2	216620_s_at	Overexpressed	Empty_Vector	0.0221454	0.368688	92.28	21.11	1.1988	0.0493	5	0	501.1	2	0	540.47	572.47	556.47	22.63	3	0	437.43	480.57	464.19	23.37	High	g1+,tr+
HEK293	HG-U133_Plus_2	217118_s_at	Overexpressed	Empty_Vector	0.0222412	0.368688	263.57	60.39	1.2253	0.0566	5	0	1275.29	2	0	1429.11	1437.75	1433.43	6.11	3	0	1077.5	1228.19	1169.86	80.91	High	g1+,tr+
HEK293	HG-U133_Plus_2	218094_s_at	Overexpressed	Empty_Vector	0.0224772	0.368688	388	89.25	1.2029	0.0507	5	0	2067.18	2	0	2193.38	2406.57	2299.98	150.75	3	0	1863.58	1971.11	1911.98	54.56	High	g1+,tr+
HEK293	HG-U133_Plus_2	218434_s_at	Overexpressed	Empty_Vector	0.0223555	0.368688	895.64	205.61	1.737	0.2274	5	0	1573.43	2	0	1957.11	2264.52	2110.82	217.37	3	0	1029.75	1471.24	1215.18	229.07	High	g1+,tr+
HEK293	HG-U133_Plus_2	221781_s_at	Overexpressed	Empty_Vector	0.0221497	0.368688	133.86	30.62	1.1547	0.0377	5	0	919.05	2	0	980.02	1018.72	999.37	27.36	3	0	835.35	905.72	865.5	36.25	High	g1+,tr+
HEK293	HG-U133_Plus_2	221893_s_at	Overexpressed	Empty_Vector	0.0222965	0.368688	-357.69	82.03	-1.2291	0.06	5	0	1776.17	2	0	1467.46	1655.66	1561.56	133.08	3	0	1853.64	1957.48	1919.24	57.08	High	g1+,tr+
HEK293	HG-U133_Plus_2	223165_s_at	Overexpressed	Empty_Vector	0.0222348	0.368688	-292.89	67.1	-1.3449	0.0963	5	0	1024.83	2	0	799.59	898.61	849.1	70.02	3	0	1057.41	1201.26	1141.99	75.19	High	g1+,tr+
HEK293	HG-U133_Plus_2	223335_at	Overexpressed	Empty_Vector	0.0222455	0.368688	261.15	59.84	1.0947	0.0225	5	0	2862.14	2	0	2946.55	3091.11	3018.83	102.22	3	0	2732.32	2797.54	2757.68	34.95	High	g1+,tr+
HEK293	HG-U133_Plus_2	224097_s_at	Overexpressed	Empty_Vector	0.0224704	0.368688	234.8	54.01	1.5901	0.1723	5	0	491.8	2	0	632.58	632.78	632.68	0.14	3	0	322.15	466.54	397.88	72.46	High	g1+,tr+
HEK293	HG-U133_Plus_2	224160_s_at	Overexpressed	Empty_Vector	0.0222075	0.368688	564.77	129.33	1.4596	0.1268	5	0	1454.83	2	0	1783.35	1804.04	1793.69	14.63	3	0	1044.14	1387.58	1228.92	173.21	High	g1+,tr+
HEK293	HG-U133_Plus_2	225890_at	Overexpressed	Empty_Vector	0.0224247	0.368688	677.98	155.82	1.4058	0.11	5	0	1942.06	2	0	2177.04	2520.67	2348.86	242.98	3	0	1563.73	1799.12	1670.87	119.11	High	g1+,tr+
HEK293	HG-U133_Plus_2	232008_s_at	Overexpressed	Empty_Vector	0.0225553	0.368688	313.23	72.15	1.3329	0.0878	5	0	1066.34	2	0	1239.83	1268.73	1254.28	20.44	3	0	850.19	1040.97	941.05	95.71	High	g1+,tr+
HEK293	HG-U133_Plus_2	238121_at	Overexpressed	Empty_Vector	0.0223639	0.368688	226.37	51.97	1.4532	0.1251	5	0	590.08	2	0	707.93	743.87	725.9	25.42	3	0	424.51	554.87	499.53	67.37	High	g1+,tr+
HEK293	HG-U133_Plus_2	241902_at	Overexpressed	Empty_Vector	0.0225478	0.368688	114.39	26.35	2.0584	0.3693	5	2	153.84	2	0	221.7	223.25	222.48	1.1	3	2	75.13	145.4	108.08	35.34	High	g1+,tr+
HEK293	HG-U133_Plus_2	37384_at	Overexpressed	Empty_Vector	0.0223788	0.368688	143.81	33.03	1.1578	0.0386	5	0	968.72	2	0	1014.21	1095.8	1055.01	57.7	3	0	891.36	923.14	911.19	17.3	High	g1+,tr+
HEK293	HG-U133_Plus_2	219345_at	Overexpressed	Empty_Vector	0.0225842	0.368714	-155.14	35.75	-1.3645	0.1035	5	0	518.7	2	0	419.53	431.7	425.62	8.61	3	0	527.24	618.27	580.75	47.58	High	g1+,tr+
HEK293	HG-U133_Plus_2	1558028_x_at	Overexpressed	Empty_Vector	0.0226084	0.368732	62.85	14.49	1.1616	0.0398	5	0	414	2	0	433.14	470.29	451.72	26.26	3	0	382.29	392.97	388.86	5.75	High	g1+,tr+
HEK293	HG-U133_Plus_2	205588_s_at	Overexpressed	Empty_Vector	0.0227048	0.369804	187.53	43.3	1.299	0.078	5	0	702.22	2	0	758.49	870.99	814.74	79.55	3	0	614.81	643.19	627.21	14.53	High	g1+,tr+
HEK293	HG-U133_Plus_2	218920_at	Overexpressed	Empty_Vector	0.0227205	0.369804	-332.48	76.79	-1.412	0.1202	5	0	1006.41	2	0	769.77	844.08	806.92	52.55	3	0	1033.55	1221.15	1139.4	96.09	High	g1+,tr+
HEK293	HG-U133_Plus_2	202958_at	Overexpressed	Empty_Vector	0.0227717	0.369884	-336.12	77.7	-1.2972	0.0816	5	0	1332.75	2	0	1067.33	1194.82	1131.08	90.15	3	0	1410.02	1561.75	1467.2	82.48	High	g1+,tr+
HEK293	HG-U133_Plus_2	204686_at	Overexpressed	Empty_Vector	0.0227673	0.369884	72.74	16.81	1.339	0.0899	5	0	243.67	2	0	269.68	304.94	287.31	24.93	3	0	205.96	230.81	214.57	14.07	High	g1+,tr+
HEK293	HG-U133_Plus_2	209993_at	Overexpressed	Empty_Vector	0.0229042	0.370528	-201.6	46.7	-1.2229	0.0588	5	0	1025.24	2	0	855.18	953.37	904.28	69.44	3	0	1062.52	1137.84	1105.88	38.93	High	g1+,tr+
HEK293	HG-U133_Plus_2	212491_s_at	Overexpressed	Empty_Vector	0.0229031	0.370528	191.94	44.46	1.1988	0.0499	5	0	1042.37	2	0	1108.71	1206.36	1157.54	69.05	3	0	927.32	993.45	965.6	34.27	High	g1+,tr+
HEK293	HG-U133_Plus_2	224651_at	Overexpressed	Empty_Vector	0.0228365	0.370528	-407.44	94.28	-1.3206	0.0892	5	0	1515.43	2	0	1187.68	1354.25	1270.97	117.78	3	0	1603.83	1785.65	1678.41	95.21	High	g1+,tr+
HEK293	HG-U133_Plus_2	228010_at	Overexpressed	Empty_Vector	0.022877	0.370528	230.97	53.48	2.3651	0.5325	5	0	261.58	2	0	385.73	414.6	400.17	20.42	3	0	117.67	249.27	169.2	70.29	High	g1+,tr+
HEK293	HG-U133_Plus_2	210978_s_at	Overexpressed	Empty_Vector	0.0229382	0.370703	1108.76	257	1.2225	0.0564	5	0	5426.66	2	0	5784.98	6398.84	6091.91	434.07	3	0	4810.63	5118	4983.16	157.11	High	g1+,tr+
HEK293	HG-U133_Plus_2	201538_s_at	Overexpressed	Empty_Vector	0.023138	0.372088	88.92	20.68	1.2398	0.0615	5	0	406.39	2	0	445.43	474.06	459.74	20.24	3	0	344.11	389.63	370.82	23.76	High	g1+,tr+
HEK293	HG-U133_Plus_2	205250_s_at	Overexpressed	Empty_Vector	0.0231113	0.372088	-252.58	58.71	-1.3048	0.0845	5	0	980.31	2	0	825.5	832.02	828.76	4.61	3	0	994.04	1146.85	1081.34	78.7	High	g1+,tr+
HEK293	HG-U133_Plus_2	211991_s_at	Overexpressed	Empty_Vector	0.0230665	0.372088	-67.82	15.75	-1.3602	0.1028	5	0	229.01	2	0	177.81	198.83	188.32	14.86	3	0	245.2	277.31	256.14	18.34	High	g1+,tr+
HEK293	HG-U133_Plus_2	223386_at	Overexpressed	Empty_Vector	0.0231405	0.372088	310.78	72.27	1.7395	0.2314	5	0	544.58	2	0	708.11	753.98	731.05	32.43	3	0	312.32	485.95	420.27	94.21	High	g1+,tr+
HEK293	HG-U133_Plus_2	230370_x_at	Overexpressed	Empty_Vector	0.0231284	0.372088	-150.84	35.07	-1.1974	0.0515	5	0	854.46	2	0	732.61	795.3	763.96	44.33	3	0	881.89	951.73	914.8	35.09	High	g1+,tr+
HEK293	HG-U133_Plus_2	200830_at	Overexpressed	Empty_Vector	0.0232266	0.372348	1522.25	354.51	1.392	0.107	5	0	4492.38	2	0	5103.87	5707.58	5405.73	426.89	3	0	3463.44	4146.12	3883.48	367.56	High	g1+,tr+
HEK293	HG-U133_Plus_2	213178_s_at	Overexpressed	Empty_Vector	0.0231909	0.372348	-113.38	26.39	-1.2775	0.0758	5	2	476.67	2	1	400.86	416.43	408.65	11.01	3	1	484.11	551.69	522.03	34.54	High	g1+,tr+
HEK293	HG-U133_Plus_2	219221_at	Overexpressed	Empty_Vector	0.0232112	0.372348	150.45	35.03	1.493	0.1402	5	0	365.37	2	0	424.7	486.57	455.64	43.75	3	0	272.17	342.53	305.19	35.38	High	g1+,tr+
HEK293	HG-U133_Plus_2	229106_at	Overexpressed	Empty_Vector	0.0232522	0.372385	-116.3	27.1	-1.3292	0.0927	5	0	423.01	2	0	347.2	359.27	353.23	8.54	3	0	433.93	505.62	469.53	35.85	High	g1+,tr+
HEK293	HG-U133_Plus_2	203647_s_at	Overexpressed	Empty_Vector	0.0233658	0.37383	446.06	104.11	1.2058	0.0522	5	0	2345.76	2	0	2610.34	2616.45	2613.39	4.32	3	0	2017.69	2294.19	2167.33	139.65	High	g1+,tr+
HEK293	HG-U133_Plus_2	202431_s_at	Overexpressed	Empty_Vector	0.0234446	0.374541	1925.91	450.09	1.3825	0.1044	5	0	5805.61	2	0	6952.09	6970.21	6961.15	12.82	3	0	4369.67	5547.82	5035.24	603.79	High	g1+,tr+
HEK293	HG-U133_Plus_2	209049_s_at	Overexpressed	Empty_Vector	0.0235385	0.374541	390.97	91.51	1.3506	0.0946	5	0	1271.53	2	0	1453.91	1558.3	1506.11	73.82	3	0	1047.82	1243.4	1115.14	111.12	High	g1+,tr+
HEK293	HG-U133_Plus_2	217990_at	Overexpressed	Empty_Vector	0.023551	0.374541	92.81	21.73	1.0437	0.0104	5	0	2161.82	2	0	2191.13	2243.88	2217.51	37.3	3	0	2111.95	2136.75	2124.7	12.41	High	g1+,tr+
HEK293	HG-U133_Plus_2	218402_s_at	Overexpressed	Empty_Vector	0.0235101	0.374541	-81.68	19.11	-1.2214	0.0589	5	0	417.99	2	0	367.65	370.32	368.99	1.89	3	0	422.32	472.11	450.66	25.6	High	g1+,tr+
HEK293	HG-U133_Plus_2	219271_at	Overexpressed	Empty_Vector	0.0234841	0.374541	381.03	89.1	1.6157	0.1846	5	0	771.28	2	0	979.74	1020.05	999.89	28.5	3	0	514.59	746.7	618.86	117.83	High	g1+,tr+
HEK293	HG-U133_Plus_2	223220_s_at	Overexpressed	Empty_Vector	0.0235098	0.374541	186.96	43.74	1.4386	0.1226	5	0	501.05	2	0	577.79	648.65	613.22	50.11	3	0	395.04	480.04	426.26	46.78	High	g1+,tr+
HEK293	HG-U133_Plus_2	231823_s_at	Overexpressed	Empty_Vector	0.0236159	0.375199	-69.44	16.27	-1.2191	0.0584	5	0	358.56	2	0	300.12	333.67	316.89	23.72	3	0	376.26	402.29	386.34	13.98	High	g1+,tr+
HEK293	HG-U133_Plus_2	212174_at	Overexpressed	Empty_Vector	0.0236453	0.375274	-302.56	70.94	-1.1238	0.0312	5	0	2624.86	2	0	2359.81	2526.83	2443.32	118.1	3	0	2700.11	2791.41	2745.88	45.66	High	g1+,tr+
HEK293	HG-U133_Plus_2	233632_s_at	Overexpressed	Empty_Vector	0.0236676	0.375274	252.45	59.21	1.2426	0.0628	5	0	1141.52	2	0	1224.36	1361.62	1292.99	97.06	3	0	1007.06	1084.84	1040.54	40	High	g1+,tr+
HEK293	HG-U133_Plus_2	1553530_a_at	Overexpressed	Empty_Vector	0.0238845	0.37558	-536.73	126.32	-1.1789	0.0468	5	0	3322.8	2	0	2917.76	3083.77	3000.76	117.38	3	0	3447.24	3708	3537.49	147.75	High	g1+,tr+
HEK293	HG-U133_Plus_2	201878_at	Overexpressed	Empty_Vector	0.0237551	0.37558	-385.24	90.48	-1.5023	0.1563	5	0	998.07	2	0	755.89	777.97	766.93	15.61	3	0	1013.13	1232.38	1152.16	120.89	High	g1+,tr+
HEK293	HG-U133_Plus_2	202907_s_at	Overexpressed	Empty_Vector	0.0238159	0.37558	-436.43	102.6	-1.38	0.1109	5	0	1410.49	2	0	1111.84	1185.42	1148.63	52.03	3	0	1434.53	1684.81	1585.06	132.64	High	g1+,tr+
HEK293	HG-U133_Plus_2	210621_s_at	Overexpressed	Empty_Vector	0.0239183	0.37558	-185.47	43.67	-1.1586	0.041	5	0	1281.08	2	0	1121.99	1217.59	1169.79	67.6	3	0	1322.51	1390.18	1355.27	33.89	High	g1+,tr+
HEK293	HG-U133_Plus_2	211161_s_at	Overexpressed	Empty_Vector	0.0238988	0.37558	39.03	9.19	3.1031	1.0445	5	3	34.17	2	0	45.9	69.28	57.59	16.53	3	3	15.24	22.89	18.56	3.92	High	g1+,tr+
HEK293	HG-U133_Plus_2	211733_x_at	Overexpressed	Empty_Vector	0.0239222	0.37558	1580.13	372.09	1.3104	0.0829	5	0	5721.96	2	0	6536.03	6804.04	6670.03	189.51	3	0	4540.67	5435.37	5089.9	480.89	High	g1+,tr+
HEK293	HG-U133_Plus_2	218589_at	Overexpressed	Empty_Vector	0.0237393	0.37558	22.69	5.33	1.4885	0.1398	5	1	55.54	2	0	64.86	73.45	69.15	6.07	3	1	40.79	52.22	46.46	5.72	High	g1+,tr+
HEK293	HG-U133_Plus_2	220952_s_at	Overexpressed	Empty_Vector	0.0237879	0.37558	-109.49	25.73	-1.0665	0.0163	5	0	1712.18	2	0	1626.11	1666.86	1646.48	28.81	3	0	1726.65	1782.1	1755.97	27.86	High	g1+,tr+
HEK293	HG-U133_Plus_2	222951_s_at	Overexpressed	Empty_Vector	0.0238693	0.37558	72.66	17.1	1.3722	0.1019	5	2	224.26	2	0	250.93	284.78	267.86	23.94	3	2	178.02	208.07	195.19	15.48	High	g1+,tr+
HEK293	HG-U133_Plus_2	231976_at	Overexpressed	Empty_Vector	0.0239068	0.37558	-29.45	6.93	-1.0721	0.0177	5	0	426.38	2	0	399.57	417.85	408.71	12.93	3	0	436.36	439.78	438.16	1.72	High	g1+,tr+
HEK293	HG-U133_Plus_2	204612_at	Overexpressed	Empty_Vector	0.024019	0.375916	-349.86	82.51	-1.3883	0.1142	5	0	1111.03	2	0	879.14	923.09	901.11	31.08	3	0	1135.02	1350.04	1250.97	108.5	High	g1+,tr+
HEK293	HG-U133_Plus_2	218171_at	Overexpressed	Empty_Vector	0.0240377	0.375916	663.68	156.57	1.3625	0.0991	5	0	2096.49	2	0	2302.73	2686.67	2494.7	271.49	3	0	1754.75	1923.1	1831.02	85.28	High	g1+,tr+
HEK293	HG-U133_Plus_2	219172_at	Overexpressed	Empty_Vector	0.0239769	0.375916	-49.04	11.56	-1.1615	0.0419	5	0	333.03	2	0	291.32	315.9	303.61	17.38	3	0	346.36	363.52	352.65	9.45	High	g1+,tr+
HEK293	HG-U133_Plus_2	229145_at	Overexpressed	Empty_Vector	0.0240132	0.375916	-302.49	71.33	-1.3814	0.1118	5	0	974.5	2	0	784.52	801.49	793.01	12	3	0	1030.92	1204.99	1095.5	95.33	High	g1+,tr+
HEK293	HG-U133_Plus_2	224458_at	Overexpressed	Empty_Vector	0.0240881	0.376336	271.94	64.2	1.3694	0.1013	5	0	844.99	2	0	960.13	1056.16	1008.15	67.9	3	0	681.86	817.23	736.21	71.52	High	g1+,tr+
HEK293	HG-U133_Plus_2	209506_s_at	Overexpressed	Empty_Vector	0.0241402	0.376781	-164.46	38.86	-1.2899	0.081	5	0	666	2	0	539.24	595.4	567.32	39.71	3	0	681.07	758.29	731.78	43.93	High	g1+,tr+
HEK293	HG-U133_Plus_2	204672_s_at	Overexpressed	Empty_Vector	0.0242177	0.377225	127.96	30.27	1.1881	0.048	5	0	731.39	2	0	793.19	823.15	808.17	21.19	3	0	641.92	717.39	680.21	37.75	High	g1+,tr+
HEK293	HG-U133_Plus_2	209526_s_at	Overexpressed	Empty_Vector	0.0242395	0.377225	-764.31	180.88	-1.2496	0.0683	5	0	3521.14	2	0	2909.39	3215.7	3062.55	216.59	3	0	3649.19	4024.14	3826.86	188.24	High	g1+,tr+
HEK293	HG-U133_Plus_2	215783_s_at	Overexpressed	Empty_Vector	0.0242119	0.377225	-34.61	8.19	-1.561	0.1811	5	1	82.46	2	0	58.1	65.28	61.69	5.08	3	1	89.7	108.26	96.3	10.38	High	g1+,tr+
HEK293	HG-U133_Plus_2	201992_s_at	Overexpressed	Empty_Vector	0.0243226	0.37789	-229.42	54.36	-1.1901	0.0503	5	0	1344.79	2	0	1204.89	1209.38	1207.14	3.17	3	0	1356.47	1499.06	1436.56	72.9	High	g1+,tr+
HEK293	HG-U133_Plus_2	202740_at	Overexpressed	Empty_Vector	0.0243595	0.37789	-418.79	99.29	-1.4907	0.1532	5	0	1104.7	2	0	845.41	861.43	853.42	11.32	3	0	1180.44	1424.71	1272.21	132.98	High	g1+,tr+
HEK293	HG-U133_Plus_2	202813_at	Overexpressed	Empty_Vector	0.0243769	0.37789	327.47	77.66	1.1943	0.0499	5	0	1816.15	2	0	2000.6	2024.66	2012.63	17.02	3	0	1586.66	1793.02	1685.16	103.5	High	g1+,tr+
HEK293	HG-U133_Plus_2	211363_s_at	Overexpressed	Empty_Vector	0.0243406	0.37789	50.48	11.97	1.2365	0.0617	5	0	233.62	2	0	257.66	270.17	263.91	8.84	3	0	202.34	230.22	213.43	14.79	High	g1+,tr+
HEK293	HG-U133_Plus_2	227094_at	Overexpressed	Empty_Vector	0.0244762	0.379061	-460.74	109.44	-1.3638	0.1064	5	0	1542.75	2	0	1204	1328.61	1266.31	88.11	3	0	1604.47	1868.38	1727.04	132.95	High	g1+,tr+
HEK293	HG-U133_Plus_2	226616_s_at	Overexpressed	Empty_Vector	0.0245083	0.379189	-740.83	176.05	-1.2436	0.0667	5	0	3485.96	2	0	2865.43	3217.48	3041.46	248.94	3	0	3688.08	3964.11	3782.29	157.5	High	g1+,tr+
HEK293	HG-U133_Plus_2	201063_at	Overexpressed	Empty_Vector	0.024728	0.380072	413.59	98.62	1.0755	0.0185	5	0	5646.57	2	0	5787.9	6001.54	5894.72	151.07	3	0	5407.1	5562.7	5481.13	78.08	High	g1+,tr+
HEK293	HG-U133_Plus_2	204500_s_at	Overexpressed	Empty_Vector	0.0249223	0.380072	214.59	51.32	1.1644	0.042	5	0	1391.53	2	0	1462.83	1577.74	1520.28	81.25	3	0	1262.71	1334.53	1305.69	37.94	High	g1+,tr+
HEK293	HG-U133_Plus_2	205930_at	Overexpressed	Empty_Vector	0.0247784	0.380072	146.14	34.87	1.2287	0.0599	5	0	697.48	2	0	765.66	804.66	785.16	27.58	3	0	592.26	675.38	639.02	42.53	High	g1+,tr+
HEK293	HG-U133_Plus_2	210097_s_at	Overexpressed	Empty_Vector	0.0248558	0.380072	-889.77	212.58	-1.1453	0.0378	5	0	6655.93	2	0	5942.23	6301.9	6122.06	254.33	3	0	6848.04	7263.66	7011.83	221.35	High	g1+,tr+
HEK293	HG-U133_Plus_2	212536_at	Overexpressed	Empty_Vector	0.0247045	0.380072	208.05	49.59	1.1804	0.0463	5	0	1236.28	2	0	1304.76	1417.45	1361.11	79.69	3	0	1114.8	1184.59	1153.06	35.38	High	g1+,tr+
HEK293	HG-U133_Plus_2	214700_x_at	Overexpressed	Empty_Vector	0.024788	0.380072	136.39	32.55	1.1113	0.0278	5	0	1279.74	2	0	1341.48	1381.67	1361.57	28.41	3	0	1180.74	1252.06	1225.19	38.77	High	g1+,tr+
HEK293	HG-U133_Plus_2	218360_at	Overexpressed	Empty_Vector	0.0249224	0.380072	132.55	31.7	1.2491	0.0659	5	0	585.21	2	0	627.17	702.32	664.74	53.14	3	0	511.21	550.86	532.19	19.92	High	g1+,tr+
HEK293	HG-U133_Plus_2	219421_at	Overexpressed	Empty_Vector	0.0249216	0.380072	-338.16	80.87	-1.5295	0.1701	5	0	841.54	2	0	626.32	650.98	638.65	17.44	3	0	903.42	1100.57	976.81	107.8	High	g1+,tr+
HEK293	HG-U133_Plus_2	222532_at	Overexpressed	Empty_Vector	0.0247993	0.380072	738.69	176.33	1.5752	0.1733	5	0	1579.66	2	0	1991.91	2053.85	2022.88	43.8	3	0	1014.39	1439.4	1284.19	234.53	High	g1+,tr+
HEK293	HG-U133_Plus_2	222835_at	Overexpressed	Empty_Vector	0.0248983	0.380072	-153.46	36.69	-1.6365	0.2156	5	0	333.18	2	0	237.53	244.68	241.1	5.06	3	0	343.22	441.04	394.56	49.09	High	g1+,tr+
HEK293	HG-U133_Plus_2	223207_x_at	Overexpressed	Empty_Vector	0.0248101	0.380072	1098.61	262.29	1.2873	0.0771	5	0	4263.83	2	0	4747.73	5098.25	4922.99	247.85	3	0	3516.51	4126.72	3824.38	305.14	High	g1+,tr+
HEK293	HG-U133_Plus_2	223835_x_at	Overexpressed	Empty_Vector	0.0248868	0.380072	-63.63	15.21	-1.6977	0.2434	5	0	129.37	2	0	79.27	103.12	91.19	16.86	3	0	135.7	164.63	154.82	16.56	High	g1+,tr+
HEK293	HG-U133_Plus_2	225585_at	Overexpressed	Empty_Vector	0.024874	0.380072	466.55	111.49	1.347	0.0955	5	0	1531.21	2	0	1720.58	1901.71	1811.14	128.07	3	0	1241.95	1475.11	1344.59	119.06	High	g1+,tr+
HEK293	HG-U133_Plus_2	226927_at	Overexpressed	Empty_Vector	0.0248554	0.380072	-264.63	63.22	-1.3088	0.0881	5	0	1015.86	2	0	798.44	915.73	857.09	82.94	3	0	1067.84	1188.38	1121.71	61.28	High	g1+,tr+
HEK293	HG-U133_Plus_2	228977_at	Overexpressed	Empty_Vector	0.0246677	0.380072	523.89	124.8	1.2234	0.0583	5	0	2554.42	2	0	2764.79	2972.72	2868.75	147.02	3	0	2194.25	2434.82	2344.87	131.26	High	g1+,tr+
HEK293	HG-U133_Plus_2	217788_s_at	Overexpressed	Empty_Vector	0.0249875	0.380702	650.72	155.77	1.2537	0.0673	5	0	2825.66	2	0	3077.76	3354.41	3216.09	195.62	3	0	2436.94	2739.92	2565.37	156.67	High	g1+,tr+
HEK293	HG-U133_Plus_2	1558699_a_at	Overexpressed	Empty_Vector	0.0250488	0.380717	-112.01	26.84	-1.2584	0.0719	5	0	500.65	2	0	411.17	455.72	433.45	31.5	3	0	519.26	575.46	545.46	28.29	High	g1+,tr+
HEK293	HG-U133_Plus_2	202852_s_at	Overexpressed	Empty_Vector	0.0251077	0.380717	595.78	142.88	1.4227	0.1204	5	0	1647.66	2	0	1844.51	2165.75	2005.13	227.15	3	0	1311.77	1519.84	1409.35	104.63	High	g1+,tr+
HEK293	HG-U133_Plus_2	212719_at	Overexpressed	Empty_Vector	0.0250917	0.380717	257.64	61.77	1.3476	0.096	5	0	844.15	2	0	921.27	1076.2	998.74	109.55	3	0	717.84	774.23	741.1	29.46	High	g1+,tr+
HEK293	HG-U133_Plus_2	228536_at	Overexpressed	Empty_Vector	0.025071	0.380717	130.9	31.38	1.214	0.0559	5	0	664.08	2	0	718.39	766.85	742.62	34.27	3	0	588.94	651.32	611.72	34.42	High	g1+,tr+
HEK293	HG-U133_Plus_2	239153_at	Overexpressed	Empty_Vector	0.0250797	0.380717	162.41	38.93	2.7713	0.8137	5	0	156.65	2	0	253.73	254.45	254.09	0.51	3	0	48.92	149.9	91.69	52.23	High	g1+,tr+
HEK293	HG-U133_Plus_2	225838_at	Overexpressed	Empty_Vector	0.025257	0.382617	102.5	24.64	1.1512	0.0386	5	0	718.8	2	0	763.41	797.2	780.31	23.89	3	0	654.38	709.41	677.8	28.41	High	g1+,tr+
HEK293	HG-U133_Plus_2	1558322_a_at	Overexpressed	Empty_Vector	0.0253942	0.382685	66.31	15.97	1.4479	0.1294	5	0	174.59	2	0	213.8	214.95	214.37	0.81	3	0	123.45	162.46	148.06	21.42	High	g1+,tr+
HEK293	HG-U133_Plus_2	201459_at	Overexpressed	Empty_Vector	0.0253725	0.382685	1116.45	268.81	1.2729	0.0734	5	0	4537.16	2	0	4932.63	5481.42	5207.03	388.06	3	0	3837.45	4299.12	4090.58	234.04	High	g1+,tr+
HEK293	HG-U133_Plus_2	204572_s_at	Overexpressed	Empty_Vector	0.0253438	0.382685	-71.9	17.3	-1.1386	0.0362	5	0	561.9	2	0	499.54	537.97	518.76	27.18	3	0	575.63	598.69	590.66	13.02	High	g1+,tr+
HEK293	HG-U133_Plus_2	208637_x_at	Overexpressed	Empty_Vector	0.0254053	0.382685	439.85	105.96	1.2605	0.0698	5	0	1864.13	2	0	2049.68	2206.4	2128.04	110.82	3	0	1551.54	1764.4	1688.19	118.61	High	g1+,tr+
HEK293	HG-U133_Plus_2	214741_at	Overexpressed	Empty_Vector	0.0253987	0.382685	-150.15	36.17	-1.1724	0.046	5	0	961.04	2	0	859.11	882.78	870.95	16.74	3	0	975.24	1069.27	1021.1	47.06	High	g1+,tr+
HEK293	HG-U133_Plus_2	226907_at	Overexpressed	Empty_Vector	0.0253414	0.382685	-972.83	234.13	-1.3897	0.1171	5	0	3080.25	2	0	2311.25	2681.84	2496.55	262.04	3	0	3176.72	3625.53	3469.38	253.64	High	g1+,tr+
HEK293	HG-U133_Plus_2	225471_s_at	Overexpressed	Empty_Vector	0.025444	0.382907	1176.07	283.47	1.6751	0.2136	5	0	2212.42	2	0	2626.93	3209.19	2918.06	411.72	3	0	1508.52	1996.57	1741.99	244.71	High	g1+,tr+
HEK293	HG-U133_Plus_2	220690_s_at	Overexpressed	Empty_Vector	0.0254938	0.383295	-118.91	28.68	-1.1408	0.0369	5	0	915.72	2	0	812.41	876.34	844.37	45.2	3	0	949.28	987.94	963.28	21.43	High	g1+,tr+
HEK293	HG-U133_Plus_2	201311_s_at	Overexpressed	Empty_Vector	0.0256739	0.383366	-125.6	30.38	-1.281	0.08	5	0	522.34	2	0	412.1	481.88	446.99	49.34	3	0	549.87	591.48	572.58	21.06	High	g1+,tr+
HEK293	HG-U133_Plus_2	201920_at	Overexpressed	Empty_Vector	0.0260027	0.383366	1451.32	352.71	1.2945	0.0807	5	0	5508.67	2	0	6131.77	6627.15	6379.46	350.29	3	0	4504.96	5307.85	4928.14	403.21	High	g1+,tr+
HEK293	HG-U133_Plus_2	202447_at	Overexpressed	Empty_Vector	0.0257311	0.383366	-153.56	37.17	-1.6526	0.2256	5	0	327.43	2	0	213.66	256.92	235.29	30.59	3	0	337.66	421.76	388.85	44.93	High	g1+,tr+
HEK293	HG-U133_Plus_2	204207_s_at	Overexpressed	Empty_Vector	0.0257752	0.383366	385.68	93.42	1.4024	0.1148	5	0	1112.73	2	0	1223.82	1464.45	1344.14	170.16	3	0	924.61	994.69	958.46	35.1	High	g1+,tr+
HEK293	HG-U133_Plus_2	205105_at	Overexpressed	Empty_Vector	0.0259494	0.383366	-261.47	63.5	-1.2542	0.0716	5	0	1185.43	2	0	1015.51	1041.58	1028.54	18.43	3	0	1207.34	1375.64	1290.02	84.19	High	g1+,tr+
HEK293	HG-U133_Plus_2	205877_s_at	Overexpressed	Empty_Vector	0.0258806	0.383366	86.26	20.93	1.1991	0.0524	5	1	467.65	2	0	517.87	520.95	519.41	2.18	3	1	400.83	450.88	433.15	28.03	High	g1+,tr+
HEK293	HG-U133_Plus_2	207753_at	Overexpressed	Empty_Vector	0.0259731	0.383366	143.4	34.84	1.3255	0.0903	5	0	497.91	2	0	582.36	585.55	583.95	2.25	3	0	390.22	482.51	440.55	46.71	High	g1+,tr+
HEK293	HG-U133_Plus_2	207764_s_at	Overexpressed	Empty_Vector	0.025586	0.383366	37.18	8.98	1.2584	0.0693	5	0	158.73	2	0	177.03	185.05	181.04	5.67	3	0	132.48	155.2	143.86	11.36	High	g1+,tr+
HEK293	HG-U133_Plus_2	211137_s_at	Overexpressed	Empty_Vector	0.0255411	0.383366	292.63	70.64	1.3814	0.1075	5	0	884.37	2	0	992.09	1127.82	1059.95	95.97	3	0	703.16	835.28	767.32	66.15	High	g1+,tr+
HEK293	HG-U133_Plus_2	211549_s_at	Overexpressed	Empty_Vector	0.0259932	0.383366	-32.74	7.96	-1.1768	0.0477	5	3	204.85	2	0	183.02	187.39	185.2	3.09	3	3	206.27	226.43	217.94	10.45	High	g1+,tr+
HEK293	HG-U133_Plus_2	212237_at	Overexpressed	Empty_Vector	0.025928	0.383366	259.21	62.93	1.2552	0.0687	5	0	1119.28	2	0	1246.92	1302.7	1274.81	39.44	3	0	967.09	1107.57	1015.6	79.69	High	g1+,tr+
HEK293	HG-U133_Plus_2	213883_s_at	Overexpressed	Empty_Vector	0.0256298	0.383366	-533.46	128.94	-1.2076	0.0566	5	0	2890.05	2	0	2538.56	2601.39	2569.97	44.42	3	0	2937.49	3277.42	3103.43	170.11	High	g1+,tr+
HEK293	HG-U133_Plus_2	213974_at	Overexpressed	Empty_Vector	0.0255949	0.383366	-13.68	3.3	-1.1725	0.0461	5	0	87.49	2	0	75.14	83.43	79.29	5.87	3	0	91.86	94.76	92.97	1.56	High	g1+,tr+
HEK293	HG-U133_Plus_2	218131_s_at	Overexpressed	Empty_Vector	0.0257254	0.383366	1343.12	325.09	1.7049	0.2265	5	0	2442.77	2	0	3138.46	3358.83	3248.64	155.82	3	0	1610.86	2388.96	1905.52	422.01	High	g1+,tr+
HEK293	HG-U133_Plus_2	219797_at	Overexpressed	Empty_Vector	0.0257703	0.383366	31	7.51	1.1968	0.0516	5	0	169.89	2	0	181.81	195.17	188.49	9.45	3	0	149.83	164.89	157.49	7.53	High	g1+,tr+
HEK293	HG-U133_Plus_2	220890_s_at	Overexpressed	Empty_Vector	0.0258884	0.383366	1602.78	388.87	1.4138	0.1188	5	0	4514.59	2	0	5187.35	5765.18	5476.26	408.59	3	0	3413.57	4276.88	3873.48	434.42	High	g1+,tr+
HEK293	HG-U133_Plus_2	222447_at	Overexpressed	Empty_Vector	0.0258817	0.383366	131.72	31.96	1.0861	0.0216	5	0	1581.68	2	0	1636.5	1684.92	1660.71	34.24	3	0	1507.15	1569.81	1528.99	35.38	High	g1+,tr+
HEK293	HG-U133_Plus_2	223624_at	Overexpressed	Empty_Vector	0.0258932	0.383366	-76.99	18.68	-1.5939	0.1999	5	0	175.82	2	0	122.25	137	129.62	10.43	3	0	188.88	233.86	206.61	23.95	High	g1+,tr+
HEK293	HG-U133_Plus_2	224798_s_at	Overexpressed	Empty_Vector	0.0256601	0.383366	-319.81	77.33	-1.6482	0.2233	5	0	685.3	2	0	477.5	509.32	493.41	22.5	3	0	706.6	911.09	813.22	102.53	High	g1+,tr+
HEK293	HG-U133_Plus_2	228212_at	Overexpressed	Empty_Vector	0.0257874	0.383366	40.46	9.8	1.2655	0.0717	5	1	168.56	2	0	181.66	204.03	192.84	15.82	3	1	145.43	159.26	152.38	6.92	High	g1+,tr+
HEK293	HG-U133_Plus_2	237513_at	Overexpressed	Empty_Vector	0.0259556	0.383366	-104.82	25.46	-1.9137	0.3576	5	1	177.62	2	1	88.24	141.21	114.72	37.45	3	0	195.56	237.33	219.55	21.57	High	g1+,tr+
HEK293	HG-U133_Plus_2	220143_x_at	Overexpressed	Empty_Vector	0.0260289	0.383397	-89.66	21.8	-1.211	0.058	5	0	478.8	2	0	408.99	441.01	425	22.64	3	0	487.89	535.87	514.66	24.47	High	g1+,tr+
HEK293	HG-U133_Plus_2	226860_at	Overexpressed	Empty_Vector	0.026071	0.383664	-252.05	61.32	-1.1905	0.0518	5	0	1473.98	2	0	1290.96	1354.53	1322.75	44.95	3	0	1488.79	1632.26	1574.79	75.87	High	g1+,tr+
HEK293	HG-U133_Plus_2	201498_at	Overexpressed	Empty_Vector	0.0261101	0.383885	361.57	88.01	1.2554	0.069	5	0	1560.11	2	0	1717.64	1836.46	1777.05	84.02	3	0	1335.37	1530.36	1415.48	102.04	High	g1+,tr+
HEK293	HG-U133_Plus_2	1552472_a_at	Overexpressed	Empty_Vector	0.0265377	0.384393	91.1	22.31	1.2496	0.0676	5	0	401.45	2	0	445.9	466.32	456.11	14.43	3	0	344.74	397.14	365.01	28.14	High	g1+,tr+
HEK293	HG-U133_Plus_2	1555781_at	Overexpressed	Empty_Vector	0.0264059	0.384393	-28.41	6.94	-1.0773	0.0198	5	1	384.31	2	0	366.17	368.37	367.27	1.55	3	1	385.14	402.47	395.68	9.25	High	g1+,tr+
HEK293	HG-U133_Plus_2	201972_at	Overexpressed	Empty_Vector	0.026538	0.384393	2111.65	517.17	1.6039	0.1888	5	0	4341.37	2	0	5497.44	5719.28	5608.36	156.87	3	0	2706.72	3924.43	3496.71	684.94	High	g1+,tr+
HEK293	HG-U133_Plus_2	202318_s_at	Overexpressed	Empty_Vector	0.026455	0.384393	323.77	79.2	1.2005	0.0532	5	0	1744.39	2	0	1838.56	2038.74	1938.65	141.55	3	0	1585.47	1654.57	1614.88	35.68	High	g1+,tr+
HEK293	HG-U133_Plus_2	205022_s_at	Overexpressed	Empty_Vector	0.0263959	0.384393	143.2	35	1.1962	0.0519	5	0	787.29	2	0	827.19	919.23	873.21	65.08	3	0	723.29	740.69	730.01	9.35	High	g1+,tr+
HEK293	HG-U133_Plus_2	206667_s_at	Overexpressed	Empty_Vector	0.0264119	0.384393	211.48	51.7	1.19	0.0502	5	0	1197.78	2	0	1292.98	1356.36	1324.67	44.82	3	0	1068.56	1183.6	1113.19	61.7	High	g1+,tr+
HEK293	HG-U133_Plus_2	209234_at	Overexpressed	Empty_Vector	0.0263669	0.384393	-269.77	65.91	-1.2409	0.0677	5	0	1281.67	2	0	1095.77	1143.85	1119.81	34	3	0	1311.78	1480.46	1389.58	85.09	High	g1+,tr+
HEK293	HG-U133_Plus_2	215707_s_at	Overexpressed	Empty_Vector	0.0265034	0.384393	172.54	42.24	1.2137	0.057	5	0	876.5	2	0	934.86	1025.2	980.03	63.88	3	0	770.63	838.25	807.48	34.22	High	g1+,tr+
HEK293	HG-U133_Plus_2	218286_s_at	Overexpressed	Empty_Vector	0.026332	0.384393	536.08	130.91	1.3524	0.0993	5	0	1735.61	2	0	2010.43	2104.1	2057.26	66.24	3	0	1359.32	1696.99	1521.18	169.27	High	g1+,tr+
HEK293	HG-U133_Plus_2	218617_at	Overexpressed	Empty_Vector	0.0265539	0.384393	-111.52	27.32	-1.0816	0.021	5	0	1432.87	2	0	1364.76	1367.17	1365.96	1.71	3	0	1456.17	1519.78	1477.48	36.63	High	g1+,tr+
HEK293	HG-U133_Plus_2	219094_at	Overexpressed	Empty_Vector	0.0264838	0.384393	163.01	39.89	1.7661	0.2549	5	0	277.97	2	0	361.44	390.1	375.77	20.27	3	0	153.24	243.61	212.77	51.57	High	g1+,tr+
HEK293	HG-U133_Plus_2	226152_at	Overexpressed	Empty_Vector	0.0262535	0.384393	292.39	71.32	1.1859	0.0489	5	0	1690.05	2	0	1842.78	1888.17	1865.48	32.09	3	0	1491.28	1674.17	1573.09	92.95	High	g1+,tr+
HEK293	HG-U133_Plus_2	226156_at	Overexpressed	Empty_Vector	0.0264527	0.384393	534.21	130.68	1.4228	0.1228	5	0	1477.26	2	0	1741.17	1854.4	1797.78	80.06	3	0	1096.31	1428.13	1263.57	165.93	High	g1+,tr+
HEK293	HG-U133_Plus_2	226242_at	Overexpressed	Empty_Vector	0.0261767	0.384393	827.22	201.55	1.3208	0.089	5	0	2909.72	2	0	3165.2	3646.91	3406.06	340.62	3	0	2500.31	2720.47	2578.83	122.9	High	g1+,tr+
HEK293	HG-U133_Plus_2	230575_at	Overexpressed	Empty_Vector	0.0262646	0.384393	-52.09	12.71	-1.4739	0.1509	5	0	141.17	2	0	105.77	114.07	109.92	5.87	3	0	143.56	175.5	162.01	16.54	High	g1+,tr+
HEK293	HG-U133_Plus_2	235432_at	Overexpressed	Empty_Vector	0.02632	0.384393	107.98	26.36	1.2805	0.0768	5	0	428.12	2	0	471.2	514.62	492.91	30.7	3	0	353.82	407.82	384.93	27.93	High	g1+,tr+
HEK293	HG-U133_Plus_2	242247_at	Overexpressed	Empty_Vector	0.0264874	0.384393	111.79	27.36	1.3731	0.1063	5	0	344.34	2	0	410.62	412.21	411.41	1.12	3	0	271.58	341.16	299.62	36.7	High	g1+,tr+
HEK293	HG-U133_Plus_2	204357_s_at	Overexpressed	Empty_Vector	0.0266503	0.384743	211.4	51.86	2.3795	0.5727	5	3	237.81	2	0	306.85	422.44	364.64	81.73	3	3	109.09	181.48	153.25	38.73	High	g1+,tr+
HEK293	HG-U133_Plus_2	219990_at	Overexpressed	Empty_Vector	0.0266489	0.384743	185.08	45.4	1.3205	0.0896	5	0	651.47	2	0	747.11	777.93	762.52	21.8	3	0	525.69	641.58	577.44	58.93	High	g1+,tr+
HEK293	HG-U133_Plus_2	36554_at	Overexpressed	Empty_Vector	0.0266252	0.384743	84.07	20.62	1.4638	0.1373	5	0	214.9	2	0	256.56	274.12	265.34	12.42	3	0	163.83	211.43	181.27	26.23	High	g1+,tr+
HEK293	HG-U133_Plus_2	202050_s_at	Overexpressed	Empty_Vector	0.0266891	0.384955	237.24	58.23	1.1554	0.0406	5	0	1621.7	2	0	1702.31	1825.78	1764.05	87.31	3	0	1473.29	1565.55	1526.81	47.87	High	g1+,tr+
HEK293	HG-U133_Plus_2	229158_at	Overexpressed	Empty_Vector	0.0267966	0.386156	-135.94	33.42	-1.6742	0.2391	5	2	283.2	2	1	187.21	216.05	201.63	20.39	3	1	288.56	362.16	337.58	42.45	High	g1+,tr+
HEK293	HG-U133_Plus_2	224885_s_at	Overexpressed	Empty_Vector	0.0268712	0.386534	-762.07	187.53	-1.1343	0.0358	5	0	6131.39	2	0	5489.16	5859.14	5674.15	261.61	3	0	6268.54	6609.47	6436.22	170.53	High	g1+,tr+
HEK293	HG-U133_Plus_2	44146_at	Overexpressed	Empty_Vector	0.0268547	0.386534	209.71	51.59	1.2566	0.0701	5	0	901	2	0	997.81	1055.84	1026.83	41.03	3	0	744.71	857.58	817.12	62.85	High	g1+,tr+
HEK293	HG-U133_Plus_2	205596_s_at	Overexpressed	Empty_Vector	0.0269485	0.386848	694.9	171.19	1.4742	0.1416	5	0	1743.38	2	0	1999	2321.63	2160.32	228.14	3	0	1284.48	1602.5	1465.42	163.48	High	g1+,tr+
HEK293	HG-U133_Plus_2	206079_at	Overexpressed	Empty_Vector	0.0269198	0.386848	146.56	36.09	1.3615	0.1031	5	0	464.02	2	0	518.53	585.38	551.96	47.27	3	0	374.73	443.58	405.39	35.04	High	g1+,tr+
HEK293	HG-U133_Plus_2	224600_at	Overexpressed	Empty_Vector	0.0269657	0.386848	-362.81	89.4	-1.1376	0.0368	5	0	2854.95	2	0	2567.92	2706.6	2637.26	98.06	3	0	2936.21	3112.74	3000.07	97.87	High	g1+,tr+
HEK293	HG-U133_Plus_2	228950_s_at	Overexpressed	Empty_Vector	0.0270019	0.387019	469.32	115.7	1.2813	0.0777	5	0	1855.98	2	0	2017.4	2257.75	2137.57	169.96	3	0	1594.21	1779.72	1668.26	98.26	High	g1+,tr+
HEK293	HG-U133_Plus_2	203335_at	Overexpressed	Empty_Vector	0.0271135	0.387811	-432	106.67	-1.3903	0.1204	5	0	1365.95	2	0	1060.41	1153.1	1106.76	65.54	3	0	1382.84	1626.79	1538.75	135.4	High	g1+,tr+
HEK293	HG-U133_Plus_2	204761_at	Overexpressed	Empty_Vector	0.02713	0.387811	-66.2	16.35	-1.1145	0.0303	5	0	617.86	2	0	566.22	590.06	578.14	16.86	3	0	628.23	664.41	644.34	18.41	High	g1+,tr+
HEK293	HG-U133_Plus_2	242429_at	Overexpressed	Empty_Vector	0.0271064	0.387811	267.14	65.96	1.4808	0.1443	5	0	662.44	2	0	750.55	894.9	822.73	102.07	3	0	500.35	601.48	555.58	51.21	High	g1+,tr+
HEK293	HG-U133_Plus_2	223392_s_at	Overexpressed	Empty_Vector	0.0272071	0.387871	-337.17	83.36	-2.1916	0.5337	5	0	485.26	2	0	240.79	325.12	282.96	59.63	3	0	541.45	737.49	620.12	103.59	High	g1+,tr+
HEK293	HG-U133_Plus_2	223457_at	Overexpressed	Empty_Vector	0.0272068	0.387871	254.09	62.82	1.5655	0.1758	5	0	550.96	2	0	687.21	719.62	703.41	22.92	3	0	386.45	543.02	449.32	82.71	High	g1+,tr+
HEK293	HG-U133_Plus_2	226283_at	Overexpressed	Empty_Vector	0.0271985	0.387871	-267.32	66.09	-1.2541	0.0728	5	0	1212.32	2	0	1029.08	1074.77	1051.92	32.31	3	0	1221.28	1380.11	1319.25	85.67	High	g1+,tr+
HEK293	HG-U133_Plus_2	223393_s_at	Overexpressed	Empty_Vector	0.0272436	0.388046	-281.29	69.58	-2.4027	0.6821	5	2	369.31	2	2	162.03	239.03	200.53	54.45	3	0	400.95	570.51	481.82	85.05	High	g1+,tr+
HEK293	HG-U133_Plus_2	201486_at	Overexpressed	Empty_Vector	0.0272928	0.388179	-2644.6	654.65	-1.2464	0.0704	5	0	12318.6	2	0	10006.8	11456.8	10731.8	1025.31	3	0	13051.5	13947.1	13376.4	495.78	High	g1+,tr+
HEK293	HG-U133_Plus_2	202724_s_at	Overexpressed	Empty_Vector	0.0273271	0.388179	127.38	31.55	1.2488	0.0682	5	0	563	2	0	611.59	667.25	639.42	39.36	3	0	482.34	545.74	512.04	31.89	High	g1+,tr+
HEK293	HG-U133_Plus_2	217963_s_at	Overexpressed	Empty_Vector	0.0273502	0.388179	1727.15	427.89	1.1309	0.0342	5	0	13887.6	2	0	14818.4	15029.4	14923.9	149.14	3	0	12552.1	13601.2	13196.7	564.3	High	g1+,tr+
HEK293	HG-U133_Plus_2	233933_s_at	Overexpressed	Empty_Vector	0.0273039	0.388179	-129.49	32.06	-1.2726	0.079	5	0	552.77	2	0	444.13	506.03	475.08	43.77	3	0	571.75	630.15	604.57	29.87	High	g1+,tr+
HEK293	HG-U133_Plus_2	201553_s_at	Overexpressed	Empty_Vector	0.0275376	0.38824	1384.17	343.81	1.4283	0.1266	5	0	3785.56	2	0	4509.92	4722.2	4616.06	150.1	3	0	2897.19	3742.01	3231.9	448.89	High	g1+,tr+
HEK293	HG-U133_Plus_2	201563_at	Overexpressed	Empty_Vector	0.0273954	0.38824	314.8	78.04	1.0753	0.0192	5	0	4305.79	2	0	4401.96	4587.39	4494.67	131.12	3	0	4141.59	4234.61	4179.87	48.65	High	g1+,tr+
HEK293	HG-U133_Plus_2	202166_s_at	Overexpressed	Empty_Vector	0.0276146	0.38824	871.59	216.72	1.3163	0.0894	5	0	3103.85	2	0	3598.5	3655.1	3626.8	40.03	3	0	2421.71	2939.97	2755.21	289.38	High	g1+,tr+
HEK293	HG-U133_Plus_2	208670_s_at	Overexpressed	Empty_Vector	0.0276016	0.38824	371.95	92.47	1.2369	0.0649	5	0	1718.56	2	0	1918.01	1965.45	1941.73	33.54	3	0	1430.84	1657.99	1569.78	121.77	High	g1+,tr+
HEK293	HG-U133_Plus_2	209241_x_at	Overexpressed	Empty_Vector	0.0275579	0.38824	-108.92	27.06	-1.4179	0.1316	5	0	326.01	2	0	254.24	267.07	260.65	9.07	3	0	330.64	400.89	369.57	35.74	High	g1+,tr+
HEK293	HG-U133_Plus_2	213588_x_at	Overexpressed	Empty_Vector	0.0274733	0.38824	-4717.91	1170.82	-1.3201	0.0955	5	0	17569.4	2	0	14131.5	15345.8	14738.6	858.6	3	0	17828.9	20604.9	19456.6	1448.76	High	g1+,tr+
HEK293	HG-U133_Plus_2	218976_at	Overexpressed	Empty_Vector	0.0274785	0.38824	-586.06	145.45	-1.1685	0.0462	5	0	3830.08	2	0	3476.31	3480.58	3478.44	3.02	3	0	3901.49	4280.72	4064.5	195.13	High	g1+,tr+
HEK293	HG-U133_Plus_2	219338_s_at	Overexpressed	Empty_Vector	0.0274186	0.38824	-165.59	41.06	-1.3479	0.1053	5	0	575.28	2	0	452.85	499.01	475.93	32.64	3	0	592.1	692.13	641.52	50.02	High	g1+,tr+
HEK293	HG-U133_Plus_2	226126_at	Overexpressed	Empty_Vector	0.0275957	0.38824	-113.69	28.26	-1.2659	0.0771	5	0	495.73	2	0	421.63	433.39	427.51	8.31	3	0	514.12	583.95	541.2	37.46	High	g1+,tr+
HEK293	HG-U133_Plus_2	227523_s_at	Overexpressed	Empty_Vector	0.0275721	0.38824	-105.1	26.12	-1.2267	0.0643	5	0	526.69	2	0	432.89	494.38	463.63	43.48	3	0	553.76	586.92	568.73	16.81	High	g1+,tr+
HEK293	HG-U133_Plus_2	57703_at	Overexpressed	Empty_Vector	0.027622	0.38824	67.29	16.73	1.3772	0.1094	5	0	205.3	2	0	230.86	260.5	245.68	20.96	3	0	158.93	188.97	178.38	16.87	High	g1+,tr+
HEK293	HG-U133_Plus_2	209784_s_at	Overexpressed	Empty_Vector	0.0277059	0.389077	309.01	76.93	1.9793	0.3589	5	1	439.15	2	0	600.81	648.3	624.56	33.58	3	1	239.58	429.44	315.55	100.45	High	g1+,tr+
HEK293	HG-U133_Plus_2	201956_s_at	Overexpressed	Empty_Vector	0.0279137	0.389937	-340.22	84.94	-1.1103	0.0294	5	0	3288.1	2	0	3045.37	3122.58	3083.97	54.59	3	0	3316.09	3530.52	3424.19	107.23	High	g1+,tr+
HEK293	HG-U133_Plus_2	204288_s_at	Overexpressed	Empty_Vector	0.027898	0.389937	-108.38	27.05	-1.3499	0.1067	5	2	374.81	2	1	279.93	339.64	309.78	42.22	3	1	402.66	441.6	418.17	20.64	High	g1+,tr+
HEK293	HG-U133_Plus_2	205420_at	Overexpressed	Empty_Vector	0.0278523	0.389937	78.42	19.56	1.1959	0.0529	5	0	431.69	2	0	472.42	485.07	478.74	8.95	3	0	371.36	419.28	400.32	25.47	High	g1+,tr+
HEK293	HG-U133_Plus_2	212740_at	Overexpressed	Empty_Vector	0.0278474	0.389937	328.34	81.9	1.3756	0.1091	5	0	1005.56	2	0	1129.61	1275.51	1202.56	103.17	3	0	781.12	936.62	874.23	82.17	High	g1+,tr+
HEK293	HG-U133_Plus_2	224689_at	Overexpressed	Empty_Vector	0.027894	0.389937	493.91	123.29	1.2439	0.0672	5	0	2222.56	2	0	2504.39	2533.43	2518.91	20.53	3	0	1835.09	2129.92	2025	164.77	High	g1+,tr+
HEK293	HG-U133_Plus_2	236918_s_at	Overexpressed	Empty_Vector	0.0278411	0.389937	252.19	62.9	1.3481	0.1	5	0	825.28	2	0	955.7	997.49	976.6	29.55	3	0	638.85	801.77	724.4	81.77	High	g1+,tr+
HEK293	HG-U133_Plus_2	208824_x_at	Overexpressed	Empty_Vector	0.0279552	0.390176	-1007.44	251.68	-1.4171	0.132	5	0	3019.67	2	0	2333.37	2497.05	2415.21	115.74	3	0	3187.69	3796.86	3422.65	327.59	High	g1+,tr+
HEK293	HG-U133_Plus_2	221950_at	Overexpressed	Empty_Vector	0.0279854	0.390256	-79.84	19.95	-1.3227	0.0971	5	0	295.3	2	0	237.56	257.25	247.4	13.92	3	0	302.52	352.3	327.24	24.89	High	g1+,tr+
HEK293	HG-U133_Plus_2	208658_at	Overexpressed	Empty_Vector	0.0280152	0.39033	97.24	24.31	1.1175	0.0308	5	0	866.45	2	0	896.15	953.43	924.79	40.5	3	0	811.32	842.45	827.55	15.61	High	g1+,tr+
HEK293	HG-U133_Plus_2	205535_s_at	Overexpressed	Empty_Vector	0.028071	0.390767	113.43	28.38	1.3776	0.1102	5	0	345.76	2	0	378.73	448.91	413.82	49.62	3	0	283.87	312.44	300.38	14.79	High	g1+,tr+
HEK293	HG-U133_Plus_2	200912_s_at	Overexpressed	Empty_Vector	0.0281366	0.390998	1156.77	289.7	1.0954	0.0248	5	0	12584.3	2	0	13112.2	13444.5	13278.3	234.98	3	0	11717.4	12353.9	12121.6	351.36	High	g1+,tr+
HEK293	HG-U133_Plus_2	225688_s_at	Overexpressed	Empty_Vector	0.028115	0.390998	121.56	30.43	1.2722	0.0761	5	0	495.19	2	0	551.8	584.45	568.13	23.09	3	0	419.38	489.25	446.57	37.42	High	g1+,tr+
HEK293	HG-U133_Plus_2	208821_at	Overexpressed	Empty_Vector	0.0282569	0.391676	1932.38	484.73	1.1463	0.0389	5	0	13982.7	2	0	14591.5	15692.7	15142.1	778.61	3	0	12812.1	13443.3	13209.7	346.14	High	g1+,tr+
HEK293	HG-U133_Plus_2	218391_at	Overexpressed	Empty_Vector	0.0282589	0.391676	-457.54	114.77	-1.1385	0.0377	5	0	3577.01	2	0	3209.88	3395.11	3302.49	130.97	3	0	3669.74	3900.15	3760.03	123.02	High	g1+,tr+
HEK293	HG-U133_Plus_2	45653_at	Overexpressed	Empty_Vector	0.0282188	0.391676	-125.1	31.37	-1.2852	0.0843	5	0	513.68	2	0	433.76	443.47	438.61	6.87	3	0	517.17	598.06	563.72	41.8	High	g1+,tr+
HEK293	HG-U133_Plus_2	206096_at	Overexpressed	Empty_Vector	0.0283285	0.392238	58.49	14.69	1.2289	0.0631	5	0	278.93	2	0	313.46	314.58	314.02	0.79	3	0	242.73	278.21	255.54	19.69	High	g1+,tr+
HEK293	HG-U133_Plus_2	238794_at	Overexpressed	Empty_Vector	0.0283487	0.392238	-198.06	49.74	-1.4671	0.1526	5	0	542.9	2	0	414.15	433.97	424.06	14.01	3	0	545.92	660.92	622.13	66	High	g1+,tr+
HEK293	HG-U133_Plus_2	1568596_a_at	Overexpressed	Empty_Vector	0.0284307	0.392693	-285.49	71.78	-1.2747	0.081	5	0	1210.64	2	0	1033.22	1045.48	1039.35	8.67	3	0	1215.4	1395.54	1324.84	96.11	High	g1+,tr+
HEK293	HG-U133_Plus_2	218987_at	Overexpressed	Empty_Vector	0.0284199	0.392693	242.98	61.09	1.3492	0.1012	5	0	793.02	2	0	894.66	982.96	938.81	62.43	3	0	629.88	767.61	695.83	69.05	High	g1+,tr+
HEK293	HG-U133_Plus_2	227786_at	Overexpressed	Empty_Vector	0.0284932	0.393217	-153.19	38.55	-1.1811	0.0507	5	0	937.54	2	0	817.29	873.98	845.63	40.08	3	0	959.99	1045.45	998.82	43.26	High	g1+,tr+
HEK293	HG-U133_Plus_2	208823_s_at	Overexpressed	Empty_Vector	0.0285306	0.393393	-649.18	163.45	-1.2182	0.0624	5	0	3364.56	2	0	2958.45	2991.66	2975.06	23.48	3	0	3437.18	3864.62	3624.24	218.66	High	g1+,tr+
HEK293	HG-U133_Plus_2	221738_at	Overexpressed	Empty_Vector	0.0285583	0.393434	65.07	16.39	1.2733	0.0769	5	0	264.11	2	0	282.41	323.89	303.15	29.33	3	0	232.77	246.41	238.08	7.3	High	g1+,tr+
HEK293	HG-U133_Plus_2	1562789_at	Overexpressed	Empty_Vector	0.0288487	0.394224	53.07	13.42	1.6951	0.2325	5	0	97.57	2	0	127.37	131.46	129.41	2.89	3	0	55.87	88.92	76.35	17.89	High	g1+,tr+
HEK293	HG-U133_Plus_2	202875_s_at	Overexpressed	Empty_Vector	0.0286515	0.394224	125.35	31.61	1.3877	0.1145	5	0	373.42	2	0	423.27	473.99	448.63	35.86	3	0	284.31	346.8	323.28	33.99	High	g1+,tr+
HEK293	HG-U133_Plus_2	212021_s_at	Overexpressed	Empty_Vector	0.0288181	0.394224	440.11	111.23	1.1784	0.0485	5	0	2643.34	2	0	2903.75	2911.05	2907.4	5.16	3	0	2340.03	2631.48	2467.29	149.19	High	g1+,tr+
HEK293	HG-U133_Plus_2	213249_at	Overexpressed	Empty_Vector	0.0287985	0.394224	-26.9	6.8	-1.4698	0.1546	5	1	73.4	2	1	53.31	61.21	57.26	5.59	3	0	75.4	91.71	84.16	8.22	High	g1+,tr+
HEK293	HG-U133_Plus_2	218056_at	Overexpressed	Empty_Vector	0.0288625	0.394224	224.31	56.72	1.1697	0.046	5	0	1411.17	2	0	1507.34	1584.17	1545.76	54.33	3	0	1278.04	1397.03	1321.45	65.7	High	g1+,tr+
HEK293	HG-U133_Plus_2	218382_s_at	Overexpressed	Empty_Vector	0.028755	0.394224	112.3	28.36	1.1482	0.0397	5	0	802.95	2	0	865.5	875.17	870.34	6.83	3	0	725.31	799.32	758.03	37.74	High	g1+,tr+
HEK293	HG-U133_Plus_2	220643_s_at	Overexpressed	Empty_Vector	0.028774	0.394224	1388.01	350.6	1.6983	0.2336	5	0	2542.93	2	0	3221.77	3529.7	3375.74	217.74	3	0	1477.07	2287.55	1987.72	444.47	High	g1+,tr+
HEK293	HG-U133_Plus_2	223959_at	Overexpressed	Empty_Vector	0.0288297	0.394224	39.59	10.01	1.4752	0.1457	5	2	99.14	2	0	122.53	123.27	122.9	0.53	3	2	71.3	97.8	83.31	13.42	High	g1+,tr+
HEK293	HG-U133_Plus_2	231841_s_at	Overexpressed	Empty_Vector	0.02867	0.394224	-113.21	28.56	-1.3743	0.1169	5	0	370.36	2	0	285.46	319.4	302.43	24	3	0	382.46	451.05	415.65	34.35	High	g1+,tr+
HEK293	HG-U133_Plus_2	238441_at	Overexpressed	Empty_Vector	0.0286935	0.394224	-53.55	13.51	-1.1001	0.0268	5	0	567.18	2	0	531.83	538.28	535.05	4.56	3	0	571.75	607.29	588.6	17.84	High	g1+,tr+
HEK293	HG-U133_Plus_2	202116_at	Overexpressed	Empty_Vector	0.0289044	0.394459	-77.49	19.61	-1.0917	0.0245	5	0	891.5	2	0	828.4	861.61	845.01	23.49	3	0	909.35	946	922.5	20.4	High	g1+,tr+
HEK293	HG-U133_Plus_2	1567080_s_at	Overexpressed	Empty_Vector	0.0289725	0.394713	437.37	110.77	1.3779	0.1116	5	0	1332.41	2	0	1581.06	1608.6	1594.83	19.47	3	0	1022.4	1315.63	1157.46	147.97	High	g1+,tr+
HEK293	HG-U133_Plus_2	206002_at	Overexpressed	Empty_Vector	0.0289714	0.394713	242.52	61.42	1.5106	0.159	5	0	571.97	2	0	696.03	738.93	717.48	30.34	3	0	412.25	564.46	474.96	79.56	High	g1+,tr+
HEK293	HG-U133_Plus_2	203780_at	Overexpressed	Empty_Vector	0.0290726	0.39574	73.78	18.71	1.2505	0.0703	5	0	324.1	2	0	348.88	387.87	368.37	27.57	3	0	277.51	308.74	294.59	15.82	High	g1+,tr+
HEK293	HG-U133_Plus_2	202364_at	Overexpressed	Empty_Vector	0.0292276	0.395826	288.65	73.35	1.0892	0.0235	5	0	3352.86	2	0	3475.58	3576.52	3526.05	71.37	3	0	3168.29	3331.58	3237.4	84.48	High	g1+,tr+
HEK293	HG-U133_Plus_2	218512_at	Overexpressed	Empty_Vector	0.0292235	0.395826	595.16	151.23	1.1524	0.0412	5	0	4143.65	2	0	4305.27	4696.21	4500.74	276.44	3	0	3846.1	3952.77	3905.58	54.39	High	g1+,tr+
HEK293	HG-U133_Plus_2	219012_s_at	Overexpressed	Empty_Vector	0.0292277	0.395826	140.84	35.79	2.0069	0.3804	5	0	196.21	2	0	263.54	297.88	280.71	24.29	3	0	89.04	173.81	139.88	44.84	High	g1+,tr+
HEK293	HG-U133_Plus_2	220166_at	Overexpressed	Empty_Vector	0.0291862	0.395826	-287.99	73.14	-1.3791	0.1195	5	0	932.52	2	0	736.94	782.51	759.73	32.22	3	0	970.1	1154.29	1047.72	95.45	High	g1+,tr+
HEK293	HG-U133_Plus_2	227230_s_at	Overexpressed	Empty_Vector	0.0291871	0.395826	36.99	9.39	1.0613	0.016	5	0	617.76	2	0	629.26	650.64	639.95	15.12	3	0	595.74	608.9	602.96	6.67	High	g1+,tr+
HEK293	HG-U133_Plus_2	58994_at	Overexpressed	Empty_Vector	0.0291154	0.395826	-186.5	47.32	-1.2132	0.0613	5	0	986.58	2	0	811.37	937.99	874.68	89.53	3	0	1055.73	1064.76	1061.18	4.8	High	g1+,tr+
HEK293	HG-U133_Plus_2	219220_x_at	Overexpressed	Empty_Vector	0.0293689	0.397401	931.01	237.02	1.3356	0.0979	5	0	3146.16	2	0	3638.69	3770.83	3704.76	93.44	3	0	2424.33	3020.43	2773.75	311.05	High	g1+,tr+
HEK293	HG-U133_Plus_2	203553_s_at	Overexpressed	Empty_Vector	0.0294266	0.397844	270.96	69.03	1.2328	0.0652	5	0	1272.37	2	0	1377.22	1492.67	1434.94	81.63	3	0	1088.58	1233.02	1163.99	72.43	High	g1+,tr+
HEK293	HG-U133_Plus_2	211088_s_at	Overexpressed	Empty_Vector	0.0294996	0.398255	36.48	9.3	1.1541	0.0418	5	0	251.35	2	0	271.53	274.95	273.24	2.42	3	0	225.33	249.88	236.76	12.36	High	g1+,tr+
HEK293	HG-U133_Plus_2	211599_x_at	Overexpressed	Empty_Vector	0.0295068	0.398255	260.46	66.43	1.2802	0.0801	5	0	1033.72	2	0	1142.93	1237.07	1190	66.57	3	0	851.18	1002.21	929.54	75.68	High	g1+,tr+
HEK293	HG-U133_Plus_2	227331_at	Overexpressed	Empty_Vector	0.0295478	0.39847	-96.07	24.51	-1.1107	0.0302	5	0	925.28	2	0	853.58	881.7	867.64	19.89	3	0	932.33	991.45	963.7	29.73	High	g1+,tr+
HEK293	HG-U133_Plus_2	236620_at	Overexpressed	Empty_Vector	0.0296101	0.398975	-33.95	8.67	-1.0967	0.0262	5	0	371.52	2	0	344.03	358.27	351.15	10.07	3	0	376.89	395.05	385.1	9.2	High	g1+,tr+
HEK293	HG-U133_Plus_2	203510_at	Overexpressed	Empty_Vector	0.0296459	0.39912	538.8	137.66	1.3237	0.0943	5	0	1880.23	2	0	2126.65	2280.37	2203.51	108.7	3	0	1479.72	1807.59	1664.71	167.94	High	g1+,tr+
HEK293	HG-U133_Plus_2	227873_at	Overexpressed	Empty_Vector	0.0297462	0.399877	-235.3	60.2	-1.2968	0.0901	5	0	934.06	2	0	714.9	870.86	792.88	110.29	3	0	1014.12	1052.33	1028.18	21.01	High	g1+,tr+
HEK293	HG-U133_Plus_2	230448_at	Overexpressed	Empty_Vector	0.0297522	0.399877	-233.96	59.86	-1.3192	0.0981	5	0	873.28	2	0	681.85	783.97	732.91	72.21	3	0	907.19	1030.93	966.87	61.98	High	g1+,tr+
HEK293	HG-U133_Plus_2	200728_at	Overexpressed	Empty_Vector	0.0298094	0.399972	-825.8	211.44	-1.1653	0.0467	5	0	5489.89	2	0	4844.82	5143.99	4994.41	211.54	3	0	5628.08	6090.66	5820.2	241.03	High	g1+,tr+
HEK293	HG-U133_Plus_2	210875_s_at	Overexpressed	Empty_Vector	0.0297993	0.399972	-218.83	56.02	-1.4535	0.1499	5	0	613.87	2	0	446.55	518.59	482.57	50.94	3	0	625.26	741.64	701.4	65.97	High	g1+,tr+
HEK293	HG-U133_Plus_2	209028_s_at	Overexpressed	Empty_Vector	0.0300055	0.401634	-410.78	105.44	-1.285	0.0863	5	0	1687.85	2	0	1347.23	1535.52	1441.38	133.14	3	0	1751.28	1961.91	1852.16	105.59	High	g1+,tr+
HEK293	HG-U133_Plus_2	214135_at	Overexpressed	Empty_Vector	0.0300088	0.401634	-36.43	9.35	-1.2324	0.0683	5	1	178.64	2	0	153.62	159.94	156.78	4.46	3	1	179.22	200.97	193.21	12.14	High	g1+,tr+
HEK293	HG-U133_Plus_2	224345_x_at	Overexpressed	Empty_Vector	0.029995	0.401634	1090.55	279.89	1.2896	0.0836	5	0	4201.38	2	0	4769.98	4941.44	4855.71	121.24	3	0	3477.66	4176.62	3765.16	365.6	High	g1+,tr+
HEK293	HG-U133_Plus_2	223384_s_at	Overexpressed	Empty_Vector	0.03004	0.401715	-208.44	53.53	-1.1819	0.052	5	0	1270.89	2	0	1127.63	1164.02	1145.82	25.73	3	0	1282.41	1421.09	1354.27	69.47	High	g1+,tr+
HEK293	HG-U133_Plus_2	204702_s_at	Overexpressed	Empty_Vector	0.0300707	0.401789	187.16	48.08	1.3865	0.1162	5	0	559.13	2	0	661.49	681.37	671.43	14.05	3	0	411.23	528.6	484.27	63.74	High	g1+,tr+
HEK293	HG-U133_Plus_2	210879_s_at	Overexpressed	Empty_Vector	0.0300972	0.401808	-134.84	34.65	-1.2764	0.0834	5	0	568.76	2	0	441.57	534.15	487.86	65.47	3	0	619.64	627.61	622.7	4.3	High	g1+,tr+
HEK293	HG-U133_Plus_2	207843_x_at	Overexpressed	Empty_Vector	0.0302492	0.402994	943.47	242.93	1.4843	0.1518	5	0	2325.53	2	0	2885.04	2898.2	2891.62	9.31	3	0	1595.26	2237.68	1948.14	325.86	High	g1+,tr+
HEK293	HG-U133_Plus_2	216623_x_at	Overexpressed	Empty_Vector	0.0302577	0.402994	-129.32	33.3	-1.1468	0.0412	5	0	958.26	2	0	839.04	922.29	880.66	58.87	3	0	992.45	1024.5	1009.99	16.24	High	g1+,tr+
HEK293	HG-U133_Plus_2	223306_at	Overexpressed	Empty_Vector	0.0302618	0.402994	1200.81	309.24	1.1714	0.0473	5	0	7486.51	2	0	8156.32	8257.68	8207	71.67	3	0	6702.53	7474.9	7006.19	411.79	High	g1+,tr+
HEK293	HG-U133_Plus_2	219583_s_at	Overexpressed	Empty_Vector	0.030297	0.402995	-78.2	20.15	-1.328	0.1021	5	0	285.32	2	0	235.01	241.78	238.39	4.79	3	0	292.78	345.65	316.6	26.82	High	g1+,tr+
HEK293	HG-U133_Plus_2	222699_s_at	Overexpressed	Empty_Vector	0.0303123	0.402995	86.94	22.4	1.2327	0.0659	5	0	408.33	2	0	450.3	470.7	460.5	14.42	3	0	341.32	394.18	373.56	28.28	High	g1+,tr+
HEK293	HG-U133_Plus_2	1558279_a_at	Overexpressed	Empty_Vector	0.0304364	0.404308	186.97	48.26	1.6073	0.2003	5	0	382.68	2	0	443.21	546.52	494.86	73.05	3	0	263.26	335.65	307.89	39.04	High	g1+,tr+
HEK293	HG-U133_Plus_2	208907_s_at	Overexpressed	Empty_Vector	0.0305283	0.404519	-207.13	53.52	-1.1061	0.0292	5	0	2076.01	2	0	1918.39	1985.07	1951.73	47.15	3	0	2110.71	2230.95	2158.86	63.6	High	g1+,tr+
HEK293	HG-U133_Plus_2	223217_s_at	Overexpressed	Empty_Vector	0.0304785	0.404519	82.89	21.4	1.251	0.0718	5	3	363.37	2	0	398.48	427.71	413.1	20.67	3	3	301.76	346.41	330.21	24.72	High	g1+,tr+
HEK293	HG-U133_Plus_2	225913_at	Overexpressed	Empty_Vector	0.0305191	0.404519	-448.98	116	-1.4556	0.1522	5	0	1254.88	2	0	961.6	1009.37	985.49	33.77	3	0	1302.56	1603.39	1434.47	153.79	High	g1+,tr+
HEK293	HG-U133_Plus_2	201980_s_at	Overexpressed	Empty_Vector	0.030564	0.404656	-362.21	93.64	-1.1854	0.0534	5	0	2171.21	2	0	1859.74	2048.03	1953.89	133.14	3	0	2225.87	2389.73	2316.09	83.18	High	g1+,tr+
HEK293	HG-U133_Plus_2	223452_s_at	Overexpressed	Empty_Vector	0.0306029	0.404835	187.19	48.42	1.879	0.3225	5	1	287.85	2	0	389.52	410.8	400.16	15.05	3	1	139.08	253.34	212.97	64.08	High	g1+,tr+
HEK293	HG-U133_Plus_2	200882_s_at	Overexpressed	Empty_Vector	0.0306635	0.40523	-1039.89	269.17	-1.2149	0.0631	5	0	5462.45	2	0	4740.92	4936.11	4838.51	138.02	3	0	5651.43	6278.69	5878.41	347.69	High	g1+,tr+
HEK293	HG-U133_Plus_2	219170_at	Overexpressed	Empty_Vector	0.0307089	0.40523	379.8	98.36	1.2578	0.0741	5	3	1625.11	2	0	1782.7	1923.28	1852.99	99.41	3	3	1386.53	1599.24	1473.19	111.69	High	g1+,tr+
HEK293	HG-U133_Plus_2	233421_s_at	Overexpressed	Empty_Vector	0.0306915	0.40523	314.43	81.42	1.3398	0.101	5	0	1051.08	2	0	1212.75	1266.74	1239.75	38.18	3	0	853.22	1046.83	925.31	105.84	High	g1+,tr+
HEK293	HG-U133_Plus_2	1554114_s_at	Overexpressed	Empty_Vector	0.0313098	0.405428	99.75	26.03	1.8928	0.3322	5	0	151.62	2	0	188.59	234.35	211.47	32.36	3	0	83.84	136.29	111.72	26.38	High	g1+,tr+
HEK293	HG-U133_Plus_2	202049_s_at	Overexpressed	Empty_Vector	0.0312514	0.405428	264.94	69.08	1.2344	0.0672	5	0	1236.17	2	0	1348.88	1441.38	1395.13	65.4	3	0	1066.14	1220.31	1130.19	80.32	High	g1+,tr+
HEK293	HG-U133_Plus_2	202830_s_at	Overexpressed	Empty_Vector	0.030973	0.405428	-256.73	66.71	-1.1697	0.0487	5	0	1666.57	2	0	1472.07	1552.99	1512.53	57.22	3	0	1721.99	1861.43	1769.26	79.83	High	g1+,tr+
HEK293	HG-U133_Plus_2	202919_at	Overexpressed	Empty_Vector	0.0308748	0.405428	331.71	86.09	1.2148	0.0608	5	0	1676.67	2	0	1769.61	1981.79	1875.7	150.04	3	0	1493.98	1583.45	1543.99	45.66	High	g1+,tr+
HEK293	HG-U133_Plus_2	203155_at	Overexpressed	Empty_Vector	0.0311898	0.405428	-292.36	76.17	-1.2941	0.0908	5	0	1169.58	2	0	940.53	1047.79	994.16	75.85	3	0	1188.82	1355.59	1286.53	86.99	High	g1+,tr+
HEK293	HG-U133_Plus_2	203360_s_at	Overexpressed	Empty_Vector	0.0310031	0.405428	438.63	114.02	1.274	0.0796	5	0	1776.19	2	0	1906.89	2171.84	2039.37	187.35	3	0	1524.99	1677.95	1600.74	76.49	High	g1+,tr+
HEK293	HG-U133_Plus_2	205329_s_at	Overexpressed	Empty_Vector	0.031329	0.405428	184.84	48.24	1.2738	0.0799	5	0	748.96	2	0	806.26	913.47	859.86	75.81	3	0	634.81	705.29	675.02	36.27	High	g1+,tr+
HEK293	HG-U133_Plus_2	205633_s_at	Overexpressed	Empty_Vector	0.0313179	0.405428	-199.89	52.16	-1.3015	0.0936	5	0	782.96	2	0	646.78	679.27	663.02	22.98	3	0	803.57	937.23	862.92	68.07	High	g1+,tr+
HEK293	HG-U133_Plus_2	207057_at	Overexpressed	Empty_Vector	0.0309936	0.405428	-91.3	23.73	-5.1737	4.4012	5	2	76.66	2	2	7.33	36.42	21.88	20.57	3	0	90.51	144.93	113.18	28.32	High	g1+,tr+
HEK293	HG-U133_Plus_2	208002_s_at	Overexpressed	Empty_Vector	0.0313978	0.405428	-484.84	126.65	-1.1501	0.0428	5	0	3520.22	2	0	3070.71	3387.91	3229.31	224.29	3	0	3656.99	3778.35	3714.15	60.98	High	g1+,tr+
HEK293	HG-U133_Plus_2	209039_x_at	Overexpressed	Empty_Vector	0.031245	0.405428	-101.27	26.4	-1.2665	0.0811	5	0	440.71	2	0	368.46	391.43	379.95	16.24	3	0	452.33	517.96	481.22	33.51	High	g1+,tr+
HEK293	HG-U133_Plus_2	212399_s_at	Overexpressed	Empty_Vector	0.0308512	0.405428	156.63	40.64	1.2243	0.0637	5	0	761.07	2	0	805.74	904.37	855.05	69.74	3	0	680.37	724.68	698.42	23.26	High	g1+,tr+
HEK293	HG-U133_Plus_2	212512_s_at	Overexpressed	Empty_Vector	0.0308083	0.405428	-541.78	140.49	-1.2955	0.0909	5	0	2158.22	2	0	1745.02	1921.3	1833.16	124.65	3	0	2208.24	2541.45	2374.93	166.61	High	g1+,tr+
HEK293	HG-U133_Plus_2	212558_at	Overexpressed	Empty_Vector	0.0314094	0.405428	101.86	26.61	1.1188	0.0326	5	0	898.12	2	0	946.56	971.91	959.23	17.93	3	0	820.82	886.23	857.37	33.38	High	g1+,tr+
HEK293	HG-U133_Plus_2	214315_x_at	Overexpressed	Empty_Vector	0.0311773	0.405428	-712.04	185.49	-1.251	0.0757	5	0	3264.38	2	0	2678.24	2996.06	2837.15	224.74	3	0	3382.69	3758.49	3549.19	191.52	High	g1+,tr+
HEK293	HG-U133_Plus_2	218420_s_at	Overexpressed	Empty_Vector	0.0309557	0.405428	235.99	61.31	1.2319	0.0662	5	0	1111.82	2	0	1208.59	1298.25	1253.42	63.4	3	0	961.85	1094.61	1017.43	68.96	High	g1+,tr+
HEK293	HG-U133_Plus_2	218548_x_at	Overexpressed	Empty_Vector	0.0310657	0.405428	-143.98	37.46	-1.3559	0.1135	5	0	490.97	2	0	390.09	419.08	404.58	20.5	3	0	495.25	588.75	548.57	48.12	High	g1+,tr+
HEK293	HG-U133_Plus_2	218571_s_at	Overexpressed	Empty_Vector	0.0311417	0.405428	323.66	84.28	1.3342	0.0997	5	0	1097.98	2	0	1249.93	1334.41	1292.17	59.74	3	0	849.26	1046.4	968.52	104.88	High	g1+,tr+
HEK293	HG-U133_Plus_2	218947_s_at	Overexpressed	Empty_Vector	0.0308667	0.405428	-328.14	85.15	-1.2876	0.0882	5	0	1337.71	2	0	1132.69	1148.96	1140.83	11.5	3	0	1375.98	1596.08	1468.96	113.95	High	g1+,tr+
HEK293	HG-U133_Plus_2	219512_at	Overexpressed	Empty_Vector	0.0312498	0.405428	92.09	24.01	1.1681	0.0469	5	0	584.82	2	0	620.22	659.93	640.07	28.08	3	0	518.73	564	547.98	25.37	High	g1+,tr+
HEK293	HG-U133_Plus_2	224732_at	Overexpressed	Empty_Vector	0.0312891	0.405428	303.43	79.15	1.1836	0.0516	5	0	1773.73	2	0	1950.63	1960.96	1955.79	7.3	3	0	1571.7	1772.51	1652.36	106.07	High	g1+,tr+
HEK293	HG-U133_Plus_2	224836_at	Overexpressed	Empty_Vector	0.0313278	0.405428	-68.59	17.9	-1.1957	0.0573	5	0	391.74	2	0	347.17	353.99	350.58	4.83	3	0	393.35	440.16	419.17	23.78	High	g1+,tr+
HEK293	HG-U133_Plus_2	226929_at	Overexpressed	Empty_Vector	0.0313873	0.405428	-196.75	51.39	-1.3591	0.1152	5	0	665.89	2	0	523.61	572.07	547.84	34.27	3	0	670.81	790.61	744.59	64.55	High	g1+,tr+
HEK293	HG-U133_Plus_2	227055_at	Overexpressed	Empty_Vector	0.0310808	0.405428	59.46	15.47	1.2013	0.0568	5	1	319.11	2	0	347.46	362.1	354.78	10.35	3	1	272.98	308.18	295.32	19.42	High	g1+,tr+
HEK293	HG-U133_Plus_2	229140_at	Overexpressed	Empty_Vector	0.0311206	0.405428	120.51	31.37	1.4396	0.1368	5	1	322.37	2	0	358.45	430.91	394.68	51.24	3	1	251.89	294.62	274.17	21.42	High	g1+,tr+
HEK293	HG-U133_Plus_2	231895_at	Overexpressed	Empty_Vector	0.0310658	0.405428	394.91	102.74	1.2644	0.0766	5	0	1651.69	2	0	1827.69	1949.58	1888.64	86.19	3	0	1375.96	1622.48	1493.73	123.63	High	g1+,tr+
HEK293	HG-U133_Plus_2	232353_s_at	Overexpressed	Empty_Vector	0.0313912	0.405428	-104.51	27.3	-1.116	0.0325	5	0	963.44	2	0	882.85	918.62	900.73	25.29	3	0	969.87	1032.04	1005.25	31.96	High	g1+,tr+
HEK293	HG-U133_Plus_2	204496_at	Overexpressed	Empty_Vector	0.0316412	0.406221	548.35	143.67	1.2595	0.0755	5	0	2332.6	2	0	2647.73	2675.5	2661.61	19.64	3	0	1896.78	2264.07	2113.26	192.25	High	g1+,tr+
HEK293	HG-U133_Plus_2	205130_at	Overexpressed	Empty_Vector	0.0318498	0.406221	-76.38	20.06	-1.2301	0.0691	5	0	377.8	2	0	320.45	343.5	331.98	16.29	3	0	381.77	429.49	408.35	24.33	High	g1+,tr+
HEK293	HG-U133_Plus_2	205575_at	Overexpressed	Empty_Vector	0.0317303	0.406221	-83.31	21.85	-1.4081	0.135	5	0	254.1	2	0	199.37	208.86	204.12	6.71	3	0	254.74	309.75	287.42	28.93	High	g1+,tr+
HEK293	HG-U133_Plus_2	207709_at	Overexpressed	Empty_Vector	0.0318153	0.406221	92.4	24.26	1.278	0.0817	5	0	369.39	2	0	410.37	439.29	424.83	20.45	3	0	304.38	362.59	332.43	29.16	High	g1+,tr+
HEK293	HG-U133_Plus_2	210018_x_at	Overexpressed	Empty_Vector	0.0317033	0.406221	-236.32	61.96	-1.3348	0.1064	5	0	847.71	2	0	633.66	778.19	705.92	102.2	3	0	909.06	988.2	942.24	41.09	High	g1+,tr+
HEK293	HG-U133_Plus_2	211858_x_at	Overexpressed	Empty_Vector	0.0316091	0.406221	3030.99	793.8	1.2359	0.068	5	0	14063.5	2	0	15151.6	16612.7	15882.1	1033.11	3	0	12176.5	13697.6	12851.1	774.95	High	g1+,tr+
HEK293	HG-U133_Plus_2	212789_at	Overexpressed	Empty_Vector	0.0315629	0.406221	375.9	98.39	1.158	0.0441	5	0	2529.36	2	0	2690.48	2819.33	2754.9	91.11	3	0	2248.2	2465.46	2379	115.22	High	g1+,tr+
HEK293	HG-U133_Plus_2	212901_s_at	Overexpressed	Empty_Vector	0.0317392	0.406221	223.62	58.66	1.2889	0.0852	5	0	863.57	2	0	945.61	1049.88	997.74	73.73	3	0	720.14	837.03	774.12	58.95	High	g1+,tr+
HEK293	HG-U133_Plus_2	213548_s_at	Overexpressed	Empty_Vector	0.0318189	0.406221	501.16	131.59	1.6853	0.2371	5	0	931.78	2	0	1201.03	1263.91	1232.47	44.46	3	0	530.99	840.49	731.32	173.72	High	g1+,tr+
HEK293	HG-U133_Plus_2	223491_at	Overexpressed	Empty_Vector	0.0318525	0.406221	539.38	141.68	1.8239	0.3007	5	0	870.43	2	0	1167.17	1220.94	1194.05	38.02	3	0	443.83	805.58	654.67	188.17	High	g1+,tr+
HEK293	HG-U133_Plus_2	226021_at	Overexpressed	Empty_Vector	0.0318005	0.406221	320.57	84.15	1.208	0.0594	5	0	1669.78	2	0	1825.3	1898.95	1862.12	52.08	3	0	1470.25	1664.25	1541.55	106.73	High	g1+,tr+
HEK293	HG-U133_Plus_2	226967_at	Overexpressed	Empty_Vector	0.0316578	0.406221	355.55	93.17	1.4906	0.1569	5	0	866.92	2	0	1044.42	1116.07	1080.25	50.66	3	0	622.53	856.49	724.7	119.76	High	g1+,tr+
HEK293	HG-U133_Plus_2	226994_at	Overexpressed	Empty_Vector	0.0315442	0.406221	-99.74	26.1	-1.0563	0.0152	5	0	1831.73	2	0	1738.09	1805.69	1771.89	47.8	3	0	1861.08	1877.4	1871.63	9.15	High	g1+,tr+
HEK293	HG-U133_Plus_2	232263_at	Overexpressed	Empty_Vector	0.0317723	0.406221	-716	187.89	-10.8873	21.9424	5	2	502.01	2	2	69.82	75.01	72.42	3.67	3	0	554.15	1055.14	788.41	252.07	High	g1+,tr+
HEK293	HG-U133_Plus_2	235626_at	Overexpressed	Empty_Vector	0.0316936	0.406221	202.82	53.17	1.3378	0.1016	5	0	681.55	2	0	775.47	831.01	803.24	39.27	3	0	551.55	675.12	600.42	65.71	High	g1+,tr+
HEK293	HG-U133_Plus_2	214310_s_at	Overexpressed	Empty_Vector	0.0318919	0.406399	81.52	21.42	1.4436	0.1396	5	0	216.39	2	0	248.78	281.83	265.3	23.38	3	0	157.1	201.46	183.78	23.51	High	g1+,tr+
HEK293	HG-U133_Plus_2	208959_s_at	Overexpressed	Empty_Vector	0.0319329	0.40644	240.66	63.28	1.1583	0.0444	5	0	1616.8	2	0	1707.01	1815.38	1761.19	76.63	3	0	1447.93	1574.66	1520.53	65.36	High	g1+,tr+
HEK293	HG-U133_Plus_2	222264_at	Overexpressed	Empty_Vector	0.031946	0.40644	-57.94	15.24	-1.1669	0.0484	5	2	381.99	2	1	327.07	367.39	347.23	28.5	3	1	402.94	409.09	405.17	3.41	High	g1+,tr+
HEK293	HG-U133_Plus_2	205339_at	Overexpressed	Empty_Vector	0.0320064	0.406884	-99.27	26.12	-1.0672	0.0184	5	0	1537.12	2	0	1469.9	1485.22	1477.56	10.83	3	0	1547.47	1614.39	1576.83	34.2	High	g1+,tr+
HEK293	HG-U133_Plus_2	210372_s_at	Overexpressed	Empty_Vector	0.0320587	0.407224	300.29	79.08	1.2212	0.0637	5	0	1477.86	2	0	1618.02	1698.05	1658.03	56.59	3	0	1244.39	1418.67	1357.74	98.26	High	g1+,tr+
HEK293	HG-U133_Plus_2	214431_at	Overexpressed	Empty_Vector	0.0321419	0.407631	1314.93	346.61	1.4511	0.1428	5	0	3441.03	2	0	3971.51	4488.46	4229.99	365.54	3	0	2469.73	3164.21	2915.06	386.57	High	g1+,tr+
HEK293	HG-U133_Plus_2	218935_at	Overexpressed	Empty_Vector	0.0321673	0.407631	128.75	33.95	1.3776	0.1161	5	2	392.43	2	0	457.82	481.53	469.68	16.76	3	2	290.17	367.37	340.93	43.98	High	g1+,tr+
HEK293	HG-U133_Plus_2	223318_s_at	Overexpressed	Empty_Vector	0.0321451	0.407631	-270.28	71.25	-1.2703	0.0834	5	0	1161.96	2	0	989.19	1010.38	999.79	14.98	3	0	1184.22	1372.13	1270.07	95	High	g1+,tr+
HEK293	HG-U133_Plus_2	200697_at	Overexpressed	Empty_Vector	0.0322454	0.408129	-873.42	230.52	-1.3051	0.096	5	0	3386.4	2	0	2652.31	3072.38	2862.35	297.04	3	0	3473.67	3869.95	3735.77	227.01	High	g1+,tr+
HEK293	HG-U133_Plus_2	201300_s_at	Overexpressed	Empty_Vector	0.0322831	0.408129	1566.16	413.53	1.3607	0.1103	5	0	4968.83	2	0	5906.76	5910.29	5908.52	2.5	3	0	3704.08	4709.04	4342.37	554.81	High	g1+,tr+
HEK293	HG-U133_Plus_2	208718_at	Overexpressed	Empty_Vector	0.0322833	0.408129	-1296.8	342.41	-1.1064	0.0299	5	0	12968.4	2	0	11952.2	12428.5	12190.4	336.74	3	0	13045.4	13797.4	13487.2	392.87	High	g1+,tr+
HEK293	HG-U133_Plus_2	207304_at	Overexpressed	Empty_Vector	0.0323626	0.408809	226.37	59.83	1.3836	0.1185	5	0	680.67	2	0	745.76	887.23	816.49	100.04	3	0	560.75	632.95	590.13	37.93	High	g1+,tr+
HEK293	HG-U133_Plus_2	203524_s_at	Overexpressed	Empty_Vector	0.0328699	0.409302	-382.69	101.76	-1.2892	0.0909	5	0	1552.85	2	0	1200.33	1446.14	1323.24	173.82	3	0	1654.94	1771.2	1705.93	59.43	High	g1+,tr+
HEK293	HG-U133_Plus_2	204388_s_at	Overexpressed	Empty_Vector	0.0325609	0.409302	-178.9	47.39	-1.3317	0.1063	5	0	646.63	2	0	500.59	577.98	539.29	54.72	3	0	667.66	768.58	718.18	50.46	High	g1+,tr+
HEK293	HG-U133_Plus_2	205042_at	Overexpressed	Empty_Vector	0.0328976	0.409302	-63.61	16.92	-1.0841	0.0235	5	0	794.31	2	0	733.97	778.32	756.14	31.36	3	0	816.81	825.35	819.75	4.85	High	g1+,tr+
HEK293	HG-U133_Plus_2	205229_s_at	Overexpressed	Empty_Vector	0.0329184	0.409302	2099.81	558.65	1.2852	0.0852	5	0	8202.02	2	0	9128.81	9795.02	9461.91	471.08	3	0	6702.75	8044.96	7362.1	671.42	High	g1+,tr+
HEK293	HG-U133_Plus_2	205711_x_at	Overexpressed	Empty_Vector	0.0325364	0.409302	-2348.89	622.09	-1.2068	0.0618	5	0	12769.8	2	0	11108.8	11612.1	11360.4	355.92	3	0	12835.1	14391.4	13709.3	795.77	High	g1+,tr+
HEK293	HG-U133_Plus_2	208612_at	Overexpressed	Empty_Vector	0.0329913	0.409302	846.52	225.41	1.1589	0.0451	5	0	5665.09	2	0	5918.5	6427.52	6173.01	359.94	3	0	5164.14	5490.79	5326.49	163.34	High	g1+,tr+
HEK293	HG-U133_Plus_2	208891_at	Overexpressed	Empty_Vector	0.0325796	0.409302	175.78	46.58	2.5659	0.7462	5	1	182.57	2	0	250.98	325.09	288.04	52.4	3	1	80	170.24	112.26	50.32	High	g1+,tr+
HEK293	HG-U133_Plus_2	209654_at	Overexpressed	Empty_Vector	0.0329799	0.409302	-311.39	82.9	-1.2595	0.0803	5	0	1386.64	2	0	1157.59	1242.01	1199.8	59.69	3	0	1393.4	1583.65	1511.2	102.91	High	g1+,tr+
HEK293	HG-U133_Plus_2	218472_s_at	Overexpressed	Empty_Vector	0.0328089	0.409302	112.87	29.99	1.087	0.0239	5	0	1342.68	2	0	1392.96	1427.85	1410.4	24.67	3	0	1256.36	1324.65	1297.54	36.25	High	g1+,tr+
HEK293	HG-U133_Plus_2	219507_at	Overexpressed	Empty_Vector	0.0329066	0.409302	63.25	16.82	1.1783	0.051	5	0	379.97	2	0	399.06	436.77	417.92	26.67	3	0	344.25	368.39	354.67	12.41	High	g1+,tr+
HEK293	HG-U133_Plus_2	219653_at	Overexpressed	Empty_Vector	0.0327586	0.409302	103.52	27.49	1.617	0.2102	5	1	209.2	2	0	243.06	299.58	271.32	39.97	3	1	144.51	191.89	167.79	23.7	High	g1+,tr+
HEK293	HG-U133_Plus_2	220607_x_at	Overexpressed	Empty_Vector	0.0324405	0.409302	791.73	209.45	1.2734	0.0808	5	0	3212.73	2	0	3575.38	3800.15	3687.77	158.93	3	0	2621.97	3133.05	2896.04	257.55	High	g1+,tr+
HEK293	HG-U133_Plus_2	221016_s_at	Overexpressed	Empty_Vector	0.0326722	0.409302	-89.07	23.63	-1.3786	0.1247	5	0	288.69	2	0	217.37	253.12	235.25	25.27	3	0	303.33	353.65	324.31	26.18	High	g1+,tr+
HEK293	HG-U133_Plus_2	221774_x_at	Overexpressed	Empty_Vector	0.0326315	0.409302	161.2	42.74	1.2154	0.0623	5	0	812.96	2	0	859.93	959.44	909.68	70.36	3	0	731.78	781.4	748.48	28.51	High	g1+,tr+
HEK293	HG-U133_Plus_2	222412_s_at	Overexpressed	Empty_Vector	0.0327459	0.409302	385.09	102.24	1.4556	0.1455	5	0	999.31	2	0	1152.69	1308.04	1230.37	109.85	3	0	717.48	932.27	845.28	113.06	High	g1+,tr+
HEK293	HG-U133_Plus_2	222544_s_at	Overexpressed	Empty_Vector	0.0326577	0.409302	-221.44	58.73	-1.217	0.0653	5	0	1153.22	2	0	955.98	1084.74	1020.36	91.04	3	0	1198.26	1288.92	1241.8	45.43	High	g1+,tr+
HEK293	HG-U133_Plus_2	223000_s_at	Overexpressed	Empty_Vector	0.0328187	0.409302	493.15	131.05	1.3314	0.1008	5	0	1685.2	2	0	1859.28	2102.9	1981.09	172.27	3	0	1349.57	1598.54	1487.94	126.79	High	g1+,tr+
HEK293	HG-U133_Plus_2	223584_s_at	Overexpressed	Empty_Vector	0.0329697	0.409302	104.75	27.89	1.2176	0.0633	5	0	523.36	2	0	566.07	606.35	586.21	28.49	3	0	452.19	514.84	481.46	31.53	High	g1+,tr+
HEK293	HG-U133_Plus_2	224828_at	Overexpressed	Empty_Vector	0.0326059	0.409302	-62.93	16.68	-1.2577	0.0793	5	0	282	2	0	243.88	244.59	244.24	0.5	3	0	288.77	332.08	307.17	22.38	High	g1+,tr+
HEK293	HG-U133_Plus_2	224854_s_at	Overexpressed	Empty_Vector	0.0328041	0.409302	50.23	13.34	1.4099	0.1286	5	1	142.63	2	0	163.45	182.07	172.76	13.17	3	1	109.65	139.43	122.53	15.29	High	g1+,tr+
HEK293	HG-U133_Plus_2	226289_at	Overexpressed	Empty_Vector	0.0328452	0.409302	227.59	60.5	1.3202	0.0969	5	0	801.8	2	0	873.23	1003.48	938.35	92.1	3	0	654.89	740.96	710.77	48.44	High	g1+,tr+
HEK293	HG-U133_Plus_2	226312_at	Overexpressed	Empty_Vector	0.0324955	0.409302	-314.11	83.15	-1.2647	0.0817	5	0	1375.14	2	0	1150.59	1222.76	1186.67	51.03	3	0	1381.65	1582.66	1500.79	105.56	High	g1+,tr+
HEK293	HG-U133_Plus_2	229657_at	Overexpressed	Empty_Vector	0.0325698	0.409302	-43.1	11.42	-1.1346	0.0386	5	0	346.13	2	0	311.14	329.39	320.27	12.91	3	0	354.73	377.46	363.37	12.31	High	g1+,tr+
HEK293	HG-U133_Plus_2	201334_s_at	Overexpressed	Empty_Vector	0.0330263	0.409419	-417.8	111.29	-1.1914	0.057	5	0	2433.82	2	0	2182.26	2184.03	2183.14	1.25	3	0	2463.24	2759.65	2600.94	149.31	High	g1+,tr+
HEK293	HG-U133_Plus_2	201562_s_at	Overexpressed	Empty_Vector	0.033101	0.409814	-41.31	11.01	-1.0392	0.0107	5	0	1079.75	2	0	1041.24	1068.69	1054.96	19.41	3	0	1089.96	1099.84	1096.28	5.49	High	g1+,tr+
HEK293	HG-U133_Plus_2	206075_s_at	Overexpressed	Empty_Vector	0.0331105	0.409814	392.26	104.59	1.1798	0.0516	5	0	2338.59	2	0	2545.16	2602.72	2573.94	40.7	3	0	2033.17	2304.12	2181.69	137.35	High	g1+,tr+
HEK293	HG-U133_Plus_2	209580_s_at	Overexpressed	Empty_Vector	0.0331352	0.409814	396.07	105.64	1.4418	0.141	5	0	1054.84	2	0	1242.8	1342.16	1292.48	70.26	3	0	743.13	973.9	896.41	132.74	High	g1+,tr+
HEK293	HG-U133_Plus_2	215913_s_at	Overexpressed	Empty_Vector	0.0332282	0.410481	183.35	48.96	1.4196	0.1328	5	0	510.33	2	0	572.2	668.48	620.34	68.08	3	0	386.95	472.89	436.99	44.68	High	g1+,tr+
HEK293	HG-U133_Plus_2	224439_x_at	Overexpressed	Empty_Vector	0.0332406	0.410481	952.27	254.31	1.357	0.1102	5	0	3048.07	2	0	3568.99	3669.88	3619.43	71.34	3	0	2301.84	2967.18	2667.16	337.44	High	g1+,tr+
HEK293	HG-U133_Plus_2	1552767_a_at	Overexpressed	Empty_Vector	0.0333651	0.410748	1671.33	446.99	1.4807	0.1563	5	0	4145.04	2	0	4958.6	5337.08	5147.84	267.63	3	0	2898.41	4036.07	3476.51	569.05	High	g1+,tr+
HEK293	HG-U133_Plus_2	224586_x_at	Overexpressed	Empty_Vector	0.0333167	0.410748	-2004.49	535.79	-1.1451	0.0422	5	0	15019.1	2	0	13723	13909.9	13816.4	132.15	3	0	15292.5	16631.5	15820.9	712.73	High	g1+,tr+
HEK293	HG-U133_Plus_2	226835_s_at	Overexpressed	Empty_Vector	0.0333161	0.410748	-1675.88	447.95	-1.2965	0.0941	5	0	6657.36	2	0	5638.28	5665.38	5651.83	19.16	3	0	6759.34	7956.45	7327.71	600.83	High	g1+,tr+
HEK293	HG-U133_Plus_2	228095_at	Overexpressed	Empty_Vector	0.0333567	0.410748	125.51	33.56	1.1441	0.0409	5	0	920.96	2	0	966.44	1026.09	996.27	42.17	3	0	833.26	898.67	870.76	33.74	High	g1+,tr+
HEK293	HG-U133_Plus_2	1555864_s_at	Overexpressed	Empty_Vector	0.0334085	0.410966	473.82	126.78	1.0851	0.0236	5	0	5757.56	2	0	5983.52	6100.19	6041.85	82.5	3	0	5398.9	5716.44	5568.04	159.78	High	g1+,tr+
HEK293	HG-U133_Plus_2	215165_x_at	Overexpressed	Empty_Vector	0.0334585	0.410999	1021.65	273.53	1.5459	0.1823	5	0	2280.27	2	0	2871.38	2915.15	2893.27	30.95	3	0	1477.77	2202.19	1871.61	366.33	High	g1+,tr+
HEK293	HG-U133_Plus_2	218906_x_at	Overexpressed	Empty_Vector	0.0334627	0.410999	-98.41	26.35	-1.071	0.0198	5	0	1444.8	2	0	1366.47	1405.04	1385.75	27.27	3	0	1450.1	1503.96	1484.16	29.63	High	g1+,tr+
HEK293	HG-U133_Plus_2	1553810_a_at	Overexpressed	Empty_Vector	0.0336407	0.411122	232.1	62.27	1.7144	0.2554	5	0	417.72	2	0	496.81	617.15	556.98	85.09	3	0	259.21	368.89	324.88	57.96	High	g1+,tr+
HEK293	HG-U133_Plus_2	201991_s_at	Overexpressed	Empty_Vector	0.0336656	0.411122	-2546.38	683.39	-1.2323	0.0714	5	0	12487.9	2	0	10377.7	11542.4	10960.1	823.54	3	0	12976.9	14310.9	13506.4	708.19	High	g1+,tr+
HEK293	HG-U133_Plus_2	202275_at	Overexpressed	Empty_Vector	0.0336562	0.411122	190.84	51.21	1.298	0.0903	5	0	716.63	2	0	808.65	853.62	831.13	31.8	3	0	565.68	683.9	640.29	64.92	High	g1+,tr+
HEK293	HG-U133_Plus_2	202853_s_at	Overexpressed	Empty_Vector	0.0336687	0.411122	748.57	200.91	1.3671	0.1144	5	0	2338.59	2	0	2702.38	2873.09	2787.73	120.71	3	0	1744	2192.28	2039.16	255.67	High	g1+,tr+
HEK293	HG-U133_Plus_2	205218_at	Overexpressed	Empty_Vector	0.033644	0.411122	422.66	113.4	1.717	0.2566	5	0	758.55	2	0	976.31	1047.97	1012.14	50.67	3	0	421.89	701.53	589.49	147.87	High	g1+,tr+
HEK293	HG-U133_Plus_2	208228_s_at	Overexpressed	Empty_Vector	0.0337223	0.411122	234.93	63.09	1.2962	0.0897	5	0	887.24	2	0	991.84	1064.56	1028.2	51.42	3	0	744.72	881.38	793.27	76.44	High	g1+,tr+
HEK293	HG-U133_Plus_2	214113_s_at	Overexpressed	Empty_Vector	0.0337247	0.411122	423.11	113.63	1.2641	0.0789	5	0	1771.61	2	0	1880.11	2170.85	2025.48	205.59	3	0	1562.1	1652.37	1602.37	45.92	High	g1+,tr+
HEK293	HG-U133_Plus_2	214881_s_at	Overexpressed	Empty_Vector	0.0335242	0.411122	-177.9	47.67	-1.3136	0.1007	5	0	673.92	2	0	558.54	575.83	567.19	12.22	3	0	693.28	815.73	745.08	63.36	High	g1+,tr+
HEK293	HG-U133_Plus_2	216997_x_at	Overexpressed	Empty_Vector	0.0337302	0.411122	65.96	17.71	1.3204	0.098	5	0	232.23	2	0	266.68	276.93	271.8	7.25	3	0	180.44	225.93	205.85	23.21	High	g1+,tr+
HEK293	HG-U133_Plus_2	228123_s_at	Overexpressed	Empty_Vector	0.0336575	0.411122	220.84	59.26	1.2461	0.073	5	0	985.58	2	0	1095.24	1140.94	1118.09	32.32	3	0	852.46	985.18	897.25	76.15	High	g1+,tr+
HEK293	HG-U133_Plus_2	201930_at	Overexpressed	Empty_Vector	0.0340032	0.41153	1542.33	415.54	1.1754	0.0507	5	0	9408.94	2	0	9926.44	10742.2	10334.3	576.87	3	0	8526.47	9227.34	8792.01	380.03	High	g1+,tr+
HEK293	HG-U133_Plus_2	203404_at	Overexpressed	Empty_Vector	0.0338681	0.41153	345.88	93.04	1.5651	0.1911	5	0	750.45	2	0	896.43	1019.52	957.98	87.03	3	0	496.75	712.39	612.1	108.61	High	g1+,tr+
HEK293	HG-U133_Plus_2	203998_s_at	Overexpressed	Empty_Vector	0.0340214	0.41153	-131.8	35.52	-36.3328	268.033	5	2	82.81	2	2	3.46	4	3.73	0.38	3	0	100.69	189.83	135.53	47.65	High	g1+,tr+
HEK293	HG-U133_Plus_2	206613_s_at	Overexpressed	Empty_Vector	0.0339606	0.41153	143.17	38.56	1.2548	0.0761	5	0	619.24	2	0	701.39	708.89	705.14	5.3	3	0	502.53	595.23	561.97	51.59	High	g1+,tr+
HEK293	HG-U133_Plus_2	210556_at	Overexpressed	Empty_Vector	0.0339782	0.41153	-45.73	12.32	-1.5133	0.1841	5	0	116.54	2	0	73.3	104.9	89.1	22.34	3	0	130.63	140.15	134.84	4.85	High	g1+,tr+
HEK293	HG-U133_Plus_2	212226_s_at	Overexpressed	Empty_Vector	0.0338259	0.41153	-108.93	29.29	-1.1107	0.0318	5	0	1049.45	2	0	974.79	993.4	984.09	13.16	3	0	1055.04	1131.39	1093.03	38.18	High	g1+,tr+
HEK293	HG-U133_Plus_2	218271_s_at	Overexpressed	Empty_Vector	0.0339974	0.41153	270.06	72.76	1.1659	0.0478	5	0	1735.86	2	0	1840.89	1954.91	1897.9	80.63	3	0	1540.42	1694.93	1627.84	79.23	High	g1+,tr+
HEK293	HG-U133_Plus_2	218983_at	Overexpressed	Empty_Vector	0.0339495	0.41153	52.11	14.03	2.3499	0.6092	5	1	59.44	2	0	72.44	108.97	90.7	25.83	3	1	35.3	43.78	38.6	4.54	High	g1+,tr+
HEK293	HG-U133_Plus_2	233878_s_at	Overexpressed	Empty_Vector	0.0339341	0.41153	316.13	85.11	1.1849	0.0536	5	0	1836.32	2	0	1935.42	2116.59	2026	128.11	3	0	1632	1765.64	1709.87	69.51	High	g1+,tr+
HEK293	HG-U133_Plus_2	239738_at	Overexpressed	Empty_Vector	0.0339421	0.41153	-31.49	8.48	-2.8236	1.1178	5	2	36.17	2	2	7.11	27.43	17.27	14.37	3	0	44.25	54.31	48.76	5.11	High	g1+,tr+
HEK293	HG-U133_Plus_2	212655_at	Overexpressed	Empty_Vector	0.0340528	0.411597	-197.69	53.29	-1.1439	0.0422	5	0	1492.25	2	0	1340	1407.28	1373.64	47.57	3	0	1514.7	1639.34	1571.33	63.09	High	g1+,tr+
HEK293	HG-U133_Plus_2	218817_at	Overexpressed	Empty_Vector	0.0341234	0.411828	181.06	48.85	1.397	0.1258	5	0	528.53	2	0	587.25	687.07	637.16	70.58	3	0	408.92	491.3	456.1	42.47	High	g1+,tr+
HEK293	HG-U133_Plus_2	222433_at	Overexpressed	Empty_Vector	0.0340978	0.411828	1241.38	334.82	1.226	0.0668	5	0	5988.69	2	0	6683.76	6783.28	6733.52	70.37	3	0	4981.32	5807.64	5492.14	446.44	High	g1+,tr+
HEK293	HG-U133_Plus_2	214659_x_at	Overexpressed	Empty_Vector	0.0341774	0.412168	145.27	39.22	1.1512	0.0434	5	0	1019.15	2	0	1076.68	1135.94	1106.31	41.91	3	0	922.72	1008.29	961.04	43.48	High	g1+,tr+
HEK293	HG-U133_Plus_2	1552678_a_at	Overexpressed	Empty_Vector	0.0347566	0.413053	-160.15	43.52	-1.2717	0.0864	5	0	685.58	2	0	532.75	646.23	589.49	80.24	3	0	735.48	762.99	749.64	13.77	High	g1+,tr+
HEK293	HG-U133_Plus_2	1567032_s_at	Overexpressed	Empty_Vector	0.034669	0.413053	72.23	19.61	1.6528	0.2306	5	0	139.53	2	0	162.91	202.82	182.86	28.22	3	0	97.92	130.13	110.64	17.14	High	g1+,tr+
HEK293	HG-U133_Plus_2	201465_s_at	Overexpressed	Empty_Vector	0.0346688	0.413053	363.37	98.64	1.6863	0.2456	5	3	674.8	2	0	831.67	953.97	892.82	86.48	3	3	413.97	648.63	529.45	117.37	High	g1+,tr+
HEK293	HG-U133_Plus_2	202665_s_at	Overexpressed	Empty_Vector	0.0344772	0.413053	-45.89	12.43	-1.1538	0.0456	5	0	325.98	2	0	288.45	308.44	298.44	14.14	3	0	335.28	359.66	344.33	13.35	High	g1+,tr+
HEK293	HG-U133_Plus_2	203746_s_at	Overexpressed	Empty_Vector	0.0347358	0.413053	268.48	72.94	1.3965	0.1266	5	0	784.48	2	0	918.98	972.15	945.57	37.6	3	0	570.56	749.27	677.09	94.18	High	g1+,tr+
HEK293	HG-U133_Plus_2	205281_s_at	Overexpressed	Empty_Vector	0.0343965	0.413053	-80.03	21.66	-1.1024	0.0294	5	0	829.74	2	0	781.09	782.35	781.72	0.89	3	0	833.59	891.62	861.75	29.05	High	g1+,tr+
HEK293	HG-U133_Plus_2	206197_at	Overexpressed	Empty_Vector	0.0346974	0.413053	-90.75	24.64	-1.2062	0.0632	5	0	494.49	2	0	421.78	458.31	440.04	25.83	3	0	499.09	549.04	530.79	27.56	High	g1+,tr+
HEK293	HG-U133_Plus_2	206648_at	Overexpressed	Empty_Vector	0.0345701	0.413053	46.17	12.52	1.1325	0.0379	5	0	366.9	2	0	393.22	395.99	394.6	1.95	3	0	330.58	363.78	348.43	16.74	High	g1+,tr+
HEK293	HG-U133_Plus_2	207556_s_at	Overexpressed	Empty_Vector	0.0345005	0.413053	195.01	52.84	1.3424	0.1066	5	2	647.5	2	0	758.4	770.6	764.5	8.62	3	2	513.74	648.92	569.5	70.63	High	g1+,tr+
HEK293	HG-U133_Plus_2	212060_at	Overexpressed	Empty_Vector	0.0345756	0.413053	630.36	170.94	1.4144	0.133	5	0	1773.15	2	0	2136.23	2166.5	2151.37	21.41	3	0	1257.51	1670	1521.01	228.84	High	g1+,tr+
HEK293	HG-U133_Plus_2	212335_at	Overexpressed	Empty_Vector	0.0347682	0.413053	200.36	54.45	1.2144	0.0636	5	0	1014.57	2	0	1095.04	1174.53	1134.79	56.21	3	0	868.25	989.26	934.42	61.3	High	g1+,tr+
HEK293	HG-U133_Plus_2	213117_at	Overexpressed	Empty_Vector	0.0345507	0.413053	242.26	65.68	1.3169	0.0977	5	0	861.42	2	0	972.81	1040.75	1006.78	48.04	3	0	673.02	828.49	764.52	81.31	High	g1+,tr+
HEK293	HG-U133_Plus_2	213617_s_at	Overexpressed	Empty_Vector	0.0346822	0.413053	-504.72	137.04	-1.2349	0.0731	5	0	2451.43	2	0	2128.78	2168.43	2148.6	28.04	3	0	2476.47	2841.5	2653.32	182.78	High	g1+,tr+
HEK293	HG-U133_Plus_2	219002_at	Overexpressed	Empty_Vector	0.0344015	0.413053	383.3	103.74	1.2687	0.0811	5	0	1579.93	2	0	1800.2	1819.62	1809.91	13.74	3	0	1266.51	1513.97	1426.61	138.84	High	g1+,tr+
HEK293	HG-U133_Plus_2	219495_s_at	Overexpressed	Empty_Vector	0.0346026	0.413053	79.05	21.44	1.1777	0.0518	5	0	476.53	2	0	496.9	551.02	523.96	38.27	3	0	434.3	453.53	444.91	9.77	High	g1+,tr+
HEK293	HG-U133_Plus_2	219646_at	Overexpressed	Empty_Vector	0.0345963	0.413053	395.42	107.26	1.5498	0.1863	5	0	877.35	2	0	1051.37	1177.85	1114.61	89.44	3	0	591.65	850.1	719.19	129.26	High	g1+,tr+
HEK293	HG-U133_Plus_2	223003_at	Overexpressed	Empty_Vector	0.0344719	0.413053	-920.87	249.43	-1.1576	0.0468	5	0	6396.69	2	0	5590.46	6097.86	5844.16	358.79	3	0	6613.62	7015.18	6765.03	218.23	High	g1+,tr+
HEK293	HG-U133_Plus_2	227037_at	Overexpressed	Empty_Vector	0.0345785	0.413053	117.96	31.99	1.1312	0.0375	5	0	946.57	2	0	994.27	1040.41	1017.34	32.62	3	0	860.62	932.28	899.38	36.19	High	g1+,tr+
HEK293	HG-U133_Plus_2	228336_at	Overexpressed	Empty_Vector	0.0345158	0.413053	-134.14	36.35	-1.2225	0.0687	5	0	683.3	2	0	580.8	624.84	602.82	31.14	3	0	696.93	783.27	736.95	43.52	High	g1+,tr+
HEK293	HG-U133_Plus_2	244334_at	Overexpressed	Empty_Vector	0.0345189	0.413053	-85.69	23.22	-2.0476	0.4848	5	0	133.22	2	0	70.72	92.88	81.8	15.67	3	0	141.49	198.96	167.5	29.12	High	g1+,tr+
HEK293	HG-U133_Plus_2	210882_s_at	Overexpressed	Empty_Vector	0.0348316	0.413499	-42.25	11.49	-1.2624	0.0831	5	0	186.39	2	0	156.09	165.99	161.04	7	3	0	186.44	212.28	203.29	14.6	High	g1+,tr+
HEK293	HG-U133_Plus_2	203206_at	Overexpressed	Empty_Vector	0.0349159	0.41368	-277.99	75.68	-1.3477	0.1155	5	0	966.4	2	0	771.13	828.08	799.6	40.27	3	0	1012.57	1189.65	1077.6	97.46	High	g1+,tr+
HEK293	HG-U133_Plus_2	218656_s_at	Overexpressed	Empty_Vector	0.0349024	0.41368	195.35	53.17	1.2845	0.0869	5	0	764.9	2	0	869.53	894.68	882.11	17.78	3	0	631.92	765.9	686.76	70.22	High	g1+,tr+
HEK293	HG-U133_Plus_2	234294_x_at	Overexpressed	Empty_Vector	0.0349246	0.41368	1344.27	365.98	1.5893	0.2036	5	0	2818.74	2	0	3320.59	3930.02	3625.3	430.94	3	0	2053.8	2725.58	2281.03	385.02	High	g1+,tr+
HEK293	HG-U133_Plus_2	202329_at	Overexpressed	Empty_Vector	0.0349791	0.41374	-1306.18	355.82	-1.2695	0.0858	5	0	5630.61	2	0	4552.77	5141.05	4846.91	415.98	3	0	5722.38	6415.88	6153.09	376	High	g1+,tr+
HEK293	HG-U133_Plus_2	203836_s_at	Overexpressed	Empty_Vector	0.0350031	0.41374	303.72	82.76	1.4536	0.1486	5	0	791.02	2	0	893.89	1052.61	973.25	112.23	3	0	605.37	755.86	669.53	77.66	High	g1+,tr+
HEK293	HG-U133_Plus_2	239024_at	Overexpressed	Empty_Vector	0.0350074	0.41374	175.82	47.91	1.6374	0.2246	5	0	346.17	2	0	416.16	487.17	451.66	50.21	3	0	217.96	323.72	275.84	53.58	High	g1+,tr+
HEK293	HG-U133_Plus_2	205027_s_at	Overexpressed	Empty_Vector	0.0351645	0.414862	-42.21	11.52	-1.571	0.2138	5	0	99.26	2	0	70.29	77.56	73.93	5.14	3	0	103.5	132.76	116.14	15.03	High	g1+,tr+
HEK293	HG-U133_Plus_2	217419_x_at	Overexpressed	Empty_Vector	0.0351803	0.414862	479.23	130.84	1.6018	0.2095	5	0	988.01	2	0	1260.26	1290.83	1275.55	21.62	3	0	600.02	935.49	796.32	174.88	High	g1+,tr+
HEK293	HG-U133_Plus_2	225203_at	Overexpressed	Empty_Vector	0.0351561	0.414862	-60.94	16.63	-1.3288	0.1084	5	1	221.91	2	0	168.61	202.08	185.35	23.66	3	1	229.24	254.95	246.29	14.77	High	g1+,tr+
HEK293	HG-U133_Plus_2	205357_s_at	Overexpressed	Empty_Vector	0.0352399	0.414952	-104.27	28.49	-2.0629	0.4991	5	1	160.67	2	1	63.88	132.32	98.1	48.4	3	0	182.82	213.88	202.37	17.02	High	g1+,tr+
HEK293	HG-U133_Plus_2	222811_at	Overexpressed	Empty_Vector	0.0352323	0.414952	89.52	24.45	1.2053	0.0609	5	0	471.9	2	0	504.73	546.49	525.61	29.53	3	0	407.09	453.66	436.1	25.31	High	g1+,tr+
HEK293	HG-U133_Plus_2	202211_at	Overexpressed	Empty_Vector	0.0352955	0.415301	-413.79	113.12	-1.2861	0.0923	5	0	1694.82	2	0	1398.72	1494.37	1446.55	67.64	3	0	1718.46	2006.43	1860.33	144.03	High	g1+,tr+
HEK293	HG-U133_Plus_2	202057_at	Overexpressed	Empty_Vector	0.0354421	0.416719	92.09	25.22	1.3263	0.102	5	0	319.05	2	0	350.93	397.69	374.31	33.07	3	0	258.99	307.73	282.22	24.45	High	g1+,tr+
HEK293	HG-U133_Plus_2	201427_s_at	Overexpressed	Empty_Vector	0.0354701	0.416741	-2462.78	674.57	-3.4194	1.8046	5	0	2495.6	2	0	1013.68	1022.18	1017.93	6.01	3	0	2931.48	4525.28	3480.71	905.02	High	g1+,tr+
HEK293	HG-U133_Plus_2	242517_at	Overexpressed	Empty_Vector	0.0355147	0.416958	146.11	40.04	1.5345	0.1819	5	0	331.8	2	0	400.43	438.5	419.47	26.92	3	0	221.96	322.35	273.35	50.24	High	g1+,tr+
HEK293	HG-U133_Plus_2	217768_at	Overexpressed	Empty_Vector	0.0355686	0.417284	1747.01	479.04	1.1449	0.0421	5	0	12752.6	2	0	13324.9	14276.7	13800.8	673.02	3	0	11610.5	12473.4	12053.8	431.94	High	g1+,tr+
HEK293	HG-U133_Plus_2	223044_at	Overexpressed	Empty_Vector	0.0356058	0.417414	91.63	25.14	1.2104	0.0629	5	0	472.1	2	0	501.26	552.9	527.08	36.52	3	0	421.86	460.47	435.45	21.69	High	g1+,tr+
HEK293	HG-U133_Plus_2	200033_at	Overexpressed	Empty_Vector	0.0356364	0.417467	5997.67	1645.81	1.374	0.1195	5	0	18437.5	2	0	21533.8	22538.4	22036.1	710.35	3	0	13694.5	17919.5	16038.4	2150.19	High	g1+,tr+
HEK293	HG-U133_Plus_2	203494_s_at	Overexpressed	Empty_Vector	0.0357851	0.418287	-264.49	72.7	-1.2839	0.092	5	0	1090.34	2	0	908.24	955.06	931.65	33.11	3	0	1102.08	1291.43	1196.14	94.68	High	g1+,tr+
HEK293	HG-U133_Plus_2	223131_s_at	Overexpressed	Empty_Vector	0.0357791	0.418287	-79.77	21.92	-1.3487	0.117	5	0	276.64	2	0	210.02	247.53	228.78	26.52	3	0	282.71	325.05	308.55	22.66	High	g1+,tr+
HEK293	HG-U133_Plus_2	232983_s_at	Overexpressed	Empty_Vector	0.0357382	0.418287	-192.86	52.98	-1.2719	0.0875	5	0	824.89	2	0	707.64	710.71	709.18	2.17	3	0	820.69	952.09	902.03	71.06	High	g1+,tr+
HEK293	HG-U133_Plus_2	211609_x_at	Overexpressed	Empty_Vector	0.0358156	0.418338	-575.62	158.27	-1.1278	0.0379	5	0	4848.08	2	0	4426.74	4578.69	4502.71	107.44	3	0	4933.52	5304.32	5078.33	198.28	High	g1+,tr+
HEK293	HG-U133_Plus_2	203945_at	Overexpressed	Empty_Vector	0.0358701	0.418547	-113.92	31.34	-1.2115	0.0659	5	0	606.9	2	0	526.8	550.31	538.55	16.62	3	0	619.68	697.56	652.47	40.37	High	g1+,tr+
HEK293	HG-U133_Plus_2	208765_s_at	Overexpressed	Empty_Vector	0.035886	0.418547	574.85	158.17	1.1202	0.0347	5	0	5011.17	2	0	5324.35	5387.8	5356.08	44.87	3	0	4545.16	4946.51	4781.23	209.83	High	g1+,tr+
HEK293	HG-U133_Plus_2	205450_at	Overexpressed	Empty_Vector	0.0359233	0.418677	-188	51.75	-1.1873	0.0576	5	0	1116.46	2	0	1000.36	1006.97	1003.67	4.67	3	0	1118.23	1256.05	1191.66	69.35	High	g1+,tr+
HEK293	HG-U133_Plus_2	1553102_a_at	Overexpressed	Empty_Vector	0.036128	0.419046	27.58	7.61	1.1494	0.0438	5	0	195.66	2	0	207.39	217.04	212.21	6.83	3	0	175.24	193.16	184.63	9	High	g1+,tr+
HEK293	HG-U133_Plus_2	200638_s_at	Overexpressed	Empty_Vector	0.0363182	0.419046	2493.1	689.23	1.2262	0.0685	5	0	12019.6	2	0	13190.2	13840.7	13515.5	459.92	3	0	10107.2	11828.1	11022.4	865.62	High	g1+,tr+
HEK293	HG-U133_Plus_2	202038_at	Overexpressed	Empty_Vector	0.0362689	0.419046	-333.08	92.03	-1.1253	0.0373	5	0	2857.84	2	0	2559.03	2756.95	2657.99	139.95	3	0	2917.86	3065.53	2991.07	73.85	High	g1+,tr+
HEK293	HG-U133_Plus_2	202472_at	Overexpressed	Empty_Vector	0.0362248	0.419046	-859.39	237.34	-1.5624	0.2121	5	0	2043.76	2	0	1417.21	1639.04	1528.12	156.86	3	0	2186.65	2730.51	2387.52	298.49	High	g1+,tr+
HEK293	HG-U133_Plus_2	208478_s_at	Overexpressed	Empty_Vector	0.0362098	0.419046	461.47	127.43	2.1075	0.4715	5	0	601.26	2	0	872.96	883.32	878.14	7.33	3	0	223.2	546.97	416.67	170.88	High	g1+,tr+
HEK293	HG-U133_Plus_2	217955_at	Overexpressed	Empty_Vector	0.036301	0.419046	-200.8	55.5	-1.2261	0.0713	5	0	1008.57	2	0	876.51	899.67	888.09	16.38	3	0	1027.47	1170.41	1088.89	73.56	High	g1+,tr+
HEK293	HG-U133_Plus_2	218208_at	Overexpressed	Empty_Vector	0.0362695	0.419046	177.72	49.11	1.3053	0.0955	5	0	653.29	2	0	742.23	777.62	759.92	25.02	3	0	536.43	654.65	582.2	63.46	High	g1+,tr+
HEK293	HG-U133_Plus_2	222240_s_at	Overexpressed	Empty_Vector	0.0363077	0.419046	862.93	238.53	1.4579	0.1524	5	0	2229.75	2	0	2508.32	2986.7	2747.51	338.27	3	0	1640.1	2026.27	1884.58	212.62	High	g1+,tr+
HEK293	HG-U133_Plus_2	222779_s_at	Overexpressed	Empty_Vector	0.0359911	0.419046	-141.39	38.95	-1.3698	0.1258	5	0	467.2	2	0	353.01	411.72	382.36	41.51	3	0	484.69	570.2	523.75	43.23	High	g1+,tr+
HEK293	HG-U133_Plus_2	223391_at	Overexpressed	Empty_Vector	0.0362006	0.419046	195.58	54	1.1089	0.0314	5	0	1874.78	2	0	1932.61	2051.64	1992.13	84.16	3	0	1751.53	1832.72	1796.55	41.31	High	g1+,tr+
HEK293	HG-U133_Plus_2	224163_s_at	Overexpressed	Empty_Vector	0.0363224	0.419046	51.81	14.32	1.1128	0.0326	5	1	480.08	2	0	506.08	516.25	511.17	7.19	3	1	439.53	476.24	459.36	18.53	High	g1+,tr+
HEK293	HG-U133_Plus_2	224366_s_at	Overexpressed	Empty_Vector	0.0360919	0.419046	170.79	47.1	1.0761	0.0216	5	0	2313.77	2	0	2404.7	2427.78	2416.24	16.32	3	0	2191.86	2313.55	2245.45	62.13	High	g1+,tr+
HEK293	HG-U133_Plus_2	227347_x_at	Overexpressed	Empty_Vector	0.0360748	0.419046	-1501.75	414.07	-1.2982	0.0977	5	0	5936.43	2	0	4947.76	5122.99	5035.37	123.9	3	0	5982.92	7079.91	6537.13	548.59	High	g1+,tr+
HEK293	HG-U133_Plus_2	227674_at	Overexpressed	Empty_Vector	0.0362535	0.419046	181.69	50.19	1.2673	0.0823	5	0	752.36	2	0	855.83	866.93	861.38	7.85	3	0	614.95	748.95	679.69	67.11	High	g1+,tr+
HEK293	HG-U133_Plus_2	1552687_a_at	Overexpressed	Empty_Vector	0.0364026	0.419212	30.08	8.32	1.379	0.1223	5	3	91.4	2	0	102.7	116.2	109.45	9.54	3	3	71.31	88.92	79.37	8.9	High	g1+,tr+
HEK293	HG-U133_Plus_2	1558508_a_at	Overexpressed	Empty_Vector	0.0364154	0.419212	103.17	28.55	1.1914	0.0573	5	0	580.19	2	0	609.33	674.84	642.09	46.33	3	0	516.41	553.94	538.92	19.85	High	g1+,tr+
HEK293	HG-U133_Plus_2	202673_at	Overexpressed	Empty_Vector	0.0367528	0.419212	1793.86	498.24	1.2885	0.0901	5	0	6936.38	2	0	7956.76	8068.62	8012.69	79.1	3	0	5468.39	6740.15	6218.83	666.12	High	g1+,tr+
HEK293	HG-U133_Plus_2	202867_s_at	Overexpressed	Empty_Vector	0.0366573	0.419212	-70.97	19.69	-1.0905	0.0265	5	0	827.1	2	0	763.73	805.31	784.52	29.41	3	0	839.52	872.09	855.49	16.3	High	g1+,tr+
HEK293	HG-U133_Plus_2	204190_at	Overexpressed	Empty_Vector	0.0367812	0.419212	148.24	41.19	1.2125	0.0644	5	0	756.82	2	0	809.64	881.9	845.77	51.1	3	0	656.66	740.22	697.53	41.81	High	g1+,tr+
HEK293	HG-U133_Plus_2	208965_s_at	Overexpressed	Empty_Vector	0.0364448	0.419212	-329.22	91.14	-2.6157	0.9494	5	0	401.29	2	0	179.76	227.76	203.76	33.94	3	0	411.42	651.14	532.98	119.9	High	g1+,tr+
HEK293	HG-U133_Plus_2	212694_s_at	Overexpressed	Empty_Vector	0.0367518	0.419212	279.11	77.52	1.1468	0.0433	5	0	2013.31	2	0	2125.58	2235.98	2180.78	78.06	3	0	1838.04	2002.29	1901.67	88.15	High	g1+,tr+
HEK293	HG-U133_Plus_2	213026_at	Overexpressed	Empty_Vector	0.0366009	0.419212	-153.77	42.64	-1.1611	0.0491	5	0	1046.64	2	0	904.57	1004.18	954.37	70.43	3	0	1076.57	1130.61	1108.14	28.15	High	g1+,tr+
HEK293	HG-U133_Plus_2	213793_s_at	Overexpressed	Empty_Vector	0.03651	0.419212	309.26	85.67	1.1474	0.0433	5	0	2221.88	2	0	2333.49	2481.38	2407.43	104.58	3	0	2009.66	2185.65	2098.17	88	High	g1+,tr+
HEK293	HG-U133_Plus_2	218800_at	Overexpressed	Empty_Vector	0.0367016	0.419212	-75.4	20.93	-1.4953	0.1815	5	0	197.48	2	0	140.57	163.89	152.23	16.49	3	0	202.73	253.78	227.64	25.55	High	g1+,tr+
HEK293	HG-U133_Plus_2	222391_at	Overexpressed	Empty_Vector	0.0367191	0.419212	383.93	106.6	1.2686	0.0832	5	0	1582.9	2	0	1748.54	1877.98	1813.26	91.52	3	0	1288.13	1536.17	1429.33	127.54	High	g1+,tr+
HEK293	HG-U133_Plus_2	222417_s_at	Overexpressed	Empty_Vector	0.0366047	0.419212	1093.89	303.35	1.3677	0.1184	5	0	3412.69	2	0	3856.4	4281.63	4069.02	300.68	3	0	2599.35	3283.52	2975.13	347.03	High	g1+,tr+
HEK293	HG-U133_Plus_2	223098_s_at	Overexpressed	Empty_Vector	0.0367831	0.419212	368.33	102.34	1.2803	0.0873	5	0	1461.21	2	0	1620.42	1743.99	1682.21	87.37	3	0	1229.09	1454.47	1313.88	122.61	High	g1+,tr+
HEK293	HG-U133_Plus_2	226204_at	Overexpressed	Empty_Vector	0.03643	0.419212	-161.02	44.57	-1.2492	0.0797	5	1	742.89	2	1	595.82	696.72	646.27	71.35	3	0	786.61	844.28	807.3	32.1	High	g1+,tr+
HEK293	HG-U133_Plus_2	227048_at	Overexpressed	Empty_Vector	0.0366451	0.419212	191.36	53.09	1.3559	0.1141	5	0	614.2	2	0	690.57	767.46	729.02	54.37	3	0	493.68	605.96	537.66	59.96	High	g1+,tr+
HEK293	HG-U133_Plus_2	228285_at	Overexpressed	Empty_Vector	0.0365635	0.419212	-25.28	7.01	-1.5878	0.2253	5	2	58.18	2	2	33.79	52.23	43.01	13.04	3	0	66.32	69.96	68.29	1.84	High	g1+,tr+
HEK293	HG-U133_Plus_2	239928_at	Overexpressed	Empty_Vector	0.0365228	0.419212	-41.78	11.58	-1.3622	0.1235	5	2	140.42	2	1	114.16	116.55	115.35	1.69	3	1	139.74	169.41	157.14	15.49	High	g1+,tr+
HEK293	HG-U133_Plus_2	204699_s_at	Overexpressed	Empty_Vector	0.0368448	0.419316	347.13	96.51	1.4425	0.1472	5	0	923.4	2	0	1072.49	1190.87	1131.68	83.71	3	0	670.24	900.54	784.55	115.16	High	g1+,tr+
HEK293	HG-U133_Plus_2	228654_at	Overexpressed	Empty_Vector	0.0368197	0.419316	-196.2	54.53	-1.1676	0.0514	5	0	1288.16	2	0	1143.54	1197.35	1170.45	38.05	3	0	1289.58	1418.41	1366.64	68.04	High	g1+,tr+
HEK293	HG-U133_Plus_2	201691_s_at	Overexpressed	Empty_Vector	0.0369182	0.419655	36.78	10.23	1.1386	0.0408	5	0	280.13	2	0	289.23	315.17	302.2	18.35	3	0	262.68	270.61	265.42	4.5	High	g1+,tr+
HEK293	HG-U133_Plus_2	201939_at	Overexpressed	Empty_Vector	0.0371388	0.419655	-74.94	20.9	-2.161	0.5794	5	0	109.51	2	0	59.05	70.04	64.55	7.77	3	0	108.13	159.47	139.49	27.5	High	g1+,tr+
HEK293	HG-U133_Plus_2	202601_s_at	Overexpressed	Empty_Vector	0.0369367	0.419655	-83.54	23.25	-1.2416	0.0774	5	0	395.93	2	0	322.82	368.78	345.8	32.5	3	0	410.86	452.31	429.34	21.09	High	g1+,tr+
HEK293	HG-U133_Plus_2	206566_at	Overexpressed	Empty_Vector	0.0369797	0.419655	98.04	27.3	1.6089	0.2168	5	0	200.22	2	0	234.5	283.58	259.04	34.71	3	0	132.1	186.06	161	27.18	High	g1+,tr+
HEK293	HG-U133_Plus_2	210004_at	Overexpressed	Empty_Vector	0.0371312	0.419655	-37.54	10.47	-2.5925	0.935	5	1	46.09	2	1	19.32	27.82	23.57	6.01	3	0	45.65	69.13	61.11	13.39	High	g1+,tr+
HEK293	HG-U133_Plus_2	217795_s_at	Overexpressed	Empty_Vector	0.0371339	0.419655	-186.23	51.94	-1.1727	0.0533	5	0	1190.19	2	0	1027.96	1128.94	1078.45	71.41	3	0	1218.68	1314.49	1264.68	48.02	High	g1+,tr+
HEK293	HG-U133_Plus_2	220941_s_at	Overexpressed	Empty_Vector	0.0369913	0.419655	-47.24	13.15	-1.3293	0.1108	5	2	171.8	2	0	128.41	158.51	143.46	21.28	3	2	180.48	198.4	190.7	9.22	High	g1+,tr+
HEK293	HG-U133_Plus_2	222385_x_at	Overexpressed	Empty_Vector	0.0371636	0.419655	530.32	147.94	1.4836	0.1641	5	0	1308.78	2	0	1557.36	1696.58	1626.97	98.44	3	0	899.36	1268.49	1096.65	185.88	High	g1+,tr+
HEK293	HG-U133_Plus_2	223091_x_at	Overexpressed	Empty_Vector	0.0370323	0.419655	390.53	108.79	1.313	0.099	5	0	1404.11	2	0	1539.75	1737.1	1638.43	139.54	3	0	1153.81	1365.15	1247.89	107.56	High	g1+,tr+
HEK293	HG-U133_Plus_2	225158_at	Overexpressed	Empty_Vector	0.037134	0.419655	628.14	175.18	1.4039	0.1327	5	0	1806.34	2	0	2044.77	2321.66	2183.22	195.79	3	0	1354.21	1731.71	1555.08	189.92	High	g1+,tr+
HEK293	HG-U133_Plus_2	225229_at	Overexpressed	Empty_Vector	0.0370665	0.419655	152.79	42.58	1.0968	0.028	5	0	1640.17	2	0	1706.52	1757.17	1731.84	35.82	3	0	1520.74	1616.67	1579.06	51.2	High	g1+,tr+
HEK293	HG-U133_Plus_2	201738_at	Overexpressed	Empty_Vector	0.037249	0.419702	-726.44	202.84	-1.1459	0.0444	5	0	5415.91	2	0	4720.88	5239.21	4980.04	366.51	3	0	5644.73	5800.84	5706.48	83.01	High	g1+,tr+
HEK293	HG-U133_Plus_2	201825_s_at	Overexpressed	Empty_Vector	0.037273	0.419702	-146.09	40.8	-1.2564	0.0831	5	0	657.5	2	0	545.86	593.83	569.84	33.92	3	0	666.56	764.97	715.94	49.21	High	g1+,tr+
HEK293	HG-U133_Plus_2	215501_s_at	Overexpressed	Empty_Vector	0.0372621	0.419702	-78.7	21.98	-1.5786	0.2224	5	0	183.25	2	0	109.7	162.36	136.03	37.23	3	0	201.37	227.93	214.73	13.28	High	g1+,tr+
HEK293	HG-U133_Plus_2	234339_s_at	Overexpressed	Empty_Vector	0.0372633	0.419702	434.62	121.37	1.1992	0.0603	5	0	2355.71	2	0	2562.3	2670.65	2616.48	76.61	3	0	2092.94	2359.18	2181.86	153.56	High	g1+,tr+
HEK293	HG-U133_Plus_2	200799_at	Overexpressed	Empty_Vector	0.0373019	0.419732	-31	8.66	-1.2916	0.0964	5	2	124.94	2	1	104.69	107.98	106.33	2.32	3	1	127.31	149.9	137.34	11.5	High	g1+,tr+
HEK293	HG-U133_Plus_2	218304_s_at	Overexpressed	Empty_Vector	0.0373744	0.419956	686.29	191.88	1.6339	0.2289	5	0	1357.23	2	0	1701.67	1836.32	1769	95.21	3	0	808.94	1293.91	1082.71	248.47	High	g1+,tr+
HEK293	HG-U133_Plus_2	225138_at	Overexpressed	Empty_Vector	0.0373682	0.419956	107.38	30.02	1.1406	0.0416	5	0	806.91	2	0	865.61	877.06	871.33	8.1	3	0	738.96	809.93	763.96	39.87	High	g1+,tr+
HEK293	HG-U133_Plus_2	1553217_s_at	Overexpressed	Empty_Vector	0.0376648	0.420036	73.07	20.49	1.7263	0.2727	5	0	129.82	2	0	159.83	187.5	173.66	19.57	3	0	73.56	118.15	100.6	23.76	High	g1+,tr+
HEK293	HG-U133_Plus_2	201697_s_at	Overexpressed	Empty_Vector	0.0377808	0.420036	201.54	56.59	1.0405	0.0116	5	0	5059.06	2	0	5171.66	5188.31	5179.99	11.78	3	0	4891.31	5022.6	4978.45	75.46	High	g1+,tr+
HEK293	HG-U133_Plus_2	202161_at	Overexpressed	Empty_Vector	0.0376706	0.420036	-238.39	66.86	-1.1895	0.0594	5	0	1400.79	2	0	1194.09	1321.43	1257.76	90.04	3	0	1423.45	1537.84	1496.15	63.19	High	g1+,tr+
HEK293	HG-U133_Plus_2	202749_at	Overexpressed	Empty_Vector	0.0375556	0.420036	-394.76	110.58	-1.1046	0.0312	5	0	4009.47	2	0	3699.18	3846.06	3772.62	103.86	3	0	4060.81	4310.66	4167.38	128.91	High	g1+,tr+
HEK293	HG-U133_Plus_2	203565_s_at	Overexpressed	Empty_Vector	0.0376309	0.420036	240.49	67.42	1.3414	0.11	5	1	800.58	2	0	925.06	964.69	944.88	28.02	3	1	606.05	776.72	704.38	88.26	High	g1+,tr+
HEK293	HG-U133_Plus_2	204319_s_at	Overexpressed	Empty_Vector	0.037764	0.420036	-309.6	86.92	-1.2364	0.0762	5	0	1495.44	2	0	1293.03	1326.33	1309.68	23.55	3	0	1486.22	1692.31	1619.28	115.41	High	g1+,tr+
HEK293	HG-U133_Plus_2	207375_s_at	Overexpressed	Empty_Vector	0.0378025	0.420036	-67.09	18.84	-1.1873	0.0587	5	2	398.36	2	0	352.59	363.62	358.1	7.8	3	2	409.99	453.66	425.19	24.67	High	g1+,tr+
HEK293	HG-U133_Plus_2	210026_s_at	Overexpressed	Empty_Vector	0.0374757	0.420036	53.41	14.95	1.1219	0.0358	5	0	459.64	2	0	476.48	506.89	491.69	21.51	3	0	425.18	451.34	438.28	13.08	High	g1+,tr+
HEK293	HG-U133_Plus_2	210052_s_at	Overexpressed	Empty_Vector	0.0377754	0.420036	550.36	154.52	1.1319	0.039	5	0	4394.22	2	0	4612.53	4836.33	4724.43	158.25	3	0	4070.44	4375.57	4174.07	174.52	High	g1+,tr+
HEK293	HG-U133_Plus_2	217731_s_at	Overexpressed	Empty_Vector	0.0377611	0.420036	1133.1	318.09	1.2288	0.0705	5	0	5405.69	2	0	5762.26	6408.82	6085.54	457.19	3	0	4630.81	5118.74	4952.45	278.6	High	g1+,tr+
HEK293	HG-U133_Plus_2	222931_s_at	Overexpressed	Empty_Vector	0.0377637	0.420036	-204.41	57.38	-1.5502	0.2096	5	0	494.15	2	0	337.68	405.33	371.51	47.84	3	0	520.64	653.46	575.91	69.16	High	g1+,tr+
HEK293	HG-U133_Plus_2	227964_at	Overexpressed	Empty_Vector	0.0376931	0.420036	130.31	36.55	1.2716	0.0851	5	0	531.89	2	0	594.1	626.06	610.08	22.6	3	0	430.19	522.06	479.77	46.37	High	g1+,tr+
HEK293	HG-U133_Plus_2	228993_s_at	Overexpressed	Empty_Vector	0.0377152	0.420036	-485.15	136.13	-1.4443	0.1602	5	0	1383.05	2	0	1056.38	1127.54	1091.96	50.32	3	0	1374.69	1715.18	1577.11	179.14	High	g1+,tr+
HEK293	HG-U133_Plus_2	229874_x_at	Overexpressed	Empty_Vector	0.0375891	0.420036	-312.05	87.44	-1.3659	0.1264	5	0	1040.08	2	0	810.92	894.78	852.85	59.3	3	0	1095.72	1291.23	1164.9	109.57	High	g1+,tr+
HEK293	HG-U133_Plus_2	232136_s_at	Overexpressed	Empty_Vector	0.0375475	0.420036	-51.1	14.31	-1.3719	0.1288	5	0	168.04	2	0	125.17	149.59	137.38	17.27	3	0	174.71	204.16	188.48	14.82	High	g1+,tr+
HEK293	HG-U133_Plus_2	31837_at	Overexpressed	Empty_Vector	0.0374143	0.420036	-282.18	78.93	-1.2742	0.0899	5	0	1198.47	2	0	986.07	1072.27	1029.17	60.95	3	0	1199.93	1373.83	1311.35	96.72	High	g1+,tr+
HEK293	HG-U133_Plus_2	201253_s_at	Overexpressed	Empty_Vector	0.0379413	0.420408	1195.16	336.14	1.3523	0.1143	5	0	3870.3	2	0	4192.94	4981.84	4587.39	557.84	3	0	3212.01	3635.43	3392.24	218.62	High	g1+,tr+
HEK293	HG-U133_Plus_2	210892_s_at	Overexpressed	Empty_Vector	0.0379246	0.420408	259.27	72.91	1.202	0.0617	5	0	1387.02	2	0	1510.26	1574.9	1542.58	45.71	3	0	1199.92	1382.52	1283.31	92.32	High	g1+,tr+
HEK293	HG-U133_Plus_2	219767_s_at	Overexpressed	Empty_Vector	0.0378818	0.420408	-327.39	92.02	-1.452	0.1639	5	0	920.8	2	0	715.79	732.94	724.36	12.13	3	0	960.84	1191.93	1051.76	123.16	High	g1+,tr+
HEK293	HG-U133_Plus_2	226568_at	Overexpressed	Empty_Vector	0.0379298	0.420408	-91.79	25.81	-1.1514	0.0466	5	0	661.27	2	0	591.77	620.63	606.2	20.41	3	0	674.39	733.74	697.99	31.48	High	g1+,tr+
HEK293	HG-U133_Plus_2	1555243_x_at	Overexpressed	Empty_Vector	0.0380527	0.420499	-39.07	11	-1.1124	0.0338	5	0	370.97	2	0	338.53	356.52	347.53	12.72	3	0	374.18	397.42	386.6	11.7	High	g1+,tr+
HEK293	HG-U133_Plus_2	204113_at	Overexpressed	Empty_Vector	0.0380548	0.420499	166.5	46.88	1.3033	0.0966	5	0	615.61	2	0	696.2	734.81	715.51	27.3	3	0	491.94	611.32	549.01	59.86	High	g1+,tr+
HEK293	HG-U133_Plus_2	215286_s_at	Overexpressed	Empty_Vector	0.0379934	0.420499	87.55	24.64	1.2289	0.0707	5	1	417.46	2	0	438.26	501.72	469.99	44.87	3	1	375.58	392.97	382.44	9.26	High	g1+,tr+
HEK293	HG-U133_Plus_2	235004_at	Overexpressed	Empty_Vector	0.0380545	0.420499	147.9	41.65	1.7133	0.2676	5	0	266.49	2	0	354.25	356.22	355.23	1.4	3	0	155.99	266.83	207.33	55.87	High	g1+,tr+
HEK293	HG-U133_Plus_2	224748_at	Overexpressed	Empty_Vector	0.0381091	0.420516	-617.02	173.84	-1.1547	0.0477	5	0	4359.22	2	0	3854.2	4123.8	3989	190.63	3	0	4430.32	4808.21	4606.02	190.33	High	g1+,tr+
HEK293	HG-U133_Plus_2	227215_at	Overexpressed	Empty_Vector	0.0381062	0.420516	-140.76	39.66	-1.4103	0.1459	5	0	427.48	2	0	328.82	357.24	343.03	20.09	3	0	427.67	528.19	483.78	51.27	High	g1+,tr+
HEK293	HG-U133_Plus_2	213338_at	Overexpressed	Empty_Vector	0.0381559	0.420743	-279.6	78.81	-1.2913	0.0972	5	0	1127.67	2	0	942.33	977.48	959.91	24.86	3	0	1127.1	1333.06	1239.51	104.27	High	g1+,tr+
HEK293	HG-U133_Plus_2	218443_s_at	Overexpressed	Empty_Vector	0.0381887	0.420813	1252.29	353.12	1.3271	0.1053	5	0	4329.58	2	0	4959.03	5202.89	5080.96	172.43	3	0	3300.13	4101.08	3828.67	457.8	High	g1+,tr+
HEK293	HG-U133_Plus_2	203745_at	Overexpressed	Empty_Vector	0.0382207	0.420875	30.22	8.52	1.0648	0.0188	5	0	478.25	2	0	492.26	500.5	496.38	5.83	3	0	453.85	472.72	466.16	10.67	High	g1+,tr+
HEK293	HG-U133_Plus_2	202001_s_at	Overexpressed	Empty_Vector	0.0383368	0.421573	-876.52	247.54	-1.2239	0.0721	5	0	4439.99	2	0	3760.34	4067.81	3914.08	217.41	3	0	4457.76	5016.8	4790.6	294.38	High	g1+,tr+
HEK293	HG-U133_Plus_2	222154_s_at	Overexpressed	Empty_Vector	0.0383196	0.421573	545.75	154.1	1.2825	0.0895	5	0	2150.27	2	0	2277.79	2677.64	2477.71	282.74	3	0	1877.46	1982.54	1931.97	52.65	High	g1+,tr+
HEK293	HG-U133_Plus_2	202518_at	Overexpressed	Empty_Vector	0.038399	0.421967	-128.35	36.27	-1.2805	0.0932	5	0	534.64	2	0	415.71	499.55	457.63	59.28	3	0	565.84	613.56	585.98	24.72	High	g1+,tr+
HEK293	HG-U133_Plus_2	224218_s_at	Overexpressed	Empty_Vector	0.0385432	0.42326	86.33	24.43	1.2252	0.0698	5	0	417.83	2	0	462.92	476.33	469.63	9.49	3	0	346.9	407.47	383.3	32.08	High	g1+,tr+
HEK293	HG-U133_Plus_2	201807_at	Overexpressed	Empty_Vector	0.0387105	0.42348	-956.66	271.21	-1.204	0.0652	5	0	5263.08	2	0	4345.06	5033.1	4689.08	486.51	3	0	5510.09	5729.28	5645.74	118.53	High	g1+,tr+
HEK293	HG-U133_Plus_2	201842_s_at	Overexpressed	Empty_Vector	0.038623	0.42348	330.31	93.56	1.643	0.236	5	0	645.81	2	0	794.22	893.77	844	70.39	3	0	392.03	621.18	513.69	115.23	High	g1+,tr+
HEK293	HG-U133_Plus_2	215482_s_at	Overexpressed	Empty_Vector	0.0386592	0.42348	-186.52	52.85	-1.1249	0.0381	5	0	1605.51	2	0	1438.12	1549.08	1493.6	78.46	3	0	1634.16	1722.2	1680.12	44.15	High	g1+,tr+
HEK293	HG-U133_Plus_2	217848_s_at	Overexpressed	Empty_Vector	0.0386576	0.42348	-4697.06	1330.86	-1.2551	0.0838	5	0	21234.3	2	0	18330.3	18501.9	18416.1	121.35	3	0	21142.1	24615.4	23113.1	1783.48	High	g1+,tr+
HEK293	HG-U133_Plus_2	218217_at	Overexpressed	Empty_Vector	0.0387224	0.42348	-138.58	39.29	-1.2021	0.0645	5	0	769	2	0	633.73	737.97	685.85	73.7	3	0	816.41	832.23	824.43	7.91	High	g1+,tr+
HEK293	HG-U133_Plus_2	225177_at	Overexpressed	Empty_Vector	0.0386739	0.42348	-90.18	25.56	-1.1624	0.0507	5	0	609.25	2	0	543.16	567.12	555.14	16.94	3	0	608.46	667.34	645.32	32.12	High	g1+,tr+
HEK293	HG-U133_Plus_2	205646_s_at	Overexpressed	Empty_Vector	0.038793	0.423962	-407.26	115.55	-1.3403	0.1174	5	0	1440.98	2	0	1176.54	1216.72	1196.63	28.41	3	0	1468.85	1771.17	1603.88	153.72	High	g1+,tr+
HEK293	HG-U133_Plus_2	204147_s_at	Overexpressed	Empty_Vector	0.0388714	0.42407	293.27	83.28	1.3005	0.0964	5	0	1093.14	2	0	1249.68	1288.53	1269.1	27.47	3	0	858.69	1076.99	975.83	110.03	High	g1+,tr+
HEK293	HG-U133_Plus_2	220174_at	Overexpressed	Empty_Vector	0.0388826	0.42407	96.01	27.27	1.49	0.1697	5	0	234.35	2	0	291.66	292.26	291.96	0.42	3	0	173.51	238.16	195.95	36.58	High	g1+,tr+
HEK293	HG-U133_Plus_2	233899_x_at	Overexpressed	Empty_Vector	0.0388461	0.42407	-222.44	63.15	-1.1579	0.0492	5	0	1541.97	2	0	1401.12	1415.89	1408.51	10.45	3	0	1555.59	1722.14	1630.94	84.4	High	g1+,tr+
HEK293	HG-U133_Plus_2	1555411_a_at	Overexpressed	Empty_Vector	0.0390802	0.424278	157.07	44.7	1.1858	0.057	5	0	908.4	2	0	999.88	1005.39	1002.64	3.9	3	0	798.86	913.11	845.57	59.9	High	g1+,tr+
HEK293	HG-U133_Plus_2	201040_at	Overexpressed	Empty_Vector	0.0389908	0.424278	51.81	14.73	1.0841	0.0247	5	0	636.97	2	0	652.58	683.54	668.06	21.89	3	0	605.16	629.46	616.25	12.29	High	g1+,tr+
HEK293	HG-U133_Plus_2	214164_x_at	Overexpressed	Empty_Vector	0.0390023	0.424278	-138.96	39.51	-1.1666	0.0523	5	0	917.26	2	0	817.15	850.61	833.88	23.66	3	0	916.58	1013.46	972.84	50.3	High	g1+,tr+
HEK293	HG-U133_Plus_2	214889_at	Overexpressed	Empty_Vector	0.03906	0.424278	-101.66	28.92	-1.5132	0.1944	5	0	259.11	2	0	191.31	204.91	198.11	9.62	3	0	272.4	343.42	299.77	38.2	High	g1+,tr+
HEK293	HG-U133_Plus_2	227214_at	Overexpressed	Empty_Vector	0.0389966	0.424278	60.48	17.2	1.1433	0.0432	5	0	446.13	2	0	468.66	496.18	482.42	19.46	3	0	400.71	434.76	421.94	18.52	High	g1+,tr+
HEK293	HG-U133_Plus_2	228904_at	Overexpressed	Empty_Vector	0.0390877	0.424278	-412.01	117.25	-1.346	0.1201	5	0	1437.97	2	0	1172.11	1209.41	1190.76	26.37	3	0	1429.18	1731.96	1602.77	156.2	High	g1+,tr+
HEK293	HG-U133_Plus_2	235648_at	Overexpressed	Empty_Vector	0.0390324	0.424278	574.19	163.31	1.2959	0.0949	5	0	2169.93	2	0	2471.36	2557.54	2514.45	60.94	3	0	1692.47	2074.23	1940.26	214.83	High	g1+,tr+
HEK293	HG-U133_Plus_2	1552499_a_at	Overexpressed	Empty_Vector	0.0392245	0.424821	-36.88	10.51	-1.2865	0.0964	5	1	150.85	2	0	115.01	142.43	128.72	19.39	3	1	163.28	169.39	165.6	3.31	High	g1+,tr+
HEK293	HG-U133_Plus_2	204423_at	Overexpressed	Empty_Vector	0.039196	0.424821	203.07	57.85	1.3533	0.1162	5	0	656.06	2	0	712.71	843.1	777.91	92.2	3	0	536.49	619.92	574.83	42.12	High	g1+,tr+
HEK293	HG-U133_Plus_2	221713_s_at	Overexpressed	Empty_Vector	0.0391741	0.424821	74.98	21.36	1.2298	0.0718	5	2	356.31	2	0	400.94	401.66	401.3	0.51	3	2	293.42	345.82	326.31	28.65	High	g1+,tr+
HEK293	HG-U133_Plus_2	228009_x_at	Overexpressed	Empty_Vector	0.0392441	0.424821	-462.33	131.78	-1.1889	0.0601	5	0	2725.52	2	0	2426.62	2469.62	2448.12	30.41	3	0	2750.91	3098.42	2910.45	175.49	High	g1+,tr+
HEK293	HG-U133_Plus_2	1553112_s_at	Overexpressed	Empty_Vector	0.0394966	0.424878	126.19	36.06	1.2893	0.093	5	0	486.65	2	0	554.5	570.22	562.36	11.11	3	0	400.97	490.51	436.17	47.74	High	g1+,tr+
HEK293	HG-U133_Plus_2	1555112_a_at	Overexpressed	Empty_Vector	0.0394162	0.424878	-106.47	30.4	-1.3595	0.1261	5	0	360.08	2	0	260.16	332.22	296.19	50.96	3	0	382.05	419.8	402.67	19.11	High	g1+,tr+
HEK293	HG-U133_Plus_2	203715_at	Overexpressed	Empty_Vector	0.0393872	0.424878	254.68	72.7	1.1976	0.0611	5	0	1390.74	2	0	1505.17	1581.93	1543.55	54.28	3	0	1195.5	1374.3	1288.87	89.66	High	g1+,tr+
HEK293	HG-U133_Plus_2	212621_at	Overexpressed	Empty_Vector	0.0394775	0.424878	139.96	39.99	1.0964	0.0286	5	0	1507.19	2	0	1565.41	1616.91	1591.16	36.41	3	0	1416.81	1504.84	1451.2	47.06	High	g1+,tr+
HEK293	HG-U133_Plus_2	214789_x_at	Overexpressed	Empty_Vector	0.0394479	0.424878	289.83	82.78	1.0956	0.0284	5	0	3148.27	2	0	3266.64	3377.7	3322.17	78.53	3	0	2923.28	3105.05	3032.34	96.18	High	g1+,tr+
HEK293	HG-U133_Plus_2	216218_s_at	Overexpressed	Empty_Vector	0.0395155	0.424878	-50.28	14.37	-1.1448	0.0451	5	0	377.47	2	0	341.24	353.35	347.3	8.57	3	0	376.51	409.55	397.58	18.31	High	g1+,tr+
HEK293	HG-U133_Plus_2	217310_s_at	Overexpressed	Empty_Vector	0.0394382	0.424878	83.33	23.8	1.3349	0.1096	5	0	282.13	2	0	328.96	335.29	332.13	4.47	3	0	212.46	271.36	248.79	31.77	High	g1+,tr+
HEK293	HG-U133_Plus_2	222393_s_at	Overexpressed	Empty_Vector	0.0393606	0.424878	1182.42	337.42	1.6162	0.2255	5	0	2391.88	2	0	3016.85	3185.81	3101.33	119.48	3	0	1418.23	2268.21	1918.91	444.75	High	g1+,tr+
HEK293	HG-U133_Plus_2	225887_at	Overexpressed	Empty_Vector	0.0394391	0.424878	510.24	145.72	1.2614	0.083	5	0	2156.3	2	0	2355.43	2569.46	2462.44	151.34	3	0	1771.56	2090.46	1952.2	163.62	High	g1+,tr+
HEK293	HG-U133_Plus_2	226747_at	Overexpressed	Empty_Vector	0.0393649	0.424878	274.35	78.3	1.1676	0.0512	5	0	1747.11	2	0	1853.14	1970.31	1911.72	82.85	3	0	1549.01	1723.35	1637.37	87.19	High	g1+,tr+
HEK293	HG-U133_Plus_2	213034_at	Overexpressed	Empty_Vector	0.03967	0.425965	-76.52	21.9	-1.178	0.0566	5	0	475.84	2	0	418.13	441.74	429.93	16.69	3	0	484.6	536.51	506.45	26.91	High	g1+,tr+
HEK293	HG-U133_Plus_2	222745_s_at	Overexpressed	Empty_Vector	0.0396496	0.425965	-133.37	38.17	-1.2056	0.0664	5	0	728.59	2	0	600.6	696.54	648.57	67.83	3	0	761.34	794.11	781.94	17.94	High	g1+,tr+
HEK293	HG-U133_Plus_2	212572_at	Overexpressed	Empty_Vector	0.0397506	0.42601	79.89	22.89	1.0538	0.0157	5	0	1517.79	2	0	1546.01	1585.44	1565.72	27.88	3	0	1461.81	1508.86	1485.83	23.54	High	g1+,tr+
HEK293	HG-U133_Plus_2	212783_at	Overexpressed	Empty_Vector	0.0397735	0.42601	455.69	130.58	1.4358	0.1491	5	0	1227.85	2	0	1425.43	1577.1	1501.26	107.24	3	0	876.54	1189.35	1045.57	157.93	High	g1+,tr+
HEK293	HG-U133_Plus_2	218973_at	Overexpressed	Empty_Vector	0.0398033	0.42601	-294.13	84.31	-1.194	0.0623	5	0	1692.4	2	0	1406.57	1625.27	1515.92	154.64	3	0	1781.81	1839.62	1810.05	28.93	High	g1+,tr+
HEK293	HG-U133_Plus_2	222916_s_at	Overexpressed	Empty_Vector	0.0398075	0.42601	146.57	42.01	1.4917	0.172	5	0	356.73	2	0	418	471.34	444.67	37.72	3	0	243.83	341.27	298.1	49.66	High	g1+,tr+
HEK293	HG-U133_Plus_2	225232_at	Overexpressed	Empty_Vector	0.0397268	0.42601	-315.43	90.35	-1.1864	0.0596	5	0	1881.45	2	0	1588.32	1796.07	1692.2	146.9	3	0	1937.92	2058.53	2007.63	62.46	High	g1+,tr+
HEK293	HG-U133_Plus_2	201971_s_at	Overexpressed	Empty_Vector	0.0400475	0.426056	661.3	190.01	1.7833	0.3079	5	0	1108.81	2	0	1376.24	1634.95	1505.59	182.93	3	0	594.54	1007.58	844.29	219.68	High	g1+,tr+
HEK293	HG-U133_Plus_2	203630_s_at	Overexpressed	Empty_Vector	0.0398836	0.426056	-298.55	85.64	-1.1984	0.0639	5	0	1684.11	2	0	1440.97	1568.98	1504.98	90.52	3	0	1745.8	1913.67	1803.53	95.43	High	g1+,tr+
HEK293	HG-U133_Plus_2	203706_s_at	Overexpressed	Empty_Vector	0.0400787	0.426056	305.37	87.77	1.3727	0.1247	5	0	941.38	2	0	1090.39	1158.81	1124.6	48.38	3	0	689.92	896.34	819.23	112.68	High	g1+,tr+
HEK293	HG-U133_Plus_2	211391_s_at	Overexpressed	Empty_Vector	0.0399873	0.426056	-114.38	32.85	-1.2578	0.086	5	0	512.29	2	0	406.11	481.21	443.66	53.1	3	0	532.34	576.95	558.04	23.06	High	g1+,tr+
HEK293	HG-U133_Plus_2	218352_at	Overexpressed	Empty_Vector	0.0398525	0.426056	95.97	27.52	1.1074	0.0322	5	0	932.31	2	0	954.44	1025.35	989.9	50.14	3	0	887.52	905.83	893.93	10.32	High	g1+,tr+
HEK293	HG-U133_Plus_2	218498_s_at	Overexpressed	Empty_Vector	0.0399864	0.426056	263.07	75.54	1.3105	0.1012	5	0	952.37	2	0	1026.24	1194.19	1110.21	118.76	3	0	796.8	908.64	847.14	56.75	High	g1+,tr+
HEK293	HG-U133_Plus_2	219405_at	Overexpressed	Empty_Vector	0.0399411	0.426056	-114.35	32.82	-1.4025	0.1452	5	0	352.72	2	0	251.47	316.75	284.11	46.17	3	0	364.38	417.07	398.46	29.55	High	g1+,tr+
HEK293	HG-U133_Plus_2	224825_at	Overexpressed	Empty_Vector	0.0400057	0.426056	141.44	40.62	1.2284	0.072	5	0	675.95	2	0	756.41	765.22	760.81	6.23	3	0	556.72	653.44	619.37	54.33	High	g1+,tr+
HEK293	HG-U133_Plus_2	227506_at	Overexpressed	Empty_Vector	0.0399054	0.426056	-211.42	60.66	-1.3266	0.1131	5	0	774.22	2	0	632.9	661.83	647.37	20.45	3	0	766.34	907.14	858.79	80.09	High	g1+,tr+
HEK293	HG-U133_Plus_2	231786_at	Overexpressed	Empty_Vector	0.0400747	0.426056	-212.23	61	-1.6283	0.2548	5	0	465.14	2	0	334	341.6	337.8	5.37	3	0	475.65	637.56	550.03	81.75	High	g1+,tr+
HEK293	HG-U133_Plus_2	219370_at	Overexpressed	Empty_Vector	0.040107	0.426074	959.52	275.87	1.5959	0.218	5	0	1994.05	2	0	2450.83	2688.7	2569.76	168.19	3	0	1281.24	1978.85	1610.24	350.49	High	g1+,tr+
HEK293	HG-U133_Plus_2	1555446_s_at	Overexpressed	Empty_Vector	0.0402449	0.426085	88.92	25.6	1.2861	0.0925	5	0	346.37	2	0	369.94	429.51	399.73	42.12	3	0	295.92	329.49	310.8	17.1	High	g1+,tr+
HEK293	HG-U133_Plus_2	200758_s_at	Overexpressed	Empty_Vector	0.0402281	0.426085	-726.22	209.04	-1.6464	0.2649	5	0	1559.2	2	0	1088.81	1158.12	1123.46	49.01	3	0	1615.97	2157.56	1849.68	278.31	High	g1+,tr+
HEK293	HG-U133_Plus_2	202934_at	Overexpressed	Empty_Vector	0.04042	0.426085	-227.13	65.5	-1.1758	0.0562	5	0	1428.28	2	0	1272.79	1311.22	1292.01	27.17	3	0	1444.17	1612.65	1519.13	85.75	High	g1+,tr+
HEK293	HG-U133_Plus_2	205174_s_at	Overexpressed	Empty_Vector	0.0401854	0.426085	219.42	63.13	1.1552	0.0476	5	0	1501.43	2	0	1616.3	1649.86	1633.08	23.74	3	0	1349.71	1507.49	1413.66	83.02	High	g1+,tr+
HEK293	HG-U133_Plus_2	208787_at	Overexpressed	Empty_Vector	0.0404471	0.426085	5397.62	1557.05	1.4896	0.1723	5	0	13182.9	2	0	15799.9	17043	16421.5	879.05	3	0	8791.14	12628.9	11023.8	1994.39	High	g1+,tr+
HEK293	HG-U133_Plus_2	211432_s_at	Overexpressed	Empty_Vector	0.040292	0.426085	-131.19	37.79	-1.1775	0.0567	5	1	817.83	2	0	689.88	788.35	739.11	69.63	3	1	861.38	884.07	870.31	12.09	High	g1+,tr+
HEK293	HG-U133_Plus_2	218220_at	Overexpressed	Empty_Vector	0.040156	0.426085	-532.87	153.28	-1.2342	0.0772	5	0	2594.65	2	0	2159.69	2390.17	2274.93	162.98	3	0	2668.58	2997.71	2807.8	170.32	High	g1+,tr+
HEK293	HG-U133_Plus_2	218693_at	Overexpressed	Empty_Vector	0.0403613	0.426085	-142.02	40.93	-1.3213	0.1114	5	0	527.18	2	0	399.32	484.61	441.96	60.31	3	0	544.51	609.08	583.99	34.61	High	g1+,tr+
HEK293	HG-U133_Plus_2	224430_s_at	Overexpressed	Empty_Vector	0.0403705	0.426085	220.45	63.54	1.2998	0.0976	5	0	823.54	2	0	919.81	991.81	955.81	50.91	3	0	657.81	812.37	735.36	77.28	High	g1+,tr+
HEK293	HG-U133_Plus_2	225642_at	Overexpressed	Empty_Vector	0.0404684	0.426085	83.03	23.96	1.1213	0.0367	5	0	717.84	2	0	764.7	770.61	767.65	4.18	3	0	652.67	716.67	684.63	32	High	g1+,tr+
HEK293	HG-U133_Plus_2	226766_at	Overexpressed	Empty_Vector	0.0404808	0.426085	-92.78	26.77	-1.5834	0.2323	5	0	214.7	2	0	153.1	164.96	159.03	8.39	3	0	219.29	289.56	251.81	35.43	High	g1+,tr+
HEK293	HG-U133_Plus_2	226916_x_at	Overexpressed	Empty_Vector	0.040316	0.426085	76.35	22	1.2562	0.0819	5	0	328.57	2	0	349.46	399.31	374.38	35.25	3	0	287.65	316.21	298.03	15.8	High	g1+,tr+
HEK293	HG-U133_Plus_2	229785_at	Overexpressed	Empty_Vector	0.0402526	0.426085	77.6	22.34	1.3289	0.1082	5	0	266.98	2	0	310.58	316.51	313.54	4.19	3	0	209.82	268.45	235.94	29.83	High	g1+,tr+
HEK293	HG-U133_Plus_2	243487_at	Overexpressed	Empty_Vector	0.0404816	0.426085	152.86	44.11	1.7191	0.277	5	0	273.71	2	0	363.1	367.75	365.42	3.29	3	0	147.17	262.27	212.57	59.13	High	g1+,tr+
HEK293	HG-U133_Plus_2	224813_at	Overexpressed	Empty_Vector	0.0406436	0.427507	280.75	81.14	1.2052	0.0645	5	0	1480.21	2	0	1559.4	1737.92	1648.66	126.23	3	0	1303.77	1428.24	1367.91	62.32	High	g1+,tr+
HEK293	HG-U133_Plus_2	211967_at	Overexpressed	Empty_Vector	0.0407305	0.42814	1255.14	363.08	1.2093	0.0659	5	0	6500.08	2	0	6923.36	7582.97	7253.17	466.42	3	0	5626.45	6341.82	5998.02	358.49	High	g1+,tr+
HEK293	HG-U133_Plus_2	203458_at	Overexpressed	Empty_Vector	0.0408061	0.42843	176.25	51.02	1.1847	0.0576	5	0	1024.57	2	0	1076.39	1184.24	1130.32	76.26	3	0	912.67	996.97	954.07	42.17	High	g1+,tr+
HEK293	HG-U133_Plus_2	218715_at	Overexpressed	Empty_Vector	0.0408242	0.42843	238.17	68.96	1.1257	0.0383	5	0	1990.61	2	0	2043.86	2223.16	2133.51	126.79	3	0	1872.12	1917.81	1895.34	22.85	High	g1+,tr+
HEK293	HG-U133_Plus_2	225045_at	Overexpressed	Empty_Vector	0.0408387	0.42843	-166.56	48.23	-1.2195	0.0723	5	0	858.72	2	0	714.28	803.29	758.78	62.94	3	0	876.92	970.73	925.34	46.98	High	g1+,tr+
HEK293	HG-U133_Plus_2	204255_s_at	Overexpressed	Empty_Vector	0.0411033	0.429019	56.27	16.34	1.1568	0.0485	5	0	381.37	2	0	395.19	435.07	415.13	28.2	3	0	350.03	368.2	358.86	9.1	High	g1+,tr+
HEK293	HG-U133_Plus_2	204568_at	Overexpressed	Empty_Vector	0.0410396	0.429019	99.57	28.89	1.1102	0.0334	5	0	943.41	2	0	969.44	1036.86	1003.15	47.67	3	0	882.71	920.29	903.58	19.13	High	g1+,tr+
HEK293	HG-U133_Plus_2	205777_at	Overexpressed	Empty_Vector	0.0410119	0.429019	-62.46	18.12	-1.2944	0.1012	5	0	249.66	2	0	198.91	225.45	212.18	18.77	3	0	252.73	292.99	274.64	20.36	High	g1+,tr+
HEK293	HG-U133_Plus_2	207390_s_at	Overexpressed	Empty_Vector	0.0409427	0.429019	-101.26	29.35	-1.337	0.1185	5	0	361.25	2	0	279.97	321.01	300.49	29.02	3	0	363.29	425.5	401.75	33.61	High	g1+,tr+
HEK293	HG-U133_Plus_2	209737_at	Overexpressed	Empty_Vector	0.0411349	0.429019	-199.46	57.93	-1.5662	0.225	5	0	471.96	2	0	345.06	359.51	352.28	10.22	3	0	502.15	640.91	551.75	77.38	High	g1+,tr+
HEK293	HG-U133_Plus_2	212520_s_at	Overexpressed	Empty_Vector	0.0410968	0.429019	-817.97	237.46	-1.2845	0.0974	5	0	3365.62	2	0	2600.29	3149.39	2874.84	388.27	3	0	3519.57	3839.53	3692.81	161.62	High	g1+,tr+
HEK293	HG-U133_Plus_2	214953_s_at	Overexpressed	Empty_Vector	0.0411578	0.429019	4365.36	1268.04	2.4128	0.7023	5	0	4835.92	2	0	6436.39	8473.87	7455.13	1440.72	3	0	1518.19	3938.94	3089.77	1362.51	High	g1+,tr+
HEK293	HG-U133_Plus_2	219374_s_at	Overexpressed	Empty_Vector	0.0411635	0.429019	-169.36	49.2	-1.3522	0.1252	5	0	582.54	2	0	476.84	485	480.92	5.77	3	0	595.7	723.46	650.28	65.88	High	g1+,tr+
HEK293	HG-U133_Plus_2	224365_s_at	Overexpressed	Empty_Vector	0.0411391	0.429019	96.4	28	1.5123	0.1831	5	0	226.71	2	0	267.27	301.82	284.55	24.43	3	0	158.46	224.24	188.15	33.35	High	g1+,tr+
HEK293	HG-U133_Plus_2	230023_at	Overexpressed	Empty_Vector	0.0409765	0.429019	-177	51.32	-1.2124	0.0697	5	0	939.64	2	0	817.2	849.67	833.44	22.96	3	0	944.59	1078.37	1010.44	66.92	High	g1+,tr+
HEK293	HG-U133_Plus_2	207822_at	Overexpressed	Empty_Vector	0.0413119	0.429519	-61.14	17.79	-1.5655	0.225	5	1	144.82	2	1	93.88	122.38	108.13	20.16	3	0	150.11	188.39	169.27	19.14	High	g1+,tr+
HEK293	HG-U133_Plus_2	221561_at	Overexpressed	Empty_Vector	0.0413191	0.429519	221.08	64.32	1.241	0.0773	5	0	1005.69	2	0	1126.71	1149.97	1138.34	16.45	3	0	849.18	1013.23	917.26	85.5	High	g1+,tr+
HEK293	HG-U133_Plus_2	223164_at	Overexpressed	Empty_Vector	0.0412759	0.429519	-121.78	35.42	-1.1902	0.0618	5	0	713.37	2	0	608.39	672.2	640.3	45.12	3	0	740.06	802.69	762.08	35.21	High	g1+,tr+
HEK293	HG-U133_Plus_2	227072_at	Overexpressed	Empty_Vector	0.0412397	0.429519	322.03	93.62	1.3359	0.1119	5	0	1087.54	2	0	1238.95	1322.57	1280.76	59.13	3	0	881.93	1095.13	958.73	118.44	High	g1+,tr+
HEK293	HG-U133_Plus_2	218096_at	Overexpressed	Empty_Vector	0.0414106	0.429985	190.69	55.53	1.0995	0.0302	5	0	1992.38	2	0	2075.51	2138.08	2106.79	44.24	3	0	1863.84	1992.46	1916.1	67.61	High	g1+,tr+
HEK293	HG-U133_Plus_2	219732_at	Overexpressed	Empty_Vector	0.0414177	0.429985	-74.47	21.69	-1.9082	0.4252	5	2	126.69	2	2	65.03	98.98	82	24.01	3	0	138.93	183.35	156.48	23.63	High	g1+,tr+
HEK293	HG-U133_Plus_2	200973_s_at	Overexpressed	Empty_Vector	0.0414713	0.430261	-2483.21	723.5	-1.3182	0.1114	5	0	9293.31	2	0	7551.39	8055.38	7803.38	356.38	3	0	9727.9	11368.8	10286.6	937.4	High	g1+,tr+
HEK293	HG-U133_Plus_2	218610_s_at	Overexpressed	Empty_Vector	0.0415146	0.430343	33.61	9.8	1.3638	0.1229	5	0	105.83	2	0	125.47	126.53	126	0.75	3	0	81.03	106.77	92.39	13.13	High	g1+,tr+
HEK293	HG-U133_Plus_2	219520_s_at	Overexpressed	Empty_Vector	0.0415331	0.430343	173.33	50.53	1.4592	0.1613	5	0	446.79	2	0	537.14	564.43	550.79	19.29	3	0	301.51	424.59	377.46	66.41	High	g1+,tr+
HEK293	HG-U133_Plus_2	209329_x_at	Overexpressed	Empty_Vector	0.0416151	0.430355	-901.67	263.07	-1.1636	0.0525	5	0	6053.17	2	0	5261.84	5762.5	5512.17	354.02	3	0	6207.55	6690.16	6413.84	248.81	High	g1+,tr+
HEK293	HG-U133_Plus_2	211075_s_at	Overexpressed	Empty_Vector	0.0416421	0.430355	742.79	216.77	1.3251	0.1083	5	0	2581.97	2	0	3010.63	3044.66	3027.65	24.06	3	0	1955.82	2504.99	2284.86	290.33	High	g1+,tr+
HEK293	HG-U133_Plus_2	211959_at	Overexpressed	Empty_Vector	0.0416413	0.430355	-474.02	138.34	-1.2265	0.0754	5	0	2377.22	2	0	1995.13	2190.48	2092.81	138.14	3	0	2385.65	2674.3	2566.83	157.81	High	g1+,tr+
HEK293	HG-U133_Plus_2	228107_at	Overexpressed	Empty_Vector	0.0416336	0.430355	-390.2	113.87	-1.7538	0.3296	5	0	751.76	2	0	403.88	631.38	517.63	160.87	3	0	821.84	1020.49	907.84	101.97	High	g1+,tr+
HEK293	HG-U133_Plus_2	208097_s_at	Overexpressed	Empty_Vector	0.0417168	0.430849	1049.49	306.5	1.4281	0.1488	5	0	2871.29	2	0	3468.23	3533.73	3500.98	46.31	3	0	1981.09	2732.12	2451.49	409.9	High	g1+,tr+
HEK293	HG-U133_Plus_2	200907_s_at	Overexpressed	Empty_Vector	0.0419373	0.431254	220.42	64.51	1.2038	0.0648	5	0	1169.88	2	0	1268.35	1335.92	1302.14	47.77	3	0	992.23	1145	1081.71	79.68	High	g1+,tr+
HEK293	HG-U133_Plus_2	201369_s_at	Overexpressed	Empty_Vector	0.041818	0.431254	-161.34	47.17	-1.2849	0.0982	5	0	663.15	2	0	535.14	597.54	566.34	44.12	3	0	667.3	775.07	727.69	55.05	High	g1+,tr+
HEK293	HG-U133_Plus_2	201396_s_at	Overexpressed	Empty_Vector	0.0420262	0.431254	270.33	79.18	1.3132	0.1042	5	0	971.37	2	0	1068.52	1198.62	1133.57	92	3	0	786.27	952.81	863.24	83.99	High	g1+,tr+
HEK293	HG-U133_Plus_2	202185_at	Overexpressed	Empty_Vector	0.0417922	0.431254	191.93	56.09	1.1676	0.0524	5	0	1222.09	2	0	1322.09	1352.4	1337.25	21.43	3	0	1083.11	1226.73	1145.31	73.72	High	g1+,tr+
HEK293	HG-U133_Plus_2	209860_s_at	Overexpressed	Empty_Vector	0.0419994	0.431254	-697.26	204.18	-1.2104	0.0697	5	0	3732.27	2	0	3258.99	3368.85	3313.92	77.68	3	0	3716.92	4242.47	4011.18	268.37	High	g1+,tr+
HEK293	HG-U133_Plus_2	213311_s_at	Overexpressed	Empty_Vector	0.0420121	0.431254	-74.1	21.7	-1.1592	0.0512	5	0	509.94	2	0	452.56	478.41	465.48	18.28	3	0	510.41	560.7	539.58	26.09	High	g1+,tr+
HEK293	HG-U133_Plus_2	217790_s_at	Overexpressed	Empty_Vector	0.0419164	0.431254	654.17	191.41	1.8312	0.3389	5	0	1048.66	2	0	1353.11	1529.22	1441.16	124.53	3	0	599.48	1059.14	786.99	241.24	High	g1+,tr+
HEK293	HG-U133_Plus_2	218197_s_at	Overexpressed	Empty_Vector	0.0419288	0.431254	-224.15	65.6	-1.6301	0.2604	5	0	490.22	2	0	324.66	386.79	355.72	43.94	3	0	486.89	643.55	579.88	82.34	High	g1+,tr+
HEK293	HG-U133_Plus_2	224865_at	Overexpressed	Empty_Vector	0.0418884	0.431254	231.63	67.76	1.2357	0.0759	5	0	1075.46	2	0	1127.47	1301.4	1214.43	122.99	3	0	952.25	998.15	982.8	26.46	High	g1+,tr+
HEK293	HG-U133_Plus_2	236611_at	Overexpressed	Empty_Vector	0.041974	0.431254	-97.62	28.58	-1.3428	0.1222	5	1	343.34	2	0	252.04	317.49	284.76	46.28	3	1	369.05	405.36	382.38	19.98	High	g1+,tr+
HEK293	HG-U133_Plus_2	216215_s_at	Overexpressed	Empty_Vector	0.0420911	0.431497	-211.78	62.07	-1.0953	0.0295	5	0	2350.25	2	0	2211.09	2235.27	2223.18	17.1	3	0	2376.76	2529.24	2434.96	82.39	High	g1+,tr+
HEK293	HG-U133_Plus_2	219204_s_at	Overexpressed	Empty_Vector	0.0421039	0.431497	-78.15	22.91	-1.2253	0.0753	5	0	393.77	2	0	321.14	372.62	346.88	36.4	3	0	408.18	441.76	425.03	16.79	High	g1+,tr+
HEK293	HG-U133_Plus_2	202979_s_at	Overexpressed	Empty_Vector	0.0422374	0.432588	240.27	70.52	1.1761	0.0555	5	0	1460.88	2	0	1601.69	1608.39	1605.04	4.74	3	0	1261.6	1447.28	1364.77	94.55	High	g1+,tr+
HEK293	HG-U133_Plus_2	206116_s_at	Overexpressed	Empty_Vector	0.0422722	0.432667	-153.89	45.18	-1.1793	0.0585	5	0	950.39	2	0	808.84	907.28	858.06	69.61	3	0	981.05	1050.55	1011.95	35.38	High	g1+,tr+
HEK293	HG-U133_Plus_2	205412_at	Overexpressed	Empty_Vector	0.0425199	0.434089	-1296.35	381.49	-1.2593	0.0887	5	0	5776.92	2	0	4962.11	5036.1	4999.11	52.32	3	0	5898.19	6871.22	6295.45	510.48	High	g1+,tr+
HEK293	HG-U133_Plus_2	222531_s_at	Overexpressed	Empty_Vector	0.0424987	0.434089	370.34	108.96	1.2905	0.0962	5	1	1423.06	2	0	1632.43	1658.09	1645.26	18.14	3	1	1119.49	1408.19	1274.92	145.62	High	g1+,tr+
HEK293	HG-U133_Plus_2	223978_s_at	Overexpressed	Empty_Vector	0.0424707	0.434089	880.95	259.13	1.4241	0.1482	5	0	2429.41	2	0	2682.41	3233.55	2957.98	389.72	3	0	1851.15	2271.57	2077.03	211.95	High	g1+,tr+
HEK293	HG-U133_Plus_2	230865_at	Overexpressed	Empty_Vector	0.042453	0.434089	-19.22	5.65	-2.9255	1.3323	5	2	21.51	2	2	5.47	14.49	9.98	6.38	3	0	22.63	34.67	29.2	6.1	High	g1+,tr+
HEK293	HG-U133_Plus_2	211814_s_at	Overexpressed	Empty_Vector	0.0426502	0.434357	334.27	98.49	1.6164	0.2329	5	0	676.02	2	0	856.11	897.05	876.58	28.95	3	0	396.23	647.52	542.32	130.54	High	g1+,tr+
HEK293	HG-U133_Plus_2	226425_at	Overexpressed	Empty_Vector	0.0426093	0.434357	-93.57	27.56	-1.3449	0.1238	5	0	327.46	2	0	246.38	296.27	271.32	35.28	3	0	340.44	394.33	364.89	27.29	High	g1+,tr+
HEK293	HG-U133_Plus_2	243750_x_at	Overexpressed	Empty_Vector	0.042655	0.434357	-236.8	69.77	-1.3805	0.1393	5	0	764.41	2	0	550.88	693.77	622.33	101.04	3	0	789.31	895.69	859.13	60.48	High	g1+,tr+
HEK293	HG-U133_Plus_2	244111_at	Overexpressed	Empty_Vector	0.0426038	0.434357	39.85	11.74	1.2901	0.0961	5	0	153.33	2	0	169.23	185.26	177.24	11.34	3	0	126.44	152.55	137.39	13.55	High	g1+,tr+
HEK293	HG-U133_Plus_2	208870_x_at	Overexpressed	Empty_Vector	0.0427387	0.434379	-2811.26	829	-1.1898	0.0626	5	0	16496.2	2	0	14600.3	15018.6	14809.5	295.84	3	0	16359.7	18276.9	17620.7	1092.37	High	g1+,tr+
HEK293	HG-U133_Plus_2	231875_at	Overexpressed	Empty_Vector	0.0426973	0.434379	-35.69	10.52	-1.6021	0.2472	5	0	80.69	2	0	53.43	65.12	59.27	8.26	3	0	83.08	108.59	94.96	12.85	High	g1+,tr+
HEK293	HG-U133_Plus_2	242070_at	Overexpressed	Empty_Vector	0.0427193	0.434379	654.07	192.84	1.4787	0.1714	5	0	1628.07	2	0	1976.77	2064.26	2020.52	61.87	3	0	1088.65	1589.88	1366.45	255	High	g1+,tr+
HEK293	HG-U133_Plus_2	1558775_s_at	Overexpressed	Empty_Vector	0.0431811	0.436218	44.42	13.15	1.3931	0.1366	5	0	130.78	2	0	156.61	158.26	157.43	1.17	3	0	95.84	131.06	113.01	17.63	High	g1+,tr+
HEK293	HG-U133_Plus_2	1560477_a_at	Overexpressed	Empty_Vector	0.043712	0.436218	-562.41	167.35	-1.4145	0.156	5	0	1694.25	2	0	1162.37	1551.25	1356.81	274.98	3	0	1801.95	2025.72	1919.22	112.27	High	g1+,tr+
HEK293	HG-U133_Plus_2	1561691_at	Overexpressed	Empty_Vector	0.0430238	0.436218	-25.05	7.41	-1.4174	0.1564	5	0	75.04	2	0	55.51	64.51	60.01	6.37	3	0	74.83	90.31	85.06	8.86	High	g1+,tr+
HEK293	HG-U133_Plus_2	200760_s_at	Overexpressed	Empty_Vector	0.0433092	0.436218	-247.58	73.4	-1.1181	0.0375	5	0	2244.96	2	0	1998.26	2194.56	2096.41	138.81	3	0	2335.97	2351.85	2343.99	7.94	High	g1+,tr+
HEK293	HG-U133_Plus_2	202387_at	Overexpressed	Empty_Vector	0.0430208	0.436218	177.32	52.43	1.1855	0.0591	5	0	1026.83	2	0	1086.18	1180.27	1133.22	66.53	3	0	896.4	994.49	955.91	52.29	High	g1+,tr+
HEK293	HG-U133_Plus_2	202799_at	Overexpressed	Empty_Vector	0.0432215	0.436218	-273.08	80.89	-1.1154	0.0366	5	0	2530.28	2	0	2271.35	2461.5	2366.43	134.45	3	0	2579.35	2674.63	2639.51	52.34	High	g1+,tr+
HEK293	HG-U133_Plus_2	203015_s_at	Overexpressed	Empty_Vector	0.0436757	0.436218	76.82	22.85	1.1035	0.0321	5	0	772.91	2	0	804.33	833.67	819	20.75	3	0	716.37	770.09	742.18	26.92	High	g1+,tr+
HEK293	HG-U133_Plus_2	203621_at	Overexpressed	Empty_Vector	0.0436753	0.436218	490	145.75	1.1205	0.0376	5	0	4262.01	2	0	4544.45	4567.58	4556.01	16.36	3	0	3841.33	4193.91	4066.02	195.21	High	g1+,tr+
HEK293	HG-U133_Plus_2	204671_s_at	Overexpressed	Empty_Vector	0.0436461	0.436218	198.35	58.98	1.3004	0.1009	5	0	739.53	2	0	800.97	916.1	858.54	81.41	3	0	597.64	695.23	660.19	54.3	High	g1+,tr+
HEK293	HG-U133_Plus_2	204717_s_at	Overexpressed	Empty_Vector	0.0437032	0.436218	-142.5	42.4	-1.3199	0.1144	5	0	530.93	2	0	411.25	479.62	445.44	48.35	3	0	538.95	628.77	587.93	45.46	High	g1+,tr+
HEK293	HG-U133_Plus_2	205190_at	Overexpressed	Empty_Vector	0.043214	0.436218	742.02	219.78	1.3651	0.1254	5	0	2329.17	2	0	2656.75	2892.02	2774.39	166.37	3	0	1720.63	2203.35	2032.36	270.39	High	g1+,tr+
HEK293	HG-U133_Plus_2	205443_at	Overexpressed	Empty_Vector	0.0436204	0.436218	189.46	56.33	1.2698	0.0895	5	0	778.08	2	0	869.55	913.96	891.76	31.4	3	0	620.54	757.52	702.29	72.24	High	g1+,tr+
HEK293	HG-U133_Plus_2	208123_at	Overexpressed	Empty_Vector	0.0436927	0.436218	-59.95	17.83	-1.5478	0.2209	5	0	145.39	2	0	99.9	118.94	109.42	13.46	3	0	153.99	194.51	169.37	21.95	High	g1+,tr+
HEK293	HG-U133_Plus_2	210186_s_at	Overexpressed	Empty_Vector	0.0433277	0.436218	662.42	196.41	1.2408	0.0787	5	0	3015.85	2	0	3159.38	3667.23	3413.3	359.1	3	0	2685.08	2825.22	2750.88	70.46	High	g1+,tr+
HEK293	HG-U133_Plus_2	213478_at	Overexpressed	Empty_Vector	0.0434464	0.436218	293.63	87.16	1.3879	0.1348	5	0	874.49	2	0	951.49	1149.84	1050.67	140.25	3	0	691.64	814.85	757.04	61.96	High	g1+,tr+
HEK293	HG-U133_Plus_2	213664_at	Overexpressed	Empty_Vector	0.0435299	0.436218	-202.41	60.13	-1.2502	0.086	5	0	930.3	2	0	762.8	854.92	808.86	65.14	3	0	954.19	1083.88	1011.27	66.23	High	g1+,tr+
HEK293	HG-U133_Plus_2	218895_at	Overexpressed	Empty_Vector	0.043341	0.436218	68.43	20.29	1.1658	0.0526	5	0	440.02	2	0	463.01	499.15	481.08	25.55	3	0	390.19	429.91	412.65	20.37	High	g1+,tr+
HEK293	HG-U133_Plus_2	221958_s_at	Overexpressed	Empty_Vector	0.0436223	0.436218	388.43	115.49	1.1669	0.0531	5	0	2483.26	2	0	2570.94	2861.68	2716.31	205.58	3	0	2272.68	2379.75	2327.88	53.61	High	g1+,tr+
HEK293	HG-U133_Plus_2	222258_s_at	Overexpressed	Empty_Vector	0.0433162	0.436218	127.38	37.77	1.1712	0.0544	5	0	794.96	2	0	836.64	906.14	871.39	49.14	3	0	720.86	786.53	744.01	36.88	High	g1+,tr+
HEK293	HG-U133_Plus_2	222993_at	Overexpressed	Empty_Vector	0.0435677	0.436218	440.6	130.93	1.1011	0.0313	5	0	4534.9	2	0	4657.89	4940.64	4799.26	199.93	3	0	4259.14	4467.1	4358.66	104.27	High	g1+,tr+
HEK293	HG-U133_Plus_2	223027_at	Overexpressed	Empty_Vector	0.0430877	0.436218	-117.32	34.71	-1.1239	0.0395	5	0	1017.12	2	0	940.98	952.49	946.73	8.14	3	0	1014.14	1105.35	1064.05	46.21	High	g1+,tr+
HEK293	HG-U133_Plus_2	224642_at	Overexpressed	Empty_Vector	0.0435934	0.436218	138.48	41.16	1.1638	0.052	5	0	900.82	2	0	974.44	993.37	983.91	13.38	3	0	786.42	893.62	845.42	54.41	High	g1+,tr+
HEK293	HG-U133_Plus_2	224652_at	Overexpressed	Empty_Vector	0.0432753	0.436218	-179.5	53.2	-1.2434	0.0831	5	0	845.08	2	0	722.05	752.71	737.38	21.68	3	0	836.48	960.47	916.87	69.7	High	g1+,tr+
HEK293	HG-U133_Plus_2	224982_at	Overexpressed	Empty_Vector	0.0435894	0.436218	769.13	228.6	1.5292	0.1949	5	0	1760.99	2	0	2220.7	2224.25	2222.47	2.51	3	0	1099.32	1638.4	1453.34	306.7	High	g1+,tr+
HEK293	HG-U133_Plus_2	225025_at	Overexpressed	Empty_Vector	0.0434967	0.436218	-33.71	10.01	-1.0975	0.0307	5	1	365.86	2	1	342.84	348.44	345.64	3.96	3	0	366.58	392.83	379.35	13.14	High	g1+,tr+
HEK293	HG-U133_Plus_2	227670_at	Overexpressed	Empty_Vector	0.0429734	0.436218	93.95	27.77	1.2497	0.0817	5	0	413.84	2	0	450.15	490.27	470.21	28.37	3	0	351.41	411.54	376.26	31.39	High	g1+,tr+
HEK293	HG-U133_Plus_2	230030_at	Overexpressed	Empty_Vector	0.0435548	0.436218	1266.97	376.46	1.4063	0.1424	5	0	3625	2	0	4264.85	4505.5	4385.18	170.17	3	0	2552.31	3422	3118.21	490.53	High	g1+,tr+
HEK293	HG-U133_Plus_2	230131_x_at	Overexpressed	Empty_Vector	0.0430597	0.436218	-41.49	12.27	-1.4926	0.192	5	0	109.11	2	0	79.83	88.61	84.22	6.21	3	0	107.42	135.85	125.71	15.87	High	g1+,tr+
HEK293	HG-U133_Plus_2	41220_at	Overexpressed	Empty_Vector	0.0432994	0.436218	818.26	242.56	1.3548	0.1215	5	0	2633.72	2	0	2847.8	3401.55	3124.68	391.56	3	0	2115.18	2444.6	2306.42	171	High	g1+,tr+
HEK293	HG-U133_Plus_2	214780_s_at	Overexpressed	Empty_Vector	0.0437528	0.436353	-64.18	19.11	-1.1515	0.0493	5	0	462.13	2	0	408.06	439.18	423.62	22.01	3	0	465.85	506.08	487.8	20.37	High	g1+,tr+
HEK293	HG-U133_Plus_2	203442_x_at	Overexpressed	Empty_Vector	0.043977	0.436679	-124.59	37.16	-1.2952	0.1044	5	0	496.75	2	0	405.76	438.23	422	22.96	3	0	492.16	574.46	546.58	47.14	High	g1+,tr+
HEK293	HG-U133_Plus_2	204497_at	Overexpressed	Empty_Vector	0.0438856	0.436679	-100.26	29.88	-1.1549	0.0506	5	0	707.39	2	0	646.81	647.67	647.24	0.61	3	0	721.45	793.66	747.5	40.09	High	g1+,tr+
HEK293	HG-U133_Plus_2	209741_x_at	Overexpressed	Empty_Vector	0.0439478	0.436679	-270.25	80.59	-1.3585	0.1312	5	0	916.05	2	0	720.09	787.7	753.9	47.81	3	0	954.55	1142.11	1024.15	102.7	High	g1+,tr+
HEK293	HG-U133_Plus_2	218527_at	Overexpressed	Empty_Vector	0.0438977	0.436679	-103.94	30.98	-1.0905	0.0285	5	0	1211.31	2	0	1145.38	1152.51	1148.94	5.04	3	0	1223.62	1300.27	1252.89	41.41	High	g1+,tr+
HEK293	HG-U133_Plus_2	226243_at	Overexpressed	Empty_Vector	0.0438404	0.436679	-474.55	141.38	-1.1476	0.048	5	0	3499.28	2	0	3207.66	3221.44	3214.55	9.75	3	0	3517.07	3892.31	3689.1	189.55	High	g1+,tr+
HEK293	HG-U133_Plus_2	241198_s_at	Overexpressed	Empty_Vector	0.043971	0.436679	39.42	11.76	1.2257	0.0738	5	0	190.41	2	0	205.96	222.16	214.06	11.46	3	0	161.05	188.12	174.64	13.54	High	g1+,tr+
HEK293	HG-U133_Plus_2	242513_x_at	Overexpressed	Empty_Vector	0.0439179	0.436679	12.66	3.77	1.3181	0.1079	5	1	44.85	2	0	47.57	57.33	52.45	6.9	3	1	38.71	41.32	39.79	1.36	High	g1+,tr+
HEK293	HG-U133_Plus_2	203303_at	Overexpressed	Empty_Vector	0.0440586	0.437218	1033.69	308.56	1.3758	0.1307	5	0	3164.41	2	0	3770.21	3799.04	3784.63	20.39	3	0	2387.82	3201.35	2750.93	413.73	High	g1+,tr+
HEK293	HG-U133_Plus_2	204739_at	Overexpressed	Empty_Vector	0.0441042	0.437398	-75.2	22.46	-1.2086	0.0704	5	0	405.58	2	0	338.06	382.87	360.47	31.69	3	0	418.83	457.98	435.66	20.14	High	g1+,tr+
HEK293	HG-U133_Plus_2	205263_at	Overexpressed	Empty_Vector	0.0443675	0.439209	393.34	117.75	1.2621	0.0873	5	0	1657.95	2	0	1789.56	1998.36	1893.96	147.64	3	0	1382.25	1619.37	1500.62	118.56	High	g1+,tr+
HEK293	HG-U133_Plus_2	225978_at	Overexpressed	Empty_Vector	0.0443693	0.439209	-104.84	31.38	-1.1736	0.0576	5	0	666.7	2	0	590.23	617.36	603.79	19.19	3	0	673.15	751.76	708.63	39.86	High	g1+,tr+
HEK293	HG-U133_Plus_2	232033_at	Overexpressed	Empty_Vector	0.0443306	0.439209	48.53	14.52	1.2308	0.0759	5	0	229.68	2	0	247.43	270.16	258.8	16.08	3	0	192.83	223.72	210.26	15.83	High	g1+,tr+
HEK293	HG-U133_Plus_2	203324_s_at	Overexpressed	Empty_Vector	0.0444849	0.439398	537.58	161.09	1.228	0.0749	5	0	2573.21	2	0	2693.5	3098.03	2895.76	286.05	3	0	2282.33	2434.65	2358.18	76.16	High	g1+,tr+
HEK293	HG-U133_Plus_2	209064_x_at	Overexpressed	Empty_Vector	0.0444692	0.439398	-497.55	149.08	-1.2094	0.0709	5	0	2674.18	2	0	2263.84	2487.47	2375.65	158.13	3	0	2703.41	3034.77	2873.2	165.83	High	g1+,tr+
HEK293	HG-U133_Plus_2	209762_x_at	Overexpressed	Empty_Vector	0.0445801	0.439398	103.64	31.09	1.3839	0.1346	5	0	311.42	2	0	363.05	384.16	373.61	14.93	3	0	223.99	299.48	269.96	40.35	High	g1+,tr+
HEK293	HG-U133_Plus_2	212194_s_at	Overexpressed	Empty_Vector	0.0446213	0.439398	193.16	57.95	1.2219	0.0728	5	0	947.86	2	0	1018.91	1108.6	1063.75	63.42	3	0	805.22	932.08	870.59	63.52	High	g1+,tr+
HEK293	HG-U133_Plus_2	219733_s_at	Overexpressed	Empty_Vector	0.044636	0.439398	156.74	47.03	1.2998	0.1016	5	1	585.59	2	0	616.77	742.5	679.63	88.9	3	1	519.46	529.21	522.89	5.48	High	g1+,tr+
HEK293	HG-U133_Plus_2	222146_s_at	Overexpressed	Empty_Vector	0.0445016	0.439398	-143.27	42.94	-1.0909	0.0288	5	0	1661.34	2	0	1543.82	1606.93	1575.38	44.62	3	0	1663.82	1754.35	1718.65	48.2	High	g1+,tr+
HEK293	HG-U133_Plus_2	224848_at	Overexpressed	Empty_Vector	0.0445778	0.439398	179.3	53.77	1.0949	0.0296	5	0	1961.83	2	0	2045.59	2093.23	2069.41	33.68	3	0	1820.88	1957.03	1890.11	68.1	High	g1+,tr+
HEK293	HG-U133_Plus_2	225853_at	Overexpressed	Empty_Vector	0.0445094	0.439398	321.29	96.3	1.1115	0.035	5	0	3008.97	2	0	3174.96	3228.52	3201.74	37.87	3	0	2734.5	2953.75	2880.45	126.4	High	g1+,tr+
HEK293	HG-U133_Plus_2	226987_at	Overexpressed	Empty_Vector	0.0445823	0.439398	-144.78	43.42	-1.2159	0.0734	5	0	757.59	2	0	637.89	703.56	670.72	46.44	3	0	783.02	870.78	815.5	48.12	High	g1+,tr+
HEK293	HG-U133_Plus_2	201937_s_at	Overexpressed	Empty_Vector	0.0447492	0.439572	117.32	35.24	1.2484	0.0825	5	3	519.28	2	0	586.61	592.74	589.68	4.34	3	3	427.61	521.65	472.36	47.18	High	g1+,tr+
HEK293	HG-U133_Plus_2	207988_s_at	Overexpressed	Empty_Vector	0.0447405	0.439572	1083.17	325.34	1.2336	0.0771	5	0	5070	2	0	5691.02	5748.8	5719.91	40.86	3	0	4138.65	4945.98	4636.73	435.53	High	g1+,tr+
HEK293	HG-U133_Plus_2	213399_x_at	Overexpressed	Empty_Vector	0.0447638	0.439572	1524.46	457.98	1.232	0.0766	5	0	7180.93	2	0	7490.82	8700.39	8095.6	855.3	3	0	6487.67	6693.79	6571.14	108.5	High	g1+,tr+
HEK293	HG-U133_Plus_2	220161_s_at	Overexpressed	Empty_Vector	0.0447193	0.439572	219.09	65.79	1.2667	0.0892	5	0	909.25	2	0	1025.53	1055.88	1040.71	21.46	3	0	721.96	882.04	821.62	86.96	High	g1+,tr+
HEK293	HG-U133_Plus_2	205034_at	Overexpressed	Empty_Vector	0.0448458	0.439836	675.13	202.97	1.657	0.2574	5	0	1297.59	2	0	1697.03	1708.31	1702.67	7.98	3	0	725.77	1254.74	1027.54	272.26	High	g1+,tr+
HEK293	HG-U133_Plus_2	228185_at	Overexpressed	Empty_Vector	0.0448204	0.439836	-186.4	56.03	-1.9104	0.4404	5	0	316.58	2	0	202.05	207.44	204.75	3.81	3	0	336.98	476.9	391.14	75.12	High	g1+,tr+
HEK293	HG-U133_Plus_2	201072_s_at	Overexpressed	Empty_Vector	0.0451972	0.440019	-169.91	51.24	-1.2739	0.0968	5	0	722.28	2	0	619.31	621.36	620.33	1.45	3	0	730.32	865.29	790.25	68.74	High	g1+,tr+
HEK293	HG-U133_Plus_2	201832_s_at	Overexpressed	Empty_Vector	0.0451179	0.440019	-559.39	168.59	-1.3304	0.1204	5	0	2028.76	2	0	1598.46	1787.8	1693.13	133.88	3	0	2072.48	2476.28	2252.52	205.42	High	g1+,tr+
HEK293	HG-U133_Plus_2	204529_s_at	Overexpressed	Empty_Vector	0.0450069	0.440019	103.37	31.12	1.9099	0.3931	5	0	154.95	2	0	185.55	248.4	216.98	44.44	3	0	86.01	141	113.61	27.5	High	g1+,tr+
HEK293	HG-U133_Plus_2	206888_s_at	Overexpressed	Empty_Vector	0.0449781	0.440019	122.44	36.85	1.2544	0.0849	5	0	530.3	2	0	588.6	618.93	603.77	21.44	3	0	439.08	532.05	481.33	47.06	High	g1+,tr+
HEK293	HG-U133_Plus_2	212214_at	Overexpressed	Empty_Vector	0.0450554	0.440019	171.48	51.65	1.1226	0.0388	5	1	1467.29	2	0	1549.17	1591.17	1570.17	29.7	3	1	1335.28	1467.07	1398.7	66.04	High	g1+,tr+
HEK293	HG-U133_Plus_2	212376_s_at	Overexpressed	Empty_Vector	0.045199	0.440019	-196.2	59.17	-1.3819	0.1432	5	0	631.41	2	0	501.31	526.07	513.69	17.51	3	0	622.51	774.14	709.89	78.42	High	g1+,tr+
HEK293	HG-U133_Plus_2	214734_at	Overexpressed	Empty_Vector	0.0449803	0.440019	-208.94	62.89	-1.2785	0.0985	5	0	875.53	2	0	710.32	790.01	750.17	56.35	3	0	877.57	1023.24	959.11	74.38	High	g1+,tr+
HEK293	HG-U133_Plus_2	224595_at	Overexpressed	Empty_Vector	0.0452227	0.440019	475.93	143.57	1.5396	0.2025	5	0	1072.45	2	0	1209.21	1506.82	1358.01	210.44	3	0	802.48	1022.91	882.08	122.3	High	g1+,tr+
HEK293	HG-U133_Plus_2	225047_at	Overexpressed	Empty_Vector	0.0452109	0.440019	208.21	62.8	1.2334	0.0774	5	0	975.45	2	0	1027.74	1173.01	1100.37	102.73	3	0	845.51	929.29	892.17	42.69	High	g1+,tr+
HEK293	HG-U133_Plus_2	226630_at	Overexpressed	Empty_Vector	0.0451055	0.440019	201.17	60.62	1.2468	0.0822	5	0	895.57	2	0	1008.43	1024.12	1016.27	11.09	3	0	733.03	894.88	815.11	80.95	High	g1+,tr+
HEK293	HG-U133_Plus_2	227289_at	Overexpressed	Empty_Vector	0.045219	0.440019	-301.56	90.97	-8.3621	14.4527	5	2	221.9	2	2	39.34	42.59	40.96	2.3	3	0	204.82	437.26	342.52	122.03	High	g1+,tr+
HEK293	HG-U133_Plus_2	228544_s_at	Overexpressed	Empty_Vector	0.0450829	0.440019	272.45	82.09	1.484	0.1775	5	0	671.86	2	0	769.04	901.61	835.33	93.74	3	0	464.88	634.94	562.87	87.95	High	g1+,tr+
HEK293	HG-U133_Plus_2	235717_at	Overexpressed	Empty_Vector	0.0449186	0.440019	75.92	22.84	1.6964	0.2773	5	1	139.39	2	0	154.77	215.11	184.94	42.67	3	1	105.56	115.19	109.02	5.36	High	g1+,tr+
HEK293	HG-U133_Plus_2	244786_at	Overexpressed	Empty_Vector	0.0452831	0.440338	63.17	19.07	1.3158	0.1083	5	1	225.32	2	0	241.86	284.58	263.22	30.2	3	1	184.34	211.51	200.05	14.08	High	g1+,tr+
HEK293	HG-U133_Plus_2	213366_x_at	Overexpressed	Empty_Vector	0.0453467	0.44042	-3431.71	1036.35	-1.2209	0.0759	5	0	17597.4	2	0	15466.9	15609.9	15538.4	101.13	3	0	17375.2	19909.8	18970.1	1388.57	High	g1+,tr+
HEK293	HG-U133_Plus_2	219016_at	Overexpressed	Empty_Vector	0.0453438	0.44042	612.87	185.08	1.4856	0.1786	5	0	1507.26	2	0	1689.24	2060.72	1874.98	262.68	3	0	1094.69	1424.14	1262.11	164.79	High	g1+,tr+
HEK293	HG-U133_Plus_2	1553991_s_at	Overexpressed	Empty_Vector	0.0454488	0.440604	-31.3	9.46	-1.2143	0.0734	5	1	164.86	2	1	141.89	150.26	146.07	5.92	3	0	163.77	186.37	177.38	11.98	High	g1+,tr+
HEK293	HG-U133_Plus_2	201528_at	Overexpressed	Empty_Vector	0.0455792	0.440604	1060.3	320.87	1.3133	0.1077	5	0	3808.06	2	0	4194.41	4694.06	4444.24	353.3	3	0	2979.17	3591.85	3383.94	350.58	High	g1+,tr+
HEK293	HG-U133_Plus_2	201645_at	Overexpressed	Empty_Vector	0.0454336	0.440604	131.05	39.61	1.4726	0.173	5	1	329.71	2	0	360.03	456.64	408.34	68.31	3	1	251.84	292.13	277.29	22.14	High	g1+,tr+
HEK293	HG-U133_Plus_2	218896_s_at	Overexpressed	Empty_Vector	0.0455284	0.440604	187.18	56.62	1.2545	0.0854	5	0	810.35	2	0	904.1	941.22	922.66	26.24	3	0	655.31	800.16	735.48	73.66	High	g1+,tr+
HEK293	HG-U133_Plus_2	221731_x_at	Overexpressed	Empty_Vector	0.0454756	0.440604	876.92	265.13	1.2535	0.085	5	0	3809.87	2	0	3987.11	4684.94	4336.02	493.45	3	0	3395.56	3532.77	3459.1	69.16	High	g1+,tr+
HEK293	HG-U133_Plus_2	227399_at	Overexpressed	Empty_Vector	0.0454895	0.440604	-222.78	67.36	-3.1245	1.607	5	0	238.53	2	0	89.99	119.73	104.86	21.03	3	0	224.78	382.38	327.64	89.15	High	g1+,tr+
HEK293	HG-U133_Plus_2	229863_s_at	Overexpressed	Empty_Vector	0.0455864	0.440604	-223.86	67.75	-1.2139	0.0734	5	0	1180.76	2	0	1014.48	1078.42	1046.45	45.22	3	0	1194.96	1362.58	1270.31	85.08	High	g1+,tr+
HEK293	HG-U133_Plus_2	36475_at	Overexpressed	Empty_Vector	0.045571	0.440604	-364.96	110.44	-1.6205	0.2639	5	0	807.18	2	0	579.33	597.08	588.21	12.55	3	0	834.22	1118.76	953.17	147.9	High	g1+,tr+
HEK293	HG-U133_Plus_2	210656_at	Overexpressed	Empty_Vector	0.0456824	0.441265	-34.32	10.39	-1.4506	0.176	5	2	96.75	2	1	65.69	86.63	76.16	14.81	3	1	103.89	121.01	110.48	9.21	High	g1+,tr+
HEK293	HG-U133_Plus_2	209431_s_at	Overexpressed	Empty_Vector	0.0457457	0.441609	-140.44	42.56	-1.2253	0.0779	5	0	707.74	2	0	598.87	648.08	623.48	34.8	3	0	706.03	804.78	763.92	51.53	High	g1+,tr+
HEK293	HG-U133_Plus_2	1553313_s_at	Overexpressed	Empty_Vector	0.0458733	0.441692	47.24	14.33	1.1888	0.0618	5	2	269.12	2	0	290.1	304.84	297.47	10.42	3	2	236.1	270.17	250.22	17.76	High	g1+,tr+
HEK293	HG-U133_Plus_2	1558214_s_at	Overexpressed	Empty_Vector	0.0458073	0.441692	323.18	98	1.2445	0.0819	5	0	1450.9	2	0	1555.7	1733.91	1644.8	126.02	3	0	1211.47	1392.33	1321.63	96.67	High	g1+,tr+
HEK293	HG-U133_Plus_2	205559_s_at	Overexpressed	Empty_Vector	0.0458655	0.441692	87.5	26.55	1.3105	0.1069	5	0	316.78	2	0	359.28	379.29	369.29	14.15	3	0	249.35	317.48	281.78	34.18	High	g1+,tr+
HEK293	HG-U133_Plus_2	206858_s_at	Overexpressed	Empty_Vector	0.0459146	0.441692	-275	83.47	-1.1231	0.0402	5	0	2399.57	2	0	2228.87	2240.26	2234.57	8.05	3	0	2432.46	2637.84	2509.57	111.84	High	g1+,tr+
HEK293	HG-U133_Plus_2	207011_s_at	Overexpressed	Empty_Vector	0.0458977	0.441692	-114.1	34.63	-1.1827	0.0617	5	0	692.89	2	0	623.85	625.01	624.43	0.82	3	0	701.13	790.53	738.53	46.45	High	g1+,tr+
HEK293	HG-U133_Plus_2	209771_x_at	Overexpressed	Empty_Vector	0.0459202	0.441692	181.23	55.01	1.3231	0.1118	5	0	633.41	2	0	740.08	744.22	742.15	2.93	3	0	475.97	608.85	560.92	73.77	High	g1+,tr+
HEK293	HG-U133_Plus_2	200642_at	Overexpressed	Empty_Vector	0.0461289	0.441873	-3340.66	1015.85	-1.159	0.0531	5	0	23013	2	0	20643.1	21374	21008.6	516.86	3	0	22833.3	25128.9	24349.2	1312.99	High	g1+,tr+
HEK293	HG-U133_Plus_2	201532_at	Overexpressed	Empty_Vector	0.0461328	0.441873	2872.74	873.59	1.257	0.0868	5	0	12326.2	2	0	13704	14395.8	14049.9	489.19	3	0	9909.88	12033.5	11177.1	1119.84	High	g1+,tr+
HEK293	HG-U133_Plus_2	210766_s_at	Overexpressed	Empty_Vector	0.0460405	0.441873	892.38	271.15	1.1258	0.0402	5	0	7452.92	2	0	7793.85	8182.83	7988.34	275.05	3	0	6741.11	7281.81	7095.97	307.43	High	g1+,tr+
HEK293	HG-U133_Plus_2	212500_at	Overexpressed	Empty_Vector	0.0460413	0.441873	-201.62	61.26	-1.2074	0.0711	5	0	1093.19	2	0	943.61	1000.81	972.21	40.45	3	0	1084.89	1220.32	1173.84	77.06	High	g1+,tr+
HEK293	HG-U133_Plus_2	218067_s_at	Overexpressed	Empty_Vector	0.0460295	0.441873	745.45	226.48	1.2435	0.0817	5	0	3359.66	2	0	3702.27	3911.6	3806.93	148.02	3	0	2734.2	3257.44	3061.48	285.27	High	g1+,tr+
HEK293	HG-U133_Plus_2	221549_at	Overexpressed	Empty_Vector	0.0460654	0.441873	506.7	154	1.6659	0.2646	5	0	963.66	2	0	1220.29	1315.08	1267.69	67.02	3	0	532.41	910.73	760.98	201.1	High	g1+,tr+
HEK293	HG-U133_Plus_2	230329_s_at	Overexpressed	Empty_Vector	0.0460886	0.441873	-91.04	27.68	-1.2485	0.0873	5	0	420.94	2	0	353.98	378.64	366.31	17.43	3	0	420.04	489.52	457.35	35.02	High	g1+,tr+
HEK293	HG-U133_Plus_2	201353_s_at	Overexpressed	Empty_Vector	0.0462044	0.442286	-170.86	51.99	-1.2533	0.0893	5	0	777.11	2	0	669.85	679.33	674.59	6.7	3	0	784.74	921.39	845.45	69.59	High	g1+,tr+
HEK293	HG-U133_Plus_2	206631_at	Overexpressed	Empty_Vector	0.0463421	0.442286	183.37	55.86	1.7093	0.2874	5	0	331.87	2	0	426.51	457.27	441.89	21.75	3	0	191.01	336.58	258.52	73.35	High	g1+,tr+
HEK293	HG-U133_Plus_2	226009_at	Overexpressed	Empty_Vector	0.0463386	0.442286	-289.66	88.24	-1.2072	0.0713	5	0	1571.75	2	0	1358.04	1437.87	1397.95	56.45	3	0	1599.97	1813.06	1687.61	111.46	High	g1+,tr+
HEK293	HG-U133_Plus_2	227816_at	Overexpressed	Empty_Vector	0.0463053	0.442286	37.46	11.41	1.1299	0.0417	5	1	303.37	2	0	324.83	326.86	325.85	1.43	3	1	271.13	300.18	288.39	15.27	High	g1+,tr+
HEK293	HG-U133_Plus_2	233842_x_at	Overexpressed	Empty_Vector	0.0462322	0.442286	774.38	235.69	1.3946	0.141	5	0	2272.27	2	0	2700.72	2773.07	2736.9	51.16	3	0	1657.99	2285.46	1962.52	314.14	High	g1+,tr+
HEK293	HG-U133_Plus_2	240459_at	Overexpressed	Empty_Vector	0.0463373	0.442286	48.76	14.85	1.3236	0.1124	5	0	170.18	2	0	190.36	208.51	199.43	12.83	3	0	138.81	171.07	150.68	17.74	High	g1+,tr+
HEK293	HG-U133_Plus_2	201189_s_at	Overexpressed	Empty_Vector	0.0464393	0.442314	180.16	54.93	1.133	0.0428	5	0	1427.06	2	0	1526.51	1543.8	1535.16	12.23	3	0	1294.3	1436.27	1354.99	73.19	High	g1+,tr+
HEK293	HG-U133_Plus_2	201417_at	Overexpressed	Empty_Vector	0.0468369	0.442314	1243.72	380.54	1.1355	0.0438	5	0	9675.8	2	0	9997.96	10846.1	10422	599.72	3	0	8876.64	9441.27	9178.31	284.3	High	g1+,tr+
HEK293	HG-U133_Plus_2	201464_x_at	Overexpressed	Empty_Vector	0.0470805	0.442314	3569.93	1094.59	1.545	0.2084	5	0	7978.12	2	0	8817.3	11422.9	10120.1	1842.41	3	0	6010.28	7310.79	6550.15	677.78	High	g1+,tr+
HEK293	HG-U133_Plus_2	201490_s_at	Overexpressed	Empty_Vector	0.0469589	0.442314	1029.95	315.46	1.2596	0.0884	5	0	4379.09	2	0	4950.01	5044.11	4997.06	66.54	3	0	3491.91	4291.64	3967.11	420.62	High	g1+,tr+
HEK293	HG-U133_Plus_2	201780_s_at	Overexpressed	Empty_Vector	0.0464619	0.442314	217.92	66.46	1.1999	0.0661	5	0	1177.18	2	0	1255.23	1360.62	1307.93	74.52	3	0	1007.28	1137.73	1090.01	71.93	High	g1+,tr+
HEK293	HG-U133_Plus_2	201910_at	Overexpressed	Empty_Vector	0.0470119	0.442314	225.85	69.21	1.217	0.0726	5	0	1130.89	2	0	1193.15	1339.65	1266.4	103.58	3	0	975.32	1081.22	1040.55	57.07	High	g1+,tr+
HEK293	HG-U133_Plus_2	201967_at	Overexpressed	Empty_Vector	0.0463849	0.442314	-248.46	75.72	-1.3835	0.1454	5	0	797.03	2	0	608.78	687.13	647.96	55.4	3	0	797.47	983.89	896.42	93.74	High	g1+,tr+
HEK293	HG-U133_Plus_2	203291_at	Overexpressed	Empty_Vector	0.0465633	0.442314	128.82	39.32	1.2434	0.082	5	0	580.75	2	0	609.11	706.96	658.04	69.19	3	0	514.56	551.65	529.22	19.73	High	g1+,tr+
HEK293	HG-U133_Plus_2	203396_at	Overexpressed	Empty_Vector	0.0470633	0.442314	-3266.46	1001.39	-1.1978	0.0681	5	0	18473.8	2	0	16352.7	16675.2	16514	228.09	3	0	18241.1	20594.1	19780.4	1333.79	High	g1+,tr+
HEK293	HG-U133_Plus_2	204011_at	Overexpressed	Empty_Vector	0.0470854	0.442314	286.55	87.86	1.4979	0.1868	5	0	690.17	2	0	842.18	882	862.09	28.16	3	0	464.84	696.53	575.55	116.19	High	g1+,tr+
HEK293	HG-U133_Plus_2	204774_at	Overexpressed	Empty_Vector	0.0466235	0.442314	-23.43	7.16	-1.6165	0.2641	5	1	52.06	2	0	37.45	38.56	38.01	0.79	3	1	51.17	70.15	61.44	9.58	High	g1+,tr+
HEK293	HG-U133_Plus_2	205372_at	Overexpressed	Empty_Vector	0.0465158	0.442314	-115.35	35.2	-1.3503	0.1307	5	0	398.46	2	0	318.01	340.48	329.25	15.89	3	0	399.2	490.91	444.6	45.86	High	g1+,tr+
HEK293	HG-U133_Plus_2	209019_s_at	Overexpressed	Empty_Vector	0.0470507	0.442314	-268.21	82.22	-1.2589	0.0922	5	0	1196.95	2	0	966.35	1105.71	1036.03	98.55	3	0	1213.4	1383.17	1304.24	85.51	High	g1+,tr+
HEK293	HG-U133_Plus_2	209135_at	Overexpressed	Empty_Vector	0.0467781	0.442314	387.24	118.42	1.3707	0.1318	5	0	1199.41	2	0	1289.48	1574.03	1431.76	201.21	3	0	970.48	1111.36	1044.52	70.71	High	g1+,tr+
HEK293	HG-U133_Plus_2	209421_at	Overexpressed	Empty_Vector	0.0467546	0.442314	497.41	152.08	1.1956	0.0647	5	0	2741.62	2	0	3028.91	3051.21	3040.06	15.77	3	0	2316.4	2711.58	2542.65	203.74	High	g1+,tr+
HEK293	HG-U133_Plus_2	211047_x_at	Overexpressed	Empty_Vector	0.0469289	0.442314	2129.35	652.03	1.2831	0.0972	5	0	8373.53	2	0	9401.91	9900.37	9651.14	352.47	3	0	6566.68	8137.08	7521.79	838.54	High	g1+,tr+
HEK293	HG-U133_Plus_2	211998_at	Overexpressed	Empty_Vector	0.0467558	0.442314	-220.48	67.41	-1.2118	0.0733	5	0	1173.09	2	0	1018.91	1062.69	1040.8	30.95	3	0	1187.71	1358.42	1261.28	87.76	High	g1+,tr+
HEK293	HG-U133_Plus_2	212471_at	Overexpressed	Empty_Vector	0.0465998	0.442314	58.17	17.76	1.3357	0.1175	5	2	196.54	2	0	211.74	251.13	231.44	27.85	3	2	158.19	183.87	173.27	13.41	High	g1+,tr+
HEK293	HG-U133_Plus_2	214033_at	Overexpressed	Empty_Vector	0.0469828	0.442314	119.89	36.73	1.443	0.1625	5	0	318.58	2	0	347.99	433.04	390.51	60.14	3	0	255.58	299.37	270.62	24.9	High	g1+,tr+
HEK293	HG-U133_Plus_2	217718_s_at	Overexpressed	Empty_Vector	0.0468592	0.442314	2889.52	884.27	1.3298	0.1154	5	0	9916.14	2	0	11082.4	12217.3	11649.9	802.56	3	0	7635.71	9692.6	8760.33	1041.85	High	g1+,tr+
HEK293	HG-U133_Plus_2	217884_at	Overexpressed	Empty_Vector	0.0469874	0.442314	181.2	55.51	1.12	0.0386	5	0	1582.46	2	0	1671.38	1710.99	1691.18	28.01	3	0	1430.97	1571.23	1509.98	71.8	High	g1+,tr+
HEK293	HG-U133_Plus_2	222585_x_at	Overexpressed	Empty_Vector	0.0467245	0.442314	-155.45	47.52	-1.6986	0.3117	5	0	315.79	2	0	206.54	238.5	222.52	22.6	3	0	333.46	448.43	377.97	61.72	High	g1+,tr+
HEK293	HG-U133_Plus_2	227611_at	Overexpressed	Empty_Vector	0.0467154	0.442314	-402.84	123.13	-1.4503	0.1774	5	0	1136.3	2	0	855.87	933.31	894.59	54.76	3	0	1131.3	1451.84	1297.43	160.59	High	g1+,tr+
HEK293	HG-U133_Plus_2	228494_at	Overexpressed	Empty_Vector	0.0469795	0.442314	144.55	44.28	1.1716	0.0564	5	0	899.98	2	0	941.93	1031.48	986.71	63.32	3	0	803.69	881.76	842.16	39.05	High	g1+,tr+
HEK293	HG-U133_Plus_2	231776_at	Overexpressed	Empty_Vector	0.04661	0.442314	-108.94	33.27	-1.2697	0.0963	5	0	469.35	2	0	377.83	430.15	403.99	36.99	3	0	471.18	534.6	512.93	36.16	High	g1+,tr+
HEK293	HG-U133_Plus_2	233841_s_at	Overexpressed	Empty_Vector	0.0470929	0.442314	264.02	80.96	1.2554	0.0869	5	0	1139.17	2	0	1266.72	1328.44	1297.58	43.64	3	0	913.39	1097.51	1033.56	104.14	High	g1+,tr+
HEK293	HG-U133_Plus_2	239439_at	Overexpressed	Empty_Vector	0.046701	0.442314	182.08	55.65	1.9031	0.395	5	0	274.45	2	0	343	424.4	383.7	57.56	3	0	137.7	262.78	201.62	62.59	High	g1+,tr+
HEK293	HG-U133_Plus_2	210530_s_at	Overexpressed	Empty_Vector	0.0471409	0.442361	71.7	22	1.2711	0.0928	5	0	293.2	2	0	327.87	344.57	336.22	11.81	3	0	234.91	291.3	264.52	28.3	High	g1+,tr+
HEK293	HG-U133_Plus_2	217940_s_at	Overexpressed	Empty_Vector	0.0472051	0.442361	191.42	58.76	1.1585	0.0519	5	0	1283.95	2	0	1342.14	1455.48	1398.81	80.15	3	0	1162.18	1268.32	1207.38	54.79	High	g1+,tr+
HEK293	HG-U133_Plus_2	218048_at	Overexpressed	Empty_Vector	0.0472643	0.442361	-821.14	252.17	-1.4337	0.1702	5	0	2386.17	2	0	1830.07	1956.89	1893.48	89.67	3	0	2506.78	3097.91	2714.62	332.33	High	g1+,tr+
HEK293	HG-U133_Plus_2	224407_s_at	Overexpressed	Empty_Vector	0.0472266	0.442361	207.79	63.79	1.1253	0.0405	5	0	1741.16	2	0	1846.78	1884.89	1865.84	26.95	3	0	1605.85	1754.28	1658.05	83.44	High	g1+,tr+
HEK293	HG-U133_Plus_2	235542_at	Overexpressed	Empty_Vector	0.0472061	0.442361	90.25	27.7	1.1089	0.0349	5	0	864.79	2	0	907.1	930.77	918.94	16.74	3	0	798.05	867.18	828.69	35.23	High	g1+,tr+
HEK293	HG-U133_Plus_2	238687_x_at	Overexpressed	Empty_Vector	0.0472635	0.442361	38.37	11.78	1.4169	0.1516	5	3	107.39	2	0	126.38	134.46	130.42	5.71	3	3	74.49	102.42	92.05	15.28	High	g1+,tr+
HEK293	HG-U133_Plus_2	206209_s_at	Overexpressed	Empty_Vector	0.0473129	0.442557	-52.13	16.02	-1.3009	0.11	5	0	204.55	2	0	161.85	184.7	173.27	16.15	3	0	204.89	239.61	225.4	18.2	High	g1+,tr+
HEK293	HG-U133_Plus_2	201007_at	Overexpressed	Empty_Vector	0.047386	0.442626	-487.28	149.8	-1.135	0.0449	5	0	3902.24	2	0	3596.98	3622.77	3609.87	18.23	3	0	3870.85	4252.93	4097.15	200.56	High	g1+,tr+
HEK293	HG-U133_Plus_2	202954_at	Overexpressed	Empty_Vector	0.0474034	0.442626	714.77	219.77	1.1208	0.039	5	0	6202.44	2	0	6440.7	6821.9	6631.3	269.55	3	0	5657.43	6062.08	5916.53	224.96	High	g1+,tr+
HEK293	HG-U133_Plus_2	224760_at	Overexpressed	Empty_Vector	0.0473856	0.442626	-329.13	101.18	-1.2133	0.0743	5	0	1740.49	2	0	1505.94	1580.1	1543.02	52.44	3	0	1728.5	1983.67	1872.14	130.58	High	g1+,tr+
HEK293	HG-U133_Plus_2	1569106_s_at	Overexpressed	Empty_Vector	0.0476232	0.442888	-278.48	85.78	-1.1972	0.0682	5	0	1579.53	2	0	1405.63	1419.25	1412.44	9.63	3	0	1568.88	1796.98	1690.92	114.89	High	g1+,tr+
HEK293	HG-U133_Plus_2	203616_at	Overexpressed	Empty_Vector	0.0475986	0.442888	-268.26	82.62	-1.1521	0.0512	5	0	1924.36	2	0	1705.61	1821.2	1763.41	81.73	3	0	1954.57	2137.22	2031.67	94.59	High	g1+,tr+
HEK293	HG-U133_Plus_2	211753_s_at	Overexpressed	Empty_Vector	0.0476257	0.442888	-15.61	4.81	-1.1184	0.0391	5	0	141.25	2	0	129.42	134.34	131.88	3.47	3	0	142.14	153.93	147.49	5.97	High	g1+,tr+
HEK293	HG-U133_Plus_2	219517_at	Overexpressed	Empty_Vector	0.0474866	0.442888	-236	72.61	-1.1519	0.0511	5	0	1694.99	2	0	1544.76	1562.03	1553.39	12.21	3	0	1688.85	1882.5	1789.39	97.04	High	g1+,tr+
HEK293	HG-U133_Plus_2	219679_s_at	Overexpressed	Empty_Vector	0.0476155	0.442888	-253.3	78.02	-1.1498	0.0504	5	0	1842.38	2	0	1679.02	1701.78	1690.4	16.09	3	0	1840.78	2048.85	1943.7	104.06	High	g1+,tr+
HEK293	HG-U133_Plus_2	224573_at	Overexpressed	Empty_Vector	0.0475809	0.442888	-1204.8	371	-1.1364	0.0455	5	0	9558.25	2	0	8559.95	9110.8	8835.37	389.5	3	0	9753.75	10515.6	10040.2	414.6	High	g1+,tr+
HEK293	HG-U133_Plus_2	225508_at	Overexpressed	Empty_Vector	0.0476108	0.442888	246	75.77	1.6198	0.2452	5	0	495.29	2	0	626.19	659.59	642.89	23.61	3	0	304.66	503.63	396.89	100.28	High	g1+,tr+
HEK293	HG-U133_Plus_2	208955_at	Overexpressed	Empty_Vector	0.0478578	0.443142	391.97	120.98	1.2895	0.1005	5	0	1510.72	2	0	1618.27	1873.53	1745.9	180.5	3	0	1239.68	1427.42	1353.93	100.29	High	g1+,tr+
HEK293	HG-U133_Plus_2	209101_at	Overexpressed	Empty_Vector	0.047808	0.443142	-223.89	69.08	-2.9128	1.3829	5	0	251.38	2	0	100.97	133.12	117.05	22.74	3	0	244.29	425.66	340.94	91.27	High	g1+,tr+
HEK293	HG-U133_Plus_2	212132_at	Overexpressed	Empty_Vector	0.0479123	0.443142	624.96	192.99	1.097	0.0312	5	0	6690.42	2	0	6891.16	7239.63	7065.39	246.41	3	0	6279.47	6652.26	6440.44	191.53	High	g1+,tr+
HEK293	HG-U133_Plus_2	212599_at	Overexpressed	Empty_Vector	0.0478477	0.443142	418.75	129.24	1.1213	0.0393	5	0	3619.33	2	0	3848.76	3892.4	3870.58	30.86	3	0	3265.54	3604.64	3451.83	172.01	High	g1+,tr+
HEK293	HG-U133_Plus_2	218230_at	Overexpressed	Empty_Vector	0.047796	0.443142	366.54	113.08	1.3509	0.1249	5	0	1191.09	2	0	1340.79	1481.25	1411.02	99.32	3	0	910.81	1179.75	1044.48	134.47	High	g1+,tr+
HEK293	HG-U133_Plus_2	218841_at	Overexpressed	Empty_Vector	0.0479496	0.443142	-45.03	13.91	-1.2198	0.0772	5	0	231.84	2	0	189.28	220.37	204.83	21.98	3	0	238.62	258.92	249.85	10.32	High	g1+,tr+
HEK293	HG-U133_Plus_2	221986_s_at	Overexpressed	Empty_Vector	0.0477291	0.443142	-37.25	11.49	-1.3392	0.127	5	0	132.19	2	0	103.4	116.28	109.84	9.11	3	0	131.46	158.48	147.1	14	High	g1+,tr+
HEK293	HG-U133_Plus_2	222771_s_at	Overexpressed	Empty_Vector	0.0479582	0.443142	-144.91	44.77	-1.1741	0.0596	5	0	919.47	2	0	779.02	886.03	832.53	75.66	3	0	951.4	1005.83	977.44	27.29	High	g1+,tr+
HEK293	HG-U133_Plus_2	228418_at	Overexpressed	Empty_Vector	0.0479485	0.443142	262.07	80.95	1.422	0.1547	5	0	725.9	2	0	826.05	940.23	883.14	80.74	3	0	516.19	690.43	621.07	92.39	High	g1+,tr+
HEK293	HG-U133_Plus_2	240419_at	Overexpressed	Empty_Vector	0.0478839	0.443142	-671.75	207.39	-40.716	386.785	5	2	419.97	2	2	9.01	24.82	16.91	11.18	3	0	368.24	867.6	688.67	278.13	High	g1+,tr+
HEK293	HG-U133_Plus_2	243550_at	Overexpressed	Empty_Vector	0.04795	0.443142	32.5	10.04	1.2775	0.096	5	0	130.12	2	0	143.57	155.67	149.62	8.55	3	0	103.58	126.6	117.12	12.04	High	g1+,tr+
HEK293	HG-U133_Plus_2	218050_at	Overexpressed	Empty_Vector	0.0481282	0.444198	141.14	43.66	1.1361	0.0445	5	0	1093.55	2	0	1174.66	1181.8	1178.23	5.05	3	0	996.02	1104.04	1037.1	58.47	High	g1+,tr+
HEK293	HG-U133_Plus_2	226140_s_at	Overexpressed	Empty_Vector	0.0481094	0.444198	-497.14	153.77	-1.3788	0.1454	5	0	1610.78	2	0	1117.5	1507.49	1312.5	275.76	3	0	1734.01	1863.32	1809.63	67.39	High	g1+,tr+
HEK293	HG-U133_Plus_2	222851_at	Overexpressed	Empty_Vector	0.0481714	0.44434	-34.47	10.67	-1.1665	0.0568	5	0	227.69	2	0	193.53	220.49	207.01	19.06	3	0	237.49	246.82	241.48	4.81	High	g1+,tr+
HEK293	HG-U133_Plus_2	213197_at	Overexpressed	Empty_Vector	0.0482236	0.444565	-65.28	20.21	-1.2876	0.1052	5	0	266.13	2	0	203.58	250.34	226.96	33.06	3	0	276.98	303.64	292.24	13.74	High	g1+,tr+
HEK293	HG-U133_Plus_2	222392_x_at	Overexpressed	Empty_Vector	0.0482857	0.444624	1005.31	311.43	1.1649	0.0546	5	0	6496.94	2	0	6827.97	7372.29	7100.13	384.89	3	0	5729.39	6296.37	6094.81	317.02	High	g1+,tr+
HEK293	HG-U133_Plus_2	241966_at	Overexpressed	Empty_Vector	0.0482599	0.444624	37.47	11.61	1.3251	0.1149	5	2	130.25	2	0	146.3	159.16	152.73	9.1	3	2	101.31	129.66	115.26	14.18	High	g1+,tr+
HEK293	HG-U133_Plus_2	204159_at	Overexpressed	Empty_Vector	0.048373	0.445171	527.79	163.62	1.1679	0.0557	5	0	3355.38	2	0	3568.61	3775.49	3672.05	146.29	3	0	2920.86	3263.44	3144.26	193.62	High	g1+,tr+
HEK293	HG-U133_Plus_2	200840_at	Overexpressed	Empty_Vector	0.0484459	0.445585	1181.12	366.38	1.0991	0.032	5	0	12393	2	0	12799.2	13404	13101.6	427.67	3	0	11492	12246.4	11920.5	387.52	High	g1+,tr+
HEK293	HG-U133_Plus_2	212787_at	Overexpressed	Empty_Vector	0.0485907	0.446168	489.7	152.09	1.2214	0.0752	5	0	2408.03	2	0	2650.81	2752.88	2701.85	72.18	3	0	1988.53	2363.03	2212.15	197.56	High	g1+,tr+
HEK293	HG-U133_Plus_2	218031_s_at	Overexpressed	Empty_Vector	0.0485931	0.446168	172.1	53.45	1.3284	0.1166	5	0	592.86	2	0	633.99	758.25	696.12	87.86	3	0	500.23	565.21	524.02	35.81	High	g1+,tr+
HEK293	HG-U133_Plus_2	222578_s_at	Overexpressed	Empty_Vector	0.0485495	0.446168	509.2	158.09	1.5516	0.2141	5	0	1126.8	2	0	1323.27	1541.38	1432.33	154.23	3	0	721.7	1075.47	923.12	181.92	High	g1+,tr+
HEK293	HG-U133_Plus_2	203710_at	Overexpressed	Empty_Vector	0.0486343	0.446289	58.71	18.24	1.118	0.0385	5	0	520.89	2	0	552.34	559.89	556.11	5.34	3	0	480.45	525.09	497.4	24.18	High	g1+,tr+
HEK293	HG-U133_Plus_2	200616_s_at	Overexpressed	Empty_Vector	0.0486859	0.446472	268.36	83.41	1.3308	0.1176	5	0	918.7	2	0	1011.4	1148.02	1079.71	96.61	3	0	709.98	874.29	811.35	88.64	High	g1+,tr+
HEK293	HG-U133_Plus_2	224783_at	Overexpressed	Empty_Vector	0.0487101	0.446472	208.19	64.72	1.3123	0.1102	5	2	750	2	0	847.66	902.18	874.92	38.55	3	2	588.25	752.64	666.72	82.45	High	g1+,tr+
HEK293	HG-U133_Plus_2	218349_s_at	Overexpressed	Empty_Vector	0.0487664	0.446732	253.92	78.98	1.1618	0.0537	5	0	1670.55	2	0	1808.18	1837.63	1822.9	20.83	3	0	1455.65	1662.78	1568.98	104.93	High	g1+,tr+
HEK293	HG-U133_Plus_2	225752_at	Overexpressed	Empty_Vector	0.048818	0.446948	-104.02	32.37	-1.2234	0.0792	5	0	527.96	2	0	455.04	476.05	465.55	14.86	3	0	521.03	596.79	569.56	42.13	High	g1+,tr+
HEK293	HG-U133_Plus_2	201735_s_at	Overexpressed	Empty_Vector	0.0489194	0.44762	146.6	45.66	1.1355	0.0446	5	0	1140.3	2	0	1200.45	1256.07	1228.26	39.32	3	0	1019.3	1120.76	1081.66	54.58	High	g1+,tr+
HEK293	HG-U133_Plus_2	204236_at	Overexpressed	Empty_Vector	0.0490383	0.44814	26.92	8.39	1.3271	0.1165	5	1	93.07	2	0	108.86	109.58	109.22	0.51	3	1	70.84	93.34	82.3	11.25	High	g1+,tr+
HEK293	HG-U133_Plus_2	213253_at	Overexpressed	Empty_Vector	0.0490605	0.44814	401.8	125.28	1.2502	0.0864	5	0	1766.52	2	0	1981.43	2033.77	2007.6	37.01	3	0	1416.87	1728.46	1605.8	166.03	High	g1+,tr+
HEK293	HG-U133_Plus_2	219558_at	Overexpressed	Empty_Vector	0.0490109	0.44814	260.02	81.04	1.5107	0.1958	5	1	613.18	2	0	688.01	850.36	769.19	114.8	3	1	426.29	559.56	509.17	72.33	High	g1+,tr+
HEK293	HG-U133_Plus_2	227098_at	Overexpressed	Empty_Vector	0.0491138	0.44837	-109.32	34.1	-1.41	0.1614	5	1	332.22	2	1	239.16	294.1	266.63	38.84	3	0	348.74	417.55	375.95	36.59	High	g1+,tr+
HEK293	HG-U133_Plus_2	211464_x_at	Overexpressed	Empty_Vector	0.0491935	0.448585	83.51	26.07	1.1173	0.0384	5	0	745.2	2	0	781.87	808.73	795.3	18.99	3	0	680.36	744.88	711.79	32.29	High	g1+,tr+
HEK293	HG-U133_Plus_2	219176_at	Overexpressed	Empty_Vector	0.0491775	0.448585	673.77	210.28	1.3224	0.1147	5	0	2359.06	2	0	2743.79	2782.85	2763.32	27.62	3	0	1768.18	2292.09	2089.56	281.45	High	g1+,tr+
HEK293	HG-U133_Plus_2	235113_at	Overexpressed	Empty_Vector	0.0492832	0.449146	704.98	220.22	1.3333	0.1192	5	0	2397.2	2	0	2666.12	2974.25	2820.19	217.88	3	0	1855.17	2358.56	2115.2	252.11	High	g1+,tr+
HEK293	HG-U133_Plus_2	1552481_s_at	Overexpressed	Empty_Vector	0.049399	0.449615	-80.67	25.22	-1.5926	0.2568	5	2	184.53	2	1	132.49	139.77	136.13	5.14	3	1	183.74	250.99	216.8	33.64	High	g1+,tr+
HEK293	HG-U133_Plus_2	210839_s_at	Overexpressed	Empty_Vector	0.049394	0.449615	275.21	86.05	1.5888	0.2336	5	0	577.48	2	0	681.82	803.4	742.61	85.97	3	0	398.11	579.7	467.4	98.14	High	g1+,tr+
HEK293	HG-U133_Plus_2	224735_at	Overexpressed	Empty_Vector	0.0494191	0.449615	198.6	62.11	1.2252	0.0772	5	0	961.33	2	0	1054.68	1106.32	1080.5	36.51	3	0	804.37	962.72	881.89	79.23	High	g1+,tr+
HEK293	HG-U133_Plus_2	208912_s_at	Overexpressed	Empty_Vector	0.0495137	0.449712	294.03	92.02	1.1892	0.0639	5	0	1671.62	2	0	1835.87	1860.2	1848.04	17.2	3	0	1414.98	1647.95	1554.01	122.86	High	g1+,tr+
HEK293	HG-U133_Plus_2	211543_s_at	Overexpressed	Empty_Vector	0.0494843	0.449712	-167.33	52.36	-1.1796	0.0625	5	0	1032.05	2	0	917.9	945.39	931.65	19.44	3	0	1050.18	1177.78	1098.98	68.89	High	g1+,tr+
HEK293	HG-U133_Plus_2	223504_at	Overexpressed	Empty_Vector	0.0495142	0.449712	-80.7	25.26	-1.3147	0.1181	5	0	304.88	2	0	237.31	275.61	256.46	27.08	3	0	320.91	369.44	337.16	27.96	High	g1+,tr+
HEK293	HG-U133_Plus_2	205867_at	Overexpressed	Empty_Vector	0.0495707	0.449962	128.63	40.28	1.4017	0.1481	5	0	371.7	2	0	434.84	462.91	448.87	19.84	3	0	282.65	379.82	320.25	52.18	High	g1+,tr+
HEK293	HG-U133_Plus_2	218477_at	Overexpressed	Empty_Vector	0.0495982	0.449962	501.13	156.95	1.2542	0.0883	5	0	2171.64	2	0	2399.64	2545	2472.32	102.78	3	0	1809.51	2191.5	1971.19	197.63	High	g1+,tr+
HEK293	HG-U133_Plus_2	211299_s_at	Overexpressed	Empty_Vector	0.0496882	0.450494	-49.64	15.56	-1.1401	0.0477	5	0	384.16	2	0	341.83	366.92	354.38	17.74	3	0	385.48	417.84	404.01	16.68	High	g1+,tr+
HEK293	HG-U133_Plus_2	223069_s_at	Overexpressed	Empty_Vector	0.0497132	0.450494	95.8	30.03	1.1411	0.0468	5	0	717.44	2	0	765.21	784.64	774.92	13.74	3	0	652.49	724.02	679.12	39.1	High	g1+,tr+
HEK293	HG-U133_Plus_2	201537_s_at	Overexpressed	Empty_Vector	0.0497537	0.4505	124.77	39.13	1.2012	0.0685	5	0	670.02	2	0	734.11	755.65	744.88	15.23	3	0	578.26	677.45	620.11	51.38	High	g1+,tr+
HEK293	HG-U133_Plus_2	203894_at	Overexpressed	Empty_Vector	0.0497985	0.4505	-66.19	20.77	-1.1488	0.051	5	0	484.42	2	0	444.06	445.36	444.71	0.92	3	0	494.7	543.06	510.9	27.85	High	g1+,tr+
HEK293	HG-U133_Plus_2	225049_at	Overexpressed	Empty_Vector	0.0497858	0.4505	-673.79	211.35	-1.2187	0.0779	5	0	3485.81	2	0	3079.48	3083.6	3081.54	2.91	3	0	3432.19	3962.55	3755.33	283.55	High	g1+,tr+
HEK293	HG-U133_Plus_2	1555702_a_at	Overexpressed	Empty_Vector	0.0500057	0.450873	-107.58	33.81	-1.445	0.1798	5	0	306.32	2	0	208.33	275.22	241.78	47.3	3	0	325.63	383.94	349.35	30.63	High	g1+,tr+
HEK293	HG-U133_Plus_2	200862_at	Overexpressed	Empty_Vector	0.0500101	0.450873	769.32	241.76	1.3311	0.119	5	0	2631.12	2	0	3039.81	3145.61	3092.71	74.81	3	0	1954.44	2525.71	2323.39	320.01	High	g1+,tr+
HEK293	HG-U133_Plus_2	201614_s_at	Overexpressed	Empty_Vector	0.0499717	0.450873	2424.06	761.52	1.7005	0.2917	5	0	4430.21	2	0	5579.85	6189.45	5884.65	431.05	3	0	2335.81	4068.78	3460.59	975.16	High	g1+,tr+
HEK293	HG-U133_Plus_2	209130_at	Overexpressed	Empty_Vector	0.0500279	0.450873	-324.88	102.11	-1.1795	0.0627	5	0	2004.5	2	0	1760.52	1858.61	1809.57	69.36	3	0	2035.48	2278.88	2134.45	127.91	High	g1+,tr+
HEK293	HG-U133_Plus_2	209391_at	Overexpressed	Empty_Vector	0.0498984	0.450873	235.02	73.79	1.2235	0.0768	5	0	1145.32	2	0	1264.87	1307.79	1286.33	30.35	3	0	947.17	1138.11	1051.31	96.64	High	g1+,tr+
HEK293	HG-U133_Plus_2	211945_s_at	Overexpressed	Empty_Vector	0.0500795	0.450873	-1107.04	348.09	-1.0954	0.0317	5	0	12267.2	2	0	11419	11787	11603	260.2	3	0	12215.5	12986.2	12710.1	429.23	High	g1+,tr+
HEK293	HG-U133_Plus_2	212131_at	Overexpressed	Empty_Vector	0.0500524	0.450873	-459.37	144.41	-1.1233	0.0417	5	0	4001.7	2	0	3599.57	3852.58	3726.08	178.9	3	0	4082.77	4353.52	4185.45	146.74	High	g1+,tr+
HEK293	HG-U133_Plus_2	222673_x_at	Overexpressed	Empty_Vector	0.0500231	0.450873	943.99	296.68	1.3566	0.1295	5	0	3025.08	2	0	3559.92	3623.03	3591.48	44.63	3	0	2189.41	2884.13	2647.49	396.78	High	g1+,tr+
HEK293	HG-U133_Plus_2	224690_at	Overexpressed	Empty_Vector	0.0500939	0.450873	444.17	139.68	1.2594	0.0906	5	0	1890.07	2	0	2018.66	2294.49	2156.57	195.04	3	0	1575.91	1826.73	1712.4	126.87	High	g1+,tr+
HEK293	HG-U133_Plus_2	206383_s_at	Overexpressed	Empty_Vector	0.0502947	0.451245	127.45	40.14	1.2903	0.1029	5	0	489.95	2	0	541.04	591.79	566.42	35.89	3	0	386.66	479.44	438.97	47.51	High	g1+,tr+
HEK293	HG-U133_Plus_2	212010_s_at	Overexpressed	Empty_Vector	0.0503048	0.451245	2232.59	703.28	1.4771	0.1824	5	0	5572.62	2	0	6308.24	7516.1	6912.17	854.08	3	0	3852.68	5205.85	4679.58	724.95	High	g1+,tr+
HEK293	HG-U133_Plus_2	216237_s_at	Overexpressed	Empty_Vector	0.0502786	0.451245	439.28	138.35	1.1472	0.0492	5	0	3160.28	2	0	3278.3	3569.4	3423.85	205.84	3	0	2875.94	3105.34	2984.57	115.18	High	g1+,tr+
HEK293	HG-U133_Plus_2	222125_s_at	Overexpressed	Empty_Vector	0.0502331	0.451245	-358.31	112.8	-1.2699	0.0994	5	0	1542.64	2	0	1278.01	1377.3	1327.65	70.21	3	0	1578.65	1848.26	1685.96	142.97	High	g1+,tr+
HEK293	HG-U133_Plus_2	224619_at	Overexpressed	Empty_Vector	0.0502897	0.451245	246.85	77.75	1.1019	0.0334	5	0	2521.72	2	0	2597.23	2742.45	2669.84	102.68	3	0	2371.29	2508.88	2422.98	74.9	High	g1+,tr+
HEK293	HG-U133_Plus_2	225837_at	Overexpressed	Empty_Vector	0.0502779	0.451245	-253.21	79.74	-1.1927	0.0679	5	0	1465.93	2	0	1255.75	1372.26	1314.01	82.38	3	0	1511.07	1670.71	1567.21	89.74	High	g1+,tr+
HEK293	HG-U133_Plus_2	201487_at	Overexpressed	Empty_Vector	0.0504817	0.451311	581.1	183.31	1.2623	0.0921	5	0	2447.45	2	0	2568.89	3023.32	2796.1	321.33	3	0	2116.99	2304.67	2215.01	94.12	High	g1+,tr+
HEK293	HG-U133_Plus_2	206020_at	Overexpressed	Empty_Vector	0.0504015	0.451311	179.62	56.63	1.6243	0.2532	5	0	359.55	2	0	429.92	504.73	467.33	52.9	3	0	216.92	347.89	287.71	66.13	High	g1+,tr+
HEK293	HG-U133_Plus_2	206099_at	Overexpressed	Empty_Vector	0.0503975	0.451311	177.25	55.88	1.4453	0.1682	5	0	468.91	2	0	564.69	585.83	575.26	14.94	3	0	332.4	478.56	398.01	74.22	High	g1+,tr+
HEK293	HG-U133_Plus_2	206695_x_at	Overexpressed	Empty_Vector	0.0504436	0.451311	426.33	134.45	1.3855	0.1422	5	0	1276.54	2	0	1444.98	1619.69	1532.34	123.53	3	0	940.31	1254.55	1106.01	157.82	High	g1+,tr+
HEK293	HG-U133_Plus_2	212569_at	Overexpressed	Empty_Vector	0.0504641	0.451311	136.2	42.96	1.0912	0.0298	5	0	1548.19	2	0	1580.18	1679.65	1629.91	70.34	3	0	1461.45	1518.05	1493.71	29.12	High	g1+,tr+
HEK293	HG-U133_Plus_2	228229_at	Overexpressed	Empty_Vector	0.0503996	0.451311	117.83	37.15	1.2479	0.0864	5	1	522.47	2	0	584.18	602.15	593.17	12.71	3	1	421.52	517.42	475.34	49.02	High	g1+,tr+
HEK293	HG-U133_Plus_2	1554242_a_at	Overexpressed	Empty_Vector	0.0505524	0.45169	1186.01	374.35	1.2728	0.0962	5	0	4821.75	2	0	5257.1	5809.62	5533.36	390.69	3	0	3863.22	4601.79	4347.34	419.45	High	g1+,tr+
HEK293	HG-U133_Plus_2	201993_x_at	Overexpressed	Empty_Vector	0.0509425	0.451991	1764.69	558.77	1.2539	0.0891	5	0	7656.37	2	0	8415.37	9014.99	8715.18	424	3	0	6247.67	7620.71	6950.49	687.1	High	g1+,tr+
HEK293	HG-U133_Plus_2	202173_s_at	Overexpressed	Empty_Vector	0.0508756	0.451991	-404.47	128	-1.2391	0.087	5	0	1934.54	2	0	1641.81	1741.89	1691.85	70.77	3	0	1907.28	2204.44	2096.33	164.28	High	g1+,tr+
HEK293	HG-U133_Plus_2	204909_at	Overexpressed	Empty_Vector	0.0509541	0.451991	-19.01	6.02	-1.2219	0.08	5	1	97.07	2	0	78.58	92.75	85.66	10.02	3	1	100.21	107.11	104.67	3.87	High	g1+,tr+
HEK293	HG-U133_Plus_2	205020_s_at	Overexpressed	Empty_Vector	0.0508181	0.451991	151.49	47.92	1.3306	0.1196	5	0	518.82	2	0	592.57	626.86	609.72	24.25	3	0	389.96	510.93	458.22	61.96	High	g1+,tr+
HEK293	HG-U133_Plus_2	205436_s_at	Overexpressed	Empty_Vector	0.0508317	0.451991	-1674.65	529.78	-1.2131	0.0764	5	0	8862.44	2	0	7585.97	8129.33	7857.65	384.22	3	0	8912.53	10220.8	9532.3	656.81	High	g1+,tr+
HEK293	HG-U133_Plus_2	212220_at	Overexpressed	Empty_Vector	0.0506565	0.451991	130.43	41.2	1.2234	0.0772	5	0	636.15	2	0	696.56	732.25	714.41	25.23	3	0	539.88	641.79	583.97	52.32	High	g1+,tr+
HEK293	HG-U133_Plus_2	213939_s_at	Overexpressed	Empty_Vector	0.0506792	0.451991	-54.77	17.3	-1.076	0.0251	5	0	753.13	2	0	720.26	720.29	720.27	0.02	3	0	751.16	797.53	775.04	23.22	High	g1+,tr+
HEK293	HG-U133_Plus_2	218718_at	Overexpressed	Empty_Vector	0.0507616	0.451991	250.53	79.21	1.1831	0.0623	5	0	1468.83	2	0	1582.71	1655.6	1619.15	51.54	3	0	1260.72	1457.71	1368.62	99.83	High	g1+,tr+
HEK293	HG-U133_Plus_2	223026_s_at	Overexpressed	Empty_Vector	0.0509389	0.451991	-1103.86	349.51	-1.1928	0.0683	5	0	6388.53	2	0	5586.57	5865.85	5726.21	197.48	3	0	6570.22	7346.97	6830.07	447.65	High	g1+,tr+
HEK293	HG-U133_Plus_2	224957_at	Overexpressed	Empty_Vector	0.0509009	0.451991	-765.5	242.3	-1.4274	0.1723	5	0	2250.47	2	0	1654	1928.34	1791.17	193.99	3	0	2328.67	2889.48	2556.67	294.73	High	g1+,tr+
HEK293	HG-U133_Plus_2	226117_at	Overexpressed	Empty_Vector	0.0507466	0.451991	336.82	106.48	1.3185	0.1146	5	0	1192.11	2	0	1274.09	1514.31	1394.2	169.86	3	0	973.63	1126.14	1057.38	77.35	High	g1+,tr+
HEK293	HG-U133_Plus_2	226785_at	Overexpressed	Empty_Vector	0.0508946	0.451991	757.2	239.67	1.2383	0.0831	5	0	3480.69	2	0	3825.46	4044.56	3935.01	154.92	3	0	2830.74	3383.69	3177.81	302.31	High	g1+,tr+
HEK293	HG-U133_Plus_2	239412_at	Overexpressed	Empty_Vector	0.0508567	0.451991	-37.73	11.94	-1.1147	0.0389	5	0	351.45	2	0	326.89	330.75	328.82	2.73	3	0	349.2	380.43	366.55	15.9	High	g1+,tr+
HEK293	HG-U133_Plus_2	226337_at	Overexpressed	Empty_Vector	0.0509944	0.452098	97.88	31.01	1.2235	0.0775	5	0	477.02	2	0	508.57	562.92	535.74	38.43	3	0	401.75	459.64	437.86	31.5	High	g1+,tr+
HEK293	HG-U133_Plus_2	201928_at	Overexpressed	Empty_Vector	0.0510708	0.452234	319.87	101.39	1.2064	0.0711	5	0	1677.73	2	0	1760.47	1978.84	1869.65	154.41	3	0	1456.63	1604.97	1549.78	81.13	High	g1+,tr+
HEK293	HG-U133_Plus_2	212675_s_at	Overexpressed	Empty_Vector	0.0510881	0.452234	-441.61	139.99	-1.4939	0.2065	5	0	1159.08	2	0	850.14	938.08	894.11	62.18	3	0	1227.57	1546.55	1335.72	182.6	High	g1+,tr+
HEK293	HG-U133_Plus_2	215820_x_at	Overexpressed	Empty_Vector	0.0510948	0.452234	-40.94	12.98	-1.2488	0.0912	5	0	189.09	2	0	159.19	169.86	164.53	7.54	3	0	187.26	219.7	205.46	16.58	High	g1+,tr+
HEK293	HG-U133_Plus_2	1556047_s_at	Overexpressed	Empty_Vector	0.0513064	0.4524	-108.79	34.55	-1.7057	0.3283	5	0	219.42	2	0	124.62	183.67	154.15	41.76	3	0	237.52	303.79	262.94	35.73	High	g1+,tr+
HEK293	HG-U133_Plus_2	201150_s_at	Overexpressed	Empty_Vector	0.0514978	0.4524	128.05	40.72	1.2513	0.0885	5	0	560.8	2	0	631.82	643.44	637.63	8.22	3	0	452.09	560.07	509.58	54.33	High	g1+,tr+
HEK293	HG-U133_Plus_2	201976_s_at	Overexpressed	Empty_Vector	0.0512688	0.4524	-291.95	92.69	-1.2586	0.0954	5	0	1304.12	2	0	1070.73	1187.17	1128.95	82.33	3	0	1295.33	1499.43	1420.9	109.88	High	g1+,tr+
HEK293	HG-U133_Plus_2	205532_s_at	Overexpressed	Empty_Vector	0.0513952	0.4524	-21.58	6.86	-1.581	0.2545	5	2	50.08	2	1	36.46	37.81	37.14	0.95	3	1	50.41	68.57	58.71	9.17	High	g1+,tr+
HEK293	HG-U133_Plus_2	206675_s_at	Overexpressed	Empty_Vector	0.0514524	0.4524	-30.76	9.78	-1.5907	0.2601	5	2	70.54	2	1	41.35	62.81	52.08	15.18	3	1	74.37	88.84	82.85	7.55	High	g1+,tr+
HEK293	HG-U133_Plus_2	207120_at	Overexpressed	Empty_Vector	0.0515433	0.4524	103.55	32.95	2.1946	0.6041	5	1	128.1	2	0	176.31	204.15	190.23	19.68	3	1	42.9	126.54	86.68	41.95	High	g1+,tr+
HEK293	HG-U133_Plus_2	212651_at	Overexpressed	Empty_Vector	0.0516235	0.4524	-143	45.53	-1.2142	0.0773	5	0	753.42	2	0	622.56	712.68	667.62	63.73	3	0	763.43	839.7	810.62	41.24	High	g1+,tr+
HEK293	HG-U133_Plus_2	212798_s_at	Overexpressed	Empty_Vector	0.0515717	0.4524	-229.62	73.07	-1.2195	0.0794	5	0	1183.69	2	0	1009.36	1082.48	1045.92	51.7	3	0	1173.31	1347.55	1275.54	90.97	High	g1+,tr+
HEK293	HG-U133_Plus_2	213355_at	Overexpressed	Empty_Vector	0.0516165	0.4524	146.62	46.68	1.3603	0.1328	5	0	465.56	2	0	510.21	596.86	553.53	61.27	3	0	361.84	452.27	406.91	45.22	High	g1+,tr+
HEK293	HG-U133_Plus_2	214666_x_at	Overexpressed	Empty_Vector	0.0515321	0.4524	-395.21	125.73	-1.276	0.103	5	0	1668.93	2	0	1430.8	1432.8	1431.8	1.41	3	0	1633.27	1941.3	1827.01	168.68	High	g1+,tr+
HEK293	HG-U133_Plus_2	218051_s_at	Overexpressed	Empty_Vector	0.0513775	0.4524	-625.13	198.63	-1.2375	0.0867	5	0	3006.91	2	0	2621.82	2641.85	2631.83	14.16	3	0	2957.9	3468.44	3256.96	266.3	High	g1+,tr+
HEK293	HG-U133_Plus_2	221800_s_at	Overexpressed	Empty_Vector	0.0516217	0.4524	-158.03	50.31	-1.3993	0.1595	5	0	490.61	2	0	370.7	420.88	395.79	35.49	3	0	492.53	617.77	553.82	62.66	High	g1+,tr+
HEK293	HG-U133_Plus_2	222803_at	Overexpressed	Empty_Vector	0.0516111	0.4524	112.1	35.69	1.7531	0.3242	5	0	193.7	2	0	243.03	278.9	260.96	25.36	3	0	97.63	175.85	148.86	44.39	High	g1+,tr+
HEK293	HG-U133_Plus_2	223639_s_at	Overexpressed	Empty_Vector	0.051484	0.4524	-138.1	43.92	-1.0771	0.0257	5	0	1874.48	2	0	1758.72	1824.53	1791.62	46.53	3	0	1873.65	1963.32	1929.72	48.88	High	g1+,tr+
HEK293	HG-U133_Plus_2	224959_at	Overexpressed	Empty_Vector	0.0512445	0.4524	-274.84	87.24	-1.2052	0.0734	5	0	1504.58	2	0	1315.52	1363.82	1339.67	34.15	3	0	1521.56	1742.45	1614.52	114.52	High	g1+,tr+
HEK293	HG-U133_Plus_2	225823_at	Overexpressed	Empty_Vector	0.0512934	0.4524	-420.75	133.6	-1.1329	0.0457	5	0	3418.16	2	0	3072.86	3258.56	3165.71	131.31	3	0	3410.7	3692.78	3586.46	153.32	High	g1+,tr+
HEK293	HG-U133_Plus_2	229561_at	Overexpressed	Empty_Vector	0.0513594	0.4524	-66.32	21.07	-2.2239	0.7135	5	2	93.98	2	1	52.36	56.01	54.19	2.58	3	1	88.47	141.62	120.51	28.21	High	g1+,tr+
HEK293	HG-U133_Plus_2	232695_at	Overexpressed	Empty_Vector	0.0513289	0.4524	-64.26	20.41	-1.8116	0.3968	5	0	117.73	2	0	59.76	98.59	79.17	27.46	3	0	123.63	162.21	143.43	19.31	High	g1+,tr+
HEK293	HG-U133_Plus_2	209751_s_at	Overexpressed	Empty_Vector	0.0517053	0.452661	361.75	115.25	1.3373	0.1233	5	0	1217.08	2	0	1349.44	1518.82	1434.13	119.77	3	0	924.73	1165.81	1072.38	129.36	High	g1+,tr+
HEK293	HG-U133_Plus_2	231094_s_at	Overexpressed	Empty_Vector	0.05171	0.452661	-257.99	82.19	-1.3695	0.1454	5	0	852.95	2	0	681.29	715.02	698.15	23.85	3	0	872.02	1079.25	956.14	108.97	High	g1+,tr+
HEK293	HG-U133_Plus_2	235142_at	Overexpressed	Empty_Vector	0.0517631	0.452878	-303.47	96.72	-1.158	0.0553	5	0	2102.77	2	0	1821.03	2020.35	1920.69	140.94	3	0	2167.96	2319.64	2224.16	83.12	High	g1+,tr+
HEK293	HG-U133_Plus_2	222986_s_at	Overexpressed	Empty_Vector	0.0518133	0.453056	-636.04	202.8	-1.3837	0.1523	5	0	2039.26	2	0	1523.82	1791.45	1657.64	189.25	3	0	2132.33	2565.66	2293.67	236.9	High	g1+,tr+
HEK293	HG-U133_Plus_2	232520_s_at	Overexpressed	Empty_Vector	0.0518403	0.453056	190.57	60.78	1.0987	0.0327	5	0	2007.51	2	0	2054.95	2188.76	2121.85	94.62	3	0	1880.47	1972.03	1931.28	46.61	High	g1+,tr+
HEK293	HG-U133_Plus_2	210869_s_at	Overexpressed	Empty_Vector	0.0518937	0.453275	154.68	49.35	1.6433	0.266	5	0	302.33	2	0	373.59	416.68	395.13	30.47	3	0	176.29	301.38	240.45	62.61	High	g1+,tr+
HEK293	HG-U133_Plus_2	1552684_a_at	Overexpressed	Empty_Vector	0.0519921	0.453638	-78.82	25.17	-1.3274	0.1262	5	0	288.07	2	0	226.85	254.69	240.77	19.69	3	0	291.95	352.74	319.6	30.76	High	g1+,tr+
HEK293	HG-U133_Plus_2	229801_at	Overexpressed	Empty_Vector	0.0519734	0.453638	-242.73	77.49	-1.258	0.0957	5	0	1086.33	2	0	908.69	972.69	940.69	45.26	3	0	1108.29	1295.5	1183.42	98.92	High	g1+,tr+
HEK293	HG-U133_Plus_2	202369_s_at	Overexpressed	Empty_Vector	0.0520388	0.453798	158.15	50.52	1.2553	0.0904	5	1	682.77	2	0	736.5	818.82	777.66	58.21	3	1	559.88	664.58	619.51	53.85	High	g1+,tr+
HEK293	HG-U133_Plus_2	235296_at	Overexpressed	Empty_Vector	0.0520832	0.453937	112.36	35.9	1.3829	0.1429	5	0	338.37	2	0	380.07	431.49	405.78	36.36	3	0	247	323.18	293.42	40.73	High	g1+,tr+
HEK293	HG-U133_Plus_2	200805_at	Overexpressed	Empty_Vector	0.052187	0.454359	-84.84	27.13	-1.0611	0.0202	5	0	1440.46	2	0	1366.66	1412.44	1389.55	32.37	3	0	1452.1	1506.24	1474.39	28.3	High	g1+,tr+
HEK293	HG-U133_Plus_2	201029_s_at	Overexpressed	Empty_Vector	0.0522264	0.454359	-715.82	228.99	-3.523	2.2609	5	0	713.21	2	0	262.73	304.7	283.71	29.68	3	0	735.07	1335.45	999.54	306.5	High	g1+,tr+
HEK293	HG-U133_Plus_2	201700_at	Overexpressed	Empty_Vector	0.0522817	0.454359	226.64	72.53	1.1809	0.0623	5	0	1343.31	2	0	1385.85	1572.74	1479.3	132.15	3	0	1221.63	1272.19	1252.65	27.17	High	g1+,tr+
HEK293	HG-U133_Plus_2	202802_at	Overexpressed	Empty_Vector	0.0526438	0.454359	-224.8	72.15	-1.2361	0.087	5	0	1086.9	2	0	935.43	968.62	952.02	23.47	3	0	1084.47	1274.94	1176.82	95.36	High	g1+,tr+
HEK293	HG-U133_Plus_2	203222_s_at	Overexpressed	Empty_Vector	0.052551	0.454359	86.71	27.81	1.1169	0.0393	5	0	776.57	2	0	820.48	836.71	828.59	11.48	3	0	706.37	779.14	741.89	36.41	High	g1+,tr+
HEK293	HG-U133_Plus_2	204349_at	Overexpressed	Empty_Vector	0.0524235	0.454359	245.45	78.64	1.4121	0.1561	5	0	693.85	2	0	829.85	852.38	841.12	15.93	3	0	502.68	709.39	595.67	104.9	High	g1+,tr+
HEK293	HG-U133_Plus_2	204492_at	Overexpressed	Empty_Vector	0.0524657	0.454359	74.99	24.03	1.2067	0.072	5	0	392.81	2	0	427.91	447.7	437.8	13.99	3	0	327.77	384.88	362.82	30.69	High	g1+,tr+
HEK293	HG-U133_Plus_2	205414_s_at	Overexpressed	Empty_Vector	0.0526008	0.454359	99.25	31.84	1.3431	0.1265	5	0	328.98	2	0	384.7	392.35	388.53	5.41	3	0	255.26	336.99	289.28	42.55	High	g1+,tr+
HEK293	HG-U133_Plus_2	206353_at	Overexpressed	Empty_Vector	0.0522815	0.454359	-45.03	14.41	-1.2688	0.1006	5	0	194.5	2	0	153.08	181.89	167.49	20.37	3	0	204.28	227.37	212.51	12.89	High	g1+,tr+
HEK293	HG-U133_Plus_2	207536_s_at	Overexpressed	Empty_Vector	0.0526245	0.454359	-115.05	36.92	-2.3528	0.8374	5	0	154.08	2	0	68.34	101.75	85.05	23.62	3	0	168.04	253.59	200.1	46.63	High	g1+,tr+
HEK293	HG-U133_Plus_2	208289_s_at	Overexpressed	Empty_Vector	0.0525407	0.454359	385.59	123.65	1.1906	0.066	5	0	2177.21	2	0	2380.3	2436.83	2408.56	39.97	3	0	1847.62	2171.15	2022.98	163.47	High	g1+,tr+
HEK293	HG-U133_Plus_2	210393_at	Overexpressed	Empty_Vector	0.0524544	0.454359	102.66	32.9	1.3167	0.1154	5	2	365.21	2	0	424.27	429.34	426.81	3.58	3	2	278.15	365.99	324.14	44.07	High	g1+,tr+
HEK293	HG-U133_Plus_2	217741_s_at	Overexpressed	Empty_Vector	0.0525015	0.454359	422.49	135.44	1.1338	0.0453	5	0	3326.47	2	0	3441.22	3718.7	3579.96	196.21	3	0	3021.97	3225.41	3157.47	117.35	High	g1+,tr+
HEK293	HG-U133_Plus_2	221817_at	Overexpressed	Empty_Vector	0.052301	0.454359	196.65	62.94	1.218	0.0762	5	0	980.77	2	0	1093.23	1104.29	1098.76	7.82	3	0	805.3	958.99	902.11	84.27	High	g1+,tr+
HEK293	HG-U133_Plus_2	224834_at	Overexpressed	Empty_Vector	0.0523026	0.454359	149.35	47.8	1.0626	0.0206	5	0	2445.28	2	0	2499.22	2570.57	2534.89	50.45	3	0	2329.56	2435.67	2385.55	53.3	High	g1+,tr+
HEK293	HG-U133_Plus_2	225268_at	Overexpressed	Empty_Vector	0.0526011	0.454359	363.31	116.56	1.1644	0.0564	5	0	2354.93	2	0	2550.25	2595.59	2572.92	32.06	3	0	2031.43	2310.17	2209.61	154.73	High	g1+,tr+
HEK293	HG-U133_Plus_2	225440_at	Overexpressed	Empty_Vector	0.0524078	0.454359	-324.19	103.86	-1.1988	0.0715	5	0	1825.59	2	0	1542.96	1719.18	1631.07	124.61	3	0	1834.69	2042.91	1955.26	107.94	High	g1+,tr+
HEK293	HG-U133_Plus_2	226867_at	Overexpressed	Empty_Vector	0.0524487	0.454359	-153.9	49.32	-1.141	0.0491	5	0	1184.16	2	0	1028.83	1154.8	1091.82	89.07	3	0	1223.13	1262.36	1245.72	20.28	High	g1+,tr+
HEK293	HG-U133_Plus_2	204062_s_at	Overexpressed	Empty_Vector	0.0527027	0.454621	-251.3	80.69	-1.2474	0.0917	5	0	1166.64	2	0	907.82	1123.9	1015.86	152.79	3	0	1260.3	1274.04	1267.16	6.87	High	g1+,tr+
HEK293	HG-U133_Plus_2	206145_at	Overexpressed	Empty_Vector	0.0527947	0.454723	-20.97	6.74	-1.8719	0.4432	5	2	36.64	2	1	18.66	29.45	24.05	7.63	3	1	39	53.08	45.03	7.25	High	g1+,tr+
HEK293	HG-U133_Plus_2	209604_s_at	Overexpressed	Empty_Vector	0.0528	0.454723	-406.32	130.57	-1.1611	0.0569	5	0	2766.29	2	0	2370.54	2674.45	2522.5	214.9	3	0	2832.2	3001.48	2928.82	87.15	High	g1+,tr+
HEK293	HG-U133_Plus_2	210074_at	Overexpressed	Empty_Vector	0.0527966	0.454723	253.81	81.56	1.4117	0.1564	5	0	717.98	2	0	821.05	919.47	870.26	69.6	3	0	542.26	727.19	616.45	97.73	High	g1+,tr+
HEK293	HG-U133_Plus_2	205063_at	Overexpressed	Empty_Vector	0.0529141	0.455215	304.55	97.95	1.1501	0.0513	5	0	2150.93	2	0	2262.96	2404.35	2333.66	99.98	3	0	1901.52	2100.85	2029.1	110.78	High	g1+,tr+
HEK293	HG-U133_Plus_2	211681_s_at	Overexpressed	Empty_Vector	0.0529094	0.455215	200.57	64.51	1.2883	0.1043	5	0	775.84	2	0	888	904.36	896.18	11.57	3	0	596.74	754.62	695.61	86.16	High	g1+,tr+
HEK293	HG-U133_Plus_2	1553348_a_at	Overexpressed	Empty_Vector	0.0530474	0.455395	24.23	7.8	1.0498	0.0163	5	0	496.47	2	0	509.74	512.27	511	1.79	3	0	475.13	495.09	486.77	10.39	High	g1+,tr+
HEK293	HG-U133_Plus_2	210094_s_at	Overexpressed	Empty_Vector	0.0531062	0.455395	-347.29	111.86	-1.5598	0.2459	5	0	828.79	2	0	598.55	642.28	620.42	30.92	3	0	858.19	1136.71	967.71	148.48	High	g1+,tr+
HEK293	HG-U133_Plus_2	212100_s_at	Overexpressed	Empty_Vector	0.0529954	0.455395	-269.57	86.76	-1.1411	0.0493	5	0	2072.52	2	0	1828.19	1993.37	1910.78	116.8	3	0	2085.82	2232.65	2180.35	82.02	High	g1+,tr+
HEK293	HG-U133_Plus_2	213465_s_at	Overexpressed	Empty_Vector	0.0530631	0.455395	650.55	209.48	1.2117	0.0743	5	0	3333.52	2	0	3448.11	3999.6	3723.86	389.96	3	0	3014.69	3121.97	3073.3	54.33	High	g1+,tr+
HEK293	HG-U133_Plus_2	223714_at	Overexpressed	Empty_Vector	0.0530003	0.455395	108.61	34.96	1.3821	0.1436	5	0	327.71	2	0	357.46	428.31	392.88	50.1	3	0	248.89	304.36	284.27	30.73	High	g1+,tr+
HEK293	HG-U133_Plus_2	225308_s_at	Overexpressed	Empty_Vector	0.0530948	0.455395	381.17	122.77	1.2893	0.1048	5	0	1469.85	2	0	1555.08	1842.03	1698.56	202.9	3	0	1243.16	1403.62	1317.39	80.9	High	g1+,tr+
HEK293	HG-U133_Plus_2	213057_at	Overexpressed	Empty_Vector	0.0532037	0.455987	-75.39	24.3	-1.5225	0.2254	5	1	189.52	2	0	141.74	146.84	144.29	3.61	3	1	182.34	241.68	219.68	32.51	High	g1+,tr+
HEK293	HG-U133_Plus_2	201552_at	Overexpressed	Empty_Vector	0.0532404	0.456057	304.74	98.26	1.2179	0.0768	5	0	1520.2	2	0	1643.18	1762.92	1703.05	84.66	3	0	1263.58	1479.15	1398.31	117.45	High	g1+,tr+
HEK293	HG-U133_Plus_2	202244_at	Overexpressed	Empty_Vector	0.0533572	0.456079	-901.1	290.82	-1.1146	0.0396	5	0	8402.52	2	0	7582.15	8141.56	7861.86	395.56	3	0	8463.56	8994.94	8762.96	272.03	High	g1+,tr+
HEK293	HG-U133_Plus_2	202341_s_at	Overexpressed	Empty_Vector	0.0533096	0.456079	-61.34	19.79	-1.1894	0.0683	5	0	360.76	2	0	317.84	330.07	323.95	8.65	3	0	355.76	403.68	385.3	25.84	High	g1+,tr+
HEK293	HG-U133_Plus_2	203351_s_at	Overexpressed	Empty_Vector	0.0533455	0.456079	356.34	114.99	1.2011	0.0704	5	0	1914.22	2	0	2011.75	2244.3	2128.03	164.43	3	0	1706.1	1888.48	1771.69	101.4	High	g1+,tr+
HEK293	HG-U133_Plus_2	222801_s_at	Overexpressed	Empty_Vector	0.0532882	0.456079	-324.57	104.69	-1.3645	0.1448	5	0	1085.26	2	0	807.79	973.25	890.52	117	3	0	1084.27	1287.6	1215.09	113.51	High	g1+,tr+
HEK293	HG-U133_Plus_2	202008_s_at	Overexpressed	Empty_Vector	0.05345	0.456124	312.88	101.05	1.2666	0.0959	5	0	1298.84	2	0	1357.57	1615.57	1486.57	182.43	3	0	1148.49	1221.82	1173.69	41.7	High	g1+,tr+
HEK293	HG-U133_Plus_2	212546_s_at	Overexpressed	Empty_Vector	0.0534477	0.456124	212.09	68.5	1.3569	0.1333	5	0	679.01	2	0	745.76	866.77	806.27	85.57	3	0	535.54	670.46	594.18	69.17	High	g1+,tr+
HEK293	HG-U133_Plus_2	214931_s_at	Overexpressed	Empty_Vector	0.0534768	0.456124	156.95	50.7	1.2542	0.0911	5	0	680.15	2	0	726.39	822.25	774.32	67.78	3	0	571.17	667.47	617.37	48.27	High	g1+,tr+
HEK293	HG-U133_Plus_2	217878_s_at	Overexpressed	Empty_Vector	0.0534026	0.456124	92.35	29.82	1.1834	0.0638	5	0	540.42	2	0	579.82	611.85	595.83	22.65	3	0	465.47	538.61	503.48	36.66	High	g1+,tr+
HEK293	HG-U133_Plus_2	235205_at	Overexpressed	Empty_Vector	0.0535466	0.456475	-91.31	29.51	-1.1931	0.0699	5	0	527.72	2	0	472.4	473.46	472.93	0.75	3	0	520.37	597.32	564.24	39.59	High	g1+,tr+
HEK293	HG-U133_Plus_2	235177_at	Overexpressed	Empty_Vector	0.0535996	0.456683	286.88	92.76	1.2888	0.105	5	0	1108.19	2	0	1224.66	1335.97	1280.31	78.71	3	0	917.95	1121.27	993.44	111.31	High	g1+,tr+
HEK293	HG-U133_Plus_2	1552381_at	Overexpressed	Empty_Vector	0.0540899	0.45693	32.92	10.69	1.1202	0.041	5	0	286.95	2	0	303.8	309.61	306.71	4.1	3	0	257.93	284.64	273.78	14.04	High	g1+,tr+
HEK293	HG-U133_Plus_2	201473_at	Overexpressed	Empty_Vector	0.0541618	0.45693	-35.8	11.63	-1.1129	0.0392	5	2	338.68	2	0	303.91	330.5	317.21	18.8	3	2	348.05	362.42	353	8.16	High	g1+,tr+
HEK293	HG-U133_Plus_2	202232_s_at	Overexpressed	Empty_Vector	0.0539456	0.45693	-1179.31	382.33	-1.1105	0.0382	5	0	11384.6	2	0	10491.5	10862.5	10677	262.28	3	0	11389.7	12345.4	11856.3	478.26	High	g1+,tr+
HEK293	HG-U133_Plus_2	202379_s_at	Overexpressed	Empty_Vector	0.0539559	0.45693	-325.19	105.44	-1.4281	0.1769	5	0	954.69	2	0	711.32	807.84	759.58	68.25	3	0	988.91	1236.57	1084.77	132.97	High	g1+,tr+
HEK293	HG-U133_Plus_2	203008_x_at	Overexpressed	Empty_Vector	0.0541853	0.45693	678.35	220.33	1.2901	0.106	5	0	2609.6	2	0	2960.38	3072.84	3016.61	79.52	3	0	2004.11	2527.18	2338.26	290.2	High	g1+,tr+
HEK293	HG-U133_Plus_2	204725_s_at	Overexpressed	Empty_Vector	0.0538099	0.45693	294.51	95.38	1.4104	0.157	5	1	835.49	2	0	953.38	1071	1012.19	83.17	3	1	634.89	847.26	717.68	113.65	High	g1+,tr+
HEK293	HG-U133_Plus_2	207239_s_at	Overexpressed	Empty_Vector	0.0540971	0.45693	-1075.1	348.95	-1.4657	0.1964	5	0	2953.81	2	0	1942.27	2675.24	2308.75	518.29	3	0	3135.98	3704.75	3383.85	291.33	High	g1+,tr+
HEK293	HG-U133_Plus_2	208822_s_at	Overexpressed	Empty_Vector	0.0537697	0.45693	-244.97	79.31	-1.0857	0.0292	5	0	3005.61	2	0	2761.39	2955.86	2858.63	137.51	3	0	3063.63	3149.47	3103.6	43.22	High	g1+,tr+
HEK293	HG-U133_Plus_2	211048_s_at	Overexpressed	Empty_Vector	0.0540265	0.45693	208.22	67.55	1.1101	0.0373	5	0	1974.41	2	0	2061.41	2137.27	2099.34	53.64	3	0	1800.96	1962.21	1891.13	82.3	High	g1+,tr+
HEK293	HG-U133_Plus_2	214441_at	Overexpressed	Empty_Vector	0.0537088	0.45693	-57.88	18.73	-1.24	0.0893	5	0	275.96	2	0	233.47	248.99	241.23	10.98	3	0	272.9	319.72	299.11	23.9	High	g1+,tr+
HEK293	HG-U133_Plus_2	217635_s_at	Overexpressed	Empty_Vector	0.0541725	0.45693	-246.86	80.17	-1.6337	0.2912	5	0	537.66	2	0	311.37	467.72	389.54	110.56	3	0	588.38	721.47	636.4	73.88	High	g1+,tr+
HEK293	HG-U133_Plus_2	217778_at	Overexpressed	Empty_Vector	0.0537292	0.45693	-120.93	39.14	-1.218	0.0802	5	0	627.19	2	0	527.52	581.74	554.63	38.34	3	0	629.21	719.02	675.56	44.97	High	g1+,tr+
HEK293	HG-U133_Plus_2	218302_at	Overexpressed	Empty_Vector	0.0539952	0.45693	353.68	114.71	1.1617	0.056	5	0	2328.15	2	0	2508.9	2571.82	2540.36	44.49	3	0	2089.99	2360.25	2186.68	150.65	High	g1+,tr+
HEK293	HG-U133_Plus_2	218551_at	Overexpressed	Empty_Vector	0.0541822	0.45693	-111.54	36.23	-1.3572	0.1424	5	0	379.13	2	0	274.42	350.01	312.21	53.45	3	0	393.19	454.31	423.75	30.56	High	g1+,tr+
HEK293	HG-U133_Plus_2	223337_at	Overexpressed	Empty_Vector	0.0540996	0.45693	59.54	19.33	1.0561	0.0186	5	0	1084.47	2	0	1110.29	1130.09	1120.19	14	3	0	1040.98	1087.34	1060.65	23.96	High	g1+,tr+
HEK293	HG-U133_Plus_2	225881_at	Overexpressed	Empty_Vector	0.0541958	0.45693	-213.35	69.3	-1.1177	0.041	5	0	1940.39	2	0	1799.85	1824.91	1812.38	17.72	3	0	1960.48	2131.12	2025.73	92.13	High	g1+,tr+
HEK293	HG-U133_Plus_2	226965_at	Overexpressed	Empty_Vector	0.0538264	0.45693	-784.6	254.14	-1.2615	0.0986	5	0	3470.67	2	0	2973.6	3026.22	2999.91	37.21	3	0	3550.42	4174.44	3784.52	339.94	High	g1+,tr+
HEK293	HG-U133_Plus_2	227256_at	Overexpressed	Empty_Vector	0.0536645	0.45693	219.33	70.95	1.2969	0.1084	5	0	826.46	2	0	868.98	1047.13	958.05	125.97	3	0	700.62	763.99	738.72	33.58	High	g1+,tr+
HEK293	HG-U133_Plus_2	227449_at	Overexpressed	Empty_Vector	0.0540649	0.45693	77.18	25.04	1.1255	0.0428	5	0	645.89	2	0	666.43	717.97	692.2	36.45	3	0	590.6	631.44	615.02	21.56	High	g1+,tr+
HEK293	HG-U133_Plus_2	227560_at	Overexpressed	Empty_Vector	0.0542008	0.45693	-504.41	163.85	-1.3606	0.144	5	0	1701.63	2	0	1311.7	1486.26	1398.98	123.43	3	0	1703.17	2106.66	1903.39	201.76	High	g1+,tr+
HEK293	HG-U133_Plus_2	226132_s_at	Overexpressed	Empty_Vector	0.0543018	0.457539	349.05	113.47	1.2124	0.0753	5	0	1782.66	2	0	1866.31	2117.87	1992.09	177.88	3	0	1567.26	1736.15	1643.04	85.77	High	g1+,tr+
HEK293	HG-U133_Plus_2	201056_at	Overexpressed	Empty_Vector	0.0544396	0.457673	131.91	42.93	1.3176	0.1176	5	0	468.09	2	0	506.56	587.9	547.23	57.51	3	0	376.81	458.05	415.32	40.78	High	g1+,tr+
HEK293	HG-U133_Plus_2	210735_s_at	Overexpressed	Empty_Vector	0.0543634	0.457673	-126.42	41.12	-1.1757	0.0633	5	0	795.53	2	0	677.32	762.04	719.68	59.91	3	0	813.92	883.91	846.1	35.33	High	g1+,tr+
HEK293	HG-U133_Plus_2	212110_at	Overexpressed	Empty_Vector	0.0543927	0.457673	305.93	99.52	1.1273	0.0436	5	0	2526.18	2	0	2599.66	2819.82	2709.74	155.68	3	0	2326.02	2476.94	2403.81	75.57	High	g1+,tr+
HEK293	HG-U133_Plus_2	220127_s_at	Overexpressed	Empty_Vector	0.0544201	0.457673	-131.67	42.84	-1.0795	0.0271	5	0	1736.09	2	0	1629.15	1685.02	1657.08	39.5	3	0	1741.4	1841.45	1788.75	50.24	High	g1+,tr+
HEK293	HG-U133_Plus_2	223356_s_at	Overexpressed	Empty_Vector	0.0544609	0.457673	346.48	112.77	1.3922	0.1497	5	0	1022.07	2	0	1146.64	1313.28	1229.96	117.83	3	0	765.06	1016.39	883.48	126.29	High	g1+,tr+
HEK293	HG-U133_Plus_2	202551_s_at	Overexpressed	Empty_Vector	0.0546252	0.458094	-106.94	34.85	-1.144	0.0511	5	0	806.77	2	0	734.3	750.93	742.61	11.76	3	0	796.89	881.98	849.55	46.01	High	g1+,tr+
HEK293	HG-U133_Plus_2	202767_at	Overexpressed	Empty_Vector	0.0547201	0.458094	103.35	33.71	1.1543	0.0536	5	0	711.04	2	0	731.23	814.87	773.05	59.14	3	0	650.72	684.28	669.7	17.21	High	g1+,tr+
HEK293	HG-U133_Plus_2	209120_at	Overexpressed	Empty_Vector	0.0547391	0.458094	-1669.07	544.4	-1.2255	0.0839	5	0	8404.37	2	0	7171.82	7634.03	7402.93	326.83	3	0	8545.52	9856.95	9072	692.87	High	g1+,tr+
HEK293	HG-U133_Plus_2	214321_at	Overexpressed	Empty_Vector	0.0547545	0.458094	36.41	11.88	1.384	0.1464	5	0	109.39	2	0	120.77	141.7	131.24	14.8	3	0	84.37	107.95	94.82	12.02	High	g1+,tr+
HEK293	HG-U133_Plus_2	223112_s_at	Overexpressed	Empty_Vector	0.0546482	0.458094	-1969.98	642.11	-1.2278	0.0848	5	0	9828.38	2	0	8121.74	9171.05	8646.39	741.97	3	0	9981.75	11339.7	10616.4	683.29	High	g1+,tr+
HEK293	HG-U133_Plus_2	223182_s_at	Overexpressed	Empty_Vector	0.0547417	0.458094	-103.26	33.68	-1.1641	0.0589	5	0	691.27	2	0	617.36	641.27	629.32	16.91	3	0	682.82	763.94	732.58	43.58	High	g1+,tr+
HEK293	HG-U133_Plus_2	225281_at	Overexpressed	Empty_Vector	0.0546718	0.458094	428.67	139.75	1.2755	0.1004	5	0	1727.52	2	0	1840.19	2129.24	1984.71	204.4	3	0	1425.68	1660.17	1556.05	119.43	High	g1+,tr+
HEK293	HG-U133_Plus_2	225485_at	Overexpressed	Empty_Vector	0.0545932	0.458094	166.29	54.18	1.2995	0.1102	5	0	621.73	2	0	692.49	750.51	721.5	41.03	3	0	478.28	595.56	555.21	66.65	High	g1+,tr+
HEK293	HG-U133_Plus_2	235026_at	Overexpressed	Empty_Vector	0.0547693	0.458094	97.41	31.78	1.1899	0.0669	5	0	551.81	2	0	575.73	644.79	610.26	48.83	3	0	490.28	539.75	512.85	25.02	High	g1+,tr+
HEK293	HG-U133_Plus_2	201817_at	Overexpressed	Empty_Vector	0.0548391	0.458437	1048.73	342.32	1.334	0.1249	5	0	3559.42	2	0	3919.36	4457.94	4188.65	380.83	3	0	2847.83	3558.78	3139.93	372.04	High	g1+,tr+
HEK293	HG-U133_Plus_2	215073_s_at	Overexpressed	Empty_Vector	0.0549998	0.459066	-852.07	278.47	-1.3252	0.1281	5	0	3131.75	2	0	2616.2	2624.82	2620.51	6.09	3	0	3155.46	3884.39	3472.58	373.58	High	g1+,tr+
HEK293	HG-U133_Plus_2	218948_at	Overexpressed	Empty_Vector	0.0550005	0.459066	-29.16	9.53	-1.0675	0.023	5	0	449.67	2	0	427.87	436.49	432.18	6.09	3	0	447.54	469.69	461.34	12.04	High	g1+,tr+
HEK293	HG-U133_Plus_2	221208_s_at	Overexpressed	Empty_Vector	0.0549973	0.459066	-36.21	11.83	-1.0913	0.0315	5	0	418.22	2	0	395.45	397.54	396.49	1.47	3	0	416.49	448.15	432.7	15.84	High	g1+,tr+
HEK293	HG-U133_Plus_2	205529_s_at	Overexpressed	Empty_Vector	0.0551824	0.460258	-186.54	61.05	-1.4443	0.1869	5	0	531.78	2	0	378.59	461.13	419.86	58.37	3	0	529.68	669.06	606.4	70.75	High	g1+,tr+
HEK293	HG-U133_Plus_2	226257_x_at	Overexpressed	Empty_Vector	0.055201	0.460258	718.26	235.09	1.3362	0.1261	5	0	2423.81	2	0	2836.3	2873.24	2854.77	26.12	3	0	1907.35	2495.54	2136.51	314.87	High	g1+,tr+
HEK293	HG-U133_Plus_2	219274_at	Overexpressed	Empty_Vector	0.0552881	0.460674	-315.8	103.43	-1.2003	0.0738	5	0	1765.73	2	0	1447.35	1705.16	1576.25	182.3	3	0	1833.04	1926.89	1892.05	51.38	High	g1+,tr+
HEK293	HG-U133_Plus_2	243485_at	Overexpressed	Empty_Vector	0.0553086	0.460674	-17.64	5.78	-1.1896	0.0694	5	1	103.65	2	0	86.49	99.63	93.06	9.29	3	1	108.13	115.45	110.7	4.12	High	g1+,tr+
HEK293	HG-U133_Plus_2	226124_at	Overexpressed	Empty_Vector	0.0553494	0.460691	-218.79	71.69	-1.4056	0.1673	5	0	670.7	2	0	517.37	561.49	539.43	31.2	3	0	663.86	851.08	758.21	93.62	High	g1+,tr+
HEK293	HG-U133_Plus_2	238867_at	Overexpressed	Empty_Vector	0.0553683	0.460691	-45.56	14.93	-1.2911	0.1129	5	0	183.84	2	0	139.66	173.35	156.5	23.82	3	0	189.68	209.9	202.07	10.85	High	g1+,tr+
HEK293	HG-U133_Plus_2	1555370_a_at	Overexpressed	Empty_Vector	0.0559865	0.460884	161.87	53.29	1.265	0.0972	5	0	675.47	2	0	771.69	773.49	772.59	1.27	3	0	528.61	659.15	610.72	71.49	High	g1+,tr+
HEK293	HG-U133_Plus_2	201011_at	Overexpressed	Empty_Vector	0.0559823	0.460884	1135.68	373.9	1.3447	0.1305	5	0	3749.24	2	0	4345.08	4516.21	4430.64	121	3	0	2725.98	3618.4	3294.96	494.29	High	g1+,tr+
HEK293	HG-U133_Plus_2	201927_s_at	Overexpressed	Empty_Vector	0.0560277	0.460884	72.74	23.96	1.111	0.0382	5	0	684.59	2	0	707.96	748.51	728.23	28.67	3	0	636.94	683.84	655.49	24.94	High	g1+,tr+
HEK293	HG-U133_Plus_2	202481_at	Overexpressed	Empty_Vector	0.0555824	0.460884	-31.24	10.25	-1.0445	0.015	5	0	720.61	2	0	699.73	704	701.87	3.02	3	0	718.48	745.35	733.11	13.59	High	g1+,tr+
HEK293	HG-U133_Plus_2	203972_s_at	Overexpressed	Empty_Vector	0.0557967	0.460884	351.29	115.49	1.2576	0.094	5	0	1504.18	2	0	1587.75	1842.16	1714.95	179.9	3	0	1264.63	1434.92	1363.66	88.48	High	g1+,tr+
HEK293	HG-U133_Plus_2	204417_at	Overexpressed	Empty_Vector	0.0554958	0.460884	70.31	23.06	1.1532	0.0535	5	0	487.13	2	0	510.15	548.49	529.32	27.11	3	0	434.76	483.35	459.01	24.29	High	g1+,tr+
HEK293	HG-U133_Plus_2	206141_at	Overexpressed	Empty_Vector	0.0560211	0.460884	52.87	17.41	1.2107	0.0756	5	0	272.13	2	0	295.45	312.25	303.85	11.88	3	0	226.8	269.13	250.98	21.8	High	g1+,tr+
HEK293	HG-U133_Plus_2	209951_s_at	Overexpressed	Empty_Vector	0.0558949	0.460884	-61.95	20.38	-1.3549	0.1431	5	2	211.75	2	0	168.14	181.03	174.58	9.11	3	2	217.64	266.92	236.53	26.58	High	g1+,tr+
HEK293	HG-U133_Plus_2	213892_s_at	Overexpressed	Empty_Vector	0.0559254	0.460884	-1785.91	587.72	-1.1941	0.0716	5	0	10274.3	2	0	8653.13	9752.46	9202.8	777.34	3	0	10375	11488.2	10988.7	565.35	High	g1+,tr+
HEK293	HG-U133_Plus_2	214106_s_at	Overexpressed	Empty_Vector	0.0556995	0.460884	155.33	51.03	1.1697	0.0597	5	0	977.61	2	0	1063.08	1078.54	1070.81	10.93	3	0	838.09	965.83	915.48	68.03	High	g1+,tr+
HEK293	HG-U133_Plus_2	217989_at	Overexpressed	Empty_Vector	0.0559687	0.460884	-596.97	196.52	-1.6772	0.3221	5	0	1239.67	2	0	794	968.97	881.49	123.72	3	0	1280.81	1757.73	1478.45	248.72	High	g1+,tr+
HEK293	HG-U133_Plus_2	221562_s_at	Overexpressed	Empty_Vector	0.0555663	0.460884	-115.73	37.98	-1.4611	0.1962	5	2	320.44	2	1	236.88	265.12	251	19.97	3	1	322.77	419.5	366.73	48.96	High	g1+,tr+
HEK293	HG-U133_Plus_2	223496_s_at	Overexpressed	Empty_Vector	0.0557634	0.460884	119.24	39.19	1.4269	0.1669	5	0	327.04	2	0	386.52	410.66	398.59	17.07	3	0	235.16	335.43	279.35	51.18	High	g1+,tr+
HEK293	HG-U133_Plus_2	223626_x_at	Overexpressed	Empty_Vector	0.0559001	0.460884	-48.73	16.03	-1.1116	0.0392	5	0	465.89	2	0	436.43	436.89	436.66	0.33	3	0	466.95	509.01	485.38	21.51	High	g1+,tr+
HEK293	HG-U133_Plus_2	224392_s_at	Overexpressed	Empty_Vector	0.0560555	0.460884	-39.14	12.89	-1.449	0.1906	5	2	110.64	2	1	82.97	91.35	87.16	5.92	3	1	107.44	139.6	126.3	16.78	High	g1+,tr+
HEK293	HG-U133_Plus_2	224428_s_at	Overexpressed	Empty_Vector	0.0559355	0.460884	655.95	215.88	1.1136	0.0392	5	0	6035.14	2	0	6287.31	6570.11	6428.71	199.97	3	0	5567.88	6055.24	5772.76	252.77	High	g1+,tr+
HEK293	HG-U133_Plus_2	224815_at	Overexpressed	Empty_Vector	0.0560406	0.460884	246.39	81.15	1.2309	0.0835	5	0	1165.51	2	0	1218.04	1408.66	1313.35	134.79	3	0	1006.65	1103.67	1066.96	52.64	High	g1+,tr+
HEK293	HG-U133_Plus_2	225150_s_at	Overexpressed	Empty_Vector	0.0556705	0.460884	-132.42	43.5	-1.3133	0.1233	5	0	502.08	2	0	366.29	478.95	422.62	79.66	3	0	537.44	564.17	555.05	15.25	High	g1+,tr+
HEK293	HG-U133_Plus_2	225792_at	Overexpressed	Empty_Vector	0.055539	0.460884	214.27	70.31	1.1166	0.0401	5	0	1922.88	2	0	1975.31	2127.57	2051.44	107.67	3	0	1786.77	1896.96	1837.18	55.69	High	g1+,tr+
HEK293	HG-U133_Plus_2	226288_s_at	Overexpressed	Empty_Vector	0.0555018	0.460884	-117.74	38.62	-1.2488	0.0943	5	0	543.96	2	0	450.33	496.31	473.32	32.51	3	0	541.5	633.58	591.06	46.44	High	g1+,tr+
HEK293	HG-U133_Plus_2	229724_at	Overexpressed	Empty_Vector	0.0555008	0.460884	-122.04	40.04	-1.9838	0.5363	5	2	197.28	2	2	83.1	165	124.05	57.91	3	0	206.09	268.86	246.1	34.76	High	g1+,tr+
HEK293	HG-U133_Plus_2	238506_at	Overexpressed	Empty_Vector	0.0558386	0.460884	255.16	83.92	1.5687	0.2354	5	0	550.71	2	0	648.91	758.7	703.8	77.64	3	0	335.69	514.78	448.64	98.3	High	g1+,tr+
HEK293	HG-U133_Plus_2	238996_x_at	Overexpressed	Empty_Vector	0.0557086	0.460884	395.13	129.82	1.1545	0.054	5	0	2715.98	2	0	2781.61	3124.51	2953.06	242.47	3	0	2532.53	2592.03	2557.93	30.69	High	g1+,tr+
HEK293	HG-U133_Plus_2	220355_s_at	Overexpressed	Empty_Vector	0.0560863	0.4609	-143.87	47.4	-1.1546	0.0558	5	0	1017.07	2	0	880.05	981.44	930.75	71.7	3	0	1042.68	1117.21	1074.61	38.4	High	g1+,tr+
HEK293	HG-U133_Plus_2	203536_s_at	Overexpressed	Empty_Vector	0.0562073	0.46103	500.58	165.08	1.4495	0.1779	5	0	1313.76	2	0	1572.83	1655.37	1614.1	58.36	3	0	869.35	1286.94	1113.53	217.6	High	g1+,tr+
HEK293	HG-U133_Plus_2	210658_s_at	Overexpressed	Empty_Vector	0.0562175	0.46103	165.71	54.65	1.2142	0.077	5	0	840.05	2	0	886.45	992.5	939.48	74.98	3	0	732.3	830.21	773.76	50.65	High	g1+,tr+
HEK293	HG-U133_Plus_2	226030_at	Overexpressed	Empty_Vector	0.0561814	0.46103	-160.11	52.79	-1.304	0.1194	5	0	622.79	2	0	485.66	567.8	526.73	58.08	3	0	631.14	746.35	686.84	57.7	High	g1+,tr+
HEK293	HG-U133_Plus_2	52159_at	Overexpressed	Empty_Vector	0.056199	0.46103	-118.44	39.06	-1.3027	0.1189	5	0	462.38	2	0	365.76	416.88	391.32	36.15	3	0	478.74	562.29	509.76	45.74	High	g1+,tr+
HEK293	HG-U133_Plus_2	217851_s_at	Overexpressed	Empty_Vector	0.0562642	0.461154	733.89	242.12	1.1631	0.0575	5	0	4792.03	2	0	5072.29	5392.44	5232.37	226.38	3	0	4172.15	4667.42	4498.48	282.66	High	g1+,tr+
HEK293	HG-U133_Plus_2	229732_at	Overexpressed	Empty_Vector	0.0562904	0.461154	-47.6	15.71	-1.2022	0.0751	5	0	263.99	2	0	233.75	237.11	235.43	2.38	3	0	262.66	304.62	283.03	21.01	High	g1+,tr+
HEK293	HG-U133_Plus_2	225361_x_at	Overexpressed	Empty_Vector	0.0563303	0.461244	881.42	290.94	1.3532	0.1346	5	0	2847.85	2	0	3295.46	3457.95	3376.7	114.9	3	0	2066.33	2797.85	2495.28	381.79	High	g1+,tr+
HEK293	HG-U133_Plus_2	233560_x_at	Overexpressed	Empty_Vector	0.0564284	0.46181	122.49	40.46	1.5915	0.2481	5	0	256.09	2	0	318	341.18	329.59	16.39	3	0	146.03	241.56	207.1	53.03	High	g1+,tr+
HEK293	HG-U133_Plus_2	228485_s_at	Overexpressed	Empty_Vector	0.0565183	0.462309	159.28	52.65	1.2999	0.112	5	0	594.82	2	0	633.43	747.35	690.39	80.55	3	0	506.86	579.34	531.1	41.77	High	g1+,tr+
HEK293	HG-U133_Plus_2	201140_s_at	Overexpressed	Empty_Vector	0.0565906	0.462427	1031.73	341.21	1.785	0.3554	5	0	1727	2	0	2104.57	2587.49	2346.03	341.48	3	0	915.77	1692.83	1314.3	388.92	High	g1+,tr+
HEK293	HG-U133_Plus_2	238021_s_at	Overexpressed	Empty_Vector	0.0565703	0.462427	-685.88	226.8	-1.1398	0.0502	5	0	5316.17	2	0	4602.14	5207.14	4904.64	427.8	3	0	5558.93	5624.5	5590.52	32.85	High	g1+,tr+
HEK293	HG-U133_Plus_2	203637_s_at	Overexpressed	Empty_Vector	0.0566729	0.46256	-102.25	33.84	-1.0517	0.0176	5	0	2040.23	2	0	1976.16	1981.61	1978.88	3.86	3	0	2042.7	2131.1	2081.13	45.31	High	g1+,tr+
HEK293	HG-U133_Plus_2	212604_at	Overexpressed	Empty_Vector	0.0566514	0.46256	217.37	71.92	1.1366	0.0477	5	0	1678.8	2	0	1789.41	1829.05	1809.23	28.03	3	0	1508.06	1694.18	1591.86	94.43	High	g1+,tr+
HEK293	HG-U133_Plus_2	223424_s_at	Overexpressed	Empty_Vector	0.0567518	0.46256	66.25	21.94	1.0962	0.0331	5	0	714.89	2	0	750.47	758.81	754.64	5.9	3	0	663.56	720.46	688.39	29.13	High	g1+,tr+
HEK293	HG-U133_Plus_2	226022_at	Overexpressed	Empty_Vector	0.0567423	0.46256	136.57	45.22	1.1662	0.0588	5	0	876.5	2	0	917.76	999.14	958.45	57.54	3	0	788.64	873.08	821.87	45	High	g1+,tr+
HEK293	HG-U133_Plus_2	235753_at	Overexpressed	Empty_Vector	0.056695	0.46256	105.63	34.96	1.2056	0.074	5	0	556.07	2	0	604.16	634.74	619.45	21.63	3	0	463.66	547.8	513.82	44.34	High	g1+,tr+
HEK293	HG-U133_Plus_2	230863_at	Overexpressed	Empty_Vector	0.0568225	0.462901	158.64	52.55	1.5176	0.2115	5	0	369.93	2	0	441.15	489.09	465.12	33.9	3	0	256.37	381.67	306.48	66.31	High	g1+,tr+
HEK293	HG-U133_Plus_2	226732_at	Overexpressed	Empty_Vector	0.056855	0.462929	138.34	45.84	1.1144	0.0397	5	0	1264.83	2	0	1334.39	1361.28	1347.84	19.02	3	0	1147.17	1266.89	1209.5	60.01	High	g1+,tr+
HEK293	HG-U133_Plus_2	209124_at	Overexpressed	Empty_Vector	0.0569045	0.463096	185.89	61.62	1.2156	0.078	5	0	936.43	2	0	1013.33	1082.61	1047.97	48.99	3	0	780.36	927.96	862.08	75.06	High	g1+,tr+
HEK293	HG-U133_Plus_2	225857_s_at	Overexpressed	Empty_Vector	0.0569456	0.463194	176.47	58.51	1.1048	0.0362	5	0	1754.96	2	0	1783.81	1937.87	1860.84	108.94	3	0	1672.12	1701.31	1684.37	15.15	High	g1+,tr+
HEK293	HG-U133_Plus_2	208887_at	Overexpressed	Empty_Vector	0.0570693	0.463964	-1062.72	352.7	-1.1561	0.0568	5	0	7445.58	2	0	6631.43	6984.46	6807.94	249.63	3	0	7505.7	8357.86	7870.66	439.04	High	g1+,tr+
HEK293	HG-U133_Plus_2	222497_x_at	Overexpressed	Empty_Vector	0.057104	0.46401	738.47	245.14	1.2042	0.0736	5	0	3911.54	2	0	4346.61	4362.63	4354.62	11.33	3	0	3241.19	3855.22	3616.15	328.8	High	g1+,tr+
HEK293	HG-U133_Plus_2	202098_s_at	Overexpressed	Empty_Vector	0.0572188	0.46447	-264.97	88.04	-1.4648	0.2006	5	1	729.05	2	0	478.44	661.68	570.06	129.57	3	1	761.71	910.74	835.04	74.54	High	g1+,tr+
HEK293	HG-U133_Plus_2	206235_at	Overexpressed	Empty_Vector	0.0571937	0.46447	147.7	49.06	1.4642	0.1862	5	0	377.26	2	0	433.34	498.43	465.88	46.02	3	0	273.98	382.81	318.18	57.22	High	g1+,tr+
HEK293	HG-U133_Plus_2	205732_s_at	Overexpressed	Empty_Vector	0.0572816	0.464508	39.34	13.08	1.1608	0.057	5	0	260.39	2	0	268.76	299.23	283.99	21.55	3	0	234.61	249.91	244.65	8.7	High	g1+,tr+
HEK293	HG-U133_Plus_2	227220_at	Overexpressed	Empty_Vector	0.057253	0.464508	-59.45	19.76	-1.0658	0.0227	5	0	939.52	2	0	880.23	927.46	903.85	33.4	3	0	951.48	975.55	963.3	12.04	High	g1+,tr+
HEK293	HG-U133_Plus_2	201979_s_at	Overexpressed	Empty_Vector	0.057387	0.464576	397.72	132.3	1.2542	0.0938	5	0	1723.58	2	0	1853.28	2071.15	1962.21	154.06	3	0	1425.06	1705.33	1564.49	140.14	High	g1+,tr+
HEK293	HG-U133_Plus_2	202142_at	Overexpressed	Empty_Vector	0.0573804	0.464576	588.91	195.89	1.2987	0.1122	5	0	2206.94	2	0	2298.82	2821.76	2560.29	369.78	3	0	1952.19	2001.65	1971.38	26.53	High	g1+,tr+
HEK293	HG-U133_Plus_2	203247_s_at	Overexpressed	Empty_Vector	0.0574435	0.464576	-321.45	106.97	-1.2298	0.0874	5	0	1591.66	2	0	1327.47	1470.12	1398.79	100.86	3	0	1584.1	1828.44	1720.24	124.55	High	g1+,tr+
HEK293	HG-U133_Plus_2	204085_s_at	Overexpressed	Empty_Vector	0.0574066	0.464576	69.34	23.07	1.3445	0.1318	5	0	229	2	0	253.48	287.73	270.6	24.22	3	0	175.27	226.82	201.26	25.78	High	g1+,tr+
HEK293	HG-U133_Plus_2	204506_at	Overexpressed	Empty_Vector	0.0574647	0.464576	156.13	51.97	1.5421	0.2247	5	0	350.48	2	0	424.2	464.1	444.15	28.22	3	0	220.2	353.76	288.02	66.8	High	g1+,tr+
HEK293	HG-U133_Plus_2	225425_s_at	Overexpressed	Empty_Vector	0.0573958	0.464576	-481.38	160.14	-1.3157	0.1259	5	0	1813.83	2	0	1480.99	1569.03	1525.01	62.25	3	0	1765.19	2151.33	2006.39	210.29	High	g1+,tr+
HEK293	HG-U133_Plus_2	221702_s_at	Overexpressed	Empty_Vector	0.0575126	0.464693	-1011.7	336.85	-1.1931	0.072	5	0	5847.08	2	0	5096.59	5383.52	5240.05	202.89	3	0	5925.46	6737.1	6251.76	428.56	High	g1+,tr+
HEK293	HG-U133_Plus_2	226893_at	Overexpressed	Empty_Vector	0.0575372	0.464693	54.85	18.26	1.1016	0.0352	5	0	561.92	2	0	585.39	604.26	594.83	13.34	3	0	522.33	565.47	539.98	22.62	High	g1+,tr+
HEK293	HG-U133_Plus_2	200810_s_at	Overexpressed	Empty_Vector	0.057684	0.465642	-1120.06	373.39	-1.4551	0.1961	5	0	3133.42	2	0	2358.27	2564.5	2461.38	145.83	3	0	3291.2	4147.46	3581.45	490.23	High	g1+,tr+
HEK293	HG-U133_Plus_2	223205_s_at	Overexpressed	Empty_Vector	0.0577984	0.466101	-193.23	64.47	-1.1573	0.0576	5	0	1344.24	2	0	1222.85	1233.75	1228.3	7.71	3	0	1350.97	1517.78	1421.53	86.32	High	g1+,tr+
HEK293	HG-U133_Plus_2	224435_at	Overexpressed	Empty_Vector	0.0577993	0.466101	-387.26	129.21	-1.4664	0.2023	5	0	1062.74	2	0	767.79	892.99	830.39	88.53	3	0	1105.81	1402.99	1217.65	161.65	High	g1+,tr+
HEK293	HG-U133_Plus_2	200954_at	Overexpressed	Empty_Vector	0.0579114	0.466299	439.52	146.77	1.2947	0.1109	5	1	1667.11	2	0	1816.17	2045.47	1930.82	162.13	3	1	1309.47	1611.08	1491.3	160.09	High	g1+,tr+
HEK293	HG-U133_Plus_2	218857_s_at	Overexpressed	Empty_Vector	0.0578866	0.466299	249.55	83.32	1.2034	0.0738	5	0	1326.6	2	0	1385.33	1567.32	1476.33	128.69	3	0	1152.31	1271.49	1226.77	64.92	High	g1+,tr+
HEK293	HG-U133_Plus_2	219440_at	Overexpressed	Empty_Vector	0.0578857	0.466299	-1006.51	336.03	-3.0189	1.6328	5	0	1102.44	2	0	447.42	549.66	498.54	72.29	3	0	987.93	1772.57	1505.05	447.92	High	g1+,tr+
HEK293	HG-U133_Plus_2	219192_at	Overexpressed	Empty_Vector	0.0580033	0.466586	329.8	110.2	1.2537	0.094	5	0	1431.64	2	0	1557.59	1701.46	1629.52	101.73	3	0	1157.67	1410.11	1299.72	129.17	High	g1+,tr+
HEK293	HG-U133_Plus_2	225665_at	Overexpressed	Empty_Vector	0.0580054	0.466586	322.97	107.92	1.3393	0.1301	5	0	1081.05	2	0	1248.99	1300.66	1274.83	36.54	3	0	790.94	1061.89	951.86	142.46	High	g1+,tr+
HEK293	HG-U133_Plus_2	201074_at	Overexpressed	Empty_Vector	0.0581801	0.467075	-705.53	236.05	-1.2212	0.0842	5	0	3613.29	2	0	2939.62	3440.32	3189.97	354.05	3	0	3758.08	4117.37	3895.5	193.96	High	g1+,tr+
HEK293	HG-U133_Plus_2	201095_at	Overexpressed	Empty_Vector	0.0583213	0.467075	-657.1	220.07	-2.0901	0.6345	5	0	997.06	2	0	567.82	637.78	602.8	49.47	3	0	1018.77	1586.24	1259.9	293.17	High	g1+,tr+
HEK293	HG-U133_Plus_2	207039_at	Overexpressed	Empty_Vector	0.0581422	0.467075	808.33	270.37	1.2564	0.0951	5	0	3476.53	2	0	3913.7	4009.36	3961.53	67.64	3	0	2738.03	3365.04	3153.2	359.57	High	g1+,tr+
HEK293	HG-U133_Plus_2	209910_at	Overexpressed	Empty_Vector	0.0583054	0.467075	-54.46	18.24	-1.2994	0.1192	5	2	214.57	2	1	168.94	194.85	181.89	18.32	3	1	212.47	250.08	236.36	20.76	High	g1+,tr+
HEK293	HG-U133_Plus_2	214629_x_at	Overexpressed	Empty_Vector	0.0582849	0.467075	1087.17	364.01	1.1282	0.0452	5	0	8912.51	2	0	9334.55	9795.08	9564.81	325.65	3	0	8058.08	8918.62	8477.65	430.67	High	g1+,tr+
HEK293	HG-U133_Plus_2	218874_s_at	Overexpressed	Empty_Vector	0.0582185	0.467075	-61.53	20.59	-1.2073	0.0783	5	1	333.72	2	0	275.76	317.83	296.8	29.75	3	1	343.1	378.06	358.33	17.91	High	g1+,tr+
HEK293	HG-U133_Plus_2	223059_s_at	Overexpressed	Empty_Vector	0.0583295	0.467075	-589.37	197.4	-1.4685	0.2042	5	0	1611.64	2	0	1240.42	1275.61	1258.02	24.89	3	0	1685.07	2152.31	1847.39	264.25	High	g1+,tr+
HEK293	HG-U133_Plus_2	225403_at	Overexpressed	Empty_Vector	0.0582619	0.467075	334.57	112	1.2162	0.079	5	0	1681.12	2	0	1800.55	1963.17	1881.86	114.99	3	0	1453.6	1691.01	1547.29	126.36	High	g1+,tr+
HEK293	HG-U133_Plus_2	226926_at	Overexpressed	Empty_Vector	0.0583083	0.467075	503.84	168.72	1.2546	0.0945	5	0	2180.71	2	0	2384.95	2581.07	2483.01	138.68	3	0	1770.66	2178.39	1979.17	204.02	High	g1+,tr+
HEK293	HG-U133_Plus_2	200945_s_at	Overexpressed	Empty_Vector	0.0595121	0.467282	-428.18	144.62	-1.1326	0.0485	5	0	3485.06	2	0	3034.32	3421.98	3228.15	274.12	3	0	3646.37	3663.21	3656.34	8.84	High	g1+,tr+
HEK293	HG-U133_Plus_2	201535_at	Overexpressed	Empty_Vector	0.058587	0.467282	-76.61	25.71	-1.0755	0.0265	5	0	1061.03	2	0	1001.05	1029.09	1015.07	19.82	3	0	1068.59	1127.57	1091.68	31.51	High	g1+,tr+
HEK293	HG-U133_Plus_2	202415_s_at	Overexpressed	Empty_Vector	0.0584659	0.467282	381.57	127.92	1.4233	0.1685	5	0	1053.98	2	0	1145.49	1420.37	1282.93	194.37	3	0	799.89	1005.42	901.36	102.79	High	g1+,tr+
HEK293	HG-U133_Plus_2	202432_at	Overexpressed	Empty_Vector	0.0591656	0.467282	-756.93	255.03	-1.5057	0.2261	5	0	1950.9	2	0	1349.26	1644.24	1496.75	208.58	3	0	1901.35	2477.02	2253.67	308.74	High	g1+,tr+
[truncated: 13,969 more rows]
