# Supplementary material for: Integrated Analysis of Global mRNA and Protein Expression Data in HEK293 Cells Overexpressing PRL-1
Source: PLoS One. 2013 Sep 3;8(9):e72977. doi: 10.1371/journal.pone.0072977 (PMC3760866; doi:10.1371/journal.pone.0072977)
Supplement: Table S3 — Quantitative RT-PCR data. Full list of genes examined using qRT-PCR analysis of HEK293 cells that were transfected with PRL-1 or with empty vector. A value of not applicable (N/A) indicates that the gene was undetectable (Ct ≥40) in all assayed samples. (XLSX) [file pone.0072977.s004.xlsx]

## Sheet: PRL1_RTPCR
Dumaual and Steere_Table S3. Full list of genes assayed by qRT-PCR analysis of HEK293 cells transfected with PRL-1 or with Empty Vector
	A value of Not Applicable (N/A) indicates that the gene was undetectable (Ct ≥ 40) in all assayed samples
Assay ID	Gene Symbol	Empty Vector Delta Ct	PRL-1 Overexpressing Delta Ct	Fold Change	p-value	FDR
Hs00855199_g1	ACTR2	19.3815	15.5254	14.4816	0.00867235	0.0493842
Hs00828586_m1	ACTR3	17.4474	13.7842	12.6692	0.00655924	0.0481319
Hs00178289_m1	AKT1	12.1992	12.5843	-1.30586	0.122735	0.17001
Hs00181051_m1	APC	20.5755	15.9205	25.1947	0.00207302	0.0334402
Hs00869394_s1	ARHGAP5	24.462	19.5916	29.2507	0.0353426	0.0750503
Hs00241801_m1	ARHGAP6	N/A	N/A	N/A	N/A	N/A
Hs00976924_g1	ARHGDIA	9.62075	9.61955	1.00083212263877	0.994457	0.994457
Hs00180327_m1	ARHGEF1	15.2937	15.4422	-1.10838	0.410711	0.480018
Hs00153179_m1	ATF2	20.062	15.6746	20.9278	0.043799	0.0844373
Hs00247172_m1	ATF5	12.3346	12.7036	-1.29146	0.595132	0.678595
Hs00180269_m1	BAX	12.8497	10.811	4.10875	0.0021459	0.0334402
Hs00183953_m1	BCAR1	14.6192	13.9062	1.6391	0.0581979	0.0963098
Hs99999018_m1	BCL2	21.6052	16.3426	38.3858	0.0232875	0.0630943
Hs00197982_m1	BCL2L11	17.543	16.2751	2.40819	0.0673265	0.105799
Hs00269944_m1	BRAF	21.627	15.3827	75.8065	0.299784	0.359357
Hs00965092_m1	CAPN2	16.0672	13.4795	6.0114	0.0297184	0.0691744
Hs00174575_m1	CCL5	24.3616	24.6164	-1.19321	0.00516631	0.0430452
Hs00765553_m1	CCND1	15.0692	13.147	3.78987	0.0240942	0.0630943
Hs00236949_m1	CCND3	14.1531	14.0923	1.04301	0.530335	0.612176
Hs00854939_g1	CDC42	18.2565	15.7431	5.70964	0.0222378	0.0630943
Hs01013953_m1	CDH1	19.3269	18.8743	1.36846	0.216363	0.266183
Hs00355782_m1	CDKN1A	12.7957	13.0434	-1.18731	0.0959168	0.140128
Hs00989507_m1	CHUK	20.9206	16.8602	16.6847	0.0172126	0.0585228
Hs01058288_g1	CKB	9.4182	9.6173	-1.14798	0.0227002	0.0630943
Hs00355024_m1	CNTN1	19.9383	20.7155	-1.71386	0.112327	0.15913
Hs00266273_m1	COL11A1	N/A	N/A	N/A	N/A	N/A
Hs00189184_m1	COL12A1	22.4342	17.8211	24.4718	0.0476307	0.0881875
Hs00385388_m1	COL14A1	15.9491	14.5523	2.63317	0.0621673	0.0993614
Hs00266332_m1	COL15A1	25.193	23.9384	2.38601	0.00131176	0.0306623
Hs00156876_m1	COL16A1	N/A	N/A	N/A	N/A	N/A
Hs00164004_m1	COL1A1	21.617	23.1898	-2.97471	0.0269744	0.0649131
Hs01098873_m1	COL4A2	11.9828	11.9893	-1.00452	0.969332	0.979811
Hs00609088_m1	COL5A1	19.5162	21.5698	-4.15126	0.0017086	0.0334402
Hs00242448_m1	COL6A1	14.7174	16.1471	-2.69381	0.00838895	0.0493842
Hs00365167_m1	COL6A2	14.9444	16.0669	-2.17739	0.0113853	0.0493931
Hs00164310_m1	COL7A1	21.0695	20.249	1.76602	0.0488146	0.0891907
Hs00156669_m1	COL8A1	24.7978	24.8207	-1.016	0.980947	0.986221
Hs00180418_m1	CRK	18.1514	15.0535	8.56142	0.00608264	0.0473939
Hs00177843_m1	CSK	18.1421	18.2222	-1.05713	0.833439	0.865851
Hs00601957_m1	CSNK2A1	20.0046	16.6577	10.1746	0.0117413	0.0493931
Hs00176268_m1	CSNK2B	10.4175	10.0683	1.27385	0.0423901	0.0825724
Hs00355045_m1	CTNNB1	15.144	12.4019	6.69043	0.024357	0.0630943
Hs00946556_m1	DIAPH1	15.9971	14.5945	2.64378	0.0474591	0.0881875
Hs00169192_m1	DOCK1	18.305	15.3282	7.87265	0.027076	0.0649131
Hs00169257_m1	DUSP6	22.7606	18.857	14.9658	0.0170387	0.0585228
Hs00152928_m1	EGR1	15.9668	15.8501	1.08425	0.646982	0.707911
Hs01052961_m1	FLT1	20.4271	17.8635	5.91202	0.0317589	0.0715531
Hs01549976_m1	FN1	16.5196	16.6311	-1.08035	0.687614	0.738987
Hs00941600_m1	FYN	14.6086	13.7008	1.87612	0.0996437	0.143334
Hs00157817_m1	GRB2	15.2146	14.2382	1.96762	0.0269084	0.0649131
Hs00534180_m1	GRLF1	17.578	14.9907	6.00952	0.0337986	0.0748601
Hs01047719_m1	GSK3B	17.5345	14.7068	7.09941	0.018643	0.059089
Hs00356079_m1	GSTM3	18.7287	17.4788	2.37825	0.099239	0.143334
Hs00168310_m1	GSTP1	11.0464	11.62	-1.48828	0.04088	0.0804691
Hs00936371_m1	HIF1A	19.2022	15.1091	17.066	0.00529433	0.0430452
Hs00230853_m1	HNF4A	22.621	25.8968	-9.68499	0.010591	0.0493931
Hs00610483_m1	HRAS	15.7683	14.7073	2.08652	0.000848724	0.0270272
Hs03044127_g1	HSPB1	10.684	10.2954	1.30917	0.201322	0.249319
Hs00164932_m1	ICAM1	23.7659	23.7576	1.0057	0.743511	0.78998
Hs00153126_m1	IGF1	N/A	N/A	N/A	N/A	N/A
Hs00609566_m1	IGF1R	14.3878	13.3582	2.04139	0.0581073	0.0963098
Hs00266026_m1	IGFBP7	17.1099	18.873	-3.39427	0.000137228	0.0128308
Hs00233287_m1	IKBKB	17.5035	16.5329	1.95966	0.0871968	0.132567
Hs00415849_m1	IKBKG	15.5191	15.7037	-1.13658	0.501287	0.58224
Hs00174092_m1	IL1A	25.6632	23.2782	5.22344	0.0365218	0.0750503
Hs00178563_m1	IRS1	21.3883	19.1347	4.76904	0.0378269	0.0752514
Hs00192713_m1	ISG15	24.846	24.9577	-1.08046	0.610298	0.683387
Hs00235006_m1	ITGA1	20.9404	17.893	8.26749	0.0191625	0.0597232
Hs00158127_m1	ITGA2	20.8719	18.2111	6.32406	0.0257459	0.0648601
Hs01076873_m1	ITGA3	18.45	19.5155	-2.09275	0.0356338	0.0750503
Hs00168433_m1	ITGA4	19.1465	15.7134	10.8014	0.00364518	0.0430452
Hs01547673_m1	ITGA5	13.124	13.216	-1.06592	0.607695	0.683387
Hs01041011_m1	ITGA6	18.7441	15.4791	9.61342	0.0184081	0.059089
Hs00174397_m1	ITGA7	18.2144	19.236	-2.0301	0.122378	0.17001
Hs00233321_m1	ITGA8	18.7426	16.8052	3.83015	0.0246304	0.0630943
Hs00559595_m1	ITGB1	17.7957	14.4498	10.1679	0.0196029	0.0600942
Hs00164957_m1	ITGB2	24.3032	24.9301	-1.54419	0.670808	0.729309
Hs01001478_m1	ITGB3	22.8479	23.0339	-1.13761	0.868647	0.892511
Hs00174009_m1	ITGB4	19.4998	22.5003	-8.00222	0.000586004	0.0270272
Hs00174435_m1	ITGB5	16.2114	15.7182	1.40756	0.113439	0.159497
Hs01110394_m1	ITGB8	24.7285	20.9504	13.7194	0.00449906	0.0430452
Hs00270666_m1	KRAS	19.4482	15.9333	11.4312	0.0181516	0.059089
Hs00300550_m1	LAMA1	17.1254	14.848	4.84803	0.0185031	0.059089
Hs01124081_m1	LAMA2	26.0573	23.5221	5.79677	0.000867182	0.0270272
Hs00165042_m1	LAMA3	18.6593	16.8914	3.40558	0.0299632	0.0691744
Hs01055971_m1	LAMB1	16.53	14.1915	5.05759	0.0542887	0.0922908
Hs00165078_m1	LAMB3	22.627	21.1599	2.76456	0.0364826	0.0750503
Hs00267056_m1	LAMC1	15.6402	13.9247	3.2841	0.0504247	0.0892224
Hs00605615_mH	MAP2K1	15.2279	13.6175	3.05326	0.020494	0.0618125
Hs00360961_m1	MAP2K2	13.8277	13.7144	1.08166	0.287645	0.349283
Hs00177127_m1	MAP2K3	13.5364	12.9067	1.54719	0.0505851	0.0892224
Hs00387426_m1	MAP2K4	19.6241	16.9183	6.5242	0.00396371	0.0430452
Hs00177134_m1	MAP2K5	15.2018	15.08	1.08805	0.677449	0.732271
Hs00177150_m1	MAP2K6	21.1164	18.2676	7.20401	0.016783	0.0585228
Hs00178198_m1	MAP2K7	15.1543	15.1464	1.00546	0.958648	0.979008
Hs00394890_m1	MAP3K1	20.2781	17.2982	7.88904	0.0121729	0.0493931
Hs00176759_m1	MAP3K11	14.1051	14.0223	1.05903	0.823134	0.859922
Hs01089753_m1	MAP3K14	17.289	16.5362	1.68506	0.0317538	0.0715531
Hs00179099_m1	MAP3K2	20.0214	15.8071	18.5623	0.00669214	0.0481319
Hs00176747_m1	MAP3K3	15.8708	15.8316	1.02751	0.647341	0.707911
Hs00245958_m1	MAP3K4	20.1884	17.3717	7.04549	0.0370938	0.0750603
Hs01039896_m1	MAP3K5	22.1406	18.6211	11.4677	0.00191151	0.0334402
Hs00177373_m1	MAP3K7	18.0459	14.7439	9.86213	0.00381579	0.0430452
Hs00196143_m1	MAP3K7IP1	14.3956	14.9902	-1.51005	0.149777	0.20006
Hs00248373_m1	MAP3K7IP2	18.8564	15.4192	10.8318	0.0139581	0.0532687
Hs00178297_m1	MAP3K8	20.2021	19.4499	1.68442	0.292136	0.352448
Hs00377415_m1	MAP4K4	18.1245	15.1654	7.77612	0.0136875	0.0532687
Hs01046830_m1	MAPK1	17.1457	14.5349	6.10842	0.0228916	0.0630943
Hs00373461_m1	MAPK10	24.9858	22.8527	4.38674	0.0124143	0.0493931
Hs00176247_m1	MAPK14	16.3375	14.5489	3.45479	0.0260134	0.0648601
Hs00385075_m1	MAPK3	12.8536	12.9216	-1.04826	0.755181	0.793365
Hs00177079_m1	MAPK7	15.4796	15.0786	1.32047	0.0452107	0.0862694
Hs00177083_m1	MAPK8	17.8036	15.5404	4.80022	0.00421873	0.0430452
Hs00177102_m1	MAPK9	17.2347	14.7813	5.47705	0.00844158	0.0493842
Hs00250126_m1	MARK2	15.5406	15.2282	1.24173	0.16892	0.222451
Hs00237119_m1	MMP14	21.1564	19.6782	2.7862	0.0116309	0.0493931
Hs01548727_m1	MMP2	19.4761	19.2345	1.1823	0.00897894	0.0493842
Hs00957555_m1	MMP9	N/A	N/A	N/A	N/A	N/A
Hs00364926_m1	MYLK	21.6361	19.9825	3.14618	0.0689243	0.107407
Hs00294850_m1	MYLK3	24.0923	23.7368	1.27943	0.839274	0.867096
Hs00941830_m1	NCAM1	18.1064	16.8353	2.41346	0.341	0.403588
Hs00237216_m1	NCK1	20.8642	17.6273	9.42799	0.00121473	0.0306623
Hs00765730_m1	NFKB1	18.3668	16.6763	3.22757	0.0526291	0.0902903
Hs00174517_m1	NFKB2	14.5501	15.4425	-1.85633	0.0548658	0.0924315
Hs00180035_m1	NRAS	17.8597	14.1295	13.2714	0.0092667	0.0493931
Hs00176815_m1	PAK1	17.1657	16.3875	1.71511	0.0616457	0.0993614
Hs00605586_m1	PAK2	19.563	16.7892	6.83907	0.0361685	0.0750503
Hs00176828_m1	PAK3	25.8131	23.7136	4.28561	0.135472	0.184915
Hs00178686_m1	PAK4	14.4853	14.2248	1.19789	0.094241	0.139296
Hs00205457_m1	PCDH17	22.7347	25.4153	-6.411	0.0244558	0.0630943
Hs00964426_m1	PDGFA	16.5281	16.8254	-1.22889	0.124898	0.171734
Hs00966522_m1	PDGFB	18.6288	19.1366	-1.42188	0.322519	0.384147
Hs00998018_m1	PDGFRA	25.0864	21.8864	9.18959	0.0593451	0.0973468
Hs01019589_m1	PDGFRB	22.0883	23.2376	-2.21814	0.138907	0.188229
Hs00169777_m1	PECAM1	26.0483	24.4826	2.96031	0.00753046	0.0493842
Hs00180679_m1	PIK3CA	23.6593	19.2683	20.9808	0.0105808	0.0493931
Hs00381459_m1	PIK3R1	20.7876	17.2845	11.338	0.00732649	0.0493842
Hs00560189_m1	PPM1E	18.9301	16.6615	4.81822	0.0100184	0.0493931
Hs00182099_m1	PPP1R12A	19.8664	15.8767	15.8856	0.0102696	0.0493931
Hs00427259_m1	PPP2CA	15.9565	13.0305	7.60027	0.0119712	0.0493931
Hs00925195_m1	PRKCA	15.9758	14.8739	2.14652	0.107525	0.15349
Hs01920652_s1	PTEN	23.5572	16.1383	171.118	0.0946024	0.139296
Hs00178587_m1	PTK2	18.6101	15.6122	7.98781	0.0242385	0.0630943
Hs00169444_m1	PTK2B	19.5338	20.1457	-1.52832	0.15347	0.203539
Hs01109144_m1*	PTP4A1*	N/A*	N/A*	N/A	N/A	N/A
Hs00754750_s1	PTP4A2	17.26	14.5394	6.5917	0.0291044	0.0688928
Hs02341135_m1	PTP4A3	16.3387	19.0156	-6.3948	0.0050992	0.0430452
Hs00236064_m1	PXN	12.1425	12.0351	1.07729	0.535402	0.614235
Hs00251654_m1	RAC1	16.0174	15.2843	1.66215	0.0800026	0.122627
Hs00234119_m1	RAF1	18.4816	17.2696	2.31651	0.0616135	0.0993614
Hs00243115_m1	RASA1	20.0881	16.8262	9.59212	0.0143711	0.0537478
Hs01042010_m1	RELA	12.1907	11.357	1.78225	0.0503203	0.0892224
Hs00357608_m1	RHOA	11.0089	10.7575	1.1904	0.141705	0.190639
Hs00747110_s1	RHOC	14.5156	14.3684	1.10742	0.634183	0.70173
Hs00169407_m1	RIPK1	21.4188	18.9509	5.53238	0.0152875	0.0549762
Hs01127699_m1	ROCK1	19.5114	15.7963	13.1337	0.010733	0.0493931
Hs00153074_m1	ROCK2	19.5683	14.944	24.6634	0.000601828	0.0270272
Hs00243196_m1	RYK	18.6254	15.2982	10.0363	0.0152682	0.0549762
Hs00174057_m1	SELE	N/A	N/A	N/A	N/A	N/A
Hs01384744_m1	SGK1	N/A	N/A	N/A	N/A	N/A
Hs00427539_m1	SHC1	14.5115	14.3756	1.09885	0.627819	0.698822
Hs01044374_m1	SHC2	15.3208	16.2471	-1.90046	0.0236567	0.0630943
Hs00375042_m1	SHC3	23.391	20.2462	8.84462	0.00887595	0.0493842
Hs00950344_m1	SNAI2	25.4112	24.7644	1.56575	0.606771	0.683387
Hs00362308_m1	SOS1	20.7002	16.626	16.8438	0.00524293	0.0430452
Hs00183311_m1	SOS2	18.9571	16.8301	4.36808	0.00319003	0.0430452
Hs00234160_m1	SPARC	22.8728	15.0543	225.737	0.000108049	0.0128308
Hs00178494_m1	SRC	14.3513	14.4223	-1.05048	0.711676	0.760477
Hs01047580_m1	STAT3	16.2475	15.1659	2.11638	0.0667124	0.105722
Hs00194572_m1	SYT1	20.7502	25.3154	-23.6743	0.0340273	0.0748601
Hs00980604_m1	SYT2	21.0626	20.5894	1.38814	0.378243	0.444852
Hs00194578_m1	TAF12	16.096	14.8185	2.42427	0.0761863	0.117742
Hs00234278_m1	TIMP2	14.4021	14.1425	1.19723	0.0524473	0.0902903
Hs00196775_m1	TLN1	13.3378	13.0142	1.25149	0.236114	0.288584
Hs00377558_m1	TRAF6	N/A	N/A	N/A	N/A	N/A
Hs01003372_m1	VCAM1	N/A	N/A	N/A	N/A	N/A
Hs00243320_m1	VCL	14.1302	12.6627	2.76533	0.0491264	0.0891907
Hs00900054_m1	VEGFA	15.8945	15.9051	-1.00737	0.963302	0.979008
Hs01591751_m1	WASF1	17.608	15.6797	3.80606	0.047384	0.0881875
Hs00746309_s1	WASF2	14.8924	14.9553	-1.04456	0.748905	0.791216
Hs00187614_m1	WASL	19.914	16.8034	8.63772	0.0109997	0.0493931
Hs00219183_m1	WNK1	14.9318	12.8483	4.23834	0.0373294	0.0750603
Hs00998537_m1	WNT5A	17.0328	15.2079	3.54295	0.0218062	0.0630943
Hs00232783_m1	ZEB1	21.2858	16.9668	19.9594	0.00412704	0.0430452
*No pre-amplification step was performed as part of this multiplex analysis and pre-amplification is known to be required for detection of PRL-1 (PTP4A1) using this TaqMan assay.
