# Supplementary material for: Integrated Analysis of Global mRNA and Protein Expression Data in HEK293 Cells Overexpressing PRL-1
Source: PLoS One. 2013 Sep 3;8(9):e72977. doi: 10.1371/journal.pone.0072977 (PMC3760866; doi:10.1371/journal.pone.0072977)
Supplement: Dataset S1 — DAVID analysis. Full results from DAVID gene set enrichment analysis of mRNA transcripts and proteins that were differentially expressed in HEK293 cells overexpressing PRL-1, as compared to those transfected with empty vector. (XLSX) [file pone.0072977.s005.xlsx]

## Sheet: Affy mRNA DAVID chart output
Dumaual and Steere_Dataset S1. Full results from DAVID gene set enrichment analysis of genes differentially expressed in HEK293 cells overexpressing PRL-1 as compared to those transfected with Empty Vector
Category	Term	Count	%	PValue	Genes	List Total	Pop Hits	Pop Total	Fold Enrichment	Bonferroni	Benjamini	FDR
SP_PIR_KEYWORDS	phosphoprotein	958	50.7953	4.01663e-42	201465_S_AT, 226338_AT, 227349_AT, 201588_AT, 225025_AT, 241875_AT, 203155_AT, 202161_AT, 223164_AT, 221919_AT, 208726_S_AT, 225051_AT, 212379_AT, 230339_AT, 232263_AT, 235957_AT, 214310_S_AT, 233899_X_AT, 235432_AT, 202852_S_AT, 228746_S_AT, 206853_S_AT, 209384_AT, 227331_AT, 208824_X_AT, 223393_S_AT, 229158_AT, 223091_X_AT, 1561502_X_AT, 227249_AT, 210774_S_AT, 237215_S_AT, 212572_AT, 213746_S_…	1820	7263	19235	1.39402	2.58671e-39	2.58671e-39	5.9897e-39
SP_PIR_KEYWORDS	acetylation	413	21.8982	2.95646e-28	202171_AT, 212708_AT, 218036_X_AT, 229338_AT, 203584_AT, 217742_S_AT, 202161_AT, 221919_AT, 225737_S_AT, 208726_S_AT, 212379_AT, 202942_AT, 218443_S_AT, 205588_S_AT, 202275_AT, 228746_S_AT, 223027_AT, 201064_S_AT, 213570_AT, 212572_AT, 213746_S_AT, 209080_X_AT, 231953_AT, 202447_AT, 209028_S_AT, 225158_AT, 207079_S_AT, 200009_AT, 201498_AT, 207709_AT, 218220_AT, 200955_AT, 225405_AT, 230703_AT, 2…	1820	2635	19235	1.6565	1.90396e-25	9.51979e-26	4.40874e-25
SP_PIR_KEYWORDS	nucleus	568	30.1166	5.4812e-21	201465_S_AT, 206919_AT, 218996_AT, 202171_AT, 218036_X_AT, 238808_AT, 235690_AT, 212708_AT, 209849_S_AT, 202243_S_AT, 200874_S_AT, 227349_AT, 241875_AT, 203584_AT, 218035_S_AT, 203155_AT, 217742_S_AT, 202080_S_AT, 221919_AT, 209902_AT, 220370_S_AT, 225051_AT, 218443_S_AT, 211603_S_AT, 220248_X_AT, 214048_AT, 233899_X_AT, 204999_S_AT, 208117_S_AT, 219711_AT, 227331_AT, 223393_S_AT, 236235_AT, 2280…	1820	4283	19235	1.40159	3.52989e-18	1.17663e-18	8.1737e-18
GOTERM_CC_FAT	GO:0031974~membrane-enclosed lumen	272	14.4221	7.98768e-16	239024_AT, 201465_S_AT, 201485_S_AT, 218036_X_AT, 229068_AT, 223131_S_AT, 218006_S_AT, 212783_AT, 200874_S_AT, 208966_X_AT, 219220_X_AT, 241875_AT, 228009_X_AT, 1556061_AT, 217742_S_AT, 203155_AT, 225348_AT, 208765_S_AT, 221919_AT, 214397_AT, 209902_AT, 225958_AT, 220370_S_AT, 202942_AT, 218443_S_AT, 235061_AT, 211603_S_AT, 214659_X_AT, 212072_S_AT, 214048_AT, 208787_AT, 1555411_A_AT, 233899_X_AT…	1191	1856	12782	1.57282	4.46088e-13	4.46088e-13	1.14353e-12
GOTERM_CC_FAT	GO:0070013~intracellular organelle lumen	263	13.9449	9.8972e-16	239024_AT, 201465_S_AT, 201485_S_AT, 218036_X_AT, 229068_AT, 223131_S_AT, 218006_S_AT, 212783_AT, 200874_S_AT, 208966_X_AT, 219220_X_AT, 241875_AT, 228009_X_AT, 1556061_AT, 217742_S_AT, 203155_AT, 225348_AT, 208765_S_AT, 221919_AT, 214397_AT, 209902_AT, 225958_AT, 220370_S_AT, 202942_AT, 218443_S_AT, 235061_AT, 211603_S_AT, 214659_X_AT, 212072_S_AT, 214048_AT, 208787_AT, 1555411_A_AT, 233899_X_AT…	1191	1779	12782	1.5866	5.73541e-13	2.86771e-13	1.46549e-12
GOTERM_CC_FAT	GO:0043233~organelle lumen	267	14.1569	1.30774e-15	239024_AT, 201465_S_AT, 201485_S_AT, 218036_X_AT, 229068_AT, 223131_S_AT, 218006_S_AT, 212783_AT, 200874_S_AT, 208966_X_AT, 219220_X_AT, 241875_AT, 228009_X_AT, 1556061_AT, 217742_S_AT, 203155_AT, 225348_AT, 208765_S_AT, 221919_AT, 214397_AT, 209902_AT, 225958_AT, 220370_S_AT, 202942_AT, 218443_S_AT, 235061_AT, 211603_S_AT, 214659_X_AT, 212072_S_AT, 214048_AT, 208787_AT, 1555411_A_AT, 233899_X_AT…	1191	1820	12782	1.57444	7.64722e-13	2.54907e-13	1.95399e-12
GOTERM_CC_FAT	GO:0031981~nuclear lumen	223	11.824	4.06667e-15	239024_AT, 201465_S_AT, 218036_X_AT, 229068_AT, 223131_S_AT, 218006_S_AT, 212783_AT, 200874_S_AT, 208966_X_AT, 241875_AT, 228009_X_AT, 1556061_AT, 217742_S_AT, 203155_AT, 225348_AT, 208765_S_AT, 221919_AT, 214397_AT, 209902_AT, 225958_AT, 220370_S_AT, 218443_S_AT, 211603_S_AT, 214659_X_AT, 212072_S_AT, 214048_AT, 1555411_A_AT, 233899_X_AT, 204999_S_AT, 208117_S_AT, 224813_AT, 226898_S_AT, 215567_…	1191	1450	12782	1.65053	2.35789e-12	5.89417e-13	6.02851e-12
SP_PIR_KEYWORDS	alternative splicing	852	45.175	4.99627e-13	232786_AT, 227349_AT, 225743_AT, 225025_AT, 203155_AT, 202161_AT, 202080_S_AT, 223164_AT, 221919_AT, 220166_AT, 225737_S_AT, 225051_AT, 227968_AT, 212379_AT, 226348_AT, 202942_AT, 230339_AT, 235957_AT, 235061_AT, 1552360_A_AT, 222850_S_AT, 233899_X_AT, 235432_AT, 228746_S_AT, 206853_S_AT, 229158_AT, 244111_AT, 223091_X_AT, 1561502_X_AT, 210774_S_AT, 227249_AT, 213746_S_AT, 225436_AT, 224649_X_AT,…	1820	7488	19235	1.20253	3.21743e-10	8.04357e-11	7.45015e-10
UP_SEQ_FEATURE	splice variant	853	45.228	6.08551e-13	232786_AT, 227349_AT, 225743_AT, 225025_AT, 203155_AT, 202161_AT, 202080_S_AT, 223164_AT, 221919_AT, 220166_AT, 225737_S_AT, 225051_AT, 227968_AT, 212379_AT, 226348_AT, 202942_AT, 230339_AT, 235957_AT, 235061_AT, 1552360_A_AT, 222850_S_AT, 233899_X_AT, 235432_AT, 228746_S_AT, 206853_S_AT, 229158_AT, 244111_AT, 223091_X_AT, 1561502_X_AT, 210774_S_AT, 227249_AT, 213746_S_AT, 225436_AT, 224649_X_AT,…	1820	7458	19113	1.20111	2.56671e-09	2.56671e-09	1.1373e-09
SP_PIR_KEYWORDS	cytoplasm	426	22.5875	3.01885e-12	218036_X_AT, 235759_AT, 202243_S_AT, 201588_AT, 206857_S_AT, 202161_AT, 223164_AT, 221919_AT, 243918_AT, 223466_X_AT, 202740_AT, 225051_AT, 218306_S_AT, 218443_S_AT, 205588_S_AT, 1552360_A_AT, 223457_AT, 204999_S_AT, 204357_S_AT, 228746_S_AT, 201064_S_AT, 203524_S_AT, 236235_AT, 1561502_X_AT, 239796_X_AT, 227249_AT, 225684_AT, 212572_AT, 213746_S_AT, 209080_X_AT, 224042_AT, 208079_S_AT, 202058_S_…	1820	3332	19235	1.35122	1.94411e-09	3.88822e-10	4.50172e-09
INTERPRO	IPR000504:RNA recognition motif, RNP-1	52	2.75716	7.34182e-10	217866_AT, 222496_S_AT, 238781_AT, 226316_AT, 200685_AT, 229338_AT, 212454_X_AT, 200060_S_AT, 218035_S_AT, 212901_S_AT, 225348_AT, 239512_AT, 208765_S_AT, 221919_AT, 201448_AT, 218443_S_AT, 217828_AT, 226898_S_AT, 1555427_S_AT, 222820_AT, 201064_S_AT, 237702_AT, 202601_S_AT, 1559922_AT, 222903_S_AT, 235004_AT, 216215_S_AT, 214789_X_AT, 208427_S_AT, 32042_AT, 229813_X_AT, 224828_AT, 212060_AT, 214…	1629	211	16659	2.52028	1.51682e-06	1.51682e-06	1.26708e-06
UP_SEQ_FEATURE	domain:RRM 2	32	1.69671	2.12333e-09	222496_S_AT, 208427_S_AT, 226316_AT, 229813_X_AT, 224828_AT, 212454_X_AT, 218035_S_AT, 208765_S_AT, 225846_AT, 239512_AT, 211930_AT, 221919_AT, 225385_S_AT, 201448_AT, 241996_AT, 202505_AT, 208107_S_AT, 218443_S_AT, 226134_S_AT, 207266_X_AT, 204113_AT, 227746_AT, 201132_AT, 226898_S_AT, 1555427_S_AT, 200626_S_AT, 201064_S_AT, 218382_S_AT, 237702_AT, 233605_X_AT, 202601_S_AT, 1559922_AT, 209497_S_…	1820	101	19113	3.32725	8.95615e-06	4.47809e-06	3.96846e-06
UP_SEQ_FEATURE	domain:RRM 1	32	1.69671	2.12333e-09	222496_S_AT, 208427_S_AT, 226316_AT, 229813_X_AT, 224828_AT, 212454_X_AT, 218035_S_AT, 208765_S_AT, 225846_AT, 239512_AT, 211930_AT, 221919_AT, 225385_S_AT, 201448_AT, 241996_AT, 202505_AT, 208107_S_AT, 218443_S_AT, 226134_S_AT, 207266_X_AT, 204113_AT, 227746_AT, 201132_AT, 226898_S_AT, 1555427_S_AT, 200626_S_AT, 201064_S_AT, 218382_S_AT, 237702_AT, 233605_X_AT, 202601_S_AT, 1559922_AT, 209497_S_…	1820	101	19113	3.32725	8.95615e-06	4.47809e-06	3.96846e-06
SMART	SM00360:RRM	52	2.75716	2.41486e-09	217866_AT, 222496_S_AT, 238781_AT, 226316_AT, 200685_AT, 229338_AT, 212454_X_AT, 200060_S_AT, 218035_S_AT, 212901_S_AT, 225348_AT, 239512_AT, 208765_S_AT, 221919_AT, 201448_AT, 218443_S_AT, 217828_AT, 226898_S_AT, 1555427_S_AT, 222820_AT, 201064_S_AT, 237702_AT, 202601_S_AT, 1559922_AT, 222903_S_AT, 235004_AT, 216215_S_AT, 214789_X_AT, 208427_S_AT, 32042_AT, 229813_X_AT, 224828_AT, 212060_AT, 214…	926	211	9079	2.41628	8.40371e-07	8.40371e-07	3.29994e-06
GOTERM_CC_FAT	GO:0005654~nucleoplasm	135	7.15801	4.06594e-09	201465_S_AT, 202057_AT, 218036_X_AT, 223131_S_AT, 208966_X_AT, 241875_AT, 226882_X_AT, 208610_S_AT, 205218_AT, 225348_AT, 223909_S_AT, 217742_S_AT, 201844_S_AT, 208765_S_AT, 214397_AT, 1570173_AT, 221919_AT, 209902_AT, 206332_S_AT, 211024_S_AT, 200796_S_AT, 215245_X_AT, 208891_AT, 214659_X_AT, 223236_AT, 212072_S_AT, 1555411_A_AT, 211251_X_AT, 204999_S_AT, 210559_S_AT, 236794_AT, 205264_AT, 20205…	1191	882	12782	1.64268	2.33385e-06	4.6677e-07	5.96867e-06
SP_PIR_KEYWORDS	rna-binding	94	4.98409	7.94147e-09	226316_AT, 229338_AT, 212454_X_AT, 218035_S_AT, 212901_S_AT, 208610_S_AT, 225348_AT, 208765_S_AT, 221919_AT, 201448_AT, 218443_S_AT, 203727_AT, 215245_X_AT, 242146_AT, 226898_S_AT, 222820_AT, 201064_S_AT, 237702_AT, 202601_S_AT, 1559922_AT, 213570_AT, 220890_S_AT, 216215_S_AT, 214789_X_AT, 207541_S_AT, 212060_AT, 214113_S_AT, 242539_AT, 201211_S_AT, 225846_AT, 225892_AT, 225385_S_AT, 242898_AT, 2…	1820	540	19235	1.83973	5.11429e-06	8.52384e-07	1.18425e-05
INTERPRO	IPR012677:Nucleotide-binding, alpha-beta plait	49	2.59809	2.573e-08	217866_AT, 238781_AT, 226316_AT, 200685_AT, 229338_AT, 212454_X_AT, 200060_S_AT, 212901_S_AT, 225348_AT, 239512_AT, 208765_S_AT, 221919_AT, 201448_AT, 218443_S_AT, 217828_AT, 226898_S_AT, 1555427_S_AT, 222820_AT, 201064_S_AT, 237702_AT, 202601_S_AT, 1559922_AT, 235004_AT, 216215_S_AT, 214789_X_AT, 208427_S_AT, 32042_AT, 229813_X_AT, 224828_AT, 212060_AT, 214113_S_AT, 213649_AT, 225846_AT, 211930_…	1629	213	16659	2.35258	5.31567e-05	2.65787e-05	4.44058e-05
GOTERM_MF_FAT	GO:0000166~nucleotide binding	292	15.4825	1.81573e-07	226375_AT, 1557820_AT, 217620_S_AT, 229068_AT, 209849_S_AT, 229338_AT, 202670_AT, 227349_AT, 223452_S_AT, 212901_S_AT, 225348_AT, 208765_S_AT, 202161_AT, 221919_AT, 214397_AT, 210346_S_AT, 209902_AT, 212379_AT, 1565906_AT, 218443_S_AT, 212072_S_AT, 213034_AT, 202275_AT, 235432_AT, 211137_S_AT, 204357_S_AT, 226898_S_AT, 241910_X_AT, 206853_S_AT, 222820_AT, 201064_S_AT, 208824_X_AT, 229158_AT, 1559…	1290	2245	12983	1.30904	0.000223492	0.000223492	0.000294475
GOTERM_CC_FAT	GO:0005730~nucleolus	107	5.67338	2.01105e-07	239024_AT, 211549_S_AT, 202749_AT, 218036_X_AT, 229068_AT, 218006_S_AT, 212783_AT, 200874_S_AT, 208966_X_AT, 241875_AT, 228009_X_AT, 218005_AT, 203155_AT, 1556061_AT, 242451_X_AT, 221919_AT, 225958_AT, 222544_S_AT, 220370_S_AT, 206332_S_AT, 218443_S_AT, 215245_X_AT, 211603_S_AT, 214048_AT, 233899_X_AT, 220668_S_AT, 208117_S_AT, 224813_AT, 211088_S_AT, 205264_AT, 202601_S_AT, 215567_AT, 1554576_A_…	1191	698	12782	1.64519	0.000115428	1.92389e-05	0.000295216
GOTERM_CC_FAT	GO:0005829~cytosol	178	9.43796	2.74201e-07	201465_S_AT, 218087_S_AT, 217620_S_AT, 229068_AT, 202516_S_AT, 202670_AT, 1555278_A_AT, 206857_S_AT, 226916_X_AT, 204053_X_AT, 223466_X_AT, 205480_S_AT, 202740_AT, 208726_S_AT, 218306_S_AT, 1565906_AT, 205588_S_AT, 235957_AT, 212215_AT, 201334_S_AT, 37950_AT, 202275_AT, 201146_AT, 206853_S_AT, 227249_AT, 213746_S_AT, 224042_AT, 202329_AT, 65635_AT, 204862_S_AT, 202058_S_AT, 225617_AT, 214681_AT, …	1191	1330	12782	1.43633	0.000157379	2.24842e-05	0.000402518
UP_SEQ_FEATURE	mutagenesis site	261	13.8388	3.05435e-07	1560071_A_AT, 218036_X_AT, 202670_AT, 202516_S_AT, 243796_AT, 223452_S_AT, 204053_X_AT, 242616_AT, 203155_AT, 202161_AT, 221919_AT, 223466_X_AT, 210346_S_AT, 205480_S_AT, 209902_AT, 202575_AT, 211354_S_AT, 225051_AT, 1565906_AT, 205588_S_AT, 235061_AT, 212215_AT, 214310_S_AT, 1552360_A_AT, 213034_AT, 201146_AT, 204357_S_AT, 232078_AT, 222921_S_AT, 206853_S_AT, 235168_AT, 222820_AT, 236235_AT, 213…	1820	2045	19113	1.34031	0.0012875	0.000429349	0.00057085
SP_PIR_KEYWORDS	Transcription	260	13.7858	7.61417e-07	239024_AT, 201465_S_AT, 243692_AT, 202171_AT, 235690_AT, 238808_AT, 218006_S_AT, 227349_AT, 243796_AT, 208966_X_AT, 214741_AT, 228009_X_AT, 203155_AT, 214397_AT, 1570135_AT, 209348_S_AT, 210556_AT, 225341_AT, 242429_AT, 211603_S_AT, 214659_X_AT, 204702_S_AT, 1555411_A_AT, 233899_X_AT, 201146_AT, 204999_S_AT, 222921_S_AT, 224813_AT, 226898_S_AT, 219711_AT, 1555832_S_AT, 227331_AT, 223393_S_AT, 210…	1820	2071	19235	1.32683	0.000490232	7.00479e-05	0.00113544
GOTERM_CC_FAT	GO:0031090~organelle membrane	149	7.90032	1.21784e-06	219649_AT, 211662_S_AT, 213423_X_AT, 1557820_AT, 1559691_AT, 224885_S_AT, 216591_S_AT, 242708_AT, 203551_S_AT, 219326_S_AT, 202516_S_AT, 201919_AT, 215966_X_AT, 206857_S_AT, 218271_S_AT, 201136_AT, 229850_AT, 211760_S_AT, 223466_X_AT, 227160_S_AT, 217788_S_AT, 203294_S_AT, 226348_AT, 222894_X_AT, 235747_AT, 226395_AT, 200796_S_AT, 224921_AT, 200916_AT, 213491_X_AT, 212226_S_AT, 227776_AT, 209234_…	1191	1096	12782	1.45903	0.000698798	8.73765e-05	0.00178774
GOTERM_CC_FAT	GO:0043232~intracellular non-membrane-bounded organelle	306	16.2248	1.80579e-06	239024_AT, 201465_S_AT, 218087_S_AT, 231895_AT, 218036_X_AT, 229068_AT, 218006_S_AT, 202670_AT, 202516_S_AT, 212783_AT, 202243_S_AT, 200874_S_AT, 227349_AT, 1555278_A_AT, 208966_X_AT, 219220_X_AT, 241875_AT, 213023_AT, 228009_X_AT, 213793_S_AT, 1556061_AT, 203155_AT, 221919_AT, 214397_AT, 209348_S_AT, 209902_AT, 205826_AT, 225958_AT, 220370_S_AT, 225051_AT, 218443_S_AT, 205588_S_AT, 211603_S_AT, …	1191	2596	12782	1.26504	0.00103599	0.000115163	0.00265081
GOTERM_CC_FAT	GO:0043228~non-membrane-bounded organelle	306	16.2248	1.80579e-06	239024_AT, 201465_S_AT, 218087_S_AT, 231895_AT, 218036_X_AT, 229068_AT, 218006_S_AT, 202670_AT, 202516_S_AT, 212783_AT, 202243_S_AT, 200874_S_AT, 227349_AT, 1555278_A_AT, 208966_X_AT, 219220_X_AT, 241875_AT, 213023_AT, 228009_X_AT, 213793_S_AT, 1556061_AT, 203155_AT, 221919_AT, 214397_AT, 209348_S_AT, 209902_AT, 205826_AT, 225958_AT, 220370_S_AT, 225051_AT, 218443_S_AT, 205588_S_AT, 211603_S_AT, …	1191	2596	12782	1.26504	0.00103599	0.000115163	0.00265081
SP_PIR_KEYWORDS	transcription regulation	252	13.3616	2.56386e-06	239024_AT, 201465_S_AT, 243692_AT, 202171_AT, 235690_AT, 238808_AT, 218006_S_AT, 227349_AT, 243796_AT, 208966_X_AT, 214741_AT, 203155_AT, 214397_AT, 1570135_AT, 209348_S_AT, 210556_AT, 225341_AT, 242429_AT, 211603_S_AT, 214659_X_AT, 204702_S_AT, 1555411_A_AT, 233899_X_AT, 201146_AT, 204999_S_AT, 222921_S_AT, 224813_AT, 226898_S_AT, 219711_AT, 1555832_S_AT, 227331_AT, 223393_S_AT, 210774_S_AT, 228…	1820	2026	19235	1.31456	0.00164977	0.00020637	0.00382323
GOTERM_BP_FAT	GO:0006396~RNA processing	89	4.71898	2.88997e-06	217866_AT, 203377_S_AT, 238781_AT, 200685_AT, 229338_AT, 200874_S_AT, 212454_X_AT, 224430_S_AT, 200060_S_AT, 202703_AT, 226882_X_AT, 208610_S_AT, 212901_S_AT, 220992_S_AT, 225348_AT, 1556061_AT, 242451_X_AT, 208765_S_AT, 239512_AT, 221919_AT, 1570173_AT, 218715_AT, 218672_AT, 215249_AT, 204572_S_AT, 214953_S_AT, 203664_S_AT, 211949_S_AT, 208821_AT, 225124_AT, 235551_AT, 242146_AT, 226898_S_AT, 15…	1343	547	13528	1.63893	0.010124	0.010124	0.00529655
GOTERM_BP_FAT	GO:0046907~intracellular transport	102	5.40827	4.30107e-06	201465_S_AT, 201991_S_AT, 202057_AT, 203494_S_AT, 242708_AT, 202670_AT, 223452_S_AT, 206857_S_AT, 226191_AT, 225348_AT, 221522_AT, 202080_S_AT, 221919_AT, 206116_S_AT, 203294_S_AT, 226395_AT, 224921_AT, 206079_AT, 239178_AT, 223457_AT, 209234_AT, 211137_S_AT, 237571_AT, 223027_AT, 200922_AT, 219157_AT, 233421_S_AT, 202055_AT, 227249_AT, 205893_AT, 213746_S_AT, 227214_AT, 201992_S_AT, 206667_S_AT,…	1343	657	13528	1.56384	0.01503	0.00754346	0.00788263
GOTERM_MF_FAT	GO:0003723~RNA binding	109	5.77943	5.59709e-06	226316_AT, 201573_S_AT, 229338_AT, 200874_S_AT, 212454_X_AT, 225743_AT, 243796_AT, 218035_S_AT, 208610_S_AT, 212901_S_AT, 225348_AT, 220992_S_AT, 242451_X_AT, 208765_S_AT, 221919_AT, 214397_AT, 201448_AT, 208726_S_AT, 218443_S_AT, 203727_AT, 215245_X_AT, 208787_AT, 242146_AT, 226898_S_AT, 212001_AT, 222820_AT, 201064_S_AT, 237702_AT, 202601_S_AT, 1559922_AT, 213570_AT, 216215_S_AT, 220890_S_AT, 2…	1290	718	12983	1.52787	0.00686636	0.00343909	0.00907697
GOTERM_MF_FAT	GO:0003729~mRNA binding	20	1.06045	1.39163e-05	214315_X_AT, 215245_X_AT, 224365_S_AT, 208427_S_AT, 204113_AT, 214113_S_AT, 212454_X_AT, 200060_S_AT, 203689_S_AT, 227746_AT, 212953_X_AT, 1555427_S_AT, 228129_AT, 225846_AT, 201064_S_AT, 225892_AT, 214397_AT, 218265_AT, 225385_S_AT, 201448_AT, 241792_X_AT, 237488_AT	1290	66	12983	3.0498	0.0169852	0.00569408	0.022567
SP_PIR_KEYWORDS	chromosomal rearrangement	50	2.65111	1.58416e-05	218996_AT, 203795_S_AT, 219300_S_AT, 226766_AT, 229850_AT, 209348_S_AT, 222544_S_AT, 213110_S_AT, 1553217_S_AT, 205588_S_AT, 201334_S_AT, 203510_AT, 226898_S_AT, 233273_AT, 226251_AT, 204784_S_AT, 1559922_AT, 205339_AT, 210774_S_AT, 214431_AT, 219284_AT, 219374_S_AT, 227214_AT, 211071_S_AT, 218656_S_AT, 239404_AT, 243487_AT, 211599_X_AT, 218697_AT, 232935_AT, 205528_S_AT, 214673_S_AT, 228827_AT, …	1820	279	19235	1.89403	0.0101502	0.00113292	0.0236208
GOTERM_CC_FAT	GO:0005783~endoplasmic reticulum	128	6.78685	2.08441e-05	219649_AT, 213423_X_AT, 201485_S_AT, 224885_S_AT, 202516_S_AT, 225032_AT, 218800_AT, 223071_AT, 203584_AT, 223452_S_AT, 206857_S_AT, 201136_AT, 242616_AT, 229850_AT, 225302_AT, 201300_S_AT, 202867_S_AT, 223466_X_AT, 203294_S_AT, 235957_AT, 213491_X_AT, 212226_S_AT, 227776_AT, 200709_AT, 205281_S_AT, 217823_S_AT, 209631_S_AT, 1567080_S_AT, 235168_AT, 200922_AT, 221781_S_AT, 210042_S_AT, 222532_AT,…	1191	960	12782	1.43095	0.0118933	0.00119575	0.0305941
INTERPRO	IPR013766:Thioredoxin domain	12	0.636267	2.2256e-05	227873_AT, 208097_S_AT, 225302_AT, 243405_AT, 221781_S_AT, 208658_AT, 209078_S_AT, 226747_AT, 208612_AT, 201588_AT, 209080_X_AT, 208959_S_AT	1629	27	16659	4.54512	0.0449403	0.0152103	0.0384034
SP_PIR_KEYWORDS	mrna processing	47	2.49205	2.34958e-05	216215_S_AT, 209449_AT, 217866_AT, 233878_S_AT, 214789_X_AT, 218132_S_AT, 203377_S_AT, 238781_AT, 200685_AT, 211115_X_AT, 217822_AT, 214113_S_AT, 200060_S_AT, 213649_AT, 227288_AT, 212901_S_AT, 208610_S_AT, 225348_AT, 239512_AT, 225846_AT, 208765_S_AT, 221919_AT, 211930_AT, 218672_AT, 202505_AT, 241996_AT, 237488_AT, 200870_AT, 218947_S_AT, 208821_AT, 204113_AT, 208880_S_AT, 202836_S_AT, 242146_A…	1820	260	19235	1.91049	0.0150176	0.001512	0.0350318
GOTERM_BP_FAT	GO:0006793~phosphorus metabolic process	136	7.21103	2.52054e-05	201939_AT, 226375_AT, 217620_S_AT, 1559691_AT, 202670_AT, 215966_X_AT, 226191_AT, 204053_X_AT, 202161_AT, 205480_S_AT, 223466_X_AT, 210346_S_AT, 209902_AT, 215501_S_AT, 211259_S_AT, 235061_AT, 208891_AT, 212072_S_AT, 213034_AT, 226616_S_AT, 208774_AT, 204357_S_AT, 201972_AT, 210559_S_AT, 205711_X_AT, 206853_S_AT, 237571_AT, 212740_AT, 219547_AT, 208824_X_AT, 211088_S_AT, 229158_AT, 203552_AT, 212…	1343	973	13528	1.40794	0.084925	0.0291498	0.0461858
GOTERM_BP_FAT	GO:0006796~phosphate metabolic process	136	7.21103	2.52054e-05	201939_AT, 226375_AT, 217620_S_AT, 1559691_AT, 202670_AT, 215966_X_AT, 226191_AT, 204053_X_AT, 202161_AT, 205480_S_AT, 223466_X_AT, 210346_S_AT, 209902_AT, 215501_S_AT, 211259_S_AT, 235061_AT, 208891_AT, 212072_S_AT, 213034_AT, 226616_S_AT, 208774_AT, 204357_S_AT, 201972_AT, 210559_S_AT, 205711_X_AT, 206853_S_AT, 237571_AT, 212740_AT, 219547_AT, 208824_X_AT, 211088_S_AT, 229158_AT, 203552_AT, 212…	1343	973	13528	1.40794	0.084925	0.0291498	0.0461858
GOTERM_BP_FAT	GO:0006397~mRNA processing	56	2.96925	3.69729e-05	217866_AT, 203377_S_AT, 238781_AT, 200685_AT, 200060_S_AT, 212901_S_AT, 208610_S_AT, 225348_AT, 208765_S_AT, 239512_AT, 221919_AT, 218672_AT, 214953_S_AT, 203664_S_AT, 208821_AT, 242146_AT, 226898_S_AT, 1555427_S_AT, 237571_AT, 212001_AT, 204207_S_AT, 200033_AT, 222903_S_AT, 216215_S_AT, 209449_AT, 233878_S_AT, 214789_X_AT, 218132_S_AT, 211115_X_AT, 217822_AT, 214113_S_AT, 213649_AT, 227288_AT, 2…	1343	321	13528	1.75728	0.122066	0.032022	0.0677414
GOTERM_BP_FAT	GO:0006350~transcription	261	13.8388	3.89643e-05	239024_AT, 201465_S_AT, 243692_AT, 202171_AT, 235690_AT, 238808_AT, 218006_S_AT, 227349_AT, 243796_AT, 208966_X_AT, 214741_AT, 228009_X_AT, 203155_AT, 214397_AT, 1570135_AT, 209348_S_AT, 210556_AT, 225341_AT, 242429_AT, 211603_S_AT, 204702_S_AT, 1555411_A_AT, 233899_X_AT, 201146_AT, 204999_S_AT, 222921_S_AT, 224813_AT, 226898_S_AT, 219711_AT, 1555832_S_AT, 227331_AT, 223393_S_AT, 210774_S_AT, 228…	1343	2101	13528	1.25133	0.128201	0.0270662	0.0713889
SP_PIR_KEYWORDS	dna-binding	227	12.0361	4.08129e-05	239024_AT, 201465_S_AT, 206919_AT, 243692_AT, 202171_AT, 238808_AT, 235690_AT, 209849_S_AT, 218006_S_AT, 202466_AT, 208966_X_AT, 214741_AT, 214397_AT, 1570135_AT, 209348_S_AT, 209902_AT, 225958_AT, 210556_AT, 242429_AT, 211603_S_AT, 203744_AT, 214048_AT, 204702_S_AT, 233899_X_AT, 201146_AT, 204999_S_AT, 222921_S_AT, 226898_S_AT, 219711_AT, 1555832_S_AT, 223393_S_AT, 228038_AT, 226157_AT, 225335_A…	1820	1868	19235	1.28431	0.0259416	0.00238661	0.0608439
SP_PIR_KEYWORDS	atp-binding	168	8.90774	5.6969e-05	226375_AT, 1557820_AT, 217620_S_AT, 229068_AT, 202670_AT, 209849_S_AT, 227349_AT, 202161_AT, 210346_S_AT, 209902_AT, 212379_AT, 1565906_AT, 212072_S_AT, 213034_AT, 211137_S_AT, 204357_S_AT, 206853_S_AT, 208824_X_AT, 229158_AT, 212572_AT, 202329_AT, 208079_S_AT, 211432_S_AT, 204862_S_AT, 218617_AT, 214681_AT, 200728_AT, 55065_AT, 211599_X_AT, 205130_AT, 209039_X_AT, 207709_AT, 200648_S_AT, 1560407…	1820	1326	19235	1.33902	0.0360242	0.00305275	0.0849199
GOTERM_CC_FAT	GO:0005739~mitochondrion	139	7.3701	6.82846e-05	221997_S_AT, 211662_S_AT, 1560071_A_AT, 228059_X_AT, 213423_X_AT, 1557820_AT, 1559691_AT, 201931_AT, 216591_S_AT, 222697_S_AT, 203551_S_AT, 201919_AT, 215966_X_AT, 219220_X_AT, 228594_AT, 208002_S_AT, 204053_X_AT, 218271_S_AT, 202080_S_AT, 223466_X_AT, 227160_S_AT, 222544_S_AT, 225341_AT, 222894_X_AT, 202942_AT, 235747_AT, 200796_S_AT, 235061_AT, 202070_S_AT, 208787_AT, 209234_AT, 226616_S_AT, 22…	1191	1087	12782	1.37237	0.0384385	0.003557	0.100193
UP_SEQ_FEATURE	nucleotide phosphate-binding region:ATP	128	6.78685	8.28063e-05	201991_S_AT, 201939_AT, 1557820_AT, 226375_AT, 242708_AT, 209849_S_AT, 202670_AT, 227349_AT, 215966_X_AT, 226191_AT, 202161_AT, 210346_S_AT, 230352_AT, 212379_AT, 201663_S_AT, 1565906_AT, 203727_AT, 212072_S_AT, 213034_AT, 208774_AT, 209234_AT, 204357_S_AT, 201972_AT, 210559_S_AT, 206853_S_AT, 212740_AT, 208824_X_AT, 211088_S_AT, 229158_AT, 203552_AT, 212186_AT, 212572_AT, 1554878_A_AT, 214172_X_…	1820	962	19113	1.39731	0.294813	0.0836188	0.15465
GOTERM_BP_FAT	GO:0016071~mRNA metabolic process	61	3.23436	8.64202e-05	217866_AT, 203377_S_AT, 238781_AT, 200685_AT, 200060_S_AT, 208610_S_AT, 212901_S_AT, 225348_AT, 208765_S_AT, 239512_AT, 221919_AT, 218672_AT, 214953_S_AT, 203664_S_AT, 208821_AT, 201369_S_AT, 242146_AT, 226898_S_AT, 1555427_S_AT, 237571_AT, 212001_AT, 204207_S_AT, 200799_AT, 200033_AT, 222903_S_AT, 216215_S_AT, 209449_AT, 233878_S_AT, 214789_X_AT, 218132_S_AT, 207541_S_AT, 211115_X_AT, 214113_S_A…	1343	370	13528	1.66068	0.262359	0.0494518	0.158271
GOTERM_CC_FAT	GO:0044427~chromosomal part	60	3.18134	8.8643e-05	209580_S_AT, 223238_S_AT, 209377_S_AT, 201465_S_AT, 236620_AT, 211999_AT, 227349_AT, 209357_AT, 241875_AT, 204739_AT, 235959_AT, 214397_AT, 221582_AT, 209348_S_AT, 240148_AT, 209902_AT, 232633_AT, 212520_S_AT, 229204_AT, 214804_AT, 201663_S_AT, 219555_S_AT, 215714_S_AT, 227558_AT, 214700_X_AT, 212075_S_AT, 212072_S_AT, 214048_AT, 239992_AT, 220668_S_AT, 218527_AT, 233421_S_AT, 202907_S_AT, 227249…	1191	386	12782	1.66821	0.0496104	0.0042313	0.130046
GOTERM_BP_FAT	GO:0045454~cell redox homeostasis	18	0.954401	9.52001e-05	227873_AT, 208097_S_AT, 219489_S_AT, 209078_S_AT, 223209_S_AT, 201588_AT, 208959_S_AT, 230426_AT, 225302_AT, 211658_AT, 220956_S_AT, 243405_AT, 221781_S_AT, 208658_AT, 200736_S_AT, 226747_AT, 208612_AT, 209080_X_AT	1343	63	13528	2.87799	0.284816	0.0467594	0.174337
GOTERM_BP_FAT	GO:0045184~establishment of protein localization	109	5.77943	0.00010532	1560874_AT, 201465_S_AT, 232786_AT, 202057_AT, 203494_S_AT, 218036_X_AT, 217792_AT, 242708_AT, 225769_AT, 218360_AT, 226191_AT, 218479_S_AT, 228024_AT, 202080_S_AT, 229980_S_AT, 203294_S_AT, 226395_AT, 224921_AT, 206079_AT, 239178_AT, 223457_AT, 202852_S_AT, 241910_X_AT, 223027_AT, 200922_AT, 219157_AT, 233421_S_AT, 202055_AT, 205893_AT, 213746_S_AT, 227214_AT, 222417_S_AT, 244334_AT, 206667_S_AT…	1343	769	13528	1.42777	0.309854	0.0452984	0.192853
GOTERM_BP_FAT	GO:0045449~regulation of transcription	311	16.4899	0.000114572	239024_AT, 206919_AT, 201465_S_AT, 243692_AT, 202171_AT, 235690_AT, 238808_AT, 217419_X_AT, 218006_S_AT, 202670_AT, 227349_AT, 243796_AT, 208966_X_AT, 241875_AT, 214741_AT, 228009_X_AT, 203155_AT, 225348_AT, 202080_S_AT, 1570135_AT, 214397_AT, 209348_S_AT, 210556_AT, 202575_AT, 225341_AT, 211259_S_AT, 242429_AT, 235957_AT, 211603_S_AT, 214310_S_AT, 1555411_A_AT, 204702_S_AT, 233899_X_AT, 201146_A…	1343	2601	13528	1.20442	0.331977	0.043836	0.209778
GOTERM_BP_FAT	GO:0015031~protein transport	108	5.72641	0.00011564	1560874_AT, 201465_S_AT, 232786_AT, 202057_AT, 203494_S_AT, 218036_X_AT, 217792_AT, 242708_AT, 225769_AT, 218360_AT, 226191_AT, 218479_S_AT, 228024_AT, 202080_S_AT, 229980_S_AT, 203294_S_AT, 226395_AT, 224921_AT, 206079_AT, 239178_AT, 223457_AT, 202852_S_AT, 241910_X_AT, 223027_AT, 200922_AT, 219157_AT, 233421_S_AT, 202055_AT, 205893_AT, 227214_AT, 222417_S_AT, 244334_AT, 206667_S_AT, 242336_AT, …	1343	762	13528	1.42767	0.334484	0.0399014	0.211731
GOTERM_CC_FAT	GO:0005694~chromosome	68	3.60551	0.000134623	209580_S_AT, 223238_S_AT, 209377_S_AT, 201465_S_AT, 236620_AT, 211999_AT, 227349_AT, 209357_AT, 241875_AT, 204739_AT, 235959_AT, 223909_S_AT, 203155_AT, 221582_AT, 214397_AT, 209348_S_AT, 240148_AT, 209902_AT, 232633_AT, 212520_S_AT, 212774_AT, 229204_AT, 214804_AT, 201663_S_AT, 219555_S_AT, 215714_S_AT, 200956_S_AT, 203744_AT, 227558_AT, 214700_X_AT, 212075_S_AT, 212072_S_AT, 214048_AT, 239992_A…	1191	460	12782	1.58649	0.0743681	0.00592687	0.19744
SP_PIR_KEYWORDS	repressor	66	3.49947	0.000138943	239024_AT, 1553112_S_AT, 209967_S_AT, 204831_AT, 223013_AT, 205472_S_AT, 224218_S_AT, 202364_AT, 216997_X_AT, 212454_X_AT, 219012_S_AT, 243796_AT, 208966_X_AT, 242438_AT, 201844_S_AT, 210875_S_AT, 203155_AT, 223909_S_AT, 229706_AT, 209348_S_AT, 229394_S_AT, 202393_S_AT, 212774_AT, 34225_AT, 1552445_A_AT, 206332_S_AT, 212764_AT, 225261_X_AT, 217828_AT, 239339_AT, 214659_X_AT, 227558_AT, 223217_S_A…	1820	435	19235	1.60352	0.0855986	0.00685987	0.206995
GOTERM_CC_FAT	GO:0012505~endomembrane system	104	5.51432	0.000151317	219649_AT, 213423_X_AT, 202057_AT, 224885_S_AT, 219326_S_AT, 202516_S_AT, 241875_AT, 206857_S_AT, 201136_AT, 229850_AT, 211760_S_AT, 223466_X_AT, 1556105_AT, 217788_S_AT, 203294_S_AT, 226348_AT, 224921_AT, 200916_AT, 213491_X_AT, 212226_S_AT, 227776_AT, 223457_AT, 209234_AT, 200709_AT, 205281_S_AT, 211137_S_AT, 224813_AT, 205105_AT, 235168_AT, 237571_AT, 233421_S_AT, 220201_AT, 202055_AT, 201005_…	1191	782	12782	1.42729	0.0831966	0.00618524	0.221898
UP_SEQ_FEATURE	domain:RRM 3	15	0.795334	0.000165744	222496_S_AT, 208427_S_AT, 204113_AT, 227746_AT, 201132_AT, 218035_S_AT, 1555427_S_AT, 225846_AT, 218382_S_AT, 208765_S_AT, 201064_S_AT, 225385_S_AT, 237702_AT, 201448_AT, 233605_X_AT, 1559922_AT	1820	50	19113	3.15049	0.503001	0.130497	0.309319
SP_PIR_KEYWORDS	nucleotide-binding	203	10.7635	0.000183234	1557820_AT, 226375_AT, 217620_S_AT, 229068_AT, 209849_S_AT, 202670_AT, 227349_AT, 223452_S_AT, 202161_AT, 210346_S_AT, 209902_AT, 212379_AT, 1565906_AT, 212072_S_AT, 213034_AT, 211137_S_AT, 204357_S_AT, 241910_X_AT, 206853_S_AT, 208824_X_AT, 229158_AT, 212572_AT, 202329_AT, 208079_S_AT, 211432_S_AT, 204862_S_AT, 200728_AT, 214681_AT, 218617_AT, 55065_AT, 211599_X_AT, 205130_AT, 209039_X_AT, 22515…	1820	1686	19235	1.2725	0.111316	0.00839411	0.272895
SP_PIR_KEYWORDS	endoplasmic reticulum	97	5.14316	0.000236967	219649_AT, 213423_X_AT, 201485_S_AT, 202516_S_AT, 218800_AT, 223071_AT, 223452_S_AT, 242616_AT, 229850_AT, 225302_AT, 223466_X_AT, 203294_S_AT, 235957_AT, 213491_X_AT, 227776_AT, 205281_S_AT, 217823_S_AT, 209631_S_AT, 1567080_S_AT, 235168_AT, 200922_AT, 221781_S_AT, 222532_AT, 219374_S_AT, 225847_AT, 244334_AT, 201737_S_AT, 208647_AT, 217208_S_AT, 223391_AT, 1560297_AT, 231736_X_AT, 1558053_S_AT,…	1820	713	19235	1.43781	0.141548	0.0101234	0.352789
SP_PIR_KEYWORDS	Proto-oncogene	40	2.12089	0.000237677	201465_S_AT, 211071_S_AT, 218996_AT, 202364_AT, 243487_AT, 210621_S_AT, 239404_AT, 211599_X_AT, 205027_S_AT, 218697_AT, 205528_S_AT, 238879_AT, 228827_AT, 210231_X_AT, 229850_AT, 229657_AT, 201829_AT, 209348_S_AT, 222544_S_AT, 225229_AT, 225662_AT, 1558279_A_AT, 221884_AT, 209905_AT, 201334_S_AT, 1555411_A_AT, 202419_AT, 204069_AT, 202431_S_AT, 203510_AT, 207163_S_AT, 233273_AT, 211391_S_AT, 2000…	1820	230	19235	1.83803	0.141941	0.00952201	0.353844
SP_PIR_KEYWORDS	mrna splicing	37	1.96182	0.000296746	209449_AT, 216215_S_AT, 214789_X_AT, 203377_S_AT, 238781_AT, 200685_AT, 211115_X_AT, 214113_S_AT, 217822_AT, 200060_S_AT, 213649_AT, 227288_AT, 208610_S_AT, 225348_AT, 239512_AT, 225846_AT, 208765_S_AT, 221919_AT, 211930_AT, 218672_AT, 202505_AT, 237488_AT, 200870_AT, 208821_AT, 208880_S_AT, 202836_S_AT, 242146_AT, 226898_S_AT, 202408_S_AT, 1555427_S_AT, 212001_AT, 217821_S_AT, 218382_S_AT, 22559…	1820	209	19235	1.87101	0.173977	0.0111801	0.441603
SP_PIR_KEYWORDS	DNA binding	53	2.81018	0.000352684	239024_AT, 201465_S_AT, 217076_S_AT, 243692_AT, 209967_S_AT, 211999_AT, 202171_AT, 238808_AT, 218006_S_AT, 204739_AT, 218005_AT, 210875_S_AT, 221919_AT, 204082_AT, 232633_AT, 208726_S_AT, 231786_AT, 216973_S_AT, 213943_AT, 211024_S_AT, 212764_AT, 1567032_S_AT, 200956_S_AT, 203064_S_AT, 235408_X_AT, 205600_X_AT, 207397_S_AT, 203319_S_AT, 226898_S_AT, 209506_S_AT, 204779_S_AT, 228904_AT, 204778_X_A…	1820	340	19235	1.64747	0.203213	0.0125412	0.524642
GOTERM_BP_FAT	GO:0008104~protein localization	119	6.30965	0.000380932	1560874_AT, 201465_S_AT, 232786_AT, 202057_AT, 203494_S_AT, 218036_X_AT, 217792_AT, 242708_AT, 225769_AT, 218360_AT, 226191_AT, 218479_S_AT, 228024_AT, 202080_S_AT, 229980_S_AT, 203294_S_AT, 205588_S_AT, 226395_AT, 235957_AT, 224921_AT, 206079_AT, 239178_AT, 223457_AT, 202852_S_AT, 241910_X_AT, 223027_AT, 200922_AT, 219157_AT, 233421_S_AT, 229158_AT, 202055_AT, 205893_AT, 227214_AT, 213746_S_AT, …	1343	882	13528	1.35905	0.738551	0.114813	0.695865
INTERPRO	IPR017936:Thioredoxin-like	12	0.636267	0.000448751	227873_AT, 208097_S_AT, 219489_S_AT, 211658_AT, 225302_AT, 243405_AT, 221781_S_AT, 208658_AT, 209078_S_AT, 208612_AT, 209080_X_AT, 208959_S_AT	1629	36	16659	3.40884	0.60439	0.206921	0.771653
UP_SEQ_FEATURE	short sequence motif:Nuclear localization signal	51	2.70414	0.00047048	218355_AT, 206140_AT, 202057_AT, 208966_X_AT, 204739_AT, 208765_S_AT, 229706_AT, 210556_AT, 202575_AT, 1552445_A_AT, 206332_S_AT, 205251_AT, 211949_S_AT, 224825_AT, 220248_X_AT, 206876_AT, 223217_S_AT, 201877_S_AT, 218527_AT, 218987_AT, 212001_AT, 207030_S_AT, 226251_AT, 202907_S_AT, 202055_AT, 226157_AT, 208754_S_AT, 208965_S_AT, 221016_S_AT, 202058_S_AT, 1554906_A_AT, 202633_AT, 214101_S_AT, 20…	1820	325	19113	1.64795	0.862613	0.28167	0.875669
INTERPRO	IPR017937:Thioredoxin, conserved site	10	0.530223	0.000531618	208097_S_AT, 219489_S_AT, 225302_AT, 243405_AT, 221781_S_AT, 208658_AT, 209078_S_AT, 208612_AT, 201588_AT, 209080_X_AT	1629	26	16659	3.93328	0.666667	0.197259	0.913532
BIOCARTA	h_insulinPathway:Insulin Signaling Pathway	9	0.4772	0.000559808	215075_S_AT, 201465_S_AT, 235392_AT, 203617_X_AT, 204686_AT, 217620_S_AT, 212072_S_AT, 212075_S_AT, 206075_S_AT, 202670_AT, 210621_S_AT, 227432_S_AT	163	19	1437	4.17598	0.118378	0.118378	0.712826
GOTERM_CC_FAT	GO:0044451~nucleoplasm part	76	4.02969	0.000571382	201465_S_AT, 1553112_S_AT, 209967_S_AT, 204831_AT, 223013_AT, 205472_S_AT, 223131_S_AT, 230178_S_AT, 203565_S_AT, 1568592_AT, 225543_AT, 200060_S_AT, 241875_AT, 205218_AT, 208610_S_AT, 217742_S_AT, 210875_S_AT, 223909_S_AT, 225348_AT, 239512_AT, 1570173_AT, 214397_AT, 204082_AT, 208761_S_AT, 203664_S_AT, 212764_AT, 211024_S_AT, 204998_S_AT, 214659_X_AT, 223236_AT, 212075_S_AT, 212072_S_AT, 155541…	1191	555	12782	1.46963	0.279685	0.0216337	0.835501
SP_PIR_KEYWORDS	protein transport	69	3.65854	0.000622647	232786_AT, 204769_S_AT, 202057_AT, 218036_X_AT, 217792_AT, 242708_AT, 222385_X_AT, 202358_S_AT, 225769_AT, 202564_X_AT, 203459_S_AT, 218360_AT, 218479_S_AT, 228024_AT, 203630_S_AT, 205573_S_AT, 229980_S_AT, 203294_S_AT, 229981_AT, 212246_AT, 219402_S_AT, 218143_S_AT, 225460_AT, 226395_AT, 221423_S_AT, 202211_AT, 225259_AT, 224921_AT, 202120_X_AT, 223457_AT, 230123_AT, 1554388_AT, 200613_AT, 20285…	1820	485	19235	1.50359	0.330423	0.0208897	0.924495
SP_PIR_KEYWORDS	allosteric enzyme	12	0.636267	0.000724234	226929_AT, 200697_AT, 208875_S_AT, 224042_AT, 236277_AT, 202990_AT, 205042_AT, 202934_AT, 204224_S_AT, 201251_AT, 237248_AT, 235626_AT	1820	39	19235	3.2519	0.372854	0.0230588	1.07457
GOTERM_MF_FAT	GO:0004721~phosphoprotein phosphatase activity	31	1.64369	0.000782783	201536_AT, 230370_X_AT, 36920_AT, 201602_S_AT, 202670_AT, 202516_S_AT, 223207_X_AT, 217208_S_AT, 206374_AT, 202703_AT, 236492_AT, 204053_X_AT, 203966_S_AT, 232353_S_AT, 1554114_S_AT, 37384_AT, 215501_S_AT, 214649_S_AT, 239532_AT, 202958_AT, 219654_AT, 208892_S_AT, 235061_AT, 208891_AT, 212226_S_AT, 213137_S_AT, 213136_AT, 229329_S_AT, 226243_AT, 212719_AT, 236302_AT, 204207_S_AT, 205777_AT, 20153…	1290	165	12983	1.89088	0.618629	0.214155	1.26198
GOTERM_CC_FAT	GO:0008287~protein serine/threonine phosphatase complex	12	0.636267	0.000796408	228010_AT, 236492_AT, 203966_S_AT, 235061_AT, 236302_AT, 225124_AT, 204496_AT, 37384_AT, 201877_S_AT, 228108_AT, 202513_S_AT, 239532_AT	1191	40	12782	3.21965	0.367022	0.0281779	1.16275
GOTERM_MF_FAT	GO:0005524~ATP binding	183	9.70308	0.000872486	1557820_AT, 226375_AT, 217620_S_AT, 229068_AT, 202670_AT, 209849_S_AT, 227349_AT, 202161_AT, 210346_S_AT, 209902_AT, 212379_AT, 1565906_AT, 212072_S_AT, 213034_AT, 211137_S_AT, 204357_S_AT, 206853_S_AT, 208824_X_AT, 229158_AT, 212572_AT, 202329_AT, 208079_S_AT, 205066_S_AT, 211432_S_AT, 204862_S_AT, 200728_AT, 218617_AT, 214681_AT, 55065_AT, 211599_X_AT, 205130_AT, 209039_X_AT, 229088_AT, 207709_…	1290	1477	12983	1.24697	0.658531	0.193378	1.40564
GOTERM_MF_FAT	GO:0032559~adenyl ribonucleotide binding	185	9.80912	0.000893978	1557820_AT, 226375_AT, 217620_S_AT, 229068_AT, 202670_AT, 209849_S_AT, 227349_AT, 202161_AT, 210346_S_AT, 209902_AT, 212379_AT, 1565906_AT, 212072_S_AT, 213034_AT, 211137_S_AT, 204357_S_AT, 206853_S_AT, 208824_X_AT, 229158_AT, 212572_AT, 202329_AT, 208079_S_AT, 205066_S_AT, 211432_S_AT, 204862_S_AT, 200728_AT, 218617_AT, 214681_AT, 55065_AT, 211599_X_AT, 205130_AT, 209039_X_AT, 229088_AT, 207709_…	1290	1497	12983	1.24376	0.667455	0.167645	1.44003
GOTERM_BP_FAT	GO:0008380~RNA splicing	46	2.43902	0.00104866	209449_AT, 216215_S_AT, 217866_AT, 214789_X_AT, 218132_S_AT, 203377_S_AT, 238781_AT, 200685_AT, 211115_X_AT, 217822_AT, 214113_S_AT, 200060_S_AT, 213649_AT, 227288_AT, 208610_S_AT, 225348_AT, 239512_AT, 225846_AT, 208765_S_AT, 221919_AT, 211930_AT, 212491_S_AT, 218672_AT, 202505_AT, 241996_AT, 219507_AT, 203664_S_AT, 237488_AT, 200870_AT, 208821_AT, 225124_AT, 204113_AT, 208880_S_AT, 202836_S_AT,…	1343	284	13528	1.63154	0.975134	0.264979	1.9046
GOTERM_MF_FAT	GO:0030554~adenyl nucleotide binding	193	10.2333	0.00108222	1557820_AT, 226375_AT, 217620_S_AT, 229068_AT, 209849_S_AT, 202670_AT, 227349_AT, 202161_AT, 210346_S_AT, 209902_AT, 212379_AT, 1565906_AT, 212072_S_AT, 213034_AT, 235432_AT, 211137_S_AT, 204357_S_AT, 206853_S_AT, 208824_X_AT, 229158_AT, 212572_AT, 224160_S_AT, 202329_AT, 208079_S_AT, 205066_S_AT, 211432_S_AT, 204862_S_AT, 200728_AT, 214681_AT, 218617_AT, 55065_AT, 211599_X_AT, 205130_AT, 209039_…	1290	1577	12983	1.23172	0.736297	0.173387	1.74076
GOTERM_CC_FAT	GO:0044432~endoplasmic reticulum part	51	2.70414	0.00116156	201486_AT, 219649_AT, 223299_AT, 204769_S_AT, 213423_X_AT, 201485_S_AT, 1555561_A_AT, 224885_S_AT, 222385_X_AT, 222412_S_AT, 202516_S_AT, 223209_S_AT, 208959_S_AT, 225435_AT, 206857_S_AT, 202830_S_AT, 235801_AT, 201136_AT, 229850_AT, 223466_X_AT, 203294_S_AT, 219402_S_AT, 213491_X_AT, 212226_S_AT, 227776_AT, 202550_S_AT, 200709_AT, 205281_S_AT, 237817_AT, 1567080_S_AT, 241293_X_AT, 235168_AT, 214…	1191	347	12782	1.57735	0.486817	0.0384825	1.69165
SP_PIR_KEYWORDS	mitochondrion	106	5.62036	0.00125604	221997_S_AT, 211662_S_AT, 1560071_A_AT, 1557820_AT, 228059_X_AT, 1559691_AT, 201931_AT, 216591_S_AT, 222697_S_AT, 203551_S_AT, 201919_AT, 215966_X_AT, 219220_X_AT, 208002_S_AT, 218271_S_AT, 227160_S_AT, 225341_AT, 222894_X_AT, 202942_AT, 235747_AT, 200796_S_AT, 235061_AT, 202070_S_AT, 208787_AT, 226616_S_AT, 209234_AT, 221425_S_AT, 205711_X_AT, 219547_AT, 208907_S_AT, 203524_S_AT, 203946_S_AT, 22…	1820	832	19235	1.34649	0.554874	0.0378094	1.85676
KEGG_PATHWAY	hsa04520:Adherens junction	18	0.954401	0.00126523	1563182_AT, 201131_S_AT, 218087_S_AT, 221016_S_AT, 212072_S_AT, 212075_S_AT, 206075_S_AT, 203015_S_AT, 211599_X_AT, 224813_AT, 232079_S_AT, 203510_AT, 232078_AT, 200059_S_AT, 200931_S_AT, 206853_S_AT, 211535_S_AT, 213325_AT, 207822_AT, 208637_X_AT, 1556105_AT, 202527_S_AT, 227432_S_AT	510	77	5085	2.33079	0.204793	0.204793	1.54876
GOTERM_MF_FAT	GO:0001883~purine nucleoside binding	195	10.3393	0.00127418	1557820_AT, 226375_AT, 217620_S_AT, 229068_AT, 209849_S_AT, 202670_AT, 227349_AT, 202161_AT, 210346_S_AT, 209902_AT, 212379_AT, 1565906_AT, 212072_S_AT, 213034_AT, 235432_AT, 211137_S_AT, 204357_S_AT, 206853_S_AT, 208824_X_AT, 229158_AT, 212572_AT, 224160_S_AT, 202329_AT, 208079_S_AT, 205066_S_AT, 211432_S_AT, 204862_S_AT, 200728_AT, 214681_AT, 218617_AT, 55065_AT, 211599_X_AT, 205130_AT, 209039_…	1290	1601	12983	1.22583	0.791854	0.178143	2.04655
GOTERM_MF_FAT	GO:0030528~transcription regulator activity	185	9.80912	0.00138559	239024_AT, 206919_AT, 201465_S_AT, 243692_AT, 202171_AT, 238808_AT, 243796_AT, 208966_X_AT, 241875_AT, 214741_AT, 228009_X_AT, 214397_AT, 209348_S_AT, 210556_AT, 235957_AT, 211603_S_AT, 204702_S_AT, 201146_AT, 204999_S_AT, 222921_S_AT, 1555832_S_AT, 223393_S_AT, 210774_S_AT, 228038_AT, 226157_AT, 225335_AT, 204778_X_AT, 213311_S_AT, 208965_S_AT, 201075_S_AT, 243487_AT, 206104_AT, 231953_AT, 21372…	1290	1512	12983	1.23142	0.818563	0.172751	2.22361
GOTERM_MF_FAT	GO:0016791~phosphatase activity	41	2.17391	0.00150738	201536_AT, 230370_X_AT, 215783_S_AT, 36920_AT, 201602_S_AT, 202670_AT, 202516_S_AT, 223207_X_AT, 217208_S_AT, 206374_AT, 202703_AT, 236492_AT, 204053_X_AT, 203966_S_AT, 1569114_AT, 223391_AT, 232353_S_AT, 1554114_S_AT, 37384_AT, 215501_S_AT, 225232_AT, 214649_S_AT, 239532_AT, 202958_AT, 226169_AT, 219654_AT, 208892_S_AT, 235061_AT, 208891_AT, 212226_S_AT, 213137_S_AT, 1554388_AT, 218527_AT, 21313…	1290	249	12983	1.65718	0.843857	0.169476	2.41682
UP_SEQ_FEATURE	binding site:ATP	74	3.92365	0.00153074	1563182_AT, 208823_S_AT, 1553112_S_AT, 213076_AT, 201939_AT, 204831_AT, 226375_AT, 218935_AT, 226299_AT, 202670_AT, 207387_S_AT, 215966_X_AT, 226191_AT, 202161_AT, 210346_S_AT, 213044_AT, 230352_AT, 236277_AT, 212072_S_AT, 212075_S_AT, 213034_AT, 208774_AT, 210058_AT, 204635_AT, 209241_X_AT, 204357_S_AT, 207163_S_AT, 210559_S_AT, 203510_AT, 214339_S_AT, 206853_S_AT, 212740_AT, 208824_X_AT, 203552…	1820	542	19113	1.4338	0.998438	0.602708	2.82251
GOTERM_BP_FAT	GO:0045022~early endosome to late endosome transport	6	0.318134	0.00156805	226395_AT, 218171_AT, 221522_AT, 218373_AT, 200859_X_AT, 223637_S_AT, 214752_X_AT, 213746_S_AT	1343	10	13528	6.04378	0.996016	0.346252	2.83518
GOTERM_BP_FAT	GO:0022900~electron transport chain	23	1.21951	0.00169549	215726_S_AT, 223613_AT, 208097_S_AT, 209066_X_AT, 202001_S_AT, 201931_AT, 1559691_AT, 216591_S_AT, 209366_X_AT, 32042_AT, 209078_S_AT, 201588_AT, 230426_AT, 218498_S_AT, 205542_AT, 207843_X_AT, 203621_AT, 202942_AT, 202800_AT, 205849_S_AT, 226616_S_AT, 215850_S_AT, 203647_S_AT, 219547_AT, 214241_AT, 222453_AT	1343	114	13528	2.03227	0.997458	0.347391	3.06223
SP_PIR_KEYWORDS	metal-binding	326	17.2853	0.00174529	239024_AT, 209859_AT, 243692_AT, 202171_AT, 1557820_AT, 235690_AT, 223131_S_AT, 218006_S_AT, 203335_AT, 212783_AT, 213023_AT, 214741_AT, 228009_X_AT, 220992_S_AT, 1570135_AT, 238681_AT, 202740_AT, 225958_AT, 208726_S_AT, 212379_AT, 209413_AT, 242429_AT, 235061_AT, 214310_S_AT, 213034_AT, 233899_X_AT, 201116_S_AT, 211137_S_AT, 204357_S_AT, 219711_AT, 206853_S_AT, 1555832_S_AT, 227331_AT, 223393_S_…	1820	2972	19235	1.15928	0.675332	0.0498488	2.57126
GOTERM_MF_FAT	GO:0001882~nucleoside binding	195	10.3393	0.00177275	1557820_AT, 226375_AT, 217620_S_AT, 229068_AT, 209849_S_AT, 202670_AT, 227349_AT, 202161_AT, 210346_S_AT, 209902_AT, 212379_AT, 1565906_AT, 212072_S_AT, 213034_AT, 235432_AT, 211137_S_AT, 204357_S_AT, 206853_S_AT, 208824_X_AT, 229158_AT, 212572_AT, 224160_S_AT, 202329_AT, 208079_S_AT, 205066_S_AT, 211432_S_AT, 204862_S_AT, 200728_AT, 214681_AT, 218617_AT, 55065_AT, 211599_X_AT, 205130_AT, 209039_…	1290	1612	12983	1.21746	0.887431	0.180092	2.83659
UP_SEQ_FEATURE	compositionally biased region:Poly-Ser	66	3.49947	0.00183943	223548_AT, 212710_AT, 235392_AT, 217076_S_AT, 205472_S_AT, 219012_S_AT, 214462_AT, 241875_AT, 206002_AT, 235959_AT, 242438_AT, 243672_AT, 228916_AT, 202080_S_AT, 208773_S_AT, 215942_S_AT, 36030_AT, 202665_S_AT, 242293_AT, 230785_AT, 201956_S_AT, 227334_AT, 207397_S_AT, 201681_S_AT, 225838_AT, 202254_AT, 218099_AT, 206853_S_AT, 226251_AT, 240149_AT, 200854_AT, 202293_AT, 230319_AT, 228123_S_AT, 20…	1820	475	19113	1.45918	0.999576	0.621194	3.38249
INTERPRO	IPR017441:Protein kinase, ATP binding site	65	3.44645	0.00186607	1563182_AT, 208823_S_AT, 1553112_S_AT, 201939_AT, 204831_AT, 226375_AT, 226299_AT, 202670_AT, 226191_AT, 202161_AT, 210346_S_AT, 213044_AT, 236277_AT, 212075_S_AT, 212072_S_AT, 213034_AT, 208774_AT, 210058_AT, 204635_AT, 209241_X_AT, 204357_S_AT, 207163_S_AT, 210559_S_AT, 203510_AT, 214339_S_AT, 206853_S_AT, 212740_AT, 208824_X_AT, 203552_AT, 229158_AT, 211088_S_AT, 202853_S_AT, 212572_AT, 214172…	1629	455	16659	1.46093	0.978909	0.474367	3.17215
GOTERM_CC_FAT	GO:0005789~endoplasmic reticulum membrane	41	2.17391	0.00198107	223299_AT, 219649_AT, 213423_X_AT, 224885_S_AT, 222385_X_AT, 202516_S_AT, 222412_S_AT, 223209_S_AT, 208959_S_AT, 225435_AT, 206857_S_AT, 202830_S_AT, 235801_AT, 201136_AT, 229850_AT, 223466_X_AT, 203294_S_AT, 219402_S_AT, 213491_X_AT, 212226_S_AT, 202550_S_AT, 227776_AT, 200709_AT, 205281_S_AT, 237817_AT, 241293_X_AT, 235168_AT, 214119_S_AT, 231285_AT, 219374_S_AT, 208097_S_AT, 221561_AT, 208647_…	1191	269	12782	1.63576	0.679625	0.0612789	2.86907
UP_SEQ_FEATURE	domain:Protein kinase	65	3.44645	0.00211453	1563182_AT, 208823_S_AT, 1553112_S_AT, 201939_AT, 204831_AT, 226375_AT, 226299_AT, 202670_AT, 226126_AT, 226191_AT, 202161_AT, 210346_S_AT, 213044_AT, 236277_AT, 224961_AT, 212075_S_AT, 212072_S_AT, 213034_AT, 208774_AT, 210058_AT, 225796_AT, 209241_X_AT, 204357_S_AT, 207163_S_AT, 210559_S_AT, 203510_AT, 214339_S_AT, 206853_S_AT, 212740_AT, 208824_X_AT, 203552_AT, 229158_AT, 211088_S_AT, 202853_S…	1820	469	19113	1.45545	0.999867	0.629188	3.87897
GOTERM_BP_FAT	GO:0000375~RNA splicing, via transesterification reactions	28	1.48462	0.00217164	209449_AT, 217866_AT, 203377_S_AT, 200685_AT, 211115_X_AT, 214113_S_AT, 200060_S_AT, 213649_AT, 225348_AT, 208765_S_AT, 239512_AT, 211930_AT, 221919_AT, 212491_S_AT, 241996_AT, 202505_AT, 219507_AT, 203664_S_AT, 237488_AT, 208821_AT, 204113_AT, 208880_S_AT, 202836_S_AT, 242146_AT, 201132_AT, 202408_S_AT, 218382_S_AT, 233605_X_AT	1343	153	13528	1.84342	0.999526	0.399691	3.90613
GOTERM_BP_FAT	GO:0000377~RNA splicing, via transesterification reactions with bulged adenosine as nucleophile	28	1.48462	0.00217164	209449_AT, 217866_AT, 203377_S_AT, 200685_AT, 211115_X_AT, 214113_S_AT, 200060_S_AT, 213649_AT, 225348_AT, 208765_S_AT, 239512_AT, 211930_AT, 221919_AT, 212491_S_AT, 241996_AT, 202505_AT, 219507_AT, 203664_S_AT, 237488_AT, 208821_AT, 204113_AT, 208880_S_AT, 202836_S_AT, 242146_AT, 201132_AT, 202408_S_AT, 218382_S_AT, 233605_X_AT	1343	153	13528	1.84342	0.999526	0.399691	3.90613
GOTERM_BP_FAT	GO:0000398~nuclear mRNA splicing, via spliceosome	28	1.48462	0.00217164	209449_AT, 217866_AT, 203377_S_AT, 200685_AT, 211115_X_AT, 214113_S_AT, 200060_S_AT, 213649_AT, 225348_AT, 208765_S_AT, 239512_AT, 211930_AT, 221919_AT, 212491_S_AT, 241996_AT, 202505_AT, 219507_AT, 203664_S_AT, 237488_AT, 208821_AT, 204113_AT, 208880_S_AT, 202836_S_AT, 242146_AT, 201132_AT, 202408_S_AT, 218382_S_AT, 233605_X_AT	1343	153	13528	1.84342	0.999526	0.399691	3.90613
INTERPRO	IPR000719:Protein kinase, core	67	3.55249	0.00227509	1563182_AT, 208823_S_AT, 1553112_S_AT, 201939_AT, 204831_AT, 226375_AT, 226299_AT, 202670_AT, 226126_AT, 226191_AT, 202161_AT, 210346_S_AT, 213044_AT, 236277_AT, 224961_AT, 212075_S_AT, 212072_S_AT, 213034_AT, 208774_AT, 210058_AT, 204635_AT, 225796_AT, 209241_X_AT, 204357_S_AT, 207163_S_AT, 210559_S_AT, 203510_AT, 214339_S_AT, 206853_S_AT, 212740_AT, 208824_X_AT, 203552_AT, 229158_AT, 211088_S_A…	1629	476	16659	1.43945	0.990956	0.489437	3.85465
GOTERM_BP_FAT	GO:0000165~MAPKKK cascade	32	1.69671	0.00228889	205990_S_AT, 223266_AT, 217620_S_AT, 202670_AT, 211599_X_AT, 200675_AT, 206374_AT, 203836_S_AT, 211535_S_AT, 202161_AT, 223164_AT, 212458_AT, 227812_AT, 215501_S_AT, 225662_AT, 205016_AT, 213425_AT, 227432_S_AT, 215075_S_AT, 205498_AT, 208892_S_AT, 208891_AT, 209241_X_AT, 203510_AT, 225985_AT, 226068_AT, 214339_S_AT, 213178_S_AT, 206853_S_AT, 211658_AT, 207822_AT, 205777_AT, 203552_AT, 201040_AT,…	1343	184	13528	1.75182	0.999687	0.396057	4.11286
SP_PIR_KEYWORDS	cytoskeleton	83	4.40085	0.00230063	236620_AT, 200713_S_AT, 201991_S_AT, 218087_S_AT, 203494_S_AT, 209129_AT, 231895_AT, 208885_AT, 213023_AT, 206116_S_AT, 211963_S_AT, 215116_S_AT, 1556105_AT, 225051_AT, 223427_S_AT, 205588_S_AT, 226395_AT, 205885_S_AT, 209234_AT, 224813_AT, 219157_AT, 211088_S_AT, 227249_AT, 225684_AT, 212572_AT, 213746_S_AT, 201992_S_AT, 208079_S_AT, 200728_AT, 225617_AT, 222455_S_AT, 213617_S_AT, 209027_S_AT, 2…	1820	636	19235	1.37925	0.773115	0.0624562	3.37639
GOTERM_BP_FAT	GO:0016311~dephosphorylation	28	1.48462	0.00239078	225847_AT, 201536_AT, 230370_X_AT, 36920_AT, 223207_X_AT, 206374_AT, 202703_AT, 236492_AT, 204053_X_AT, 203966_S_AT, 1569114_AT, 232353_S_AT, 1554114_S_AT, 37384_AT, 215501_S_AT, 225232_AT, 214649_S_AT, 239532_AT, 226169_AT, 202958_AT, 219654_AT, 235061_AT, 208892_S_AT, 208891_AT, 213137_S_AT, 213136_AT, 226243_AT, 236302_AT, 204207_S_AT, 205777_AT, 201538_S_AT, 228108_AT, 221752_AT	1343	154	13528	1.83145	0.999781	0.390895	4.29218
SP_PIR_KEYWORDS	electron transport	20	1.06045	0.00240834	202942_AT, 215726_S_AT, 223613_AT, 208097_S_AT, 209066_X_AT, 202001_S_AT, 205849_S_AT, 1559691_AT, 201931_AT, 216591_S_AT, 209366_X_AT, 226616_S_AT, 32042_AT, 209078_S_AT, 215850_S_AT, 203647_S_AT, 201588_AT, 214241_AT, 222453_AT, 207843_X_AT, 205542_AT, 218498_S_AT, 203621_AT	1820	100	19235	2.11374	0.788355	0.0626531	3.53184
GOTERM_BP_FAT	GO:0006091~generation of precursor metabolites and energy	48	2.54507	0.00251352	215726_S_AT, 223613_AT, 1559691_AT, 201931_AT, 216591_S_AT, 229001_AT, 209366_X_AT, 209078_S_AT, 201588_AT, 226191_AT, 201251_AT, 220980_S_AT, 210556_AT, 207843_X_AT, 211354_S_AT, 205542_AT, 202942_AT, 202800_AT, 202070_S_AT, 205849_S_AT, 226616_S_AT, 202166_S_AT, 201972_AT, 207163_S_AT, 205711_X_AT, 208870_X_AT, 219547_AT, 222453_AT, 203880_AT, 224455_S_AT, 208097_S_AT, 209066_X_AT, 202001_S_AT,…	1343	313	13528	1.54474	0.999858	0.388775	4.50776
GOTERM_CC_FAT	GO:0044429~mitochondrial part	77	4.08271	0.00254204	201675_AT, 221997_S_AT, 212174_AT, 215726_S_AT, 211662_S_AT, 223613_AT, 202959_AT, 1557820_AT, 228059_X_AT, 1559691_AT, 201931_AT, 216591_S_AT, 212694_S_AT, 203551_S_AT, 209366_X_AT, 201917_S_AT, 200947_S_AT, 201919_AT, 207387_S_AT, 215966_X_AT, 219220_X_AT, 218271_S_AT, 227160_S_AT, 204572_S_AT, 207843_X_AT, 202942_AT, 222894_X_AT, 235747_AT, 235061_AT, 200796_S_AT, 223291_AT, 203745_AT, 202800_…	1191	595	12782	1.38887	0.767993	0.0740121	3.66744
GOTERM_MF_FAT	GO:0003677~DNA binding	270	14.316	0.00261583	239024_AT, 206919_AT, 201465_S_AT, 243692_AT, 202171_AT, 235690_AT, 238808_AT, 209849_S_AT, 218006_S_AT, 227349_AT, 202466_AT, 208966_X_AT, 214741_AT, 228009_X_AT, 203155_AT, 221919_AT, 214397_AT, 1570135_AT, 209348_S_AT, 209902_AT, 210556_AT, 225958_AT, 242429_AT, 211603_S_AT, 203744_AT, 214310_S_AT, 214048_AT, 204702_S_AT, 233899_X_AT, 201146_AT, 204999_S_AT, 222921_S_AT, 226898_S_AT, 219711_AT…	1290	2331	12983	1.16575	0.960216	0.235621	4.15894
GOTERM_BP_FAT	GO:0051252~regulation of RNA metabolic process	215	11.3998	0.00268651	239024_AT, 201465_S_AT, 206919_AT, 243692_AT, 202171_AT, 238808_AT, 217419_X_AT, 202670_AT, 227349_AT, 243796_AT, 208966_X_AT, 241875_AT, 214741_AT, 225348_AT, 202080_S_AT, 214397_AT, 1570135_AT, 209348_S_AT, 210556_AT, 202575_AT, 211259_S_AT, 242429_AT, 235957_AT, 211603_S_AT, 204702_S_AT, 201146_AT, 204999_S_AT, 222921_S_AT, 219711_AT, 1555832_S_AT, 223393_S_AT, 1559922_AT, 210774_S_AT, 228038_…	1343	1813	13528	1.19453	0.999923	0.392573	4.81084
GOTERM_BP_FAT	GO:0006470~protein amino acid dephosphorylation	25	1.32556	0.00275334	225847_AT, 201536_AT, 230370_X_AT, 36920_AT, 206374_AT, 202703_AT, 236492_AT, 204053_X_AT, 203966_S_AT, 232353_S_AT, 1554114_S_AT, 37384_AT, 215501_S_AT, 214649_S_AT, 239532_AT, 202958_AT, 219654_AT, 235061_AT, 208892_S_AT, 208891_AT, 213137_S_AT, 213136_AT, 226243_AT, 236302_AT, 204207_S_AT, 205777_AT, 201538_S_AT, 228108_AT, 221752_AT	1343	133	13528	1.89342	0.999939	0.384546	4.92768
SP_PIR_KEYWORDS	ATP	37	1.96182	0.00280076	235392_AT, 208823_S_AT, 212174_AT, 1553112_S_AT, 201991_S_AT, 204769_S_AT, 204831_AT, 226299_AT, 202670_AT, 226191_AT, 240206_AT, 202161_AT, 213044_AT, 203727_AT, 212075_S_AT, 212072_S_AT, 210559_S_AT, 203510_AT, 208824_X_AT, 200799_AT, 200033_AT, 202853_S_AT, 209993_AT, 1554878_A_AT, 214172_X_AT, 201992_S_AT, 243951_AT, 202329_AT, 204686_AT, 211987_AT, 206075_S_AT, 242336_AT, 211599_X_AT, 209994…	1820	236	19235	1.65695	0.835726	0.0697006	4.09617
SP_PIR_KEYWORDS	transferase	163	8.64263	0.00282897	219649_AT, 226375_AT, 217620_S_AT, 202670_AT, 202466_AT, 223220_S_AT, 203155_AT, 202161_AT, 222393_S_AT, 210346_S_AT, 205480_S_AT, 209902_AT, 227160_S_AT, 217788_S_AT, 212379_AT, 226348_AT, 209413_AT, 222811_AT, 213491_X_AT, 212072_S_AT, 213034_AT, 205281_S_AT, 204112_S_AT, 204357_S_AT, 206853_S_AT, 235168_AT, 208824_X_AT, 203524_S_AT, 229158_AT, 212572_AT, 202329_AT, 208079_S_AT, 211432_S_AT, 20…	1820	1394	19235	1.23579	0.838692	0.0677653	4.13661
UP_SEQ_FEATURE	domain:Thioredoxin	10	0.530223	0.00293186	227873_AT, 208097_S_AT, 219489_S_AT, 211658_AT, 225302_AT, 209078_S_AT, 226747_AT, 201588_AT, 209080_X_AT, 208959_S_AT	1820	33	19113	3.18232	0.999996	0.710174	5.33978
BIOCARTA	h_metPathway:Signaling of Hepatocyte Growth Factor Receptor	11	0.583245	0.00296638	203510_AT, 215075_S_AT, 201465_S_AT, 214339_S_AT, 204053_X_AT, 203617_X_AT, 217620_S_AT, 202670_AT, 210621_S_AT, 211599_X_AT, 1553530_A_AT, 1559529_AT	163	34	1437	2.85222	0.487486	0.284099	3.72419
KEGG_PATHWAY	hsa03040:Spliceosome	24	1.27253	0.00297967	209449_AT, 214527_S_AT, 214789_X_AT, 203377_S_AT, 229338_AT, 212060_AT, 217822_AT, 214113_S_AT, 213649_AT, 225348_AT, 229706_AT, 239512_AT, 221919_AT, 211930_AT, 202505_AT, 237488_AT, 208821_AT, 208880_S_AT, 202836_S_AT, 242146_AT, 202408_S_AT, 217821_S_AT, 218382_S_AT, 200799_AT, 233605_X_AT, 200033_AT	510	126	5085	1.89916	0.417325	0.236669	3.61223
GOTERM_MF_FAT	GO:0032553~ribonucleotide binding	217	11.5058	0.00299518	1557820_AT, 226375_AT, 217620_S_AT, 229068_AT, 209849_S_AT, 202670_AT, 227349_AT, 223452_S_AT, 202161_AT, 210346_S_AT, 209902_AT, 212379_AT, 1565906_AT, 212072_S_AT, 213034_AT, 211137_S_AT, 204357_S_AT, 241910_X_AT, 206853_S_AT, 208824_X_AT, 229158_AT, 212572_AT, 202329_AT, 208079_S_AT, 205066_S_AT, 211432_S_AT, 204862_S_AT, 200728_AT, 214681_AT, 218617_AT, 55065_AT, 211599_X_AT, 205130_AT, 20903…	1290	1836	12983	1.18952	0.975093	0.247268	4.74842
GOTERM_MF_FAT	GO:0032555~purine ribonucleotide binding	217	11.5058	0.00299518	1557820_AT, 226375_AT, 217620_S_AT, 229068_AT, 209849_S_AT, 202670_AT, 227349_AT, 223452_S_AT, 202161_AT, 210346_S_AT, 209902_AT, 212379_AT, 1565906_AT, 212072_S_AT, 213034_AT, 211137_S_AT, 204357_S_AT, 241910_X_AT, 206853_S_AT, 208824_X_AT, 229158_AT, 212572_AT, 202329_AT, 208079_S_AT, 205066_S_AT, 211432_S_AT, 204862_S_AT, 200728_AT, 214681_AT, 218617_AT, 55065_AT, 211599_X_AT, 205130_AT, 20903…	1290	1836	12983	1.18952	0.975093	0.247268	4.74842
GOTERM_MF_FAT	GO:0008138~protein tyrosine/serine/threonine phosphatase activity	12	0.636267	0.00311723	201536_AT, 208892_S_AT, 230370_X_AT, 208891_AT, 206374_AT, 202703_AT, 204053_X_AT, 232353_S_AT, 204207_S_AT, 205777_AT, 1554114_S_AT, 201538_S_AT, 215501_S_AT, 214649_S_AT, 221752_AT	1290	44	12983	2.74482	0.978577	0.240065	4.93736
BIOCARTA	h_igf1Pathway:IGF-1 Signaling Pathway	8	0.424178	0.00316395	215075_S_AT, 201465_S_AT, 235392_AT, 203617_X_AT, 204686_AT, 217620_S_AT, 212072_S_AT, 212075_S_AT, 206075_S_AT, 202670_AT, 210621_S_AT	163	19	1437	3.71198	0.509837	0.211539	3.96763
UP_SEQ_FEATURE	active site:Proton acceptor	85	4.50689	0.00336102	211549_S_AT, 201939_AT, 226375_AT, 202670_AT, 226191_AT, 242616_AT, 229850_AT, 223909_S_AT, 202161_AT, 210346_S_AT, 202740_AT, 222811_AT, 212072_S_AT, 213034_AT, 202275_AT, 208774_AT, 210559_S_AT, 206853_S_AT, 212740_AT, 208824_X_AT, 229158_AT, 211088_S_AT, 203552_AT, 212572_AT, 214172_X_AT, 224455_S_AT, 224160_S_AT, 209123_AT, 202329_AT, 226156_AT, 208079_S_AT, 211432_S_AT, 206075_S_AT, 242336_A…	1820	658	19113	1.3566	0.999999	0.724996	6.09838
GOTERM_MF_FAT	GO:0003682~chromatin binding	27	1.4316	0.00337518	223238_S_AT, 209377_S_AT, 211987_AT, 201075_S_AT, 226426_AT, 239404_AT, 203100_S_AT, 206104_AT, 227349_AT, 213721_AT, 241875_AT, 220586_AT, 225031_AT, 235959_AT, 210875_S_AT, 214397_AT, 221820_S_AT, 240148_AT, 212520_S_AT, 210556_AT, 212764_AT, 215714_S_AT, 207398_AT, 227558_AT, 221381_S_AT, 207397_S_AT, 218527_AT, 211391_S_AT, 202875_S_AT, 228038_AT, 201518_AT	1290	150	12983	1.81158	0.984422	0.242293	5.33551
INTERPRO	IPR000340:Dual specificity phosphatase, catalytic domain	11	0.583245	0.0034854	201536_AT, 208892_S_AT, 230370_X_AT, 208891_AT, 206374_AT, 202703_AT, 204053_X_AT, 232353_S_AT, 204207_S_AT, 205777_AT, 1554114_S_AT, 201538_S_AT, 215501_S_AT, 221752_AT	1629	39	16659	2.8844	0.999263	0.594112	5.84779
GOTERM_MF_FAT	GO:0017076~purine nucleotide binding	225	11.93	0.00354274	1557820_AT, 226375_AT, 217620_S_AT, 229068_AT, 209849_S_AT, 202670_AT, 227349_AT, 223452_S_AT, 202161_AT, 210346_S_AT, 209902_AT, 212379_AT, 1565906_AT, 212072_S_AT, 213034_AT, 235432_AT, 211137_S_AT, 204357_S_AT, 241910_X_AT, 206853_S_AT, 208824_X_AT, 229158_AT, 212572_AT, 224160_S_AT, 202329_AT, 208079_S_AT, 205066_S_AT, 211432_S_AT, 204862_S_AT, 200728_AT, 214681_AT, 218617_AT, 55065_AT, 21159…	1290	1918	12983	1.18064	0.987334	0.238948	5.59329
GOTERM_CC_FAT	GO:0000792~heterochromatin	11	0.583245	0.00361312	241875_AT, 215714_S_AT, 211999_AT, 211987_AT, 214397_AT, 201075_S_AT, 204255_S_AT, 209902_AT, 212520_S_AT, 201518_AT, 227349_AT, 220668_S_AT	1191	41	12782	2.87936	0.87478	0.0986704	5.17484
UP_SEQ_FEATURE	domain:LisH	9	0.4772	0.00362337	205588_S_AT, 211949_S_AT, 229269_X_AT, 223013_AT, 222633_AT, 225506_AT, 228180_AT, 218262_AT, 212478_AT, 204423_AT, 222618_AT	1820	28	19113	3.37553	1	0.720828	6.55929
GOTERM_BP_FAT	GO:0006916~anti-apoptosis	34	1.80276	0.00385754	208097_S_AT, 223266_AT, 202387_AT, 215707_S_AT, 242336_AT, 207980_S_AT, 244804_AT, 223209_S_AT, 227349_AT, 209357_AT, 202299_S_AT, 226191_AT, 218056_AT, 224982_AT, 203372_S_AT, 201300_S_AT, 200638_S_AT, 200736_S_AT, 204540_AT, 200796_S_AT, 210018_X_AT, 208478_S_AT, 204998_S_AT, 207764_S_AT, 200977_S_AT, 227558_AT, 204999_S_AT, 202431_S_AT, 204930_S_AT, 210559_S_AT, 207163_S_AT, 224439_X_AT, 20272…	1343	206	13528	1.66253	0.999999	0.476925	6.83862
GOTERM_CC_FAT	GO:0031252~cell leading edge	24	1.27253	0.00420656	1553118_AT, 226156_AT, 208885_AT, 210621_S_AT, 225045_AT, 1559529_AT, 226766_AT, 222455_S_AT, 209027_S_AT, 209028_S_AT, 206116_S_AT, 203809_S_AT, 219106_S_AT, 212558_AT, 222433_AT, 201059_AT, 207163_S_AT, 224813_AT, 213178_S_AT, 225471_S_AT, 214780_S_AT, 211858_X_AT, 221898_AT, 200996_AT, 1555434_A_AT, 213101_S_AT, 1553530_A_AT, 221752_AT	1191	138	12782	1.86646	0.911048	0.108832	6.00055
INTERPRO	IPR006594:LisH dimerisation motif	9	0.4772	0.00426439	205588_S_AT, 211949_S_AT, 229269_X_AT, 223013_AT, 222633_AT, 225506_AT, 228180_AT, 218262_AT, 212478_AT, 204423_AT, 222618_AT	1629	28	16659	3.2871	0.999854	0.625067	7.10997
SP_PIR_KEYWORDS	kinase	87	4.61294	0.00433277	201939_AT, 226375_AT, 217620_S_AT, 202670_AT, 215966_X_AT, 226191_AT, 202161_AT, 202760_S_AT, 210346_S_AT, 201251_AT, 209902_AT, 230352_AT, 212072_S_AT, 213034_AT, 208774_AT, 204357_S_AT, 210559_S_AT, 206853_S_AT, 212740_AT, 208824_X_AT, 202915_S_AT, 229158_AT, 211088_S_AT, 203552_AT, 212572_AT, 214172_X_AT, 224455_S_AT, 202329_AT, 226156_AT, 208079_S_AT, 211432_S_AT, 206075_S_AT, 242336_AT, 2048…	1820	688	19235	1.33645	0.938969	0.0983863	6.26998
UP_SEQ_FEATURE	compositionally biased region:Poly-Gln	26	1.37858	0.00434329	235392_AT, 200854_AT, 1553112_S_AT, 204831_AT, 202171_AT, 204686_AT, 1553411_S_AT, 211110_S_AT, 211115_X_AT, 226794_AT, 212454_X_AT, 218338_AT, 243672_AT, 226907_AT, 226052_AT, 201498_AT, 225958_AT, 232847_AT, 211024_S_AT, 209049_S_AT, 202172_AT, 240399_AT, 230785_AT, 227334_AT, 202431_S_AT, 201369_S_AT, 222175_S_AT, 226898_S_AT, 242455_AT, 212719_AT, 205264_AT, 202907_S_AT, 222311_S_AT	1820	151	19113	1.80823	1	0.756418	7.8131
SP_PIR_KEYWORDS	viral nucleoprotein	9	0.4772	0.00441723	1555427_S_AT, 208765_S_AT, 208954_S_AT, 221919_AT, 208821_AT, 233605_X_AT, 202505_AT, 241996_AT, 242146_AT	1820	29	19235	3.27994	0.942213	0.0968092	6.38848
UP_SEQ_FEATURE	compositionally biased region:Lys-rich	22	1.16649	0.00443739	208965_S_AT, 223134_AT, 226242_AT, 239404_AT, 200874_S_AT, 200060_S_AT, 218733_AT, 208966_X_AT, 227288_AT, 220586_AT, 208610_S_AT, 225031_AT, 228916_AT, 201844_S_AT, 226052_AT, 1557363_A_AT, 1556105_AT, 218859_S_AT, 229204_AT, 206332_S_AT, 213015_AT, 223492_S_AT, 224586_X_AT, 228411_AT, 232008_S_AT, 226713_AT	1820	120	19113	1.9253	1	0.738127	7.97579
GOTERM_CC_FAT	GO:0030027~lamellipodium	15	0.795334	0.00460213	226156_AT, 212558_AT, 222433_AT, 225045_AT, 1559529_AT, 201059_AT, 222455_S_AT, 224813_AT, 207163_S_AT, 225471_S_AT, 209027_S_AT, 214780_S_AT, 221898_AT, 209028_S_AT, 200996_AT, 1555434_A_AT, 213101_S_AT, 203809_S_AT, 221752_AT	1191	70	12782	2.29975	0.929187	0.113391	6.5472
KEGG_PATHWAY	hsa00510:N-Glycan biosynthesis	12	0.636267	0.00468145	219649_AT, 209413_AT, 221760_AT, 213423_X_AT, 213491_X_AT, 219797_AT, 217920_AT, 205105_AT, 235801_AT, 202673_AT, 208116_S_AT, 209228_X_AT, 231285_AT, 228941_AT, 219374_S_AT	510	46	5085	2.60102	0.572299	0.246564	5.62109
UP_SEQ_FEATURE	domain:Ubiquitin-like	11	0.583245	0.00512007	223624_AT, 227395_AT, 229812_AT, 201039_S_AT, 202387_AT, 239888_AT, 219172_AT, 225954_S_AT, 208761_S_AT, 1558699_A_AT, 226567_AT	1820	42	19113	2.75043	1	0.763891	9.14805
UP_SEQ_FEATURE	metal ion-binding site:Manganese 1; via carbonyl oxygen	6	0.318134	0.00520231	203966_S_AT, 212719_AT, 236302_AT, 37384_AT, 228108_AT, 239532_AT	1820	13	19113	4.84691	1	0.74717	9.28831
GOTERM_CC_FAT	GO:0042175~nuclear envelope-endoplasmic reticulum network	41	2.17391	0.00523645	223299_AT, 219649_AT, 213423_X_AT, 224885_S_AT, 222385_X_AT, 202516_S_AT, 222412_S_AT, 223209_S_AT, 208959_S_AT, 225435_AT, 206857_S_AT, 202830_S_AT, 235801_AT, 201136_AT, 229850_AT, 223466_X_AT, 203294_S_AT, 219402_S_AT, 213491_X_AT, 212226_S_AT, 202550_S_AT, 227776_AT, 200709_AT, 205281_S_AT, 237817_AT, 241293_X_AT, 235168_AT, 214119_S_AT, 231285_AT, 219374_S_AT, 208097_S_AT, 221561_AT, 208647_…	1191	284	12782	1.54936	0.950886	0.122806	7.41763
GOTERM_BP_FAT	GO:0010605~negative regulation of macromolecule metabolic process	95	5.03712	0.00525016	239024_AT, 201465_S_AT, 202243_S_AT, 227349_AT, 243796_AT, 241875_AT, 201844_S_AT, 225348_AT, 223909_S_AT, 214397_AT, 201448_AT, 209902_AT, 213943_AT, 211024_S_AT, 227558_AT, 202351_AT, 202275_AT, 200709_AT, 205022_S_AT, 220668_S_AT, 222921_S_AT, 236794_AT, 222820_AT, 1559922_AT, 228038_AT, 213746_S_AT, 225335_AT, 229397_S_AT, 200854_AT, 216215_S_AT, 213311_S_AT, 205066_S_AT, 209015_S_AT, 231953_…	1343	734	13528	1.30372	1	0.569358	9.19696
SMART	SM00667:LisH	9	0.4772	0.00546946	205588_S_AT, 211949_S_AT, 229269_X_AT, 223013_AT, 222633_AT, 225506_AT, 228180_AT, 218262_AT, 212478_AT, 204423_AT, 222618_AT	926	28	9079	3.15146	0.851711	0.614917	7.22064
INTERPRO	IPR014045:Protein phosphatase 2C, N-terminal	7	0.371156	0.00569987	203966_S_AT, 235061_AT, 212719_AT, 236302_AT, 37384_AT, 228108_AT, 239532_AT	1629	18	16659	3.97698	0.999993	0.693016	9.39419
GOTERM_BP_FAT	GO:0016310~phosphorylation	102	5.40827	0.00595949	201939_AT, 226375_AT, 217620_S_AT, 1559691_AT, 202670_AT, 226191_AT, 202161_AT, 205480_S_AT, 223466_X_AT, 210346_S_AT, 209902_AT, 211259_S_AT, 212072_S_AT, 213034_AT, 226616_S_AT, 208774_AT, 204357_S_AT, 201972_AT, 210559_S_AT, 205711_X_AT, 206853_S_AT, 237571_AT, 212740_AT, 219547_AT, 208824_X_AT, 211088_S_AT, 229158_AT, 203552_AT, 212572_AT, 214172_X_AT, 202329_AT, 202001_S_AT, 226156_AT, 20807…	1343	800	13528	1.2843	1	0.599503	10.3764
SP_PIR_KEYWORDS	P-loop	21	1.11347	0.00597462	201992_S_AT, 212174_AT, 243951_AT, 201991_S_AT, 204769_S_AT, 209994_S_AT, 209085_X_AT, 211960_S_AT, 224662_AT, 215116_S_AT, 208021_S_AT, 211622_S_AT, 203727_AT, 208718_AT, 208719_S_AT, 202338_AT, 203105_S_AT, 210568_S_AT, 221819_AT, 211961_S_AT, 214780_S_AT, 211858_X_AT, 202395_AT, 201040_AT, 200033_AT, 1562836_AT, 209993_AT, 1554878_A_AT	1820	116	19235	1.9133	0.978915	0.124601	8.54857
GOTERM_CC_FAT	GO:0005794~Golgi apparatus	104	5.51432	0.00599358	239024_AT, 232786_AT, 200713_S_AT, 203494_S_AT, 202670_AT, 219326_S_AT, 225769_AT, 221965_AT, 223071_AT, 203155_AT, 211760_S_AT, 201300_S_AT, 223466_X_AT, 217788_S_AT, 203294_S_AT, 226348_AT, 218306_S_AT, 226395_AT, 209413_AT, 224921_AT, 220248_X_AT, 214310_S_AT, 227558_AT, 212226_S_AT, 227776_AT, 223457_AT, 211137_S_AT, 224813_AT, 241910_X_AT, 205105_AT, 237571_AT, 223278_AT, 213746_S_AT, 227214…	1191	872	12782	1.27998	0.968276	0.13392	8.44668
GOTERM_CC_FAT	GO:0000785~chromatin	31	1.64369	0.00599502	209580_S_AT, 201465_S_AT, 202293_AT, 209377_S_AT, 211999_AT, 211987_AT, 206075_S_AT, 207980_S_AT, 201075_S_AT, 203100_S_AT, 227349_AT, 209357_AT, 241875_AT, 220586_AT, 225031_AT, 235959_AT, 221582_AT, 214397_AT, 209348_S_AT, 221820_S_AT, 240148_AT, 209902_AT, 212520_S_AT, 229204_AT, 215714_S_AT, 227558_AT, 212072_S_AT, 212075_S_AT, 204255_S_AT, 214048_AT, 221381_S_AT, 218527_AT, 220668_S_AT, 2025…	1191	200	12782	1.66348	0.968302	0.128953	8.44862
PIR_SUPERFAMILY	PIRSF008633:BEX	4	0.212089	0.00638326	224367_AT, 217963_S_AT, 218332_AT, 215440_S_AT	669	5	7396	8.84425	0.992733	0.992733	9.31579
PIR_SUPERFAMILY	PIRSF008633:brain-expressed X-linked protein	4	0.212089	0.00638326	224367_AT, 217963_S_AT, 218332_AT, 215440_S_AT	669	5	7396	8.84425	0.992733	0.992733	9.31579
GOTERM_BP_FAT	GO:0006355~regulation of transcription, DNA-dependent	207	10.9756	0.00659495	239024_AT, 201465_S_AT, 206919_AT, 243692_AT, 202171_AT, 238808_AT, 217419_X_AT, 202670_AT, 227349_AT, 243796_AT, 208966_X_AT, 241875_AT, 214741_AT, 202080_S_AT, 214397_AT, 1570135_AT, 209348_S_AT, 210556_AT, 202575_AT, 211259_S_AT, 242429_AT, 235957_AT, 211603_S_AT, 204702_S_AT, 201146_AT, 204999_S_AT, 222921_S_AT, 219711_AT, 1555832_S_AT, 223393_S_AT, 1559922_AT, 210774_S_AT, 228038_AT, 226157_…	1343	1773	13528	1.17603	1	0.621197	11.4206
SP_PIR_KEYWORDS	ubl conjugation	75	3.97667	0.00667142	211999_AT, 202387_AT, 202380_S_AT, 242708_AT, 211110_S_AT, 224218_S_AT, 217963_S_AT, 201039_S_AT, 240206_AT, 210875_S_AT, 1554868_S_AT, 203155_AT, 221919_AT, 221582_AT, 209348_S_AT, 206116_S_AT, 204288_S_AT, 232633_AT, 202393_S_AT, 204572_S_AT, 216973_S_AT, 212764_AT, 230339_AT, 200956_S_AT, 200796_S_AT, 213491_X_AT, 227558_AT, 220668_S_AT, 212069_S_AT, 210559_S_AT, 207163_S_AT, 209631_S_AT, 2046…	1820	588	19235	1.34805	0.986577	0.133846	9.49989
GOTERM_MF_FAT	GO:0004672~protein kinase activity	80	4.24178	0.0067801	1563182_AT, 235392_AT, 208823_S_AT, 1553112_S_AT, 201939_AT, 204831_AT, 226375_AT, 226299_AT, 202670_AT, 203565_S_AT, 226126_AT, 226191_AT, 202161_AT, 210346_S_AT, 223466_X_AT, 209902_AT, 213044_AT, 203664_S_AT, 205016_AT, 232136_S_AT, 236277_AT, 224961_AT, 212072_S_AT, 212075_S_AT, 213034_AT, 208774_AT, 210058_AT, 200709_AT, 204635_AT, 225796_AT, 209241_X_AT, 204357_S_AT, 210559_S_AT, 207163_S_A…	1290	606	12983	1.32863	0.999769	0.388983	10.4465
GOTERM_BP_FAT	GO:0048732~gland development	24	1.27253	0.00688878	235392_AT, 201131_S_AT, 217076_S_AT, 204686_AT, 238808_AT, 205646_S_AT, 207980_S_AT, 207015_S_AT, 211110_S_AT, 211599_X_AT, 206104_AT, 213721_AT, 209357_AT, 210150_S_AT, 201866_S_AT, 231786_AT, 211024_S_AT, 211259_S_AT, 232136_S_AT, 223835_X_AT, 207398_AT, 209905_AT, 207397_S_AT, 203510_AT, 233273_AT, 242455_AT, 209035_AT, 228904_AT, 202934_AT, 228038_AT	1343	135	13528	1.79075	1	0.622269	11.8996
SP_PIR_KEYWORDS	serine/threonine-protein kinase	52	2.75716	0.00699461	1563182_AT, 208823_S_AT, 1553112_S_AT, 201939_AT, 204831_AT, 226375_AT, 226299_AT, 202670_AT, 226191_AT, 202161_AT, 210346_S_AT, 209902_AT, 213044_AT, 236277_AT, 212075_S_AT, 212072_S_AT, 213034_AT, 208774_AT, 210058_AT, 204635_AT, 209241_X_AT, 204357_S_AT, 207163_S_AT, 210559_S_AT, 214339_S_AT, 206853_S_AT, 212740_AT, 208824_X_AT, 203552_AT, 229158_AT, 211088_S_AT, 212572_AT, 203553_S_AT, 206874…	1820	381	19235	1.44244	0.989115	0.135685	9.93799
GOTERM_BP_FAT	GO:0035270~endocrine system development	15	0.795334	0.00704714	211024_S_AT, 201131_S_AT, 217076_S_AT, 223835_X_AT, 205646_S_AT, 207015_S_AT, 207980_S_AT, 206104_AT, 213721_AT, 209357_AT, 233273_AT, 242455_AT, 208792_S_AT, 209035_AT, 228904_AT, 201866_S_AT, 228038_AT	1343	69	13528	2.18978	1	0.616235	12.1567
SP_PIR_KEYWORDS	transcription factor	14	0.742312	0.00711063	201465_S_AT, 243692_AT, 203064_S_AT, 209967_S_AT, 228092_AT, 221016_S_AT, 200758_S_AT, 205443_AT, 208986_AT, 209506_S_AT, 212330_AT, 202393_S_AT, 210556_AT, 241559_AT, 213943_AT, 204147_S_AT	1820	65	19235	2.27633	0.989904	0.133777	10.0948
INTERPRO	IPR002290:Serine/threonine protein kinase	39	2.06787	0.00724641	206874_S_AT, 208823_S_AT, 1553112_S_AT, 201939_AT, 204831_AT, 208079_S_AT, 226299_AT, 226156_AT, 206075_S_AT, 242336_AT, 202670_AT, 55065_AT, 235626_AT, 205130_AT, 226191_AT, 203836_S_AT, 213331_S_AT, 202161_AT, 210346_S_AT, 207709_AT, 213044_AT, 203809_S_AT, 206571_S_AT, 208875_S_AT, 1560407_AT, 236277_AT, 207764_S_AT, 241871_AT, 212072_S_AT, 212075_S_AT, 213034_AT, 240399_AT, 210058_AT, 204635_…	1629	259	16659	1.5399	1	0.744865	11.7959
GOTERM_BP_FAT	GO:0010629~negative regulation of gene expression	68	3.60551	0.00764135	239024_AT, 223013_AT, 208811_S_AT, 224218_S_AT, 203795_S_AT, 227349_AT, 243796_AT, 209357_AT, 241875_AT, 207345_AT, 201844_S_AT, 210875_S_AT, 223909_S_AT, 214397_AT, 229394_S_AT, 212520_S_AT, 202393_S_AT, 212774_AT, 213943_AT, 208761_S_AT, 212764_AT, 211024_S_AT, 225261_X_AT, 215714_S_AT, 227558_AT, 220668_S_AT, 238052_AT, 205022_S_AT, 203319_S_AT, 222921_S_AT, 218987_AT, 236794_AT, 204612_AT, 20…	1343	504	13528	1.35905	1	0.632237	13.1152
GOTERM_MF_FAT	GO:0019208~phosphatase regulator activity	13	0.68929	0.00785763	228010_AT, 226169_AT, 226375_AT, 225124_AT, 206075_S_AT, 212075_S_AT, 212072_S_AT, 201877_S_AT, 202166_S_AT, 217822_AT, 202513_S_AT, 236492_AT, 210231_X_AT, 1569114_AT, 217821_S_AT, 226907_AT, 242898_AT	1290	56	12983	2.33636	0.999939	0.416959	12.0092
INTERPRO	IPR000340:Protein-tyrosine phosphatase, dual specificity	10	0.530223	0.00792549	201536_AT, 208892_S_AT, 230370_X_AT, 208891_AT, 202703_AT, 206374_AT, 232353_S_AT, 204207_S_AT, 205777_AT, 1554114_S_AT, 201538_S_AT, 215501_S_AT, 221752_AT	1629	37	16659	2.76392	1	0.745878	12.8314
GOTERM_BP_FAT	GO:0031098~stress-activated protein kinase signaling pathway	14	0.742312	0.00799301	205990_S_AT, 223266_AT, 209241_X_AT, 226068_AT, 214339_S_AT, 213178_S_AT, 203836_S_AT, 202161_AT, 223164_AT, 203552_AT, 205777_AT, 227812_AT, 215501_S_AT, 225662_AT, 203553_S_AT, 213425_AT	1343	63	13528	2.23844	1	0.635475	13.6778
INTERPRO	IPR007623:Brain expressed X-linked like protein	4	0.212089	0.00800703	224367_AT, 217963_S_AT, 218332_AT, 215440_S_AT	1629	5	16659	8.18122	1	0.721301	12.955
SP_PIR_KEYWORDS	phosphotransferase	31	1.64369	0.00814267	212174_AT, 208823_S_AT, 202329_AT, 208079_S_AT, 226299_AT, 217620_S_AT, 206075_S_AT, 242336_AT, 204862_S_AT, 202670_AT, 214681_AT, 211599_X_AT, 215966_X_AT, 207387_S_AT, 226191_AT, 211535_S_AT, 203638_S_AT, 202161_AT, 201251_AT, 207709_AT, 213044_AT, 227432_S_AT, 216316_X_AT, 200697_AT, 217167_X_AT, 241871_AT, 212072_S_AT, 212075_S_AT, 210058_AT, 204635_AT, 202338_AT, 238441_AT, 239859_X_AT, 2035…	1820	201	19235	1.63	0.994832	0.147478	11.4783
GOTERM_BP_FAT	GO:0035115~embryonic forelimb morphogenesis	7	0.371156	0.00821959	225745_AT, 238808_AT, 221884_AT, 209905_AT, 207015_S_AT, 231786_AT, 202575_AT, 213943_AT	1343	19	13528	3.71109	1	0.632891	14.0384
GOTERM_MF_FAT	GO:0033170~protein-DNA loading ATPase activity	4	0.212089	0.00837223	204128_S_AT, 209085_X_AT, 203210_S_AT, 208021_S_AT, 204023_AT	1290	5	12983	8.05147	0.999968	0.419993	12.7465
GOTERM_MF_FAT	GO:0003689~DNA clamp loader activity	4	0.212089	0.00837223	204128_S_AT, 209085_X_AT, 203210_S_AT, 208021_S_AT, 204023_AT	1290	5	12983	8.05147	0.999968	0.419993	12.7465
GOTERM_CC_FAT	GO:0005741~mitochondrial outer membrane	17	0.901379	0.00840932	201675_AT, 211662_S_AT, 215726_S_AT, 204388_S_AT, 209366_X_AT, 214681_AT, 207387_S_AT, 215966_X_AT, 231736_X_AT, 207843_X_AT, 200697_AT, 216316_X_AT, 217167_X_AT, 200796_S_AT, 208478_S_AT, 210879_S_AT, 214306_AT, 227274_AT, 203105_S_AT, 1565162_S_AT, 215977_X_AT, 223091_X_AT, 202934_AT, 224918_X_AT, 201512_S_AT, 204493_AT	1191	90	12782	2.02719	0.992151	0.170089	11.6592
UP_SEQ_FEATURE	topological domain:Lumenal	59	3.12831	0.00842626	223299_AT, 204769_S_AT, 221760_AT, 222385_X_AT, 222412_S_AT, 219326_S_AT, 217795_S_AT, 212255_S_AT, 223452_S_AT, 225435_AT, 229850_AT, 219271_AT, 218056_AT, 225302_AT, 217788_S_AT, 226348_AT, 200068_S_AT, 203294_S_AT, 1552766_AT, 219402_S_AT, 218143_S_AT, 225460_AT, 221423_S_AT, 209413_AT, 224921_AT, 213491_X_AT, 214310_S_AT, 212226_S_AT, 242100_AT, 205281_S_AT, 211137_S_AT, 217823_S_AT, 219797_A…	1820	444	19113	1.39549	1	0.87749	14.628
GOTERM_BP_FAT	GO:0021536~diencephalon development	10	0.530223	0.00870567	211024_S_AT, 201131_S_AT, 242054_S_AT, 242455_AT, 223835_X_AT, 208478_S_AT, 205646_S_AT, 207015_S_AT, 228038_AT, 206104_AT, 213721_AT	1343	37	13528	2.72242	1	0.641644	14.8073
SP_PIR_KEYWORDS	Isomerase	21	1.11347	0.00871563	202959_AT, 219118_AT, 211987_AT, 205042_AT, 202380_S_AT, 204560_AT, 239404_AT, 202633_AT, 238895_AT, 219117_S_AT, 1555495_A_AT, 206857_S_AT, 202472_AT, 225302_AT, 210186_S_AT, 228002_AT, 204572_S_AT, 222240_S_AT, 208612_AT, 236365_AT, 200709_AT, 214119_S_AT, 243055_AT, 219204_S_AT, 208658_AT	1820	120	19235	1.84952	0.996438	0.152791	12.2378
GOTERM_BP_FAT	GO:0032885~regulation of polysaccharide biosynthetic process	6	0.318134	0.00888639	207163_S_AT, 235392_AT, 225471_S_AT, 218087_S_AT, 204686_AT, 226156_AT, 229088_AT, 205066_S_AT, 203809_S_AT, 227432_S_AT	1343	14	13528	4.31699	1	0.637175	15.0915
GOTERM_BP_FAT	GO:0005979~regulation of glycogen biosynthetic process	6	0.318134	0.00888639	207163_S_AT, 235392_AT, 225471_S_AT, 218087_S_AT, 204686_AT, 226156_AT, 229088_AT, 205066_S_AT, 203809_S_AT, 227432_S_AT	1343	14	13528	4.31699	1	0.637175	15.0915
GOTERM_BP_FAT	GO:0010962~regulation of glucan biosynthetic process	6	0.318134	0.00888639	207163_S_AT, 235392_AT, 225471_S_AT, 218087_S_AT, 204686_AT, 226156_AT, 229088_AT, 205066_S_AT, 203809_S_AT, 227432_S_AT	1343	14	13528	4.31699	1	0.637175	15.0915
GOTERM_BP_FAT	GO:0008637~apoptotic mitochondrial changes	9	0.4772	0.00906909	207163_S_AT, 201465_S_AT, 208792_S_AT, 208478_S_AT, 204285_S_AT, 204286_S_AT, 202431_S_AT, 203105_S_AT, 200736_S_AT, 204493_AT	1343	31	13528	2.92441	1	0.633015	15.3779
GOTERM_MF_FAT	GO:0008094~DNA-dependent ATPase activity	13	0.68929	0.00907731	204128_S_AT, 213647_AT, 215714_S_AT, 201459_AT, 209849_S_AT, 203565_S_AT, 231953_AT, 204023_AT, 210568_S_AT, 209085_X_AT, 206066_S_AT, 237671_AT, 203210_S_AT, 212520_S_AT, 232633_AT, 208021_S_AT	1290	57	12983	2.29538	0.999987	0.42951	13.7472
GOTERM_MF_FAT	GO:0030145~manganese ion binding	26	1.37858	0.00934198	1563182_AT, 219855_AT, 219326_S_AT, 217445_S_AT, 212255_S_AT, 1559739_AT, 203966_S_AT, 219271_AT, 212378_AT, 209902_AT, 37384_AT, 231907_AT, 217788_S_AT, 210540_S_AT, 212379_AT, 201253_S_AT, 239532_AT, 210418_S_AT, 209413_AT, 235061_AT, 203945_AT, 204059_S_AT, 202070_S_AT, 203124_S_AT, 211137_S_AT, 212719_AT, 236302_AT, 203946_S_AT, 212186_AT, 228108_AT	1290	154	12983	1.69917	0.99999	0.423161	14.1201
SP_PIR_KEYWORDS	coiled coil	222	11.7709	0.00976546	209859_AT, 212708_AT, 231895_AT, 223131_S_AT, 229338_AT, 235759_AT, 221965_AT, 227349_AT, 243796_AT, 223452_S_AT, 210150_S_AT, 213793_S_AT, 228916_AT, 217742_S_AT, 203155_AT, 202080_S_AT, 211760_S_AT, 223466_X_AT, 230339_AT, 201334_S_AT, 235432_AT, 227334_AT, 230560_AT, 201681_S_AT, 212069_S_AT, 222820_AT, 223393_S_AT, 244111_AT, 223091_X_AT, 205995_X_AT, 227249_AT, 227214_AT, 208024_S_AT, 201075…	1820	2019	19235	1.16208	0.9982	0.165204	13.6137
INTERPRO	IPR001932:Protein phosphatase 2C-related	7	0.371156	0.0100432	203966_S_AT, 235061_AT, 212719_AT, 236302_AT, 37384_AT, 228108_AT, 239532_AT	1629	20	16659	3.57928	1	0.774532	15.9875
INTERPRO	IPR000953:Chromo domain	9	0.4772	0.0101599	241875_AT, 220586_AT, 235959_AT, 225031_AT, 227558_AT, 221820_S_AT, 201075_S_AT, 203100_S_AT, 201518_AT	1629	32	16659	2.87621	1	0.755005	16.1584
GOTERM_CC_FAT	GO:0005681~spliceosome	22	1.16649	0.0102883	209449_AT, 200870_AT, 203377_S_AT, 238781_AT, 208821_AT, 211115_X_AT, 208880_S_AT, 202836_S_AT, 214113_S_AT, 242146_AT, 202408_S_AT, 208610_S_AT, 1555427_S_AT, 217742_S_AT, 208765_S_AT, 218382_S_AT, 211930_AT, 221919_AT, 233605_X_AT, 200033_AT, 202505_AT, 237488_AT	1191	132	12782	1.78869	0.997358	0.197365	14.085
INTERPRO	IPR017442:Serine/threonine protein kinase-related	50	2.65111	0.0104095	1563182_AT, 208823_S_AT, 1553112_S_AT, 201939_AT, 204831_AT, 226299_AT, 202670_AT, 226126_AT, 226191_AT, 202161_AT, 210346_S_AT, 213044_AT, 236277_AT, 224961_AT, 212075_S_AT, 212072_S_AT, 213034_AT, 208774_AT, 210058_AT, 204635_AT, 209241_X_AT, 204357_S_AT, 207163_S_AT, 210559_S_AT, 214339_S_AT, 206853_S_AT, 208824_X_AT, 229158_AT, 211088_S_AT, 203552_AT, 212572_AT, 203553_S_AT, 206874_S_AT, 2232…	1629	359	16659	1.42431	1	0.741062	16.5224
SP_PIR_KEYWORDS	er-golgi transport	16	0.848356	0.01047	212246_AT, 225460_AT, 221423_S_AT, 202211_AT, 225259_AT, 214310_S_AT, 223457_AT, 201098_AT, 204930_S_AT, 201831_S_AT, 241910_X_AT, 1555446_S_AT, 200922_AT, 224629_AT, 211622_S_AT, 200929_AT, 203294_S_AT	1820	83	19235	2.03734	0.998862	0.171621	14.5257
GOTERM_BP_FAT	GO:0010558~negative regulation of macromolecule biosynthetic process	72	3.8176	0.0106202	239024_AT, 223013_AT, 208811_S_AT, 224218_S_AT, 203795_S_AT, 227349_AT, 243796_AT, 209357_AT, 241875_AT, 207345_AT, 201844_S_AT, 210875_S_AT, 223909_S_AT, 214397_AT, 208773_S_AT, 215482_S_AT, 201448_AT, 209902_AT, 229394_S_AT, 212520_S_AT, 202393_S_AT, 217631_AT, 212774_AT, 213943_AT, 208761_S_AT, 212764_AT, 211024_S_AT, 225261_X_AT, 215714_S_AT, 202351_AT, 227558_AT, 220668_S_AT, 238052_AT, 2050…	1343	547	13528	1.32588	1	0.679927	17.773
KEGG_PATHWAY	hsa04722:Neurotrophin signaling pathway	22	1.16649	0.0106604	235392_AT, 1557246_AT, 201465_S_AT, 202329_AT, 226156_AT, 204686_AT, 217620_S_AT, 242336_AT, 202670_AT, 217963_S_AT, 226191_AT, 203836_S_AT, 219618_AT, 200638_S_AT, 232436_AT, 203809_S_AT, 215075_S_AT, 208478_S_AT, 40149_AT, 241871_AT, 210058_AT, 204635_AT, 207163_S_AT, 225471_S_AT, 200059_S_AT, 208743_S_AT	510	124	5085	1.76898	0.85628	0.384285	12.3778
UP_SEQ_FEATURE	compositionally biased region:Arg/Ser-rich	5	0.265111	0.0107366	220143_X_AT, 202380_S_AT, 243055_AT, 229338_AT, 241792_X_AT, 212060_AT, 219507_AT	1820	10	19113	5.25082	1	0.920304	18.27
GOTERM_CC_FAT	GO:0048471~perinuclear region of cytoplasm	40	2.12089	0.0109397	201991_S_AT, 226299_AT, 208811_S_AT, 202670_AT, 236446_AT, 204288_S_AT, 217631_AT, 217788_S_AT, 214953_S_AT, 207332_S_AT, 201690_S_AT, 224961_AT, 223982_S_AT, 210372_S_AT, 210145_AT, 208743_S_AT, 237571_AT, 225813_AT, 208832_AT, 44111_AT, 209784_S_AT, 201691_S_AT, 206636_AT, 220201_AT, 237215_S_AT, 225754_AT, 201992_S_AT, 201131_S_AT, 214315_X_AT, 224802_AT, 209015_S_AT, 201831_S_AT, 219405_AT, 3…	1191	288	12782	1.49058	0.998189	0.201883	14.9114
GOTERM_BP_FAT	GO:0048285~organelle fission	35	1.85578	0.0109682	223238_S_AT, 209659_S_AT, 202293_AT, 200713_S_AT, 208079_S_AT, 224010_AT, 202670_AT, 1555278_A_AT, 227349_AT, 234863_X_AT, 202466_AT, 219512_AT, 203449_S_AT, 224578_AT, 235572_AT, 213331_S_AT, 219170_AT, 218875_S_AT, 201663_S_AT, 223068_AT, 232587_AT, 211949_S_AT, 210052_S_AT, 212789_AT, 222685_AT, 208478_S_AT, 202717_S_AT, 214306_AT, 203105_S_AT, 202836_S_AT, 210559_S_AT, 221436_S_AT, 226611_S_A…	1343	229	13528	1.53954	1	0.680863	18.3015
SP_PIR_KEYWORDS	ubl conjugation pathway	65	3.44645	0.0110996	209659_S_AT, 225736_AT, 223013_AT, 56919_AT, 214462_AT, 203372_S_AT, 209339_AT, 225737_S_AT, 220370_S_AT, 208761_S_AT, 224747_AT, 224748_AT, 231837_AT, 218306_S_AT, 1552678_A_AT, 213026_AT, 202717_S_AT, 227558_AT, 233933_S_AT, 223186_AT, 217823_S_AT, 208723_AT, 226902_AT, 241763_S_AT, 218738_S_AT, 224439_X_AT, 1556338_AT, 209592_S_AT, 236235_AT, 225989_AT, 202318_S_AT, 238686_AT, 229812_AT, 22617…	1820	509	19235	1.34964	0.999244	0.176567	15.3331
UP_SEQ_FEATURE	metal ion-binding site:Manganese 2	8	0.424178	0.011282	203966_S_AT, 203945_AT, 212719_AT, 236302_AT, 203946_S_AT, 37384_AT, 212186_AT, 228108_AT, 239532_AT	1820	27	19113	3.1116	1	0.919447	19.1081
UP_SEQ_FEATURE	metal ion-binding site:Manganese 1	8	0.424178	0.011282	203966_S_AT, 203945_AT, 212719_AT, 236302_AT, 203946_S_AT, 37384_AT, 212186_AT, 228108_AT, 239532_AT	1820	27	19113	3.1116	1	0.919447	19.1081
SP_PIR_KEYWORDS	nucleotide binding	19	1.00742	0.0113005	201992_S_AT, 201991_S_AT, 243951_AT, 204769_S_AT, 209994_S_AT, 209085_X_AT, 211960_S_AT, 224662_AT, 215116_S_AT, 208021_S_AT, 211622_S_AT, 203727_AT, 208718_AT, 208719_S_AT, 202338_AT, 210568_S_AT, 221819_AT, 211961_S_AT, 214780_S_AT, 211858_X_AT, 201040_AT, 202395_AT, 200033_AT, 1562836_AT, 209993_AT, 1554878_A_AT	1820	107	19235	1.87668	0.999337	0.175192	15.5893
GOTERM_MF_FAT	GO:0004722~protein serine/threonine phosphatase activity	11	0.583245	0.0113315	236492_AT, 203966_S_AT, 204053_X_AT, 208892_S_AT, 235061_AT, 208891_AT, 212719_AT, 236302_AT, 36920_AT, 37384_AT, 228108_AT, 239532_AT	1290	45	12983	2.46017	0.999999	0.471477	16.8749
GOTERM_CC_FAT	GO:0000790~nuclear chromatin	12	0.636267	0.0113551	201465_S_AT, 211999_AT, 206075_S_AT, 212075_S_AT, 212072_S_AT, 201075_S_AT, 204255_S_AT, 207980_S_AT, 221381_S_AT, 220668_S_AT, 209357_AT, 241875_AT, 240148_AT, 209902_AT, 201518_AT	1191	55	12782	2.34156	0.998577	0.202312	15.4344
SP_PIR_KEYWORDS	nad	29	1.53765	0.0113568	211662_S_AT, 211549_S_AT, 202001_S_AT, 1559691_AT, 201563_AT, 201826_S_AT, 207015_S_AT, 32042_AT, 234710_S_AT, 200947_S_AT, 223220_S_AT, 230426_AT, 201825_S_AT, 211558_S_AT, 220690_S_AT, 222240_S_AT, 205542_AT, 203621_AT, 210418_S_AT, 1565906_AT, 214829_AT, 219489_S_AT, 202070_S_AT, 218878_S_AT, 201892_S_AT, 215850_S_AT, 201562_S_AT, 236794_AT, 214241_AT, 221589_S_AT, 209279_S_AT	1820	189	19235	1.62165	0.999361	0.171887	15.6609
INTERPRO	IPR000222:Protein phosphatase 2C, manganese/magnesium aspartate binding site	6	0.318134	0.0115294	203966_S_AT, 235061_AT, 236302_AT, 37384_AT, 228108_AT, 239532_AT	1629	15	16659	4.09061	1	0.755687	18.138
INTERPRO	IPR006662:Thioredoxin-like subdomain	5	0.265111	0.0117794	225302_AT, 243405_AT, 208658_AT, 209078_S_AT, 208612_AT	1629	10	16659	5.11326	1	0.74335	18.4946
GOTERM_BP_FAT	GO:0007254~JNK cascade	13	0.68929	0.0118876	205990_S_AT, 223266_AT, 209241_X_AT, 226068_AT, 214339_S_AT, 213178_S_AT, 203836_S_AT, 202161_AT, 203552_AT, 205777_AT, 227812_AT, 215501_S_AT, 225662_AT, 203553_S_AT, 213425_AT	1343	59	13528	2.21947	1	0.699726	19.6822
SMART	SM00331:PP2C_SIG	7	0.371156	0.0121924	203966_S_AT, 235061_AT, 212719_AT, 236302_AT, 37384_AT, 228108_AT, 239532_AT	926	20	9079	3.43159	0.986005	0.759014	15.4338
SMART	SM00332:PP2Cc	7	0.371156	0.0121924	203966_S_AT, 235061_AT, 212719_AT, 236302_AT, 37384_AT, 228108_AT, 239532_AT	926	20	9079	3.43159	0.986005	0.759014	15.4338
GOTERM_BP_FAT	GO:0032881~regulation of polysaccharide metabolic process	6	0.318134	0.012258	207163_S_AT, 235392_AT, 225471_S_AT, 218087_S_AT, 204686_AT, 226156_AT, 229088_AT, 205066_S_AT, 203809_S_AT, 227432_S_AT	1343	15	13528	4.02919	1	0.700699	20.2322
GOTERM_BP_FAT	GO:0006468~protein amino acid phosphorylation	85	4.50689	0.0122863	201939_AT, 226375_AT, 217620_S_AT, 202670_AT, 226191_AT, 202161_AT, 223466_X_AT, 210346_S_AT, 209902_AT, 211259_S_AT, 212072_S_AT, 213034_AT, 208774_AT, 204357_S_AT, 210559_S_AT, 206853_S_AT, 237571_AT, 212740_AT, 208824_X_AT, 229158_AT, 211088_S_AT, 203552_AT, 212572_AT, 214172_X_AT, 202329_AT, 226156_AT, 208079_S_AT, 211432_S_AT, 206075_S_AT, 242336_AT, 55065_AT, 211599_X_AT, 235626_AT, 205130_…	1343	667	13528	1.28366	1	0.691623	20.2741
GOTERM_MF_FAT	GO:0015923~mannosidase activity	6	0.318134	0.0122978	217920_AT, 209166_S_AT, 203668_AT, 205105_AT, 221760_AT, 208116_S_AT, 242513_X_AT, 227435_AT	1290	15	12983	4.02574	1	0.484326	18.1828
GOTERM_BP_FAT	GO:0046148~pigment biosynthetic process	10	0.530223	0.0123929	208970_S_AT, 217445_S_AT, 203219_S_AT, 200758_S_AT, 213721_AT, 219547_AT, 212378_AT, 225892_AT, 228002_AT, 205633_S_AT, 214431_AT, 228038_AT, 212379_AT	1343	39	13528	2.58281	1	0.685092	20.4316
GOTERM_BP_FAT	GO:0045725~positive regulation of glycogen biosynthetic process	5	0.265111	0.012408	207163_S_AT, 235392_AT, 225471_S_AT, 218087_S_AT, 204686_AT, 226156_AT, 203809_S_AT, 227432_S_AT	1343	10	13528	5.03649	1	0.67607	20.4539
INTERPRO	IPR008271:Serine/threonine protein kinase, active site	49	2.59809	0.0124933	1563182_AT, 208823_S_AT, 1553112_S_AT, 201939_AT, 204831_AT, 226299_AT, 202670_AT, 226191_AT, 202161_AT, 210346_S_AT, 213044_AT, 236277_AT, 212075_S_AT, 212072_S_AT, 213034_AT, 208774_AT, 210058_AT, 204635_AT, 209241_X_AT, 204357_S_AT, 207163_S_AT, 210559_S_AT, 214339_S_AT, 206853_S_AT, 212740_AT, 208824_X_AT, 229158_AT, 203552_AT, 212572_AT, 203553_S_AT, 206874_S_AT, 223266_AT, 226156_AT, 208079…	1629	354	16659	1.41554	1	0.745141	19.5048
GOTERM_MF_FAT	GO:0016879~ligase activity, forming carbon-nitrogen bonds	35	1.85578	0.0125535	238686_AT, 225736_AT, 224010_AT, 218373_AT, 212783_AT, 217445_S_AT, 214673_S_AT, 201878_AT, 232020_AT, 212378_AT, 209339_AT, 225737_S_AT, 205596_S_AT, 224747_AT, 212379_AT, 225651_AT, 1565906_AT, 218306_S_AT, 219981_X_AT, 200648_S_AT, 210018_X_AT, 225138_AT, 227471_AT, 223186_AT, 202038_AT, 224896_S_AT, 217823_S_AT, 225734_AT, 230820_AT, 224439_X_AT, 227489_AT, 203846_AT, 1556338_AT, 236235_AT, 2…	1290	231	12983	1.5249	1	0.476891	18.5256
GOTERM_CC_FAT	GO:0016604~nuclear body	26	1.37858	0.012572	217962_AT, 223131_S_AT, 202633_AT, 211115_X_AT, 1568592_AT, 214113_S_AT, 217822_AT, 31845_AT, 200060_S_AT, 241875_AT, 208610_S_AT, 218131_S_AT, 201211_S_AT, 225348_AT, 217742_S_AT, 239512_AT, 219507_AT, 208761_S_AT, 214659_X_AT, 223236_AT, 1555411_A_AT, 218878_S_AT, 202431_S_AT, 202408_S_AT, 217821_S_AT, 203035_S_AT, 241792_X_AT, 234294_X_AT	1191	168	12782	1.66093	0.999298	0.214998	16.9496
SMART	SM00298:CHROMO	9	0.4772	0.0128484	241875_AT, 220586_AT, 235959_AT, 225031_AT, 227558_AT, 221820_S_AT, 201075_S_AT, 203100_S_AT, 201518_AT	926	32	9079	2.75753	0.988893	0.675365	16.198
SP_PIR_KEYWORDS	disease mutation	177	9.38494	0.0128745	219649_AT, 243692_AT, 238808_AT, 203184_AT, 229068_AT, 202670_AT, 203335_AT, 219220_X_AT, 204053_X_AT, 223164_AT, 209348_S_AT, 227160_S_AT, 202740_AT, 202942_AT, 202275_AT, 235432_AT, 205281_S_AT, 211137_S_AT, 229158_AT, 213746_S_AT, 202439_S_AT, 209123_AT, 224042_AT, 215783_S_AT, 204686_AT, 205066_S_AT, 36920_AT, 214681_AT, 211599_X_AT, 229657_AT, 229088_AT, 225575_AT, 216620_S_AT, 212382_AT, 23…	1820	1591	19235	1.17577	0.999762	0.188301	17.5711
GOTERM_CC_FAT	GO:0005663~DNA replication factor C complex	4	0.212089	0.0129802	204128_S_AT, 209085_X_AT, 203210_S_AT, 208021_S_AT, 204023_AT	1191	6	12782	7.15477	0.999447	0.214879	17.4522
SMART	SM00220:S_TKc	39	2.06787	0.0131746	206874_S_AT, 208823_S_AT, 1553112_S_AT, 201939_AT, 204831_AT, 208079_S_AT, 226299_AT, 226156_AT, 206075_S_AT, 242336_AT, 202670_AT, 55065_AT, 235626_AT, 205130_AT, 226191_AT, 203836_S_AT, 213331_S_AT, 202161_AT, 210346_S_AT, 207709_AT, 213044_AT, 203809_S_AT, 206571_S_AT, 208875_S_AT, 1560407_AT, 236277_AT, 207764_S_AT, 241871_AT, 212072_S_AT, 212075_S_AT, 213034_AT, 240399_AT, 210058_AT, 204635_…	926	259	9079	1.47636	0.9901	0.602693	16.5756
GOTERM_MF_FAT	GO:0016564~transcription repressor activity	45	2.386	0.0131923	239024_AT, 223013_AT, 208811_S_AT, 202364_AT, 224218_S_AT, 243796_AT, 209357_AT, 208966_X_AT, 241875_AT, 201844_S_AT, 210875_S_AT, 214397_AT, 209339_AT, 229394_S_AT, 1552445_A_AT, 206332_S_AT, 212764_AT, 204998_S_AT, 227558_AT, 1553122_S_AT, 204999_S_AT, 205022_S_AT, 203319_S_AT, 220668_S_AT, 218987_AT, 236794_AT, 208743_S_AT, 1556338_AT, 234294_X_AT, 229397_S_AT, 200854_AT, 216215_S_AT, 214315_X…	1290	316	12983	1.43321	1	0.479994	19.3763
GOTERM_BP_FAT	GO:0000087~M phase of mitotic cell cycle	34	1.80276	0.0134713	223238_S_AT, 209659_S_AT, 202293_AT, 200713_S_AT, 208079_S_AT, 224010_AT, 1554906_A_AT, 202670_AT, 221965_AT, 1555278_A_AT, 227349_AT, 234863_X_AT, 202466_AT, 219512_AT, 203449_S_AT, 224578_AT, 235572_AT, 213331_S_AT, 219170_AT, 218875_S_AT, 201663_S_AT, 223068_AT, 232587_AT, 211949_S_AT, 210052_S_AT, 215731_S_AT, 212789_AT, 222685_AT, 202717_S_AT, 202836_S_AT, 210559_S_AT, 221436_S_AT, 226611_S_…	1343	224	13528	1.52893	1	0.696954	22.009
SP_PIR_KEYWORDS	protein kinase	4	0.212089	0.0135646	226299_AT, 202161_AT, 205450_AT, 204635_AT	1820	6	19235	7.04579	0.999849	0.193072	18.4262
GOTERM_MF_FAT	GO:0019888~protein phosphatase regulator activity	12	0.636267	0.0135817	228010_AT, 226375_AT, 206075_S_AT, 212075_S_AT, 212072_S_AT, 225124_AT, 201877_S_AT, 202166_S_AT, 217822_AT, 202513_S_AT, 236492_AT, 210231_X_AT, 217821_S_AT, 226907_AT, 242898_AT	1290	53	12983	2.27872	1	0.476619	19.8906
GOTERM_MF_FAT	GO:0004527~exonuclease activity	12	0.636267	0.0135817	233878_S_AT, 205066_S_AT, 207541_S_AT, 1564656_AT, 241379_AT, 218527_AT, 242539_AT, 222609_S_AT, 213648_AT, 229088_AT, 226416_AT, 209392_AT, 208107_S_AT, 233632_S_AT	1290	53	12983	2.27872	1	0.476619	19.8906
SP_PIR_KEYWORDS	zinc	237	12.5663	0.013615	239024_AT, 243692_AT, 209859_AT, 202171_AT, 1557820_AT, 235690_AT, 223131_S_AT, 218006_S_AT, 212783_AT, 213023_AT, 214741_AT, 228009_X_AT, 220992_S_AT, 1570135_AT, 202740_AT, 225958_AT, 208726_S_AT, 242429_AT, 214310_S_AT, 201116_S_AT, 233899_X_AT, 204357_S_AT, 219711_AT, 1555832_S_AT, 227331_AT, 223393_S_AT, 225335_AT, 224042_AT, 215783_S_AT, 201737_S_AT, 223680_AT, 218617_AT, 206104_AT, 231953_…	1820	2189	19235	1.14426	0.999853	0.189575	18.4884
GOTERM_BP_FAT	GO:0043255~regulation of carbohydrate biosynthetic process	7	0.371156	0.0138445	207163_S_AT, 235392_AT, 225471_S_AT, 218087_S_AT, 204686_AT, 226156_AT, 229088_AT, 205066_S_AT, 201866_S_AT, 203809_S_AT, 227432_S_AT	1343	21	13528	3.35766	1	0.697974	22.548
GOTERM_BP_FAT	GO:0001836~release of cytochrome c from mitochondria	7	0.371156	0.0138445	201465_S_AT, 208792_S_AT, 208478_S_AT, 204285_S_AT, 204286_S_AT, 202431_S_AT, 200736_S_AT, 204493_AT	1343	21	13528	3.35766	1	0.697974	22.548
GOTERM_CC_FAT	GO:0016607~nuclear speck	18	0.954401	0.0139603	214659_X_AT, 223236_AT, 1555411_A_AT, 1568592_AT, 217822_AT, 214113_S_AT, 200060_S_AT, 202408_S_AT, 208610_S_AT, 201211_S_AT, 218131_S_AT, 217821_S_AT, 217742_S_AT, 225348_AT, 239512_AT, 203035_S_AT, 241792_X_AT, 219507_AT, 208761_S_AT, 234294_X_AT	1191	103	12782	1.87552	0.999687	0.222893	18.6473
UP_SEQ_FEATURE	compositionally biased region:Poly-Gly	40	2.12089	0.0140437	235392_AT, 227741_AT, 217076_S_AT, 204030_S_AT, 204686_AT, 212708_AT, 213548_S_AT, 204496_AT, 205472_S_AT, 200685_AT, 211110_S_AT, 210621_S_AT, 224828_AT, 218618_S_AT, 225032_AT, 213721_AT, 205706_S_AT, 225031_AT, 227405_S_AT, 225692_AT, 225385_S_AT, 231847_AT, 231907_AT, 211024_S_AT, 203442_X_AT, 226554_AT, 212640_AT, 230256_AT, 208718_AT, 208719_S_AT, 240399_AT, 212655_AT, 202431_S_AT, 215321_A…	1820	286	19113	1.46876	1	0.94935	23.2284
KEGG_PATHWAY	hsa04910:Insulin signaling pathway	23	1.21951	0.0140706	235392_AT, 226178_AT, 201350_AT, 218087_S_AT, 226156_AT, 204686_AT, 217620_S_AT, 242336_AT, 202670_AT, 226191_AT, 203617_X_AT, 203372_S_AT, 207709_AT, 203809_S_AT, 227432_S_AT, 215075_S_AT, 200697_AT, 202990_AT, 238441_AT, 225985_AT, 207163_S_AT, 225471_S_AT, 202724_S_AT, 202934_AT, 205450_AT, 209438_AT, 213570_AT, 212186_AT	510	135	5085	1.69869	0.92307	0.401286	16.0296
GOTERM_BP_FAT	GO:0000187~activation of MAPK activity	16	0.848356	0.0140858	205498_AT, 217620_S_AT, 202670_AT, 211599_X_AT, 200675_AT, 225985_AT, 203510_AT, 226068_AT, 214339_S_AT, 213178_S_AT, 203836_S_AT, 202161_AT, 211658_AT, 203552_AT, 225662_AT, 205016_AT, 227432_S_AT, 203553_S_AT	1343	82	13528	1.96546	1	0.695553	22.8947
SP_PIR_KEYWORDS	magnesium	57	3.02227	0.0144292	1563182_AT, 219855_AT, 212255_S_AT, 235320_AT, 201251_AT, 211973_AT, 220980_S_AT, 213044_AT, 230352_AT, 201253_S_AT, 239532_AT, 203064_S_AT, 235061_AT, 236277_AT, 223168_AT, 202070_S_AT, 213034_AT, 204635_AT, 211137_S_AT, 223100_S_AT, 206853_S_AT, 236302_AT, 223097_AT, 202853_S_AT, 212572_AT, 214172_X_AT, 224455_S_AT, 215783_S_AT, 204862_S_AT, 238752_AT, 208647_AT, 205027_S_AT, 212536_AT, 1559739…	1820	442	19235	1.36293	0.999914	0.195614	19.486
GOTERM_BP_FAT	GO:0000278~mitotic cell cycle	51	2.70414	0.0144881	223238_S_AT, 209659_S_AT, 200830_AT, 200713_S_AT, 201939_AT, 202670_AT, 202243_S_AT, 221965_AT, 203565_S_AT, 1555278_A_AT, 227349_AT, 202466_AT, 215942_S_AT, 214953_S_AT, 232587_AT, 201663_S_AT, 211949_S_AT, 215731_S_AT, 223168_AT, 222685_AT, 202717_S_AT, 210372_S_AT, 205022_S_AT, 207163_S_AT, 210559_S_AT, 237571_AT, 1556338_AT, 227249_AT, 225684_AT, 1553530_A_AT, 202293_AT, 208079_S_AT, 224010_A…	1343	370	13528	1.38844	1	0.6973	23.4692
GOTERM_BP_FAT	GO:0015980~energy derivation by oxidation of organic compounds	24	1.27253	0.0146909	223613_AT, 209066_X_AT, 202001_S_AT, 1559691_AT, 216591_S_AT, 229001_AT, 242336_AT, 230426_AT, 226191_AT, 210556_AT, 211354_S_AT, 203621_AT, 210418_S_AT, 202800_AT, 202070_S_AT, 202990_AT, 205849_S_AT, 226616_S_AT, 202166_S_AT, 215850_S_AT, 207163_S_AT, 219547_AT, 211858_X_AT, 214241_AT, 205450_AT, 209438_AT	1343	144	13528	1.67883	1	0.694048	23.7574
GOTERM_BP_FAT	GO:0009057~macromolecule catabolic process	97	5.14316	0.0147609	225736_AT, 1557820_AT, 202243_S_AT, 203372_S_AT, 225737_S_AT, 220370_S_AT, 224747_AT, 231837_AT, 218306_S_AT, 1552678_A_AT, 227558_AT, 214048_AT, 200709_AT, 227334_AT, 217823_S_AT, 210559_S_AT, 1567080_S_AT, 241763_S_AT, 201064_S_AT, 236235_AT, 226178_AT, 233878_S_AT, 201737_S_AT, 207541_S_AT, 214113_S_AT, 238879_AT, 238174_AT, 232020_AT, 201878_AT, 222633_AT, 210186_S_AT, 201498_AT, 211609_X_AT,…	1343	781	13528	1.25106	1	0.68763	23.8566
UP_SEQ_FEATURE	repeat:WD 7	24	1.27253	0.0149101	228010_AT, 203377_S_AT, 223013_AT, 56919_AT, 216997_X_AT, 230178_S_AT, 226794_AT, 236492_AT, 226283_AT, 222633_AT, 1557363_A_AT, 223068_AT, 232587_AT, 218306_S_AT, 215156_AT, 231875_AT, 203442_X_AT, 200870_AT, 233014_AT, 218512_AT, 201098_AT, 235850_AT, 237208_AT, 209532_AT, 205519_AT, 212740_AT, 240161_S_AT	1820	150	19113	1.68026	1	0.951069	24.4794
SP_PIR_KEYWORDS	Redox-active center	10	0.530223	0.0150058	230426_AT, 208097_S_AT, 211658_AT, 225302_AT, 243405_AT, 208658_AT, 209078_S_AT, 208612_AT, 218498_S_AT, 201588_AT	1820	42	19235	2.51635	0.999941	0.19852	20.1856
UP_SEQ_FEATURE	repeat:WD 6	29	1.53765	0.0150086	228010_AT, 56919_AT, 203377_S_AT, 223013_AT, 204496_AT, 216997_X_AT, 230178_S_AT, 226794_AT, 236492_AT, 205420_AT, 226283_AT, 222633_AT, 1557363_A_AT, 222618_AT, 232587_AT, 223068_AT, 215156_AT, 218306_S_AT, 231875_AT, 203442_X_AT, 200870_AT, 233014_AT, 218512_AT, 201098_AT, 235850_AT, 201954_AT, 237208_AT, 209532_AT, 205519_AT, 212740_AT, 240161_S_AT, 228180_AT, 1558775_S_AT	1820	192	19113	1.58619	1	0.944943	24.6205
GOTERM_CC_FAT	GO:0000228~nuclear chromosome	25	1.32556	0.0150169	223238_S_AT, 201465_S_AT, 211999_AT, 218599_AT, 206075_S_AT, 207980_S_AT, 201075_S_AT, 202633_AT, 239404_AT, 209357_AT, 241875_AT, 203449_S_AT, 223909_S_AT, 209902_AT, 240148_AT, 232633_AT, 212774_AT, 212789_AT, 212072_S_AT, 212075_S_AT, 204255_S_AT, 221381_S_AT, 220668_S_AT, 239992_AT, 205882_X_AT, 202907_S_AT, 206546_AT, 201518_AT	1191	162	12782	1.6562	0.999831	0.231399	19.9176
GOTERM_CC_FAT	GO:0044431~Golgi apparatus part	40	2.12089	0.0150265	232786_AT, 221760_AT, 219326_S_AT, 225769_AT, 212255_S_AT, 203630_S_AT, 211760_S_AT, 218519_AT, 217788_S_AT, 226348_AT, 203294_S_AT, 212043_AT, 226395_AT, 218143_S_AT, 224921_AT, 220248_X_AT, 242100_AT, 223457_AT, 227776_AT, 211137_S_AT, 203105_S_AT, 227889_AT, 224813_AT, 217920_AT, 205105_AT, 213178_S_AT, 208116_S_AT, 238646_AT, 223278_AT, 225754_AT, 213746_S_AT, 227214_AT, 206667_S_AT, 228164_A…	1191	294	12782	1.46016	0.999832	0.225555	19.9292
GOTERM_BP_FAT	GO:0019941~modification-dependent protein catabolic process	74	3.92365	0.0152325	209659_S_AT, 225736_AT, 200830_AT, 223013_AT, 56919_AT, 202243_S_AT, 223209_S_AT, 214462_AT, 201039_S_AT, 1554868_S_AT, 203372_S_AT, 209339_AT, 225737_S_AT, 220370_S_AT, 208761_S_AT, 224747_AT, 231837_AT, 218306_S_AT, 219402_S_AT, 1552678_A_AT, 213026_AT, 202717_S_AT, 227558_AT, 233933_S_AT, 223186_AT, 201877_S_AT, 227334_AT, 217823_S_AT, 208723_AT, 210559_S_AT, 226902_AT, 241763_S_AT, 218738_S_A…	1343	574	13528	1.29861	1	0.691155	24.5217
GOTERM_BP_FAT	GO:0043632~modification-dependent macromolecule catabolic process	74	3.92365	0.0152325	209659_S_AT, 225736_AT, 200830_AT, 223013_AT, 56919_AT, 202243_S_AT, 223209_S_AT, 214462_AT, 201039_S_AT, 1554868_S_AT, 203372_S_AT, 209339_AT, 225737_S_AT, 220370_S_AT, 208761_S_AT, 224747_AT, 231837_AT, 218306_S_AT, 219402_S_AT, 1552678_A_AT, 213026_AT, 202717_S_AT, 227558_AT, 233933_S_AT, 223186_AT, 201877_S_AT, 227334_AT, 217823_S_AT, 208723_AT, 210559_S_AT, 226902_AT, 241763_S_AT, 218738_S_A…	1343	574	13528	1.29861	1	0.691155	24.5217
GOTERM_BP_FAT	GO:0045934~negative regulation of nucleobase, nucleoside, nucleotide and nucleic acid metabolic process	67	3.55249	0.0154283	239024_AT, 223013_AT, 208811_S_AT, 224218_S_AT, 203795_S_AT, 227349_AT, 243796_AT, 209357_AT, 241875_AT, 207345_AT, 201844_S_AT, 210875_S_AT, 223909_S_AT, 225348_AT, 214397_AT, 240148_AT, 209902_AT, 229394_S_AT, 212520_S_AT, 202393_S_AT, 217631_AT, 212774_AT, 213943_AT, 208761_S_AT, 212764_AT, 211024_S_AT, 225261_X_AT, 215714_S_AT, 227558_AT, 220668_S_AT, 238052_AT, 205022_S_AT, 203319_S_AT, 2229…	1343	512	13528	1.31814	1	0.688022	24.7964
GOTERM_BP_FAT	GO:0016481~negative regulation of transcription	61	3.23436	0.0154951	239024_AT, 223013_AT, 208811_S_AT, 224218_S_AT, 203795_S_AT, 227349_AT, 243796_AT, 209357_AT, 241875_AT, 207345_AT, 201844_S_AT, 210875_S_AT, 223909_S_AT, 214397_AT, 229394_S_AT, 212520_S_AT, 202393_S_AT, 212774_AT, 213943_AT, 208761_S_AT, 212764_AT, 211024_S_AT, 225261_X_AT, 215714_S_AT, 227558_AT, 220668_S_AT, 238052_AT, 205022_S_AT, 203319_S_AT, 222921_S_AT, 218987_AT, 236794_AT, 204612_AT, 20…	1343	459	13528	1.33867	1	0.681945	24.8899
GOTERM_BP_FAT	GO:0010638~positive regulation of organelle organization	16	0.848356	0.0156658	232136_S_AT, 238808_AT, 210145_AT, 220668_S_AT, 203449_S_AT, 200059_S_AT, 226312_AT, 201022_S_AT, 211088_S_AT, 201697_S_AT, 200996_AT, 206116_S_AT, 242517_AT, 206552_S_AT, 231786_AT, 201021_S_AT, 213101_S_AT, 205016_AT, 227432_S_AT	1343	83	13528	1.94178	1	0.678453	25.1282
GOTERM_BP_FAT	GO:0033554~cellular response to stress	73	3.87063	0.0157498	209580_S_AT, 201465_S_AT, 236620_AT, 203348_S_AT, 209849_S_AT, 203565_S_AT, 219012_S_AT, 223209_S_AT, 202466_AT, 208966_X_AT, 226191_AT, 201039_S_AT, 202161_AT, 223164_AT, 223466_X_AT, 215482_S_AT, 240148_AT, 206116_S_AT, 209902_AT, 215942_S_AT, 232633_AT, 215501_S_AT, 208761_S_AT, 206332_S_AT, 219402_S_AT, 200956_S_AT, 213026_AT, 204620_S_AT, 214700_X_AT, 214048_AT, 208774_AT, 202275_AT, 202550_…	1343	566	13528	1.29916	1	0.673044	25.2452
SP_PIR_KEYWORDS	manganese	24	1.27253	0.0161296	1563182_AT, 219855_AT, 219326_S_AT, 217445_S_AT, 1559739_AT, 203966_S_AT, 219271_AT, 212378_AT, 209902_AT, 37384_AT, 231907_AT, 210540_S_AT, 217788_S_AT, 201253_S_AT, 212379_AT, 227432_S_AT, 239532_AT, 210418_S_AT, 209413_AT, 235061_AT, 203945_AT, 202070_S_AT, 236302_AT, 212719_AT, 203946_S_AT, 212186_AT, 228108_AT	1820	152	19235	1.66874	0.999972	0.20762	21.5328
SP_PIR_KEYWORDS	zinc-finger	189	10.0212	0.0161518	239024_AT, 209859_AT, 243692_AT, 202171_AT, 235690_AT, 223131_S_AT, 218006_S_AT, 212783_AT, 213023_AT, 214741_AT, 228009_X_AT, 220992_S_AT, 1570135_AT, 225958_AT, 208726_S_AT, 242429_AT, 214310_S_AT, 233899_X_AT, 219711_AT, 1555832_S_AT, 227331_AT, 223393_S_AT, 225335_AT, 201737_S_AT, 223680_AT, 218617_AT, 231953_AT, 217865_AT, 228827_AT, 229657_AT, 221613_S_AT, 217951_S_AT, 206238_S_AT, 242923_A…	1820	1718	19235	1.16268	0.999972	0.203852	21.5591
GOTERM_MF_FAT	GO:0008092~cytoskeletal protein binding	66	3.49947	0.0162571	201991_S_AT, 200713_S_AT, 218087_S_AT, 202516_S_AT, 208885_AT, 200907_S_AT, 225045_AT, 203459_S_AT, 213023_AT, 201300_S_AT, 202518_AT, 206116_S_AT, 204288_S_AT, 211963_S_AT, 225494_AT, 223427_S_AT, 225051_AT, 216804_S_AT, 220288_AT, 202665_S_AT, 226395_AT, 225124_AT, 209234_AT, 202550_S_AT, 236718_AT, 225796_AT, 201954_AT, 224813_AT, 203661_S_AT, 213178_S_AT, 232457_AT, 203690_AT, 219157_AT, 2272…	1290	504	12983	1.31795	1	0.526354	23.3426
GOTERM_BP_FAT	GO:0043067~regulation of programmed cell death	100	5.30223	0.0163819	201465_S_AT, 238808_AT, 227349_AT, 208966_X_AT, 202299_S_AT, 226191_AT, 204053_X_AT, 203372_S_AT, 201300_S_AT, 201448_AT, 231786_AT, 213883_S_AT, 206332_S_AT, 211259_S_AT, 200796_S_AT, 227558_AT, 201334_S_AT, 214048_AT, 204999_S_AT, 201681_S_AT, 210559_S_AT, 206853_S_AT, 237571_AT, 208965_S_AT, 215707_S_AT, 242336_AT, 204862_S_AT, 55065_AT, 210621_S_AT, 209015_S_AT, 235626_AT, 203836_S_AT, 201829…	1343	812	13528	1.24051	1	0.680296	26.1202
GOTERM_BP_FAT	GO:0033280~response to vitamin D	6	0.318134	0.0164007	211259_S_AT, 205710_AT, 215783_S_AT, 204255_S_AT, 210145_AT, 227432_S_AT	1343	16	13528	3.77736	1	0.67363	26.146
GOTERM_MF_FAT	GO:0008134~transcription factor binding	67	3.55249	0.0164345	209377_S_AT, 206919_AT, 201465_S_AT, 214527_S_AT, 243692_AT, 209967_S_AT, 209129_AT, 223013_AT, 212512_S_AT, 202364_AT, 209357_AT, 226191_AT, 201844_S_AT, 223909_S_AT, 210875_S_AT, 229706_AT, 209339_AT, 229394_S_AT, 212520_S_AT, 212764_AT, 203727_AT, 215714_S_AT, 235957_AT, 204998_S_AT, 227558_AT, 204702_S_AT, 204999_S_AT, 211251_X_AT, 220668_S_AT, 218987_AT, 233273_AT, 236794_AT, 208743_S_AT, 20…	1290	513	12983	1.31445	1	0.517383	23.5664
GOTERM_BP_FAT	GO:0051301~cell division	42	2.22694	0.0165929	209659_S_AT, 202293_AT, 200713_S_AT, 224010_AT, 217620_S_AT, 203377_S_AT, 210621_S_AT, 239404_AT, 1555278_A_AT, 234863_X_AT, 227349_AT, 202466_AT, 219512_AT, 203449_S_AT, 224578_AT, 235572_AT, 213331_S_AT, 201022_S_AT, 214660_AT, 219170_AT, 213044_AT, 1556105_AT, 218875_S_AT, 201663_S_AT, 1553140_AT, 218171_AT, 212789_AT, 222685_AT, 41220_AT, 202717_S_AT, 211814_S_AT, 202836_S_AT, 210559_S_AT, 22…	1343	295	13528	1.43412	1	0.670961	26.4101
GOTERM_BP_FAT	GO:0042981~regulation of apoptosis	99	5.2492	0.0170407	201465_S_AT, 238808_AT, 227349_AT, 208966_X_AT, 202299_S_AT, 226191_AT, 204053_X_AT, 203372_S_AT, 201300_S_AT, 201448_AT, 231786_AT, 213883_S_AT, 206332_S_AT, 211259_S_AT, 200796_S_AT, 227558_AT, 201334_S_AT, 214048_AT, 204999_S_AT, 201681_S_AT, 210559_S_AT, 206853_S_AT, 237571_AT, 208965_S_AT, 215707_S_AT, 242336_AT, 204862_S_AT, 210621_S_AT, 209015_S_AT, 235626_AT, 203836_S_AT, 201829_AT, 20186…	1343	804	13528	1.24033	1	0.673946	27.0219
GOTERM_BP_FAT	GO:0046320~regulation of fatty acid oxidation	8	0.424178	0.0170852	225985_AT, 207163_S_AT, 235392_AT, 225471_S_AT, 223266_AT, 204686_AT, 226156_AT, 207709_AT, 1560981_A_AT, 238441_AT, 203809_S_AT, 224311_S_AT	1343	28	13528	2.87799	1	0.668196	27.0823
GOTERM_BP_FAT	GO:0021983~pituitary gland development	8	0.424178	0.0170852	211024_S_AT, 201131_S_AT, 242455_AT, 223835_X_AT, 205646_S_AT, 207015_S_AT, 228038_AT, 206104_AT, 213721_AT	1343	28	13528	2.87799	1	0.668196	27.0823
UP_SEQ_FEATURE	domain:RRM	20	1.06045	0.0170891	216215_S_AT, 217828_AT, 214789_X_AT, 217866_AT, 208954_S_AT, 238781_AT, 200685_AT, 229338_AT, 32042_AT, 212060_AT, 228030_AT, 214113_S_AT, 200060_S_AT, 213649_AT, 212901_S_AT, 222820_AT, 225348_AT, 222311_S_AT, 203250_AT, 235004_AT, 237488_AT	1820	119	19113	1.76498	1	0.95762	27.5412
INTERPRO	IPR000261:EPS15 homology (EH)	5	0.265111	0.0170981	209039_X_AT, 209907_S_AT, 218935_AT, 224366_S_AT, 220873_AT	1629	11	16659	4.64842	1	0.831615	25.7429
INTERPRO	IPR000697:EVH1	5	0.265111	0.0170981	224813_AT, 1556097_AT, 213793_S_AT, 212458_AT, 222433_AT	1629	11	16659	4.64842	1	0.831615	25.7429
GOTERM_BP_FAT	GO:0030163~protein catabolic process	79	4.18876	0.0171005	209659_S_AT, 225736_AT, 200830_AT, 1557820_AT, 223013_AT, 56919_AT, 202243_S_AT, 223209_S_AT, 214462_AT, 201039_S_AT, 1554868_S_AT, 236446_AT, 203372_S_AT, 209339_AT, 225737_S_AT, 220370_S_AT, 208761_S_AT, 224747_AT, 231837_AT, 218306_S_AT, 219402_S_AT, 1552678_A_AT, 213026_AT, 202717_S_AT, 233933_S_AT, 227558_AT, 223186_AT, 201877_S_AT, 227334_AT, 217823_S_AT, 208723_AT, 207163_S_AT, 210559_S_AT…	1343	622	13528	1.27936	1	0.661927	27.1032
GOTERM_BP_FAT	GO:0035108~limb morphogenesis	18	0.954401	0.0171449	215714_S_AT, 205990_S_AT, 225745_AT, 208478_S_AT, 207398_AT, 238808_AT, 221884_AT, 209905_AT, 203184_AT, 238852_AT, 207015_S_AT, 239178_AT, 210896_S_AT, 207397_S_AT, 233273_AT, 202875_S_AT, 206404_AT, 211858_X_AT, 212520_S_AT, 231786_AT, 202575_AT, 213943_AT, 213425_AT	1343	99	13528	1.83145	1	0.656393	27.1635
GOTERM_BP_FAT	GO:0035107~appendage morphogenesis	18	0.954401	0.0171449	215714_S_AT, 205990_S_AT, 225745_AT, 208478_S_AT, 207398_AT, 238808_AT, 221884_AT, 209905_AT, 203184_AT, 238852_AT, 207015_S_AT, 239178_AT, 210896_S_AT, 207397_S_AT, 233273_AT, 202875_S_AT, 206404_AT, 211858_X_AT, 212520_S_AT, 231786_AT, 202575_AT, 213943_AT, 213425_AT	1343	99	13528	1.83145	1	0.656393	27.1635
GOTERM_CC_FAT	GO:0005819~spindle	23	1.21951	0.0173184	218355_AT, 209659_S_AT, 200854_AT, 236620_AT, 200713_S_AT, 208079_S_AT, 223013_AT, 234863_X_AT, 203449_S_AT, 224578_AT, 222633_AT, 1556105_AT, 204572_S_AT, 214953_S_AT, 218875_S_AT, 210052_S_AT, 222685_AT, 214700_X_AT, 202717_S_AT, 202431_S_AT, 210559_S_AT, 207163_S_AT, 237571_AT, 203690_AT, 226611_S_AT, 227249_AT, 225684_AT, 201518_AT	1191	147	12782	1.67918	0.999956	0.249121	22.6211
GOTERM_MF_FAT	GO:0042802~identical protein binding	81	4.2948	0.0173206	211549_S_AT, 209859_AT, 209129_AT, 203494_S_AT, 223131_S_AT, 208885_AT, 226766_AT, 223452_S_AT, 230209_AT, 201300_S_AT, 203294_S_AT, 226395_AT, 205885_S_AT, 202275_AT, 226989_AT, 232078_AT, 1567080_S_AT, 237571_AT, 227249_AT, 1553530_A_AT, 213746_S_AT, 204030_S_AT, 205066_S_AT, 215707_S_AT, 207541_S_AT, 214135_AT, 228827_AT, 203998_S_AT, 232020_AT, 203836_S_AT, 229088_AT, 231736_X_AT, 202529_AT, …	1290	640	12983	1.27377	1	0.523684	24.6757
SP_PIR_KEYWORDS	Spliceosome	20	1.06045	0.017464	209449_AT, 200870_AT, 203377_S_AT, 238781_AT, 208821_AT, 211115_X_AT, 208880_S_AT, 214113_S_AT, 242146_AT, 202408_S_AT, 208610_S_AT, 1555427_S_AT, 208765_S_AT, 218382_S_AT, 211930_AT, 221919_AT, 233605_X_AT, 202505_AT, 200033_AT, 237488_AT	1820	120	19235	1.76145	0.999988	0.214479	23.1049
GOTERM_BP_FAT	GO:0035136~forelimb morphogenesis	7	0.371156	0.0174751	225745_AT, 238808_AT, 221884_AT, 209905_AT, 207015_S_AT, 231786_AT, 202575_AT, 213943_AT	1343	22	13528	3.20504	1	0.657072	27.6106
GOTERM_MF_FAT	GO:0005080~protein kinase C binding	7	0.371156	0.0175376	235392_AT, 204686_AT, 211987_AT, 205882_X_AT, 244804_AT, 200859_X_AT, 214752_X_AT, 213746_S_AT, 209080_X_AT, 216804_S_AT	1290	22	12983	3.20229	1	0.516165	24.945
GOTERM_BP_FAT	GO:0008283~cell proliferation	58	3.07529	0.0175893	209659_S_AT, 200713_S_AT, 221950_AT, 213548_S_AT, 211110_S_AT, 202516_S_AT, 202670_AT, 203565_S_AT, 227349_AT, 208966_X_AT, 225025_AT, 206857_S_AT, 204053_X_AT, 210150_S_AT, 207345_AT, 210875_S_AT, 223466_X_AT, 232633_AT, 202393_S_AT, 205016_AT, 206332_S_AT, 212764_AT, 202717_S_AT, 200709_AT, 201369_S_AT, 203510_AT, 228746_S_AT, 207030_S_AT, 214119_S_AT, 221898_AT, 202907_S_AT, 205339_AT, 227249_…	1343	436	13528	1.33998	1	0.65321	27.7647
GOTERM_BP_FAT	GO:0010941~regulation of cell death	100	5.30223	0.0179535	201465_S_AT, 238808_AT, 227349_AT, 208966_X_AT, 202299_S_AT, 226191_AT, 204053_X_AT, 203372_S_AT, 201300_S_AT, 201448_AT, 231786_AT, 213883_S_AT, 206332_S_AT, 211259_S_AT, 200796_S_AT, 227558_AT, 201334_S_AT, 214048_AT, 204999_S_AT, 201681_S_AT, 210559_S_AT, 206853_S_AT, 237571_AT, 208965_S_AT, 215707_S_AT, 242336_AT, 204862_S_AT, 55065_AT, 210621_S_AT, 209015_S_AT, 235626_AT, 203836_S_AT, 201829…	1343	815	13528	1.23595	1	0.654632	28.254
KEGG_PATHWAY	hsa05210:Colorectal cancer	16	0.848356	0.0181804	1563182_AT, 215075_S_AT, 201465_S_AT, 203705_S_AT, 226156_AT, 208478_S_AT, 221016_S_AT, 217620_S_AT, 242336_AT, 202670_AT, 211599_X_AT, 202431_S_AT, 207163_S_AT, 203510_AT, 226191_AT, 225471_S_AT, 227405_S_AT, 203706_S_AT, 240148_AT, 202527_S_AT, 203809_S_AT	510	84	5085	1.89916	0.963881	0.42506	20.2447
GOTERM_BP_FAT	GO:0006364~rRNA processing	17	0.901379	0.0181876	211949_S_AT, 217962_AT, 218512_AT, 207541_S_AT, 208903_AT, 200874_S_AT, 217822_AT, 213588_X_AT, 213648_AT, 222609_S_AT, 217821_S_AT, 221513_S_AT, 242451_X_AT, 218715_AT, 215249_AT, 226416_AT, 215567_AT, 204572_S_AT	1343	92	13528	1.86131	1	0.653363	28.5668
GOTERM_BP_FAT	GO:0031327~negative regulation of cellular biosynthetic process	72	3.8176	0.0182061	239024_AT, 223013_AT, 208811_S_AT, 224218_S_AT, 203795_S_AT, 227349_AT, 243796_AT, 209357_AT, 241875_AT, 207345_AT, 201844_S_AT, 210875_S_AT, 223909_S_AT, 214397_AT, 208773_S_AT, 215482_S_AT, 201448_AT, 209902_AT, 229394_S_AT, 212520_S_AT, 202393_S_AT, 217631_AT, 212774_AT, 213943_AT, 208761_S_AT, 212764_AT, 211024_S_AT, 225261_X_AT, 215714_S_AT, 227558_AT, 220668_S_AT, 238052_AT, 205022_S_AT, 20…	1343	561	13528	1.29279	1	0.647766	28.5915
INTERPRO	IPR003959:ATPase, AAA-type, core	11	0.583245	0.018434	218171_AT, 227713_AT, 201459_AT, 209085_X_AT, 1557820_AT, 203210_S_AT, 223098_S_AT, 242708_AT, 202395_AT, 239710_AT, 208021_S_AT, 204023_AT	1629	49	16659	2.29575	1	0.839664	27.4657
UP_SEQ_FEATURE	compositionally biased region:Ala-rich	24	1.27253	0.0185528	216215_S_AT, 222496_S_AT, 213548_S_AT, 202813_AT, 206021_AT, 219743_AT, 238174_AT, 218035_S_AT, 208610_S_AT, 209348_S_AT, 211948_X_AT, 213338_AT, 235694_AT, 226554_AT, 209737_AT, 218878_S_AT, 203404_AT, 222921_S_AT, 228746_S_AT, 227195_AT, 211858_X_AT, 226251_AT, 206636_AT, 213964_X_AT, 220873_AT, 225436_AT, 235004_AT	1820	153	19113	1.64732	1	0.962794	29.5315
GOTERM_MF_FAT	GO:0035091~phosphoinositide binding	18	0.954401	0.0189333	226169_AT, 222417_S_AT, 217792_AT, 202358_S_AT, 212655_AT, 225796_AT, 202564_X_AT, 225045_AT, 205329_S_AT, 221819_AT, 207163_S_AT, 203999_AT, 203998_S_AT, 220952_S_AT, 1569114_AT, 223027_AT, 212652_S_AT, 205573_S_AT, 231823_S_AT, 229980_S_AT, 222816_S_AT, 225051_AT, 229981_AT, 215236_S_AT	1290	100	12983	1.81158	1	0.531887	26.6556
GOTERM_MF_FAT	GO:0042623~ATPase activity, coupled	39	2.06787	0.0191973	204769_S_AT, 242708_AT, 209849_S_AT, 222574_S_AT, 203565_S_AT, 212255_S_AT, 200912_S_AT, 223098_S_AT, 212520_S_AT, 232633_AT, 203727_AT, 215714_S_AT, 211137_S_AT, 201972_AT, 205711_X_AT, 208870_X_AT, 200033_AT, 209993_AT, 1554878_A_AT, 220890_S_AT, 243951_AT, 201459_AT, 201971_S_AT, 231953_AT, 212536_AT, 208836_AT, 221699_S_AT, 209994_S_AT, 201211_S_AT, 225031_AT, 209085_X_AT, 208898_AT, 208021_S…	1290	272	12983	1.44305	1	0.525586	26.975
SP_PIR_KEYWORDS	host-virus interaction	39	2.06787	0.0192377	204769_S_AT, 202057_AT, 56919_AT, 202058_S_AT, 212512_S_AT, 202516_S_AT, 205877_S_AT, 202243_S_AT, 239404_AT, 217208_S_AT, 200675_AT, 202668_AT, 209008_X_AT, 201211_S_AT, 201039_S_AT, 203836_S_AT, 200912_S_AT, 221919_AT, 201498_AT, 242898_AT, 207332_S_AT, 215075_S_AT, 219402_S_AT, 208875_S_AT, 221664_S_AT, 201396_S_AT, 202351_AT, 218878_S_AT, 202550_S_AT, 243985_AT, 205930_AT, 201088_AT, 232079_S…	1820	285	19235	1.44624	0.999996	0.229427	25.1491
SMART	SM00027:EH	5	0.265111	0.0196771	209039_X_AT, 209907_S_AT, 218935_AT, 224366_S_AT, 220873_AT	926	11	9079	4.45661	0.999008	0.684201	23.7819
SMART	SM00461:WH1	5	0.265111	0.0196771	224813_AT, 1556097_AT, 213793_S_AT, 212458_AT, 222433_AT	926	11	9079	4.45661	0.999008	0.684201	23.7819
UP_SEQ_FEATURE	compositionally biased region:Poly-Lys	30	1.59067	0.0198195	206874_S_AT, 216623_X_AT, 203494_S_AT, 213548_S_AT, 200685_AT, 222162_S_AT, 231953_AT, 217822_AT, 206002_AT, 225031_AT, 222486_S_AT, 242438_AT, 225177_AT, 202088_AT, 223245_AT, 213135_AT, 212520_S_AT, 208726_S_AT, 215714_S_AT, 225313_AT, 227230_S_AT, 209049_S_AT, 212237_AT, 230868_AT, 210896_S_AT, 207556_S_AT, 226568_AT, 228746_S_AT, 235955_AT, 217821_S_AT, 218265_AT, 213478_AT, 205264_AT, 202601…	1820	205	19113	1.53683	1	0.965868	31.2122
SP_PIR_KEYWORDS	protein phosphatase	21	1.11347	0.020105	201536_AT, 230370_X_AT, 36920_AT, 223207_X_AT, 206374_AT, 204053_X_AT, 203966_S_AT, 232353_S_AT, 1554114_S_AT, 37384_AT, 215501_S_AT, 239532_AT, 202958_AT, 235061_AT, 208892_S_AT, 208891_AT, 213137_S_AT, 213136_AT, 229329_S_AT, 236302_AT, 212719_AT, 205777_AT, 201538_S_AT, 228108_AT, 221752_AT	1820	130	19235	1.70725	0.999998	0.234273	26.1302
INTERPRO	IPR015655:Protein phosphatase 2C	6	0.318134	0.0201559	203966_S_AT, 235061_AT, 236302_AT, 37384_AT, 228108_AT, 239532_AT	1629	17	16659	3.60936	1	0.852239	29.6306
GOTERM_BP_FAT	GO:0051172~negative regulation of nitrogen compound metabolic process	67	3.55249	0.020177	239024_AT, 223013_AT, 208811_S_AT, 224218_S_AT, 203795_S_AT, 227349_AT, 243796_AT, 209357_AT, 241875_AT, 207345_AT, 201844_S_AT, 210875_S_AT, 223909_S_AT, 225348_AT, 214397_AT, 240148_AT, 209902_AT, 229394_S_AT, 212520_S_AT, 202393_S_AT, 217631_AT, 212774_AT, 213943_AT, 208761_S_AT, 212764_AT, 211024_S_AT, 225261_X_AT, 215714_S_AT, 227558_AT, 220668_S_AT, 238052_AT, 205022_S_AT, 203319_S_AT, 2229…	1343	519	13528	1.30036	1	0.679925	31.1735
GOTERM_BP_FAT	GO:0009890~negative regulation of biosynthetic process	73	3.87063	0.0204819	239024_AT, 223013_AT, 208811_S_AT, 224218_S_AT, 203795_S_AT, 227349_AT, 243796_AT, 209357_AT, 241875_AT, 207345_AT, 201844_S_AT, 210875_S_AT, 223909_S_AT, 214397_AT, 208773_S_AT, 215482_S_AT, 201448_AT, 209902_AT, 229394_S_AT, 212520_S_AT, 202393_S_AT, 217631_AT, 212774_AT, 213943_AT, 208761_S_AT, 212764_AT, 211024_S_AT, 225261_X_AT, 215714_S_AT, 202351_AT, 227558_AT, 220668_S_AT, 238052_AT, 2050…	1343	573	13528	1.28329	1	0.679708	31.5649
GOTERM_BP_FAT	GO:0010970~microtubule-based transport	8	0.424178	0.0206454	201992_S_AT, 218355_AT, 201991_S_AT, 237571_AT, 218906_X_AT, 224662_AT, 209234_AT, 202670_AT, 227249_AT, 214306_AT, 214953_S_AT	1343	29	13528	2.77875	1	0.676983	31.7741
GOTERM_MF_FAT	GO:0004674~protein serine/threonine kinase activity	57	3.02227	0.0207524	1563182_AT, 208823_S_AT, 1553112_S_AT, 201939_AT, 204831_AT, 226375_AT, 226299_AT, 202670_AT, 203565_S_AT, 226191_AT, 202161_AT, 210346_S_AT, 209902_AT, 213044_AT, 236277_AT, 212075_S_AT, 212072_S_AT, 213034_AT, 208774_AT, 210058_AT, 204635_AT, 200709_AT, 209241_X_AT, 204357_S_AT, 207163_S_AT, 210559_S_AT, 214339_S_AT, 206853_S_AT, 212740_AT, 214119_S_AT, 208824_X_AT, 203552_AT, 229158_AT, 211088…	1290	430	12983	1.33411	1	0.542634	28.8303
GOTERM_CC_FAT	GO:0031966~mitochondrial membrane	50	2.65111	0.0209129	201675_AT, 211662_S_AT, 215726_S_AT, 212174_AT, 223613_AT, 1557820_AT, 1559691_AT, 216591_S_AT, 201917_S_AT, 209366_X_AT, 203551_S_AT, 201919_AT, 207387_S_AT, 215966_X_AT, 218271_S_AT, 227160_S_AT, 207843_X_AT, 222894_X_AT, 235747_AT, 200796_S_AT, 203745_AT, 202800_AT, 205849_S_AT, 226616_S_AT, 203105_S_AT, 205711_X_AT, 208870_X_AT, 219547_AT, 215977_X_AT, 223091_X_AT, 224918_X_AT, 242645_AT, 204…	1191	394	12782	1.36195	0.999995	0.286078	26.6737
GOTERM_CC_FAT	GO:0005885~Arp2/3 protein complex	4	0.212089	0.0211567	200996_AT, 200728_AT, 211963_S_AT, 213101_S_AT, 201954_AT	1191	7	12782	6.13266	0.999995	0.282324	26.9413
GOTERM_MF_FAT	GO:0008601~protein phosphatase type 2A regulator activity	6	0.318134	0.0214446	228010_AT, 236492_AT, 210231_X_AT, 242898_AT, 201877_S_AT, 202513_S_AT	1290	17	12983	3.55212	1	0.54382	29.6419
GOTERM_CC_FAT	GO:0005874~microtubule	37	1.96182	0.0216029	201992_S_AT, 218355_AT, 218251_AT, 209659_S_AT, 212710_AT, 200854_AT, 201991_S_AT, 200713_S_AT, 203494_S_AT, 223013_AT, 222039_AT, 202670_AT, 225617_AT, 55065_AT, 213617_S_AT, 224578_AT, 234299_S_AT, 218906_X_AT, 222633_AT, 219170_AT, 224662_AT, 215942_S_AT, 215116_S_AT, 225494_AT, 223068_AT, 203303_AT, 232587_AT, 231875_AT, 203442_X_AT, 226395_AT, 222685_AT, 243_G_AT, 41220_AT, 202717_S_AT, 2092…	1191	274	12782	1.44923	0.999996	0.281	27.4286
GOTERM_MF_FAT	GO:0008022~protein C-terminus binding	23	1.21951	0.0216459	218251_AT, 200713_S_AT, 202329_AT, 211987_AT, 242708_AT, 201075_S_AT, 202516_S_AT, 202633_AT, 212021_S_AT, 217208_S_AT, 203966_S_AT, 201498_AT, 211948_X_AT, 232633_AT, 212022_S_AT, 218171_AT, 200760_S_AT, 218878_S_AT, 225796_AT, 205022_S_AT, 207556_S_AT, 208743_S_AT, 222311_S_AT, 202395_AT, 203035_S_AT	1290	141	12983	1.6417	1	0.536837	29.8762
GOTERM_BP_FAT	GO:0010627~regulation of protein kinase cascade	36	1.9088	0.0217743	200854_AT, 201939_AT, 1569142_AT, 226156_AT, 224802_AT, 244804_AT, 212255_S_AT, 204053_X_AT, 203966_S_AT, 203836_S_AT, 226312_AT, 202161_AT, 210186_S_AT, 221958_S_AT, 225662_AT, 200736_S_AT, 203809_S_AT, 211354_S_AT, 227432_S_AT, 231579_S_AT, 228950_S_AT, 205498_AT, 210018_X_AT, 207764_S_AT, 223186_AT, 239178_AT, 200859_X_AT, 200709_AT, 58994_AT, 224801_AT, 211137_S_AT, 220162_S_AT, 207163_S_AT, …	1343	249	13528	1.45633	1	0.691014	33.2011
GOTERM_BP_FAT	GO:0051259~protein oligomerization	27	1.4316	0.022175	235392_AT, 201131_S_AT, 1560071_A_AT, 204686_AT, 215707_S_AT, 202670_AT, 223599_AT, 222455_S_AT, 223452_S_AT, 202447_AT, 203449_S_AT, 203998_S_AT, 1569114_AT, 223384_S_AT, 201300_S_AT, 207709_AT, 214649_S_AT, 227432_S_AT, 215075_S_AT, 226169_AT, 214829_AT, 210018_X_AT, 208478_S_AT, 227569_AT, 41220_AT, 238441_AT, 227215_AT, 203999_AT, 208743_S_AT, 204224_S_AT, 219204_S_AT, 213664_AT, 227214_AT	1343	174	13528	1.56305	1	0.692248	33.7008
UP_SEQ_FEATURE	region of interest:RNA-binding RGG-box	4	0.212089	0.0224653	215245_X_AT, 201635_S_AT, 208765_S_AT, 221919_AT, 203689_S_AT	1820	7	19113	6.00094	1	0.974931	34.6008
UP_SEQ_FEATURE	repeat:6; approximate	4	0.212089	0.0224653	210882_S_AT, 201697_S_AT, 202513_S_AT, 213649_AT	1820	7	19113	6.00094	1	0.974931	34.6008
GOTERM_BP_FAT	GO:0030326~embryonic limb morphogenesis	16	0.848356	0.0233825	215714_S_AT, 205990_S_AT, 225745_AT, 207398_AT, 238808_AT, 221884_AT, 209905_AT, 203184_AT, 238852_AT, 207015_S_AT, 239178_AT, 207397_S_AT, 233273_AT, 202875_S_AT, 206404_AT, 211858_X_AT, 212520_S_AT, 231786_AT, 202575_AT, 213943_AT, 213425_AT	1343	87	13528	1.8525	1	0.706275	35.1854
GOTERM_BP_FAT	GO:0035113~embryonic appendage morphogenesis	16	0.848356	0.0233825	215714_S_AT, 205990_S_AT, 225745_AT, 207398_AT, 238808_AT, 221884_AT, 209905_AT, 203184_AT, 238852_AT, 207015_S_AT, 239178_AT, 207397_S_AT, 233273_AT, 202875_S_AT, 206404_AT, 211858_X_AT, 212520_S_AT, 231786_AT, 202575_AT, 213943_AT, 213425_AT	1343	87	13528	1.8525	1	0.706275	35.1854
SMART	SM00195:DSPc	8	0.424178	0.0235126	206374_AT, 201536_AT, 230370_X_AT, 208892_S_AT, 208891_AT, 232353_S_AT, 205777_AT, 1554114_S_AT, 201538_S_AT, 215501_S_AT, 221752_AT	926	29	9079	2.7047	0.999746	0.693603	27.7574
GOTERM_BP_FAT	GO:0006511~ubiquitin-dependent protein catabolic process	35	1.85578	0.023623	209659_S_AT, 200830_AT, 229812_AT, 225736_AT, 224010_AT, 223013_AT, 202243_S_AT, 244804_AT, 200882_S_AT, 223209_S_AT, 201878_AT, 201039_S_AT, 232020_AT, 1554868_S_AT, 222633_AT, 201498_AT, 209339_AT, 211609_X_AT, 205596_S_AT, 225737_S_AT, 220370_S_AT, 201052_S_AT, 226567_AT, 231837_AT, 219402_S_AT, 1552678_A_AT, 202717_S_AT, 227334_AT, 201877_S_AT, 202038_AT, 208723_AT, 225734_AT, 200814_AT, 2269…	1343	242	13528	1.45683	1	0.704747	35.4773
KEGG_PATHWAY	hsa04010:MAPK signaling pathway	38	2.01485	0.0238554	1563182_AT, 201465_S_AT, 206919_AT, 201536_AT, 226156_AT, 202670_AT, 210621_S_AT, 205027_S_AT, 206374_AT, 203966_S_AT, 203836_S_AT, 211535_S_AT, 203638_S_AT, 203617_X_AT, 212294_AT, 215501_S_AT, 225662_AT, 203809_S_AT, 239532_AT, 1555993_AT, 206571_S_AT, 215075_S_AT, 208875_S_AT, 208892_S_AT, 208891_AT, 221884_AT, 210058_AT, 239178_AT, 204635_AT, 200859_X_AT, 202431_S_AT, 233779_X_AT, 210145_AT, …	510	267	5085	1.41904	0.987351	0.464369	25.7458
SP_PIR_KEYWORDS	activator	64	3.39343	0.0240639	1553112_S_AT, 243692_AT, 209967_S_AT, 204831_AT, 202171_AT, 223013_AT, 205472_S_AT, 211110_S_AT, 212454_X_AT, 230209_AT, 219221_AT, 210875_S_AT, 229706_AT, 209348_S_AT, 204082_AT, 210556_AT, 212520_S_AT, 211024_S_AT, 212764_AT, 215714_S_AT, 211603_S_AT, 204998_S_AT, 223217_S_AT, 204702_S_AT, 1553122_S_AT, 201146_AT, 204999_S_AT, 211251_X_AT, 220668_S_AT, 226898_S_AT, 218987_AT, 233273_AT, 1555832…	1820	520	19235	1.30076	1	0.269286	30.4577
INTERPRO	IPR005301:Mob1/phocein	4	0.212089	0.0241237	201299_S_AT, 225530_AT, 202918_S_AT, 225997_AT, 202919_AT, 201298_S_AT	1629	7	16659	5.84373	1	0.888474	34.3899
SP_PIR_KEYWORDS	Apoptosis	49	2.59809	0.0241671	1563182_AT, 202387_AT, 217963_S_AT, 1568592_AT, 204053_X_AT, 226899_AT, 201844_S_AT, 218056_AT, 201448_AT, 209339_AT, 213044_AT, 214953_S_AT, 213883_S_AT, 217828_AT, 200796_S_AT, 207163_S_AT, 206189_AT, 237571_AT, 213882_AT, 204493_AT, 206874_S_AT, 204285_S_AT, 204862_S_AT, 218373_AT, 244804_AT, 217865_AT, 203836_S_AT, 203415_AT, 1569129_S_AT, 227812_AT, 37384_AT, 220643_S_AT, 215913_S_AT, 222519…	1820	381	19235	1.35923	1	0.265758	30.5672
GOTERM_CC_FAT	GO:0005899~insulin receptor complex	3	0.159067	0.0243726	235392_AT, 218087_S_AT, 204686_AT, 227432_S_AT	1191	3	12782	10.7322	0.999999	0.304524	30.3867
GOTERM_BP_FAT	GO:0060173~limb development	18	0.954401	0.0245608	215714_S_AT, 205990_S_AT, 225745_AT, 208478_S_AT, 207398_AT, 238808_AT, 221884_AT, 209905_AT, 203184_AT, 238852_AT, 207015_S_AT, 239178_AT, 210896_S_AT, 207397_S_AT, 233273_AT, 202875_S_AT, 206404_AT, 211858_X_AT, 212520_S_AT, 231786_AT, 202575_AT, 213943_AT, 213425_AT	1343	103	13528	1.76033	1	0.713734	36.6038
GOTERM_BP_FAT	GO:0048736~appendage development	18	0.954401	0.0245608	215714_S_AT, 205990_S_AT, 225745_AT, 208478_S_AT, 207398_AT, 238808_AT, 221884_AT, 209905_AT, 203184_AT, 238852_AT, 207015_S_AT, 239178_AT, 210896_S_AT, 207397_S_AT, 233273_AT, 202875_S_AT, 206404_AT, 211858_X_AT, 212520_S_AT, 231786_AT, 202575_AT, 213943_AT, 213425_AT	1343	103	13528	1.76033	1	0.713734	36.6038
GOTERM_BP_FAT	GO:0046546~development of primary male sexual characteristics	13	0.68929	0.024704	211024_S_AT, 208478_S_AT, 207398_AT, 238808_AT, 211110_S_AT, 239178_AT, 207397_S_AT, 213721_AT, 32137_AT, 1565162_S_AT, 206404_AT, 231736_X_AT, 209784_S_AT, 206546_AT, 210774_S_AT, 228038_AT, 1562736_AT, 231786_AT, 224918_X_AT, 223278_AT	1343	65	13528	2.01459	1	0.71076	36.7741
GOTERM_BP_FAT	GO:0046328~regulation of JNK cascade	13	0.68929	0.024704	200854_AT, 226156_AT, 207764_S_AT, 220162_S_AT, 207163_S_AT, 226068_AT, 214339_S_AT, 213178_S_AT, 225471_S_AT, 206853_S_AT, 203836_S_AT, 202161_AT, 203552_AT, 225662_AT, 203809_S_AT, 203553_S_AT	1343	65	13528	2.01459	1	0.71076	36.7741
INTERPRO	IPR001763:Rhodanese-like	7	0.371156	0.0249004	206374_AT, 230370_X_AT, 208892_S_AT, 208891_AT, 232353_S_AT, 203524_S_AT, 205777_AT, 215501_S_AT, 226126_AT	1629	24	16659	2.98273	1	0.885897	35.2853
GOTERM_BP_FAT	GO:0031400~negative regulation of protein modification process	20	1.06045	0.0250358	209659_S_AT, 201465_S_AT, 200830_AT, 224010_AT, 205066_S_AT, 202243_S_AT, 200882_S_AT, 234863_X_AT, 210231_X_AT, 229088_AT, 210186_S_AT, 211609_X_AT, 217631_AT, 201052_S_AT, 218875_S_AT, 227432_S_AT, 208478_S_AT, 202717_S_AT, 202275_AT, 200709_AT, 220668_S_AT, 200814_AT, 208743_S_AT, 214119_S_AT, 201697_S_AT, 208721_S_AT	1343	119	13528	1.69294	1	0.710589	37.1672
GOTERM_BP_FAT	GO:0045137~development of primary sexual characteristics	21	1.11347	0.0250771	238808_AT, 211110_S_AT, 222162_S_AT, 213721_AT, 32137_AT, 222486_S_AT, 207345_AT, 222530_S_AT, 231736_X_AT, 215482_S_AT, 231786_AT, 211354_S_AT, 214804_AT, 211024_S_AT, 208478_S_AT, 207398_AT, 239178_AT, 218878_S_AT, 210145_AT, 207397_S_AT, 1565162_S_AT, 206404_AT, 209784_S_AT, 206546_AT, 210774_S_AT, 228038_AT, 1562736_AT, 224918_X_AT, 223278_AT	1343	127	13528	1.66561	1	0.706231	37.2159
INTERPRO	IPR016130:Protein-tyrosine phosphatase, active site	16	0.848356	0.0251011	202958_AT, 227741_AT, 219654_AT, 201536_AT, 208892_S_AT, 208891_AT, 212640_AT, 36920_AT, 213137_S_AT, 206374_AT, 202703_AT, 213136_AT, 204207_S_AT, 205777_AT, 1554114_S_AT, 201538_S_AT, 215501_S_AT, 225232_AT, 214649_S_AT, 221752_AT	1629	89	16659	1.83848	1	0.877645	35.5148
GOTERM_BP_FAT	GO:0051319~G2 phase	4	0.212089	0.0251096	237571_AT, 215942_S_AT, 214953_S_AT, 205022_S_AT, 201088_AT	1343	7	13528	5.75598	1	0.701802	37.2543
GOTERM_BP_FAT	GO:0000085~G2 phase of mitotic cell cycle	4	0.212089	0.0251096	237571_AT, 215942_S_AT, 214953_S_AT, 205022_S_AT, 201088_AT	1343	7	13528	5.75598	1	0.701802	37.2543
SP_PIR_KEYWORDS	growth regulation	11	0.583245	0.0251488	208875_S_AT, 226178_AT, 201459_AT, 219628_AT, 224163_S_AT, 203372_S_AT, 242293_AT, 32042_AT, 221381_S_AT, 226008_AT, 214462_AT	1820	53	19235	2.1935	1	0.270533	31.6016
UP_SEQ_FEATURE	compositionally biased region:Ser-rich	54	2.8632	0.0252668	235392_AT, 231841_S_AT, 242513_X_AT, 219012_S_AT, 200060_S_AT, 202466_AT, 208610_S_AT, 235959_AT, 201844_S_AT, 208773_S_AT, 241202_AT, 229674_AT, 200956_S_AT, 224938_AT, 202211_AT, 213094_AT, 229145_AT, 226425_AT, 202254_AT, 231842_AT, 226251_AT, 223393_S_AT, 225887_AT, 222903_S_AT, 218420_S_AT, 225922_AT, 228336_AT, 201131_S_AT, 225273_AT, 204030_S_AT, 204686_AT, 218920_AT, 201602_S_AT, 243487_A…	1820	425	19113	1.33433	1	0.981647	38.0163
GOTERM_MF_FAT	GO:0016881~acid-amino acid ligase activity	30	1.59067	0.0254841	238686_AT, 225736_AT, 224010_AT, 218373_AT, 212783_AT, 214673_S_AT, 201878_AT, 232020_AT, 209339_AT, 205596_S_AT, 225737_S_AT, 224747_AT, 225651_AT, 218306_S_AT, 219981_X_AT, 210018_X_AT, 225138_AT, 227471_AT, 223186_AT, 202038_AT, 224896_S_AT, 217823_S_AT, 225734_AT, 230820_AT, 224439_X_AT, 227489_AT, 203846_AT, 1556338_AT, 236235_AT, 208721_S_AT, 225989_AT, 231820_X_AT, 203035_S_AT, 217094_S_AT…	1290	201	12983	1.50214	1	0.586339	34.2071
GOTERM_BP_FAT	GO:0044265~cellular macromolecule catabolic process	89	4.71898	0.0255255	225736_AT, 202243_S_AT, 203372_S_AT, 225737_S_AT, 220370_S_AT, 224747_AT, 231837_AT, 218306_S_AT, 1552678_A_AT, 227558_AT, 214048_AT, 227334_AT, 217823_S_AT, 210559_S_AT, 241763_S_AT, 1567080_S_AT, 201064_S_AT, 236235_AT, 226178_AT, 233878_S_AT, 201737_S_AT, 207541_S_AT, 214113_S_AT, 238879_AT, 238174_AT, 232020_AT, 201878_AT, 222633_AT, 201498_AT, 211609_X_AT, 201052_S_AT, 225651_AT, 219106_S_AT…	1343	725	13528	1.23654	1	0.702962	37.7431
GOTERM_BP_FAT	GO:0016197~endosome transport	12	0.636267	0.0256309	226395_AT, 218171_AT, 205710_AT, 218373_AT, 223637_S_AT, 200859_X_AT, 244804_AT, 209039_X_AT, 221819_AT, 201807_AT, 225202_AT, 221522_AT, 214752_X_AT, 213746_S_AT	1343	58	13528	2.08406	1	0.699688	37.8664
GOTERM_BP_FAT	GO:0006886~intracellular protein transport	50	2.65111	0.0256736	201465_S_AT, 204769_S_AT, 203494_S_AT, 202057_AT, 222385_X_AT, 224218_S_AT, 242708_AT, 222412_S_AT, 202564_X_AT, 223209_S_AT, 203459_S_AT, 225435_AT, 226191_AT, 202080_S_AT, 223098_S_AT, 218402_S_AT, 219402_S_AT, 202211_AT, 206079_AT, 202120_X_AT, 242093_AT, 239178_AT, 223457_AT, 200613_AT, 207163_S_AT, 237817_AT, 208743_S_AT, 223027_AT, 219157_AT, 200922_AT, 238646_AT, 202055_AT, 205893_AT, 2091…	1343	374	13528	1.34665	1	0.695571	37.9163
SP_PIR_KEYWORDS	cell division	36	1.9088	0.0257515	209659_S_AT, 202293_AT, 200713_S_AT, 224010_AT, 203377_S_AT, 1555278_A_AT, 227349_AT, 234863_X_AT, 202466_AT, 219512_AT, 203449_S_AT, 224578_AT, 235572_AT, 213331_S_AT, 214660_AT, 219170_AT, 1556105_AT, 218875_S_AT, 201663_S_AT, 1553140_AT, 218171_AT, 212789_AT, 222685_AT, 41220_AT, 202717_S_AT, 211814_S_AT, 202836_S_AT, 210559_S_AT, 203933_AT, 221436_S_AT, 228411_AT, 226611_S_AT, 206546_AT, 2087…	1820	264	19235	1.44118	1	0.271673	32.2296
KEGG_PATHWAY	hsa04144:Endocytosis	28	1.48462	0.0259676	1563182_AT, 218935_AT, 211599_X_AT, 218360_AT, 209039_X_AT, 232020_AT, 203638_S_AT, 228024_AT, 225177_AT, 218391_AT, 1558599_AT, 215116_S_AT, 205596_S_AT, 1556105_AT, 1552472_A_AT, 207332_S_AT, 218171_AT, 202211_AT, 202120_X_AT, 210879_S_AT, 200613_AT, 203105_S_AT, 218572_AT, 203510_AT, 230820_AT, 203933_AT, 227489_AT, 224608_S_AT, 203544_S_AT, 236235_AT, 200799_AT, 208228_S_AT, 238646_AT, 218571…	510	184	5085	1.51726	0.991454	0.448591	27.7025
GOTERM_BP_FAT	GO:0008286~insulin receptor signaling pathway	9	0.4772	0.0261185	215075_S_AT, 235392_AT, 226156_AT, 204686_AT, 218087_S_AT, 213137_S_AT, 207163_S_AT, 213136_AT, 225471_S_AT, 202724_S_AT, 1557363_A_AT, 203809_S_AT, 227432_S_AT	1343	37	13528	2.45018	1	0.697201	38.4338
GOTERM_BP_FAT	GO:0016072~rRNA metabolic process	17	0.901379	0.0263259	211949_S_AT, 217962_AT, 218512_AT, 207541_S_AT, 208903_AT, 200874_S_AT, 217822_AT, 213588_X_AT, 213648_AT, 222609_S_AT, 217821_S_AT, 221513_S_AT, 242451_X_AT, 218715_AT, 215249_AT, 226416_AT, 215567_AT, 204572_S_AT	1343	96	13528	1.78376	1	0.695492	38.6736
GOTERM_CC_FAT	GO:0015629~actin cytoskeleton	36	1.9088	0.0264725	201131_S_AT, 209209_S_AT, 218087_S_AT, 208885_AT, 200728_AT, 200907_S_AT, 203459_S_AT, 213023_AT, 200931_S_AT, 1552334_AT, 201022_S_AT, 204288_S_AT, 206116_S_AT, 219324_AT, 211963_S_AT, 229394_S_AT, 205826_AT, 231907_AT, 225494_AT, 225051_AT, 216804_S_AT, 220288_AT, 202665_S_AT, 208875_S_AT, 223168_AT, 41220_AT, 225124_AT, 236718_AT, 200859_X_AT, 229106_AT, 201954_AT, 224813_AT, 207390_S_AT, 2038…	1191	269	12782	1.43627	1	0.319549	32.5541
UP_SEQ_FEATURE	zinc finger region:CCHC-type	7	0.371156	0.0268547	227288_AT, 233878_S_AT, 222816_S_AT, 209497_S_AT, 212783_AT, 212655_AT, 213649_AT	1820	25	19113	2.94046	1	0.98344	39.8766
UP_SEQ_FEATURE	repeat:2-1	7	0.371156	0.0268547	201132_AT, 213588_X_AT, 214527_S_AT, 212901_S_AT, 1555427_S_AT, 212953_X_AT, 214315_X_AT, 200068_S_AT	1820	25	19113	2.94046	1	0.98344	39.8766
GOTERM_BP_FAT	GO:0034613~cellular protein localization	54	2.8632	0.0271697	201465_S_AT, 204769_S_AT, 203494_S_AT, 202057_AT, 222385_X_AT, 224218_S_AT, 242708_AT, 222412_S_AT, 202564_X_AT, 223209_S_AT, 203459_S_AT, 225435_AT, 226191_AT, 202080_S_AT, 223098_S_AT, 218402_S_AT, 219402_S_AT, 202211_AT, 206079_AT, 202120_X_AT, 242093_AT, 239178_AT, 223457_AT, 200613_AT, 207163_S_AT, 237817_AT, 208743_S_AT, 223027_AT, 219157_AT, 200922_AT, 238646_AT, 202055_AT, 205893_AT, 2091…	1343	411	13528	1.32346	1	0.702503	39.6404
INTERPRO	IPR019955:Ubiquitin supergroup	11	0.583245	0.0272068	223624_AT, 227395_AT, 229812_AT, 201039_S_AT, 202387_AT, 239888_AT, 219172_AT, 225954_S_AT, 208761_S_AT, 1558699_A_AT, 226567_AT	1629	52	16659	2.1633	1	0.88829	37.8768
GOTERM_BP_FAT	GO:0003006~reproductive developmental process	37	1.96182	0.0275523	203494_S_AT, 238808_AT, 211110_S_AT, 209357_AT, 207345_AT, 222530_S_AT, 215482_S_AT, 231786_AT, 211354_S_AT, 214804_AT, 211024_S_AT, 231800_S_AT, 239178_AT, 207397_S_AT, 210145_AT, 207163_S_AT, 232078_AT, 233273_AT, 209784_S_AT, 210774_S_AT, 228038_AT, 224918_X_AT, 223278_AT, 1554414_A_AT, 218599_AT, 207980_S_AT, 222162_S_AT, 243487_AT, 234863_X_AT, 213721_AT, 230426_AT, 32137_AT, 222486_S_AT, 23…	1343	262	13528	1.42252	1	0.703137	40.074
GOTERM_BP_FAT	GO:0051603~proteolysis involved in cellular protein catabolic process	75	3.97667	0.0276551	209659_S_AT, 225736_AT, 200830_AT, 223013_AT, 56919_AT, 202243_S_AT, 223209_S_AT, 214462_AT, 201039_S_AT, 1554868_S_AT, 203372_S_AT, 209339_AT, 225737_S_AT, 220370_S_AT, 208761_S_AT, 224747_AT, 231837_AT, 218306_S_AT, 219402_S_AT, 1552678_A_AT, 213026_AT, 202717_S_AT, 227558_AT, 233933_S_AT, 223186_AT, 201877_S_AT, 227334_AT, 217823_S_AT, 208723_AT, 210559_S_AT, 226902_AT, 241763_S_AT, 218738_S_A…	1343	600	13528	1.25912	1	0.700072	40.1901
INTERPRO	IPR000886:Endoplasmic reticulum, targeting sequence	10	0.530223	0.0279079	201486_AT, 227100_AT, 212953_X_AT, 214315_X_AT, 1555561_A_AT, 201485_S_AT, 202857_AT, 243405_AT, 201063_AT, 221781_S_AT, 208658_AT, 208959_S_AT	1629	45	16659	2.27256	1	0.885345	38.645
UP_SEQ_FEATURE	compositionally biased region:Asp-rich	8	0.424178	0.028188	214673_S_AT, 224813_AT, 217821_S_AT, 229338_AT, 200595_S_AT, 212060_AT, 218859_S_AT, 217822_AT, 231953_AT, 226287_AT	1820	32	19113	2.62541	1	0.984373	41.3977
GOTERM_CC_FAT	GO:0005777~peroxisome	17	0.901379	0.0283034	227049_AT, 225877_AT, 201339_S_AT, 236365_AT, 242708_AT, 203335_AT, 201956_S_AT, 223982_S_AT, 235432_AT, 200613_AT, 229994_AT, 205420_AT, 1565162_S_AT, 231736_X_AT, 223098_S_AT, 228002_AT, 220690_S_AT, 224865_AT, 224918_X_AT, 1554878_A_AT, 211733_X_AT	1191	103	12782	1.77133	1	0.330994	34.3923
GOTERM_CC_FAT	GO:0042579~microbody	17	0.901379	0.0283034	227049_AT, 225877_AT, 201339_S_AT, 236365_AT, 242708_AT, 203335_AT, 201956_S_AT, 223982_S_AT, 235432_AT, 200613_AT, 229994_AT, 205420_AT, 1565162_S_AT, 231736_X_AT, 223098_S_AT, 228002_AT, 220690_S_AT, 224865_AT, 224918_X_AT, 1554878_A_AT, 211733_X_AT	1191	103	12782	1.77133	1	0.330994	34.3923
GOTERM_CC_FAT	GO:0030529~ribonucleoprotein complex	62	3.28738	0.028365	221997_S_AT, 228059_X_AT, 203377_S_AT, 238781_AT, 200874_S_AT, 212454_X_AT, 219220_X_AT, 208610_S_AT, 217742_S_AT, 1556061_AT, 208765_S_AT, 242451_X_AT, 221919_AT, 215249_AT, 224763_AT, 204572_S_AT, 224938_AT, 223291_AT, 215245_X_AT, 208821_AT, 208787_AT, 224948_AT, 222993_AT, 242146_AT, 203689_S_AT, 1555427_S_AT, 201064_S_AT, 208907_S_AT, 200799_AT, 200033_AT, 222532_AT, 222903_S_AT, 209449_AT, …	1191	515	12782	1.29203	1	0.325146	34.4534
GOTERM_BP_FAT	GO:0007067~mitosis	32	1.69671	0.0285875	223238_S_AT, 209659_S_AT, 202293_AT, 200713_S_AT, 208079_S_AT, 224010_AT, 202670_AT, 1555278_A_AT, 227349_AT, 234863_X_AT, 202466_AT, 219512_AT, 203449_S_AT, 224578_AT, 235572_AT, 213331_S_AT, 219170_AT, 218875_S_AT, 201663_S_AT, 232587_AT, 223068_AT, 211949_S_AT, 210052_S_AT, 212789_AT, 222685_AT, 202717_S_AT, 202836_S_AT, 210559_S_AT, 221436_S_AT, 226611_S_AT, 208721_S_AT, 204026_S_AT, 227249_A…	1343	220	13528	1.46516	1	0.707825	41.2325
GOTERM_BP_FAT	GO:0000280~nuclear division	32	1.69671	0.0285875	223238_S_AT, 209659_S_AT, 202293_AT, 200713_S_AT, 208079_S_AT, 224010_AT, 202670_AT, 1555278_A_AT, 227349_AT, 234863_X_AT, 202466_AT, 219512_AT, 203449_S_AT, 224578_AT, 235572_AT, 213331_S_AT, 219170_AT, 218875_S_AT, 201663_S_AT, 232587_AT, 223068_AT, 211949_S_AT, 210052_S_AT, 212789_AT, 222685_AT, 202717_S_AT, 202836_S_AT, 210559_S_AT, 221436_S_AT, 226611_S_AT, 208721_S_AT, 204026_S_AT, 227249_A…	1343	220	13528	1.46516	1	0.707825	41.2325
GOTERM_MF_FAT	GO:0043566~structure-specific DNA binding	23	1.21951	0.028843	239024_AT, 201465_S_AT, 208965_S_AT, 221206_AT, 217822_AT, 212454_X_AT, 208966_X_AT, 203449_S_AT, 201039_S_AT, 229657_AT, 210875_S_AT, 221919_AT, 240148_AT, 232633_AT, 204572_S_AT, 206332_S_AT, 212764_AT, 224599_AT, 224600_AT, 207266_X_AT, 202431_S_AT, 218527_AT, 203319_S_AT, 210568_S_AT, 224586_X_AT, 217821_S_AT, 1555832_S_AT, 229269_X_AT, 201930_AT	1290	145	12983	1.59641	1	0.622327	37.79
GOTERM_MF_FAT	GO:0003714~transcription corepressor activity	23	1.21951	0.028843	200854_AT, 216215_S_AT, 223013_AT, 202364_AT, 207980_S_AT, 209357_AT, 229657_AT, 210875_S_AT, 201844_S_AT, 222633_AT, 209339_AT, 229394_S_AT, 206238_S_AT, 232436_AT, 212382_AT, 212764_AT, 209838_AT, 224163_S_AT, 204998_S_AT, 227558_AT, 218878_S_AT, 204999_S_AT, 220668_S_AT, 218987_AT, 236794_AT, 208743_S_AT, 208670_S_AT, 229397_S_AT	1290	145	12983	1.59641	1	0.622327	37.79
GOTERM_MF_FAT	GO:0003690~double-stranded DNA binding	17	0.901379	0.0289033	212764_AT, 239024_AT, 201465_S_AT, 224599_AT, 224600_AT, 208965_S_AT, 207266_X_AT, 221206_AT, 202431_S_AT, 212454_X_AT, 203319_S_AT, 218527_AT, 208966_X_AT, 210568_S_AT, 203449_S_AT, 1555832_S_AT, 210875_S_AT, 229657_AT, 240148_AT, 232633_AT, 204572_S_AT, 206332_S_AT	1290	97	12983	1.76385	1	0.613302	37.8526
GOTERM_BP_FAT	GO:0007049~cell cycle	94	4.98409	0.0289886	223238_S_AT, 236620_AT, 200713_S_AT, 201939_AT, 231895_AT, 202670_AT, 209849_S_AT, 202243_S_AT, 221965_AT, 1555278_A_AT, 227349_AT, 202466_AT, 226191_AT, 209902_AT, 1556105_AT, 232587_AT, 201663_S_AT, 228543_AT, 205022_S_AT, 210559_S_AT, 237571_AT, 227249_AT, 225684_AT, 1553530_A_AT, 226157_AT, 202293_AT, 200854_AT, 208079_S_AT, 218599_AT, 242336_AT, 212021_S_AT, 55065_AT, 219512_AT, 224578_AT, 2…	1343	776	13528	1.22018	1	0.708602	41.6756
UP_SEQ_FEATURE	domain:WH1	5	0.265111	0.0290176	224813_AT, 1556097_AT, 213793_S_AT, 212458_AT, 222433_AT	1820	13	19113	4.0391	1	0.984081	42.3256
UP_SEQ_FEATURE	repeat:RCC1 6	5	0.265111	0.0290176	218306_S_AT, 224578_AT, 232983_S_AT, 225989_AT, 218352_AT	1820	13	19113	4.0391	1	0.984081	42.3256
GOTERM_MF_FAT	GO:0047485~protein N-terminus binding	14	0.742312	0.0291776	209335_AT, 215714_S_AT, 223013_AT, 206075_S_AT, 212075_S_AT, 212072_S_AT, 201075_S_AT, 214097_AT, 221381_S_AT, 203565_S_AT, 218527_AT, 208610_S_AT, 222633_AT, 202907_S_AT, 204026_S_AT, 212520_S_AT, 203035_S_AT, 216804_S_AT	1290	74	12983	1.90406	1	0.607283	38.1366
GOTERM_CC_FAT	GO:0030055~cell-substrate junction	18	0.954401	0.0297397	243951_AT, 201131_S_AT, 232136_S_AT, 209209_S_AT, 219106_S_AT, 218087_S_AT, 223168_AT, 209129_AT, 222433_AT, 204357_S_AT, 217853_AT, 1559529_AT, 222455_S_AT, 209994_S_AT, 202720_AT, 200931_S_AT, 200996_AT, 208637_X_AT, 209993_AT, 213101_S_AT, 1553530_A_AT, 209210_S_AT	1191	112	12782	1.72481	1	0.331697	35.8016
GOTERM_BP_FAT	GO:0030705~cytoskeleton-dependent intracellular transport	11	0.583245	0.0297607	218355_AT, 201992_S_AT, 202665_S_AT, 201991_S_AT, 202670_AT, 209234_AT, 214306_AT, 214780_S_AT, 237571_AT, 218906_X_AT, 206116_S_AT, 224662_AT, 227249_AT, 214953_S_AT	1343	52	13528	2.13082	1	0.713928	42.5198
SMART	SM00450:RHOD	7	0.371156	0.0298188	206374_AT, 230370_X_AT, 208892_S_AT, 208891_AT, 232353_S_AT, 203524_S_AT, 205777_AT, 215501_S_AT, 226126_AT	926	24	9079	2.85966	0.999973	0.732021	33.8785
BIOCARTA	h_tffPathway:Trefoil Factors Initiate Mucosal Healing	7	0.371156	0.0299853	215075_S_AT, 207163_S_AT, 200059_S_AT, 205498_AT, 217620_S_AT, 1553530_A_AT, 1559529_AT	163	22	1437	2.80508	0.99894	0.819582	32.2222
INTERPRO	IPR000108:Neutrophil cytosol factor 2	7	0.371156	0.0301338	215075_S_AT, 209027_S_AT, 209907_S_AT, 218087_S_AT, 209028_S_AT, 203544_S_AT, 204288_S_AT, 201059_AT	1629	25	16659	2.86343	1	0.895402	41.025
SP_PIR_KEYWORDS	cell cycle	57	3.02227	0.0302147	209659_S_AT, 236620_AT, 200713_S_AT, 231895_AT, 203565_S_AT, 1555278_A_AT, 227349_AT, 202466_AT, 1554868_S_AT, 209339_AT, 1556105_AT, 201663_S_AT, 222685_AT, 202717_S_AT, 214700_X_AT, 210058_AT, 205022_S_AT, 210559_S_AT, 228411_AT, 1556338_AT, 204784_S_AT, 202907_S_AT, 227249_AT, 225684_AT, 226157_AT, 228868_X_AT, 202293_AT, 223266_AT, 208079_S_AT, 224010_AT, 212021_S_AT, 218352_AT, 234863_X_AT, …	1820	461	19235	1.30676	1	0.306424	36.7146
GOTERM_BP_FAT	GO:0051495~positive regulation of cytoskeleton organization	10	0.530223	0.0303486	203449_S_AT, 200059_S_AT, 232136_S_AT, 226312_AT, 201022_S_AT, 211088_S_AT, 200996_AT, 206116_S_AT, 242517_AT, 206552_S_AT, 201021_S_AT, 213101_S_AT	1343	45	13528	2.23844	1	0.716848	43.1548
GOTERM_BP_FAT	GO:0042440~pigment metabolic process	10	0.530223	0.0303486	208970_S_AT, 217445_S_AT, 203219_S_AT, 200758_S_AT, 213721_AT, 219547_AT, 212378_AT, 225892_AT, 228002_AT, 205633_S_AT, 214431_AT, 228038_AT, 212379_AT	1343	45	13528	2.23844	1	0.716848	43.1548
GOTERM_BP_FAT	GO:0044257~cellular protein catabolic process	75	3.97667	0.0304961	209659_S_AT, 225736_AT, 200830_AT, 223013_AT, 56919_AT, 202243_S_AT, 223209_S_AT, 214462_AT, 201039_S_AT, 1554868_S_AT, 203372_S_AT, 209339_AT, 225737_S_AT, 220370_S_AT, 208761_S_AT, 224747_AT, 231837_AT, 218306_S_AT, 219402_S_AT, 1552678_A_AT, 213026_AT, 202717_S_AT, 227558_AT, 233933_S_AT, 223186_AT, 201877_S_AT, 227334_AT, 217823_S_AT, 208723_AT, 210559_S_AT, 226902_AT, 241763_S_AT, 218738_S_A…	1343	603	13528	1.25286	1	0.714475	43.313
BIOCARTA	h_integrinPathway:Integrin Signaling Pathway	9	0.4772	0.0305273	215075_S_AT, 201465_S_AT, 200059_S_AT, 200931_S_AT, 202329_AT, 213044_AT, 202670_AT, 1553530_A_AT, 1559529_AT	163	34	1437	2.33363	0.999066	0.7522	32.7045
GOTERM_CC_FAT	GO:0031968~organelle outer membrane	17	0.901379	0.0306697	201675_AT, 211662_S_AT, 215726_S_AT, 204388_S_AT, 209366_X_AT, 214681_AT, 207387_S_AT, 215966_X_AT, 231736_X_AT, 207843_X_AT, 200697_AT, 216316_X_AT, 217167_X_AT, 200796_S_AT, 208478_S_AT, 210879_S_AT, 214306_AT, 227274_AT, 203105_S_AT, 1565162_S_AT, 215977_X_AT, 223091_X_AT, 202934_AT, 224918_X_AT, 201512_S_AT, 204493_AT	1191	104	12782	1.7543	1	0.333933	36.6991
GOTERM_BP_FAT	GO:0070727~cellular macromolecule localization	54	2.8632	0.0308661	201465_S_AT, 204769_S_AT, 203494_S_AT, 202057_AT, 222385_X_AT, 224218_S_AT, 242708_AT, 222412_S_AT, 202564_X_AT, 223209_S_AT, 203459_S_AT, 225435_AT, 226191_AT, 202080_S_AT, 223098_S_AT, 218402_S_AT, 219402_S_AT, 202211_AT, 206079_AT, 202120_X_AT, 242093_AT, 239178_AT, 223457_AT, 200613_AT, 207163_S_AT, 237817_AT, 208743_S_AT, 223027_AT, 219157_AT, 200922_AT, 238646_AT, 202055_AT, 205893_AT, 2091…	1343	414	13528	1.31387	1	0.714769	43.7083
KEGG_PATHWAY	hsa05213:Endometrial cancer	11	0.583245	0.0309711	215075_S_AT, 201131_S_AT, 226156_AT, 221016_S_AT, 217620_S_AT, 242336_AT, 202670_AT, 202431_S_AT, 207163_S_AT, 204053_X_AT, 225471_S_AT, 226191_AT, 203617_X_AT, 203809_S_AT	510	52	5085	2.10916	0.996635	0.468851	32.1504
GOTERM_BP_FAT	GO:0007243~protein kinase cascade	49	2.59809	0.0314823	235392_AT, 209129_AT, 217620_S_AT, 202670_AT, 214462_AT, 218043_S_AT, 202161_AT, 203372_S_AT, 223164_AT, 215501_S_AT, 205016_AT, 215075_S_AT, 208891_AT, 1552360_A_AT, 210058_AT, 204635_AT, 209241_X_AT, 203510_AT, 207163_S_AT, 214339_S_AT, 213178_S_AT, 206853_S_AT, 203552_AT, 229158_AT, 205777_AT, 242517_AT, 239796_X_AT, 212572_AT, 203553_S_AT, 205990_S_AT, 223266_AT, 204686_AT, 223846_AT, 211599_…	1343	370	13528	1.33399	1	0.717909	44.3606
INTERPRO	IPR001401:Dynamin, GTPase region	5	0.265111	0.031639	209039_X_AT, 218935_AT, 215116_S_AT, 214306_AT, 203105_S_AT	1629	13	16659	3.93328	1	0.898778	42.5849
GOTERM_BP_FAT	GO:0007040~lysosome organization	7	0.371156	0.0321314	1567080_S_AT, 226395_AT, 236446_AT, 203309_S_AT, 218373_AT, 218402_S_AT, 223637_S_AT, 1567081_X_AT	1343	25	13528	2.82043	1	0.721319	45.0401
INTERPRO	IPR004182:GRAM	6	0.318134	0.0321673	241017_AT, 226169_AT, 1569114_AT, 36920_AT, 218197_S_AT, 214649_S_AT, 1558775_S_AT	1629	19	16659	3.22943	1	0.894777	43.1231
GOTERM_BP_FAT	GO:0022613~ribonucleoprotein complex biogenesis	27	1.4316	0.0323825	217962_AT, 207541_S_AT, 200595_S_AT, 211115_X_AT, 200874_S_AT, 217822_AT, 213588_X_AT, 222609_S_AT, 225348_AT, 242451_X_AT, 218715_AT, 215249_AT, 226416_AT, 217631_AT, 204572_S_AT, 211949_S_AT, 208821_AT, 218512_AT, 208903_AT, 204113_AT, 208880_S_AT, 202836_S_AT, 202408_S_AT, 213648_AT, 235783_AT, 217821_S_AT, 221513_S_AT, 215567_AT	1343	180	13528	1.51095	1	0.720203	45.3009
SP_PIR_KEYWORDS	hydrolase	169	8.96076	0.0329472	1560071_A_AT, 1557820_AT, 222697_S_AT, 226338_AT, 202243_S_AT, 227349_AT, 223452_S_AT, 226916_X_AT, 208002_S_AT, 204053_X_AT, 1556061_AT, 238681_AT, 202740_AT, 215501_S_AT, 220370_S_AT, 235061_AT, 212215_AT, 37950_AT, 214048_AT, 201116_S_AT, 211137_S_AT, 203374_S_AT, 210042_S_AT, 226796_AT, 225436_AT, 202439_S_AT, 225847_AT, 201536_AT, 224042_AT, 215783_S_AT, 205066_S_AT, 36920_AT, 65635_AT, 2055…	1820	1555	19235	1.14862	1	0.324485	39.3222
GOTERM_CC_FAT	GO:0005793~ER-Golgi intermediate compartment	9	0.4772	0.032949	212246_AT, 221760_AT, 200922_AT, 1555561_A_AT, 208116_S_AT, 224629_AT, 226989_AT, 209176_AT, 200929_AT, 203294_S_AT, 208959_S_AT	1191	41	12782	2.35584	1	0.347773	38.8493
GOTERM_CC_FAT	GO:0005667~transcription factor complex	29	1.53765	0.0332303	201465_S_AT, 41037_AT, 209967_S_AT, 205472_S_AT, 203565_S_AT, 213721_AT, 225543_AT, 208986_AT, 210875_S_AT, 204082_AT, 212330_AT, 202527_S_AT, 212382_AT, 212764_AT, 211024_S_AT, 202167_S_AT, 204998_S_AT, 228092_AT, 209905_AT, 243985_AT, 205930_AT, 211251_X_AT, 204999_S_AT, 224586_X_AT, 233273_AT, 218987_AT, 242455_AT, 202875_S_AT, 205264_AT, 219990_AT, 228038_AT, 226157_AT, 206613_S_AT, 204147_S_…	1191	210	12782	1.48206	1	0.344071	39.1099
GOTERM_CC_FAT	GO:0015630~microtubule cytoskeleton	65	3.44645	0.0332305	218355_AT, 209659_S_AT, 212710_AT, 236620_AT, 201991_S_AT, 200713_S_AT, 203494_S_AT, 223013_AT, 231895_AT, 222039_AT, 202670_AT, 202243_S_AT, 1555278_A_AT, 213044_AT, 215942_S_AT, 215116_S_AT, 204572_S_AT, 1556105_AT, 225494_AT, 214953_S_AT, 232587_AT, 203303_AT, 231875_AT, 205588_S_AT, 226395_AT, 241836_X_AT, 222685_AT, 243_G_AT, 202717_S_AT, 214700_X_AT, 202275_AT, 209234_AT, 227935_S_AT, 23543…	1191	549	12782	1.27066	1	0.33816	39.11
GOTERM_CC_FAT	GO:0044454~nuclear chromosome part	19	1.00742	0.03327	201465_S_AT, 211999_AT, 212789_AT, 212072_S_AT, 212075_S_AT, 206075_S_AT, 218599_AT, 201075_S_AT, 204255_S_AT, 207980_S_AT, 221381_S_AT, 220668_S_AT, 239992_AT, 209357_AT, 241875_AT, 203449_S_AT, 209902_AT, 240148_AT, 202907_S_AT, 206546_AT, 232633_AT, 201518_AT	1191	122	12782	1.6714	1	0.332772	39.1466
UP_SEQ_FEATURE	repeat:RCC1 7	4	0.212089	0.0334359	218306_S_AT, 224578_AT, 232983_S_AT, 225989_AT	1820	8	19113	5.25082	1	0.990218	47.0381
UP_SEQ_FEATURE	domain:CID	4	0.212089	0.0334359	222311_S_AT, 229338_AT, 212060_AT, 225024_AT, 203250_AT	1820	8	19113	5.25082	1	0.990218	47.0381
GOTERM_BP_FAT	GO:0044264~cellular polysaccharide metabolic process	11	0.583245	0.0335399	207163_S_AT, 226191_AT, 201995_AT, 202990_AT, 205042_AT, 229001_AT, 242336_AT, 205450_AT, 209438_AT, 219326_S_AT, 218111_S_AT, 202166_S_AT	1343	53	13528	2.09062	1	0.729004	46.4876
GOTERM_BP_FAT	GO:0033157~regulation of intracellular protein transport	11	0.583245	0.0335399	201131_S_AT, 209129_AT, 202364_AT, 242336_AT, 208885_AT, 218878_S_AT, 200859_X_AT, 227215_AT, 226191_AT, 200059_S_AT, 204612_AT, 214752_X_AT, 202527_S_AT, 227214_AT, 213746_S_AT	1343	53	13528	2.09062	1	0.729004	46.4876
GOTERM_BP_FAT	GO:0045444~fat cell differentiation	11	0.583245	0.0335399	242336_AT, 218878_S_AT, 205528_S_AT, 218434_S_AT, 226191_AT, 228827_AT, 236794_AT, 203846_AT, 222530_S_AT, 221589_S_AT, 200736_S_AT, 218498_S_AT, 227432_S_AT	1343	53	13528	2.09062	1	0.729004	46.4876
GOTERM_MF_FAT	GO:0030159~receptor signaling complex scaffold activity	6	0.318134	0.0341383	202167_S_AT, 1556097_AT, 213178_S_AT, 235957_AT, 210026_S_AT, 201681_S_AT	1290	19	12983	3.17821	1	0.656634	43.0688
UP_SEQ_FEATURE	compositionally biased region:His-rich	12	0.636267	0.0342178	232201_AT, 224938_AT, 227558_AT, 207980_S_AT, 224828_AT, 212655_AT, 209357_AT, 219743_AT, 222921_S_AT, 209348_S_AT, 204288_S_AT, 202088_AT, 220327_AT, 223427_S_AT	1820	63	19113	2.00031	1	0.98984	47.8331
BIOCARTA	h_ngfPathway:Nerve growth factor pathway (NGF)	6	0.318134	0.0343334	215075_S_AT, 201465_S_AT, 203617_X_AT, 217620_S_AT, 212072_S_AT, 212075_S_AT, 206075_S_AT, 202670_AT	163	17	1437	3.11151	0.999614	0.730213	36.0027
GOTERM_MF_FAT	GO:0003712~transcription cofactor activity	48	2.54507	0.0348586	206919_AT, 214527_S_AT, 209967_S_AT, 223013_AT, 202364_AT, 212512_S_AT, 209357_AT, 210875_S_AT, 201844_S_AT, 229706_AT, 209339_AT, 229394_S_AT, 212764_AT, 235957_AT, 204998_S_AT, 227558_AT, 204702_S_AT, 204999_S_AT, 211251_X_AT, 220668_S_AT, 218987_AT, 236794_AT, 208743_S_AT, 209506_S_AT, 200033_AT, 210774_S_AT, 221938_X_AT, 226157_AT, 227786_AT, 229397_S_AT, 200854_AT, 216215_S_AT, 207980_S_AT, …	1290	363	12983	1.33082	1	0.655371	43.7535
GOTERM_BP_FAT	GO:0006357~regulation of transcription from RNA polymerase II promoter	88	4.66596	0.0349516	239024_AT, 201465_S_AT, 243692_AT, 202171_AT, 238808_AT, 217419_X_AT, 202670_AT, 243796_AT, 223909_S_AT, 201844_S_AT, 202080_S_AT, 214397_AT, 209348_S_AT, 210556_AT, 231786_AT, 213943_AT, 211024_S_AT, 211259_S_AT, 203064_S_AT, 227558_AT, 204999_S_AT, 211251_X_AT, 222921_S_AT, 237571_AT, 1555832_S_AT, 202601_S_AT, 1559922_AT, 228038_AT, 225335_AT, 200854_AT, 213311_S_AT, 201075_S_AT, 206104_AT, 23…	1343	727	13528	1.21929	1	0.739969	47.9022
GOTERM_MF_FAT	GO:0016667~oxidoreductase activity, acting on sulfur group of donors	9	0.4772	0.035065	230426_AT, 208097_S_AT, 219489_S_AT, 32042_AT, 209078_S_AT, 218498_S_AT, 201588_AT, 230575_AT, 209080_X_AT	1290	39	12983	2.32254	1	0.648727	43.9482
GOTERM_CC_FAT	GO:0048770~pigment granule	15	0.795334	0.0350821	221819_AT, 208836_AT, 211961_S_AT, 208743_S_AT, 211960_S_AT, 208753_S_AT, 201553_S_AT, 238646_AT, 218402_S_AT, 208658_AT, 1553530_A_AT, 201551_S_AT, 200638_S_AT, 237215_S_AT, 208612_AT, 200929_AT, 208754_S_AT, 208691_AT, 200068_S_AT, 207332_S_AT	1191	89	12782	1.80879	1	0.341864	40.7998
GOTERM_CC_FAT	GO:0042470~melanosome	15	0.795334	0.0350821	221819_AT, 208836_AT, 211961_S_AT, 208743_S_AT, 211960_S_AT, 208753_S_AT, 201553_S_AT, 238646_AT, 218402_S_AT, 208658_AT, 1553530_A_AT, 201551_S_AT, 200638_S_AT, 237215_S_AT, 208612_AT, 200929_AT, 208754_S_AT, 208691_AT, 200068_S_AT, 207332_S_AT	1191	89	12782	1.80879	1	0.341864	40.7998
GOTERM_BP_FAT	GO:0007010~cytoskeleton organization	56	2.96925	0.0355087	209209_S_AT, 218087_S_AT, 231895_AT, 208811_S_AT, 202516_S_AT, 208885_AT, 200907_S_AT, 1555278_A_AT, 212255_S_AT, 210150_S_AT, 206116_S_AT, 211963_S_AT, 213044_AT, 225051_AT, 205588_S_AT, 202665_S_AT, 232136_S_AT, 226395_AT, 222685_AT, 223168_AT, 225124_AT, 211137_S_AT, 204357_S_AT, 224813_AT, 203661_S_AT, 232457_AT, 203690_AT, 227249_AT, 208637_X_AT, 1553530_A_AT, 213746_S_AT, 221752_AT, 200854_…	1343	436	13528	1.29378	1	0.74186	48.4507
INTERPRO	IPR006569:Regulation of nuclear pre-mRNA protein	4	0.212089	0.0358341	222311_S_AT, 229338_AT, 212060_AT, 225024_AT, 203250_AT	1629	8	16659	5.11326	1	0.91214	46.7297
GOTERM_CC_FAT	GO:0005924~cell-substrate adherens junction	17	0.901379	0.0358351	243951_AT, 201131_S_AT, 232136_S_AT, 209209_S_AT, 219106_S_AT, 218087_S_AT, 223168_AT, 209129_AT, 222433_AT, 204357_S_AT, 217853_AT, 1559529_AT, 222455_S_AT, 209994_S_AT, 202720_AT, 200931_S_AT, 208637_X_AT, 209993_AT, 1553530_A_AT, 209210_S_AT	1191	106	12782	1.7212	1	0.342255	41.4743
GOTERM_BP_FAT	GO:0000279~M phase	44	2.33298	0.0360235	209659_S_AT, 223238_S_AT, 200713_S_AT, 209849_S_AT, 202670_AT, 221965_AT, 227349_AT, 1555278_A_AT, 202466_AT, 240148_AT, 232587_AT, 201663_S_AT, 211949_S_AT, 215731_S_AT, 222685_AT, 202717_S_AT, 210559_S_AT, 202907_S_AT, 227249_AT, 225684_AT, 200854_AT, 202293_AT, 208079_S_AT, 224010_AT, 1554414_A_AT, 218599_AT, 1554906_A_AT, 212021_S_AT, 234863_X_AT, 219512_AT, 203449_S_AT, 224578_AT, 213331_S_A…	1343	329	13528	1.34715	1	0.743285	48.9527
SMART	SM00053:DYNc	5	0.265111	0.0361744	209039_X_AT, 218935_AT, 215116_S_AT, 214306_AT, 203105_S_AT	926	13	9079	3.77098	0.999997	0.759413	39.5583
KEGG_PATHWAY	hsa04810:Regulation of actin cytoskeleton	31	1.64369	0.0363338	202329_AT, 217620_S_AT, 201602_S_AT, 202670_AT, 1559529_AT, 200931_S_AT, 211535_S_AT, 203638_S_AT, 212294_AT, 1558599_AT, 1554114_S_AT, 213135_AT, 213044_AT, 211963_S_AT, 229394_S_AT, 208875_S_AT, 224575_AT, 236277_AT, 202351_AT, 201334_S_AT, 205885_S_AT, 222433_AT, 239178_AT, 204357_S_AT, 201954_AT, 224813_AT, 200059_S_AT, 206404_AT, 207822_AT, 208228_S_AT, 201125_S_AT, 208637_X_AT, 1553530_A_AT…	510	215	5085	1.43762	0.998768	0.488233	36.6374
SP_PIR_KEYWORDS	transit peptide	58	3.07529	0.0368562	221997_S_AT, 201675_AT, 202959_AT, 218633_X_AT, 1559691_AT, 201931_AT, 222697_S_AT, 216591_S_AT, 212694_S_AT, 203551_S_AT, 203335_AT, 209078_S_AT, 200947_S_AT, 224430_S_AT, 230575_AT, 218271_S_AT, 227160_S_AT, 211733_X_AT, 225341_AT, 222894_X_AT, 223291_AT, 235061_AT, 202070_S_AT, 226616_S_AT, 224948_AT, 222993_AT, 221425_S_AT, 217895_AT, 205711_X_AT, 208870_X_AT, 208907_S_AT, 225206_S_AT, 203946…	1820	476	19235	1.28778	1	0.350696	42.8787
GOTERM_BP_FAT	GO:0031998~regulation of fatty acid beta-oxidation	4	0.212089	0.037257	207163_S_AT, 235392_AT, 225471_S_AT, 204686_AT, 226156_AT, 1560981_A_AT, 203809_S_AT	1343	8	13528	5.03649	1	0.751568	50.1367
GOTERM_MF_FAT	GO:0008143~poly(A) RNA binding	4	0.212089	0.0373355	1555427_S_AT, 201064_S_AT, 201448_AT, 212454_X_AT	1290	8	12983	5.03217	1	0.663548	46.0493
GOTERM_BP_FAT	GO:0070302~regulation of stress-activated protein kinase signaling pathway	13	0.68929	0.0375797	200854_AT, 226156_AT, 207764_S_AT, 220162_S_AT, 207163_S_AT, 226068_AT, 214339_S_AT, 213178_S_AT, 225471_S_AT, 206853_S_AT, 203836_S_AT, 202161_AT, 203552_AT, 225662_AT, 203809_S_AT, 203553_S_AT	1343	69	13528	1.89781	1	0.751023	50.442
SMART	SM00568:GRAM	6	0.318134	0.0375911	241017_AT, 226169_AT, 1569114_AT, 36920_AT, 218197_S_AT, 214649_S_AT, 1558775_S_AT	926	19	9079	3.09617	0.999998	0.736418	40.7611
GOTERM_BP_FAT	GO:0043405~regulation of MAP kinase activity	22	1.16649	0.0381289	217620_S_AT, 202670_AT, 211599_X_AT, 200675_AT, 206374_AT, 203836_S_AT, 202161_AT, 212458_AT, 225662_AT, 205016_AT, 227432_S_AT, 205498_AT, 208892_S_AT, 208891_AT, 207764_S_AT, 212558_AT, 225985_AT, 203510_AT, 214339_S_AT, 226068_AT, 213178_S_AT, 211658_AT, 203552_AT, 205777_AT, 203553_S_AT	1343	141	13528	1.57167	1	0.752592	50.9578
UP_SEQ_FEATURE	repeat:2-2	7	0.371156	0.0381569	201132_AT, 213588_X_AT, 214527_S_AT, 212901_S_AT, 1555427_S_AT, 212953_X_AT, 214315_X_AT, 200068_S_AT	1820	27	19113	2.72265	1	0.993075	51.6695
UP_SEQ_FEATURE	repeat:1-1	7	0.371156	0.0381569	201132_AT, 213588_X_AT, 214527_S_AT, 212901_S_AT, 1555427_S_AT, 212953_X_AT, 214315_X_AT, 200068_S_AT	1820	27	19113	2.72265	1	0.993075	51.6695
GOTERM_BP_FAT	GO:0050767~regulation of neurogenesis	25	1.32556	0.038266	214315_X_AT, 217076_S_AT, 205646_S_AT, 206104_AT, 213721_AT, 1559529_AT, 226766_AT, 243240_AT, 203724_S_AT, 213135_AT, 232633_AT, 231579_S_AT, 211259_S_AT, 223835_X_AT, 204998_S_AT, 204999_S_AT, 224896_S_AT, 204357_S_AT, 202228_S_AT, 220668_S_AT, 233273_AT, 200059_S_AT, 212953_X_AT, 242455_AT, 200996_AT, 202907_S_AT, 205893_AT, 228038_AT, 213101_S_AT	1343	166	13528	1.51701	1	0.750346	51.0858
GOTERM_CC_FAT	GO:0000775~chromosome, centromeric region	19	1.00742	0.0382951	223238_S_AT, 219555_S_AT, 224365_S_AT, 218599_AT, 212021_S_AT, 227349_AT, 241875_AT, 219512_AT, 204739_AT, 224578_AT, 235572_AT, 221820_S_AT, 233421_S_AT, 226611_S_AT, 227249_AT, 204026_S_AT, 212022_S_AT, 225684_AT, 201518_AT, 214804_AT	1191	124	12782	1.64444	1	0.355627	43.6285
GOTERM_BP_FAT	GO:0007257~activation of JUN kinase activity	7	0.371156	0.0383803	214339_S_AT, 226068_AT, 213178_S_AT, 203836_S_AT, 202161_AT, 203552_AT, 225662_AT, 203553_S_AT	1343	26	13528	2.71195	1	0.747915	51.1923
GOTERM_MF_FAT	GO:0019787~small conjugating protein ligase activity	25	1.32556	0.0385409	238686_AT, 225736_AT, 224010_AT, 218373_AT, 212783_AT, 214673_S_AT, 201878_AT, 232020_AT, 209339_AT, 205596_S_AT, 225737_S_AT, 224747_AT, 225651_AT, 219981_X_AT, 210018_X_AT, 225138_AT, 223186_AT, 202038_AT, 217823_S_AT, 225734_AT, 230820_AT, 224439_X_AT, 227489_AT, 203846_AT, 236235_AT, 208721_S_AT, 231820_X_AT, 203035_S_AT, 217094_S_AT, 200684_S_AT, 221492_S_AT, 213249_AT, 218286_S_AT	1290	166	12983	1.51571	1	0.666995	47.1345
GOTERM_BP_FAT	GO:0033043~regulation of organelle organization	31	1.64369	0.0385657	209659_S_AT, 218251_AT, 200713_S_AT, 238808_AT, 210621_S_AT, 225045_AT, 203449_S_AT, 210231_X_AT, 226312_AT, 1552334_AT, 201022_S_AT, 206116_S_AT, 219324_AT, 211963_S_AT, 231786_AT, 205016_AT, 227432_S_AT, 232136_S_AT, 243_G_AT, 202717_S_AT, 202431_S_AT, 210145_AT, 201954_AT, 220668_S_AT, 200059_S_AT, 222557_AT, 211088_S_AT, 226611_S_AT, 201697_S_AT, 200996_AT, 218207_S_AT, 242517_AT, 225684_AT, …	1343	217	13528	1.439	1	0.746163	51.3644
GOTERM_CC_FAT	GO:0005740~mitochondrial envelope	51	2.70414	0.038726	201675_AT, 211662_S_AT, 215726_S_AT, 212174_AT, 223613_AT, 1557820_AT, 1559691_AT, 216591_S_AT, 201917_S_AT, 209366_X_AT, 203551_S_AT, 201919_AT, 207387_S_AT, 215966_X_AT, 218271_S_AT, 227160_S_AT, 207843_X_AT, 222894_X_AT, 235747_AT, 200796_S_AT, 203745_AT, 202800_AT, 205849_S_AT, 226616_S_AT, 203105_S_AT, 205711_X_AT, 208870_X_AT, 219547_AT, 215977_X_AT, 223091_X_AT, 203880_AT, 224918_X_AT, 242…	1191	419	12782	1.3063	1	0.353365	43.9982
GOTERM_CC_FAT	GO:0000139~Golgi membrane	26	1.37858	0.0390447	221760_AT, 228164_AT, 219326_S_AT, 212255_S_AT, 243141_AT, 201831_S_AT, 218519_AT, 211760_S_AT, 224629_AT, 217788_S_AT, 203294_S_AT, 226348_AT, 218143_S_AT, 224921_AT, 227776_AT, 223457_AT, 242100_AT, 201098_AT, 211137_S_AT, 217920_AT, 224813_AT, 205105_AT, 213178_S_AT, 201995_AT, 208116_S_AT, 211858_X_AT, 200996_AT, 238646_AT, 213101_S_AT, 223278_AT, 225754_AT	1191	186	12782	1.50019	1	0.350361	44.2701
BBID	74.CD47-IAP_with_avB3	3	0.159067	0.0390581	226068_AT, 211075_S_AT, 1559529_AT	32	4	358	8.39062	0.788559	0.788559	30.3937
SP_PIR_KEYWORDS	mitosis	26	1.37858	0.0390619	209659_S_AT, 202293_AT, 200713_S_AT, 224010_AT, 227349_AT, 234863_X_AT, 1555278_A_AT, 202466_AT, 219512_AT, 203449_S_AT, 224578_AT, 235572_AT, 213331_S_AT, 219170_AT, 218875_S_AT, 201663_S_AT, 212789_AT, 222685_AT, 202717_S_AT, 202836_S_AT, 210559_S_AT, 221436_S_AT, 226611_S_AT, 208721_S_AT, 204026_S_AT, 227249_AT, 225684_AT, 208796_S_AT, 202294_AT	1820	183	19235	1.50156	1	0.362488	44.7986
GOTERM_CC_FAT	GO:0005913~cell-cell adherens junction	8	0.424178	0.0396266	232079_S_AT, 232078_AT, 201131_S_AT, 200931_S_AT, 213325_AT, 218087_S_AT, 203015_S_AT, 1556105_AT, 201681_S_AT	1191	35	12782	2.45306	1	0.349354	44.7634
SMART	SM00582:RPR	4	0.212089	0.0399134	222311_S_AT, 229338_AT, 212060_AT, 225024_AT, 203250_AT	926	8	9079	4.90227	0.999999	0.724345	42.6849
GOTERM_BP_FAT	GO:0007033~vacuole organization	9	0.4772	0.0400006	205105_AT, 1567080_S_AT, 226395_AT, 213026_AT, 236446_AT, 203309_S_AT, 218373_AT, 218402_S_AT, 223637_S_AT, 1567081_X_AT	1343	40	13528	2.26642	1	0.755657	52.6777
GOTERM_BP_FAT	GO:0044087~regulation of cellular component biogenesis	22	1.16649	0.0407319	200713_S_AT, 242336_AT, 217419_X_AT, 210621_S_AT, 1559529_AT, 203449_S_AT, 204053_X_AT, 226191_AT, 226312_AT, 1552334_AT, 206116_S_AT, 211963_S_AT, 219324_AT, 208761_S_AT, 232136_S_AT, 219106_S_AT, 201954_AT, 225985_AT, 218987_AT, 200059_S_AT, 208792_S_AT, 200996_AT, 242517_AT, 206552_S_AT, 213101_S_AT	1343	142	13528	1.5606	1	0.75866	53.334
UP_SEQ_FEATURE	compositionally biased region:Asp/Glu-rich (acidic)	18	0.954401	0.0415603	200956_S_AT, 211603_S_AT, 221884_AT, 203744_AT, 204069_AT, 207980_S_AT, 200758_S_AT, 205930_AT, 218045_X_AT, 209357_AT, 201831_S_AT, 203449_S_AT, 201878_AT, 208753_S_AT, 237571_AT, 208765_S_AT, 225601_AT, 202601_S_AT, 208658_AT, 214953_S_AT, 208754_S_AT, 1554576_A_AT, 237488_AT	1820	114	19113	1.65816	1	0.994836	54.7676
GOTERM_CC_FAT	GO:0019867~outer membrane	17	0.901379	0.0416054	201675_AT, 211662_S_AT, 215726_S_AT, 204388_S_AT, 209366_X_AT, 214681_AT, 207387_S_AT, 215966_X_AT, 231736_X_AT, 207843_X_AT, 200697_AT, 216316_X_AT, 217167_X_AT, 200796_S_AT, 208478_S_AT, 210879_S_AT, 214306_AT, 227274_AT, 203105_S_AT, 1565162_S_AT, 215977_X_AT, 223091_X_AT, 202934_AT, 224918_X_AT, 201512_S_AT, 204493_AT	1191	108	12782	1.68932	1	0.358214	46.4108
SP_PIR_KEYWORDS	mitochondrion inner membrane	27	1.4316	0.0416065	223613_AT, 209066_X_AT, 223978_S_AT, 202001_S_AT, 1559691_AT, 216591_S_AT, 201917_S_AT, 203551_S_AT, 238752_AT, 205521_AT, 201919_AT, 203178_AT, 218271_S_AT, 200955_AT, 227160_S_AT, 209177_AT, 210010_S_AT, 203621_AT, 222894_X_AT, 235747_AT, 203746_S_AT, 203745_AT, 205849_S_AT, 226616_S_AT, 214306_AT, 215850_S_AT, 205711_X_AT, 208870_X_AT, 227665_AT, 201918_AT, 214241_AT, 237400_AT, 242645_AT, 225…	1820	193	19235	1.47852	1	0.37616	46.9388
GOTERM_MF_FAT	GO:0005048~signal sequence binding	6	0.318134	0.0419129	225435_AT, 217790_S_AT, 237817_AT, 205420_AT, 202057_AT, 200922_AT, 202058_S_AT, 222412_S_AT, 202055_AT, 201088_AT	1290	20	12983	3.0193	1	0.690028	50.0626
GOTERM_BP_FAT	GO:0007548~sex differentiation	23	1.21951	0.0425638	238808_AT, 211110_S_AT, 222162_S_AT, 213721_AT, 32137_AT, 222486_S_AT, 207345_AT, 222530_S_AT, 231736_X_AT, 215482_S_AT, 231786_AT, 211354_S_AT, 214804_AT, 211024_S_AT, 208478_S_AT, 207398_AT, 231800_S_AT, 218878_S_AT, 239178_AT, 210145_AT, 207397_S_AT, 233273_AT, 1565162_S_AT, 206404_AT, 209784_S_AT, 206546_AT, 210774_S_AT, 228038_AT, 1562736_AT, 224918_X_AT, 223278_AT	1343	151	13528	1.53429	1	0.770671	54.9406
INTERPRO	IPR019954:Ubiquitin conserved site	8	0.424178	0.0431612	223624_AT, 227395_AT, 229812_AT, 201039_S_AT, 202387_AT, 239888_AT, 219172_AT, 226567_AT	1629	34	16659	2.40624	1	0.94207	53.3009
PIR_SUPERFAMILY	PIRSF004274:phage T4 DNA polymerase accessory protein 44	3	0.159067	0.0432064	204128_S_AT, 203210_S_AT, 204023_AT	669	4	7396	8.29148	1	1	49.0565
GOTERM_BP_FAT	GO:0022403~cell cycle phase	53	2.81018	0.0433652	223238_S_AT, 209659_S_AT, 200713_S_AT, 202670_AT, 209849_S_AT, 221965_AT, 203565_S_AT, 1555278_A_AT, 227349_AT, 202466_AT, 240148_AT, 215942_S_AT, 214953_S_AT, 232587_AT, 201663_S_AT, 211949_S_AT, 215731_S_AT, 223168_AT, 222685_AT, 202717_S_AT, 210372_S_AT, 205022_S_AT, 207163_S_AT, 210559_S_AT, 237571_AT, 202907_S_AT, 227249_AT, 225684_AT, 1553530_A_AT, 202293_AT, 200854_AT, 208079_S_AT, 224010_…	1343	414	13528	1.28953	1	0.773871	55.6269
UP_SEQ_FEATURE	domain:Rhodanese	6	0.318134	0.0434407	206374_AT, 230370_X_AT, 208892_S_AT, 208891_AT, 232353_S_AT, 205777_AT, 215501_S_AT, 226126_AT	1820	21	19113	3.00047	1	0.995263	56.3978
BIOCARTA	h_fcer1Pathway:Fc Epsilon Receptor I Signaling in Mast Cells	8	0.424178	0.0438783	215075_S_AT, 201465_S_AT, 226068_AT, 208875_S_AT, 203617_X_AT, 217620_S_AT, 202670_AT, 210145_AT	163	30	1437	2.35092	0.999959	0.763605	43.63
UP_SEQ_FEATURE	compositionally biased region:Glu-rich	37	1.96182	0.04443	206874_S_AT, 237963_X_AT, 227279_AT, 218599_AT, 201075_S_AT, 229338_AT, 200595_S_AT, 212060_AT, 231953_AT, 214673_S_AT, 235959_AT, 229706_AT, 211948_X_AT, 213044_AT, 225405_AT, 222779_S_AT, 224747_AT, 218306_S_AT, 217828_AT, 227230_S_AT, 218895_AT, 217975_AT, 1552389_AT, 210896_S_AT, 204699_S_AT, 218987_AT, 1559126_AT, 232457_AT, 236302_AT, 222508_S_AT, 222264_AT, 211858_X_AT, 209741_X_AT, 241792…	1820	283	19113	1.37301	1	0.995131	57.2328
GOTERM_BP_FAT	GO:0006457~protein folding	26	1.37858	0.0445396	214315_X_AT, 201459_AT, 219118_AT, 208811_S_AT, 202380_S_AT, 229068_AT, 204560_AT, 219117_S_AT, 209015_S_AT, 1555495_A_AT, 208959_S_AT, 206857_S_AT, 222530_S_AT, 210186_S_AT, 212434_AT, 202867_S_AT, 224629_AT, 204572_S_AT, 1569189_AT, 218498_S_AT, 200068_S_AT, 203294_S_AT, 1557810_AT, 222850_S_AT, 200709_AT, 211251_X_AT, 203715_AT, 226994_AT, 212953_X_AT, 214119_S_AT, 218976_AT, 243055_AT, 221781…	1343	177	13528	1.47965	1	0.779847	56.6148
UP_SEQ_FEATURE	domain:PDZ 3	7	0.371156	0.0447901	228411_AT, 235957_AT, 227569_AT, 209737_AT, 202516_S_AT, 1556105_AT, 217208_S_AT, 201681_S_AT	1820	28	19113	2.62541	1	0.994614	57.5331
INTERPRO	IPR017970:Homeobox, conserved site	32	1.69671	0.0452189	206140_AT, 217076_S_AT, 204778_X_AT, 221950_AT, 238808_AT, 205646_S_AT, 226426_AT, 206104_AT, 229809_AT, 210875_S_AT, 241902_AT, 204082_AT, 223392_S_AT, 231786_AT, 208216_AT, 1552445_A_AT, 216973_S_AT, 212764_AT, 211024_S_AT, 222212_S_AT, 205365_AT, 203321_S_AT, 223835_X_AT, 207398_AT, 209905_AT, 205600_X_AT, 204069_AT, 238852_AT, 207397_S_AT, 210135_S_AT, 233273_AT, 239468_AT, 242054_S_AT, 24245…	1629	232	16659	1.41055	1	0.94481	55.0041
GOTERM_BP_FAT	GO:0030900~forebrain development	23	1.21951	0.0452964	206140_AT, 205710_AT, 201131_S_AT, 221950_AT, 1553411_S_AT, 211987_AT, 205646_S_AT, 207015_S_AT, 206104_AT, 213721_AT, 243672_AT, 222530_S_AT, 229394_S_AT, 212520_S_AT, 232847_AT, 214953_S_AT, 211024_S_AT, 215714_S_AT, 223835_X_AT, 208478_S_AT, 221884_AT, 230785_AT, 213178_S_AT, 242054_S_AT, 237571_AT, 242455_AT, 209506_S_AT, 227249_AT, 228038_AT, 229397_S_AT	1343	152	13528	1.5242	1	0.782458	57.2403
GOTERM_MF_FAT	GO:0003727~single-stranded RNA binding	7	0.371156	0.0455004	226134_S_AT, 1555427_S_AT, 201064_S_AT, 221919_AT, 201448_AT, 223245_AT, 212454_X_AT	1290	27	12983	2.60927	1	0.712405	53.0103
GOTERM_BP_FAT	GO:0034976~response to endoplasmic reticulum stress	8	0.424178	0.0462015	219402_S_AT, 226191_AT, 223466_X_AT, 242336_AT, 242898_AT, 202550_S_AT, 201146_AT, 223209_S_AT, 218498_S_AT	1343	34	13528	2.37011	1	0.786081	57.9772
BBID	108.Regulating_glucose_transport	4	0.212089	0.0465494	215075_S_AT, 207163_S_AT, 235392_AT, 204686_AT, 237215_S_AT, 208691_AT, 207332_S_AT	32	10	358	4.475	0.844178	0.605257	35.1756
GOTERM_BP_FAT	GO:0051253~negative regulation of RNA metabolic process	47	2.49205	0.0465807	239024_AT, 223013_AT, 208811_S_AT, 224218_S_AT, 227349_AT, 243796_AT, 209357_AT, 241875_AT, 207345_AT, 201844_S_AT, 210875_S_AT, 223909_S_AT, 225348_AT, 214397_AT, 202393_S_AT, 212520_S_AT, 212774_AT, 213943_AT, 212764_AT, 211024_S_AT, 215714_S_AT, 227558_AT, 205022_S_AT, 203319_S_AT, 220668_S_AT, 222921_S_AT, 218987_AT, 204612_AT, 236794_AT, 209506_S_AT, 1559922_AT, 228038_AT, 225335_AT, 234294_…	1343	362	13528	1.30782	1	0.785803	58.2823
UP_SEQ_FEATURE	repeat:UIM	4	0.212089	0.0466731	214673_S_AT, 1552678_A_AT, 203544_S_AT, 203565_S_AT, 231837_AT	1820	9	19113	4.6674	1	0.995036	59.0707
UP_SEQ_FEATURE	domain:Thioredoxin 1	4	0.212089	0.0466731	243405_AT, 221781_S_AT, 208658_AT, 208612_AT	1820	9	19113	4.6674	1	0.995036	59.0707
UP_SEQ_FEATURE	domain:Thioredoxin 2	4	0.212089	0.0466731	243405_AT, 221781_S_AT, 208658_AT, 208612_AT	1820	9	19113	4.6674	1	0.995036	59.0707
GOTERM_MF_FAT	GO:0043565~sequence-specific DNA binding	74	3.92365	0.0469351	209580_S_AT, 239024_AT, 206140_AT, 206919_AT, 201465_S_AT, 217076_S_AT, 243692_AT, 221950_AT, 209967_S_AT, 203348_S_AT, 223013_AT, 238808_AT, 211110_S_AT, 224218_S_AT, 210875_S_AT, 214397_AT, 209348_S_AT, 204082_AT, 232633_AT, 231786_AT, 208216_AT, 216973_S_AT, 1552445_A_AT, 212764_AT, 211024_S_AT, 203064_S_AT, 203321_S_AT, 211603_S_AT, 204998_S_AT, 223835_X_AT, 214048_AT, 204702_S_AT, 205600_X_A…	1290	607	12983	1.22695	1	0.716086	54.1427
GOTERM_BP_FAT	GO:0051493~regulation of cytoskeleton organization	21	1.11347	0.0473024	218251_AT, 200713_S_AT, 210621_S_AT, 225045_AT, 203449_S_AT, 226312_AT, 201022_S_AT, 1552334_AT, 206116_S_AT, 211963_S_AT, 219324_AT, 232136_S_AT, 243_G_AT, 201954_AT, 200059_S_AT, 222557_AT, 200996_AT, 211088_S_AT, 242517_AT, 218207_S_AT, 225684_AT, 206552_S_AT, 213101_S_AT, 221713_S_AT, 201021_S_AT	1343	136	13528	1.55539	1	0.787983	58.8573
GOTERM_CC_FAT	GO:0005720~nuclear heterochromatin	7	0.371156	0.0475467	241875_AT, 211999_AT, 201075_S_AT, 204255_S_AT, 209902_AT, 201518_AT, 220668_S_AT	1191	29	12782	2.59052	1	0.393057	51.0861
GOTERM_CC_FAT	GO:0005876~spindle microtubule	7	0.371156	0.0475467	210559_S_AT, 209659_S_AT, 218355_AT, 200854_AT, 203690_AT, 223013_AT, 222633_AT, 202717_S_AT, 225684_AT	1191	29	12782	2.59052	1	0.393057	51.0861
UP_SEQ_FEATURE	domain:GRAM	5	0.265111	0.0475678	226169_AT, 1569114_AT, 36920_AT, 218197_S_AT, 214649_S_AT, 1558775_S_AT	1820	15	19113	3.50055	1	0.994862	59.7827
UP_SEQ_FEATURE	domain:Thioredoxin 3	3	0.159067	0.0476775	243405_AT, 221781_S_AT, 208658_AT	1820	4	19113	7.87624	1	0.994209	59.8692
UP_SEQ_FEATURE	region of interest:Regulatory	3	0.159067	0.0476775	200697_AT, 202934_AT, 224586_X_AT	1820	4	19113	7.87624	1	0.994209	59.8692
GOTERM_CC_FAT	GO:0005905~coated pit	9	0.4772	0.0478351	221819_AT, 205710_AT, 237571_AT, 202120_X_AT, 222258_S_AT, 238646_AT, 230123_AT, 214953_S_AT, 200613_AT, 215236_S_AT	1191	44	12782	2.19521	1	0.389581	51.3031
INTERPRO	IPR015940:Ubiquitin-associated/translation elongation factor EF1B, N-terminal, eukaryote	9	0.4772	0.0479399	214673_S_AT, 226902_AT, 201039_S_AT, 1560407_AT, 222820_AT, 239888_AT, 213034_AT, 244804_AT, 55065_AT	1629	42	16659	2.1914	1	0.94947	57.1667
GOTERM_BP_FAT	GO:0043933~macromolecular complex subunit organization	85	4.50689	0.0480267	1560071_A_AT, 217419_X_AT, 203551_S_AT, 201573_S_AT, 202670_AT, 200595_S_AT, 227349_AT, 223452_S_AT, 225348_AT, 214397_AT, 221582_AT, 201300_S_AT, 227160_S_AT, 1556105_AT, 225341_AT, 222894_X_AT, 200709_AT, 224813_AT, 219547_AT, 233421_S_AT, 213664_AT, 208754_S_AT, 227214_AT, 213746_S_AT, 233878_S_AT, 204686_AT, 215707_S_AT, 211115_X_AT, 222455_S_AT, 202447_AT, 203998_S_AT, 210186_S_AT, 207709_AT…	1343	710	13528	1.20592	1	0.790124	59.4268
GOTERM_BP_FAT	GO:0051248~negative regulation of protein metabolic process	27	1.4316	0.0483898	209659_S_AT, 201465_S_AT, 200830_AT, 214315_X_AT, 224010_AT, 205066_S_AT, 202243_S_AT, 200882_S_AT, 234863_X_AT, 210231_X_AT, 229088_AT, 210186_S_AT, 201448_AT, 208773_S_AT, 215482_S_AT, 217631_AT, 211609_X_AT, 229457_AT, 201052_S_AT, 218875_S_AT, 227432_S_AT, 208478_S_AT, 202717_S_AT, 202351_AT, 202275_AT, 200709_AT, 200859_X_AT, 200814_AT, 220668_S_AT, 212953_X_AT, 211959_AT, 208743_S_AT, 21411…	1343	187	13528	1.45439	1	0.789716	59.7095
GOTERM_CC_FAT	GO:0070161~anchoring junction	24	1.27253	0.0486006	243951_AT, 201131_S_AT, 209209_S_AT, 209129_AT, 218087_S_AT, 203015_S_AT, 1559529_AT, 222455_S_AT, 209994_S_AT, 202720_AT, 200931_S_AT, 213325_AT, 1556105_AT, 232136_S_AT, 219106_S_AT, 223168_AT, 217744_S_AT, 222433_AT, 217853_AT, 204357_S_AT, 201681_S_AT, 232078_AT, 232079_S_AT, 213478_AT, 208637_X_AT, 209993_AT, 1553530_A_AT, 209210_S_AT	1191	172	12782	1.49751	1	0.389245	51.8747
GOTERM_BP_FAT	GO:0001764~neuron migration	12	0.636267	0.0487419	211024_S_AT, 232136_S_AT, 208478_S_AT, 211987_AT, 205646_S_AT, 211599_X_AT, 1559529_AT, 203510_AT, 243240_AT, 205420_AT, 209506_S_AT, 227249_AT, 213943_AT	1343	64	13528	1.88868	1	0.789238	59.9819
INTERPRO	IPR000836:Phosphoribosyltransferase	4	0.212089	0.0499241	215165_X_AT, 202529_AT, 203219_S_AT, 230352_AT	1629	9	16659	4.54512	1	0.951348	58.6815
INTERPRO	IPR005542:PBX	3	0.159067	0.050088	233273_AT, 202875_S_AT, 204082_AT	1629	4	16659	7.66989	1	0.947607	58.8044
GOTERM_CC_FAT	GO:0005925~focal adhesion	16	0.848356	0.0501193	243951_AT, 201131_S_AT, 232136_S_AT, 209209_S_AT, 219106_S_AT, 223168_AT, 209129_AT, 222433_AT, 217853_AT, 204357_S_AT, 1559529_AT, 222455_S_AT, 209994_S_AT, 202720_AT, 200931_S_AT, 208637_X_AT, 209993_AT, 1553530_A_AT, 209210_S_AT	1191	102	12782	1.68348	1	0.393618	52.9901
UP_SEQ_FEATURE	short sequence motif:Prevents secretion from ER	11	0.583245	0.05041	201486_AT, 227100_AT, 214315_X_AT, 201485_S_AT, 1555561_A_AT, 202857_AT, 208959_S_AT, 212953_X_AT, 201063_AT, 243405_AT, 208658_AT, 221781_S_AT, 208612_AT	1820	59	19113	1.95793	1	0.995114	61.9675
GOTERM_BP_FAT	GO:0034620~cellular response to unfolded protein	6	0.318134	0.0505225	219402_S_AT, 242898_AT, 202550_S_AT, 201146_AT, 223209_S_AT, 218498_S_AT	1343	21	13528	2.87799	1	0.798353	61.3327
GOTERM_BP_FAT	GO:0030968~endoplasmic reticulum unfolded protein response	6	0.318134	0.0505225	219402_S_AT, 242898_AT, 202550_S_AT, 201146_AT, 223209_S_AT, 218498_S_AT	1343	21	13528	2.87799	1	0.798353	61.3327
GOTERM_BP_FAT	GO:0060284~regulation of cell development	29	1.53765	0.0505501	214315_X_AT, 217076_S_AT, 225990_AT, 205646_S_AT, 217419_X_AT, 206104_AT, 213721_AT, 1559529_AT, 226766_AT, 243240_AT, 203724_S_AT, 213135_AT, 232633_AT, 202527_S_AT, 231579_S_AT, 211259_S_AT, 223835_X_AT, 208478_S_AT, 204998_S_AT, 204999_S_AT, 224896_S_AT, 204357_S_AT, 202228_S_AT, 220668_S_AT, 233273_AT, 200059_S_AT, 212953_X_AT, 242455_AT, 200996_AT, 202907_S_AT, 205893_AT, 228038_AT, 213101_S…	1343	205	13528	1.42496	1	0.795707	61.3533
GOTERM_MF_FAT	GO:0004725~protein tyrosine phosphatase activity	17	0.901379	0.0505826	202958_AT, 219654_AT, 201536_AT, 208892_S_AT, 208891_AT, 36920_AT, 202670_AT, 213137_S_AT, 206374_AT, 202703_AT, 213136_AT, 204053_X_AT, 226243_AT, 204207_S_AT, 205777_AT, 1554114_S_AT, 201538_S_AT, 215501_S_AT, 214649_S_AT, 221752_AT	1290	104	12983	1.64513	1	0.735838	56.9076
UP_SEQ_FEATURE	zinc finger region:C2H2-type 15	20	1.06045	0.050642	1567032_S_AT, 242429_AT, 1562789_AT, 235648_AT, 221645_S_AT, 235690_AT, 223680_AT, 1553122_S_AT, 227674_AT, 206648_AT, 239043_AT, 207304_AT, 213124_AT, 227689_AT, 243188_AT, 231864_AT, 244462_AT, 1553217_S_AT, 227768_AT, 236635_AT, 207753_AT	1820	134	19113	1.56741	1	0.994588	62.1408
GOTERM_MF_FAT	GO:0031418~L-ascorbic acid binding	6	0.318134	0.0506686	202185_AT, 220956_S_AT, 200827_AT, 203335_AT, 222744_S_AT, 224314_S_AT	1290	21	12983	2.87553	1	0.72918	56.9708
SP_PIR_KEYWORDS	Homeobox	32	1.69671	0.0506696	206140_AT, 217076_S_AT, 204778_X_AT, 221950_AT, 238808_AT, 205646_S_AT, 226426_AT, 206104_AT, 229809_AT, 210875_S_AT, 241902_AT, 204082_AT, 223392_S_AT, 231786_AT, 208216_AT, 1552445_A_AT, 216973_S_AT, 212764_AT, 211024_S_AT, 222212_S_AT, 205365_AT, 203321_S_AT, 223835_X_AT, 207398_AT, 209905_AT, 205600_X_AT, 204069_AT, 238852_AT, 207397_S_AT, 210135_S_AT, 233273_AT, 239468_AT, 242054_S_AT, 24245…	1820	242	19235	1.39751	1	0.433102	53.9486
SP_PIR_KEYWORDS	glycogen metabolism	6	0.318134	0.0507839	207163_S_AT, 202990_AT, 229001_AT, 205450_AT, 209438_AT, 202166_S_AT	1820	22	19235	2.88237	1	0.428453	54.0312
GOTERM_CC_FAT	GO:0005912~adherens junction	22	1.16649	0.0512419	201131_S_AT, 243951_AT, 209209_S_AT, 209129_AT, 218087_S_AT, 203015_S_AT, 1559529_AT, 222455_S_AT, 209994_S_AT, 202720_AT, 200931_S_AT, 213325_AT, 1556105_AT, 232136_S_AT, 219106_S_AT, 223168_AT, 222433_AT, 217853_AT, 204357_S_AT, 201681_S_AT, 232078_AT, 232079_S_AT, 208637_X_AT, 209993_AT, 1553530_A_AT, 209210_S_AT	1191	155	12782	1.52327	1	0.395419	53.7991
GOTERM_BP_FAT	GO:0006663~platelet activating factor biosynthetic process	3	0.159067	0.0515013	1559739_AT, 210145_AT, 227889_AT	1343	4	13528	7.55473	1	0.799098	62.0568
GOTERM_BP_FAT	GO:0012501~programmed cell death	74	3.92365	0.0517075	1563182_AT, 201465_S_AT, 202387_AT, 1559691_AT, 217963_S_AT, 1568592_AT, 226899_AT, 204053_X_AT, 201844_S_AT, 218056_AT, 201448_AT, 209339_AT, 201251_AT, 213044_AT, 213135_AT, 213943_AT, 214953_S_AT, 213883_S_AT, 217828_AT, 200796_S_AT, 201334_S_AT, 203105_S_AT, 207163_S_AT, 206189_AT, 237571_AT, 208743_S_AT, 213882_AT, 204493_AT, 206874_S_AT, 218501_AT, 204285_S_AT, 218373_AT, 204862_S_AT, 23940…	1343	611	13528	1.21997	1	0.797651	62.2077
GOTERM_MF_FAT	GO:0070717~poly-purine tract binding	4	0.212089	0.0519558	1555427_S_AT, 201064_S_AT, 201448_AT, 212454_X_AT	1290	9	12983	4.47304	1	0.731144	57.9073
GOTERM_MF_FAT	GO:0016864~intramolecular oxidoreductase activity, transposing S-S bonds	4	0.212089	0.0519558	225302_AT, 208658_AT, 208612_AT, 208959_S_AT	1290	9	12983	4.47304	1	0.731144	57.9073
GOTERM_MF_FAT	GO:0003756~protein disulfide isomerase activity	4	0.212089	0.0519558	225302_AT, 208658_AT, 208612_AT, 208959_S_AT	1290	9	12983	4.47304	1	0.731144	57.9073
INTERPRO	IPR001356:Homeobox	32	1.69671	0.0522165	206140_AT, 217076_S_AT, 204778_X_AT, 221950_AT, 238808_AT, 205646_S_AT, 226426_AT, 206104_AT, 229809_AT, 210875_S_AT, 241902_AT, 204082_AT, 223392_S_AT, 231786_AT, 208216_AT, 1552445_A_AT, 216973_S_AT, 212764_AT, 211024_S_AT, 222212_S_AT, 205365_AT, 203321_S_AT, 223835_X_AT, 207398_AT, 209905_AT, 205600_X_AT, 204069_AT, 238852_AT, 207397_S_AT, 210135_S_AT, 233273_AT, 239468_AT, 242054_S_AT, 24245…	1629	235	16659	1.39255	1	0.94994	60.3688
GOTERM_MF_FAT	GO:0048037~cofactor binding	34	1.80276	0.0522857	222931_S_AT, 224160_S_AT, 211549_S_AT, 228041_AT, 221561_AT, 201931_AT, 203458_AT, 219767_S_AT, 201563_AT, 200947_S_AT, 224430_S_AT, 209916_AT, 202447_AT, 208002_S_AT, 230426_AT, 237354_AT, 218498_S_AT, 205542_AT, 227432_S_AT, 221008_S_AT, 210418_S_AT, 204059_S_AT, 202990_AT, 202070_S_AT, 218878_S_AT, 202275_AT, 235432_AT, 227094_AT, 241293_X_AT, 201562_S_AT, 236794_AT, 205633_S_AT, 204224_S_AT, …	1290	249	12983	1.37425	1	0.726437	58.1443
GOTERM_BP_FAT	GO:0045892~negative regulation of transcription, DNA-dependent	46	2.43902	0.0524453	239024_AT, 223013_AT, 208811_S_AT, 224218_S_AT, 227349_AT, 243796_AT, 209357_AT, 241875_AT, 207345_AT, 201844_S_AT, 210875_S_AT, 223909_S_AT, 214397_AT, 202393_S_AT, 212520_S_AT, 212774_AT, 213943_AT, 212764_AT, 211024_S_AT, 215714_S_AT, 227558_AT, 205022_S_AT, 203319_S_AT, 220668_S_AT, 222921_S_AT, 218987_AT, 204612_AT, 236794_AT, 209506_S_AT, 1559922_AT, 228038_AT, 225335_AT, 234294_X_AT, 20085…	1343	356	13528	1.30156	1	0.799601	62.743
GOTERM_BP_FAT	GO:0032269~negative regulation of cellular protein metabolic process	26	1.37858	0.0526577	209659_S_AT, 201465_S_AT, 200830_AT, 214315_X_AT, 224010_AT, 205066_S_AT, 202243_S_AT, 200882_S_AT, 234863_X_AT, 210231_X_AT, 229088_AT, 210186_S_AT, 201448_AT, 208773_S_AT, 215482_S_AT, 217631_AT, 211609_X_AT, 229457_AT, 201052_S_AT, 218875_S_AT, 227432_S_AT, 208478_S_AT, 202717_S_AT, 202351_AT, 202275_AT, 200709_AT, 200814_AT, 220668_S_AT, 212953_X_AT, 211959_AT, 208743_S_AT, 214119_S_AT, 20169…	1343	180	13528	1.45498	1	0.798218	62.8957
BIOCARTA	h_pdgfPathway:PDGF Signaling Pathway	7	0.371156	0.0535755	215075_S_AT, 201465_S_AT, 203617_X_AT, 217620_S_AT, 212072_S_AT, 212075_S_AT, 206075_S_AT, 202670_AT, 210621_S_AT	163	25	1437	2.46847	0.999996	0.787471	50.5133
KEGG_PATHWAY	hsa03018:RNA degradation	11	0.583245	0.054042	215156_AT, 209449_AT, 203727_AT, 233878_S_AT, 207541_S_AT, 1554906_A_AT, 1564656_AT, 202466_AT, 237208_AT, 222609_S_AT, 213648_AT, 1562836_AT, 233632_S_AT	510	57	5085	1.92415	0.999957	0.599149	49.5888
GOTERM_BP_FAT	GO:0007032~endosome organization	5	0.265111	0.0540968	218360_AT, 226395_AT, 218171_AT, 218373_AT, 223637_S_AT	1343	15	13528	3.35766	1	0.80443	63.9153
GOTERM_BP_FAT	GO:0046661~male sex differentiation	13	0.68929	0.0545806	211024_S_AT, 208478_S_AT, 207398_AT, 238808_AT, 211110_S_AT, 239178_AT, 207397_S_AT, 213721_AT, 32137_AT, 1565162_S_AT, 206404_AT, 231736_X_AT, 209784_S_AT, 206546_AT, 210774_S_AT, 228038_AT, 1562736_AT, 231786_AT, 224918_X_AT, 223278_AT	1343	73	13528	1.79382	1	0.804704	64.2521
GOTERM_BP_FAT	GO:0043123~positive regulation of I-kappaB kinase/NF-kappaB cascade	16	0.848356	0.0546696	228950_S_AT, 210018_X_AT, 201939_AT, 1569142_AT, 223186_AT, 200709_AT, 200859_X_AT, 224802_AT, 211137_S_AT, 224801_AT, 58994_AT, 212255_S_AT, 220162_S_AT, 203966_S_AT, 200059_S_AT, 206853_S_AT, 214119_S_AT, 210186_S_AT, 201920_AT, 217839_AT, 221958_S_AT, 214752_X_AT, 213746_S_AT	1343	97	13528	1.66152	1	0.802609	64.3137
GOTERM_BP_FAT	GO:0051130~positive regulation of cellular component organization	26	1.37858	0.0555863	214315_X_AT, 218087_S_AT, 238808_AT, 242336_AT, 226766_AT, 203449_S_AT, 226191_AT, 226312_AT, 201022_S_AT, 206116_S_AT, 213135_AT, 231786_AT, 202527_S_AT, 220198_S_AT, 208761_S_AT, 205016_AT, 227432_S_AT, 232136_S_AT, 204357_S_AT, 210145_AT, 220668_S_AT, 207163_S_AT, 200059_S_AT, 212953_X_AT, 211088_S_AT, 201697_S_AT, 200996_AT, 242517_AT, 206552_S_AT, 213101_S_AT, 201021_S_AT	1343	181	13528	1.44695	1	0.805466	64.9427
GOTERM_MF_FAT	GO:0050662~coenzyme binding	26	1.37858	0.055975	224160_S_AT, 211549_S_AT, 221561_AT, 219767_S_AT, 201563_AT, 203458_AT, 201931_AT, 200947_S_AT, 224430_S_AT, 209916_AT, 202447_AT, 230426_AT, 208002_S_AT, 205542_AT, 218498_S_AT, 227432_S_AT, 210418_S_AT, 204059_S_AT, 202070_S_AT, 218878_S_AT, 202275_AT, 235432_AT, 227094_AT, 201562_S_AT, 236794_AT, 204224_S_AT, 218511_S_AT, 221589_S_AT	1290	181	12983	1.44571	1	0.74427	60.71
GOTERM_BP_FAT	GO:0042254~ribosome biogenesis	19	1.00742	0.056121	211949_S_AT, 217962_AT, 218512_AT, 207541_S_AT, 208903_AT, 200874_S_AT, 217822_AT, 213588_X_AT, 213648_AT, 222609_S_AT, 235783_AT, 217821_S_AT, 221513_S_AT, 242451_X_AT, 218715_AT, 215249_AT, 226416_AT, 215567_AT, 217631_AT, 204572_S_AT	1343	122	13528	1.56874	1	0.806026	65.3047
GOTERM_CC_FAT	GO:0055037~recycling endosome	6	0.318134	0.0567248	203933_AT, 203459_S_AT, 218143_S_AT, 224921_AT, 225177_AT, 206667_S_AT, 203124_S_AT	1191	23	12782	2.79969	1	0.422766	57.5674
UP_SEQ_FEATURE	transit peptide:Mitochondrion	56	2.96925	0.057028	221997_S_AT, 201675_AT, 202959_AT, 218633_X_AT, 1559691_AT, 201931_AT, 222697_S_AT, 216591_S_AT, 203551_S_AT, 212694_S_AT, 209078_S_AT, 200947_S_AT, 224430_S_AT, 230575_AT, 218271_S_AT, 227160_S_AT, 225341_AT, 222894_X_AT, 223291_AT, 235061_AT, 202070_S_AT, 226616_S_AT, 224948_AT, 222993_AT, 221425_S_AT, 217895_AT, 205711_X_AT, 208870_X_AT, 208907_S_AT, 225206_S_AT, 203946_S_AT, 205633_S_AT, 2215…	1820	467	19113	1.2593	1	0.996849	66.6276
INTERPRO	IPR000313:PWWP	6	0.318134	0.0571355	209524_AT, 209049_S_AT, 209526_S_AT, 240148_AT, 222544_S_AT, 216693_X_AT, 220668_S_AT, 228336_AT	1629	22	16659	2.78905	1	0.959182	63.7727
INTERPRO	IPR007087:Zinc finger, C2H2-type	91	4.82503	0.0573349	239024_AT, 1562789_AT, 202171_AT, 235690_AT, 205181_AT, 218006_S_AT, 214741_AT, 230209_AT, 228393_S_AT, 218005_AT, 220992_S_AT, 1570135_AT, 239250_AT, 219495_S_AT, 204288_S_AT, 1553217_S_AT, 242429_AT, 203321_S_AT, 221645_S_AT, 233899_X_AT, 221842_S_AT, 219711_AT, 227195_AT, 1555832_S_AT, 227331_AT, 223393_S_AT, 225335_AT, 1553411_S_AT, 223680_AT, 218617_AT, 229228_AT, 226680_AT, 242923_AT, 23430…	1629	784	16659	1.18701	1	0.956187	63.9047
KEGG_PATHWAY	hsa05215:Prostate cancer	15	0.795334	0.0574293	215075_S_AT, 226156_AT, 221016_S_AT, 217620_S_AT, 242336_AT, 211814_S_AT, 211110_S_AT, 202670_AT, 229228_AT, 207163_S_AT, 226191_AT, 204053_X_AT, 225471_S_AT, 203638_S_AT, 202724_S_AT, 211535_S_AT, 207822_AT, 208228_S_AT, 203809_S_AT, 205016_AT	510	89	5085	1.68044	0.999978	0.590203	51.7697
GOTERM_MF_FAT	GO:0019904~protein domain specific binding	43	2.27996	0.0574831	226849_AT, 220143_X_AT, 200854_AT, 235392_AT, 205710_AT, 232289_AT, 204686_AT, 206667_S_AT, 204496_AT, 224802_AT, 244804_AT, 218697_AT, 1559529_AT, 230209_AT, 204053_X_AT, 208610_S_AT, 225348_AT, 231823_S_AT, 214397_AT, 212330_AT, 1560981_A_AT, 200638_S_AT, 200736_S_AT, 203250_AT, 227432_S_AT, 215075_S_AT, 205498_AT, 236277_AT, 208478_S_AT, 227569_AT, 217975_AT, 228543_AT, 222433_AT, 218878_S_AT,…	1290	331	12983	1.30745	1	0.74717	61.7156
GOTERM_BP_FAT	GO:0006112~energy reserve metabolic process	9	0.4772	0.0580829	207163_S_AT, 226191_AT, 211858_X_AT, 202990_AT, 229001_AT, 242336_AT, 205450_AT, 209438_AT, 202166_S_AT, 211354_S_AT	1343	43	13528	2.1083	1	0.814652	66.6028
SMART	SM00165:UBA	9	0.4772	0.0585796	214673_S_AT, 226902_AT, 201039_S_AT, 1560407_AT, 222820_AT, 239888_AT, 213034_AT, 244804_AT, 55065_AT	926	42	9079	2.10097	1	0.82633	56.1722
GOTERM_CC_FAT	GO:0008250~oligosaccharyltransferase complex	4	0.212089	0.0587441	235801_AT, 213423_X_AT, 213491_X_AT, 224885_S_AT, 209228_X_AT, 231285_AT	1191	10	12782	4.29286	1	0.429068	58.8815
GOTERM_CC_FAT	GO:0031988~membrane-bounded vesicle	65	3.44645	0.0590341	223901_AT, 218935_AT, 203309_S_AT, 225045_AT, 202161_AT, 218402_S_AT, 214953_S_AT, 200068_S_AT, 207332_S_AT, 212043_AT, 215075_S_AT, 211259_S_AT, 202665_S_AT, 221423_S_AT, 232136_S_AT, 235957_AT, 225259_AT, 224961_AT, 202120_X_AT, 209234_AT, 223457_AT, 230123_AT, 210145_AT, 200613_AT, 233322_AT, 208743_S_AT, 237571_AT, 201553_S_AT, 44111_AT, 238646_AT, 208658_AT, 201005_AT, 208637_X_AT, 237215_S_…	1191	568	12782	1.22815	1	0.425581	59.067
SP_PIR_KEYWORDS	iron transport	6	0.318134	0.0600274	217226_S_AT, 203124_S_AT, 237215_S_AT, 205542_AT, 223044_AT, 243629_X_AT, 208691_AT, 207332_S_AT	1820	23	19235	2.75705	1	0.479804	60.2729
GOTERM_BP_FAT	GO:0030036~actin cytoskeleton organization	31	1.64369	0.0603757	214315_X_AT, 209209_S_AT, 218087_S_AT, 202609_AT, 202516_S_AT, 208885_AT, 212255_S_AT, 217208_S_AT, 222455_S_AT, 226312_AT, 1552334_AT, 201022_S_AT, 1554114_S_AT, 206116_S_AT, 219324_AT, 213044_AT, 211963_S_AT, 231907_AT, 225051_AT, 202665_S_AT, 208875_S_AT, 223168_AT, 225124_AT, 200859_X_AT, 211137_S_AT, 204357_S_AT, 224813_AT, 200059_S_AT, 203661_S_AT, 212953_X_AT, 214780_S_AT, 232457_AT, 20863…	1343	226	13528	1.38169	1	0.824523	68.0618
GOTERM_BP_FAT	GO:0007585~respiratory gaseous exchange	8	0.424178	0.0604035	217920_AT, 205105_AT, 213178_S_AT, 211899_S_AT, 219547_AT, 204082_AT, 203551_S_AT, 204112_S_AT	1343	36	13528	2.23844	1	0.822247	68.0791
UP_SEQ_FEATURE	active site:Glycyl thioester intermediate	12	0.636267	0.0604683	225651_AT, 218306_S_AT, 227471_AT, 217823_S_AT, 230820_AT, 214673_S_AT, 227489_AT, 232020_AT, 1556338_AT, 236235_AT, 205596_S_AT, 225989_AT, 217094_S_AT, 200684_S_AT, 224747_AT, 221492_S_AT	1820	69	19113	1.82637	1	0.99747	68.8312
GOTERM_BP_FAT	GO:0006826~iron ion transport	7	0.371156	0.0615168	217226_S_AT, 213187_X_AT, 203124_S_AT, 1555434_A_AT, 205542_AT, 223044_AT, 243629_X_AT	1343	29	13528	2.43141	1	0.825613	68.7652
UP_SEQ_FEATURE	compositionally biased region:Poly-Ala	48	2.54507	0.0619467	222447_AT, 206140_AT, 243692_AT, 221950_AT, 223013_AT, 212708_AT, 238808_AT, 225578_AT, 205472_S_AT, 211110_S_AT, 216997_X_AT, 205877_S_AT, 44146_AT, 243672_AT, 204082_AT, 240148_AT, 231786_AT, 213338_AT, 211024_S_AT, 223835_X_AT, 227558_AT, 230785_AT, 207397_S_AT, 201369_S_AT, 212069_S_AT, 233273_AT, 222820_AT, 201064_S_AT, 223097_AT, 228038_AT, 200854_AT, 228123_S_AT, 1553411_S_AT, 201075_S_AT,…	1820	393	19113	1.28264	1	0.997507	69.7352
UP_SEQ_FEATURE	domain:CTLH	4	0.212089	0.0620744	228180_AT, 218262_AT, 212478_AT, 204423_AT, 222618_AT	1820	10	19113	4.20066	1	0.997195	69.8121
GOTERM_CC_FAT	GO:0016023~cytoplasmic membrane-bounded vesicle	63	3.3404	0.06213	223901_AT, 218935_AT, 203309_S_AT, 225045_AT, 202161_AT, 218402_S_AT, 214953_S_AT, 200068_S_AT, 207332_S_AT, 212043_AT, 202665_S_AT, 221423_S_AT, 232136_S_AT, 235957_AT, 225259_AT, 224961_AT, 202120_X_AT, 209234_AT, 223457_AT, 230123_AT, 210145_AT, 200613_AT, 233322_AT, 208743_S_AT, 237571_AT, 201553_S_AT, 44111_AT, 238646_AT, 208658_AT, 201005_AT, 208637_X_AT, 237215_S_AT, 1553530_A_AT, 225754_A…	1191	550	12782	1.22932	1	0.437459	61.0002
GOTERM_BP_FAT	GO:0043122~regulation of I-kappaB kinase/NF-kappaB cascade	17	0.901379	0.0623385	228950_S_AT, 210018_X_AT, 201939_AT, 1569142_AT, 223186_AT, 200709_AT, 200859_X_AT, 244804_AT, 224802_AT, 211137_S_AT, 224801_AT, 58994_AT, 212255_S_AT, 220162_S_AT, 203966_S_AT, 200059_S_AT, 206853_S_AT, 214119_S_AT, 210186_S_AT, 201920_AT, 217839_AT, 221958_S_AT, 214752_X_AT, 213746_S_AT	1343	107	13528	1.60038	1	0.827412	69.2626
SP_PIR_KEYWORDS	leucine zipper	8	0.424178	0.062722	218306_S_AT, 213023_AT, 201465_S_AT, 209967_S_AT, 226299_AT, 228092_AT, 202161_AT, 202813_AT, 200758_S_AT	1820	38	19235	2.22499	1	0.489737	61.9377
GOTERM_MF_FAT	GO:0004713~protein tyrosine kinase activity	24	1.27253	0.0628616	235392_AT, 202329_AT, 204686_AT, 226375_AT, 211432_S_AT, 202670_AT, 211599_X_AT, 1559529_AT, 211535_S_AT, 234299_S_AT, 203638_S_AT, 213331_S_AT, 219618_AT, 210346_S_AT, 231907_AT, 225662_AT, 227432_S_AT, 225913_AT, 232136_S_AT, 203510_AT, 226068_AT, 206853_S_AT, 212740_AT, 207822_AT, 211088_S_AT, 217839_AT, 208228_S_AT, 202853_S_AT, 214172_X_AT	1290	166	12983	1.45509	1	0.77237	65.109
BIOCARTA	h_bcellsurvivalPathway:B Cell Survival Pathway	5	0.265111	0.0631334	207163_S_AT, 226554_AT, 217620_S_AT, 1553530_A_AT, 202116_AT	163	14	1437	3.14855	1	0.804141	56.5319
OMIM_DISEASE	Endometrial carcinoma	3	0.159067	0.0634664	201131_S_AT, 204053_X_AT, 240148_AT	321	5	3671	6.86168	1	1	61.6646
GOTERM_CC_FAT	GO:0030135~coated vesicle	22	1.16649	0.064009	212043_AT, 226849_AT, 223901_AT, 221423_S_AT, 224961_AT, 202120_X_AT, 206667_S_AT, 201556_S_AT, 228164_AT, 223457_AT, 230123_AT, 201098_AT, 226794_AT, 223044_AT, 227215_AT, 221819_AT, 203999_AT, 203998_S_AT, 222258_S_AT, 238646_AT, 204230_S_AT, 227214_AT, 225754_AT, 215236_S_AT	1191	159	12782	1.48495	1	0.442421	62.1316
GOTERM_MF_FAT	GO:0003700~transcription factor activity	112	5.93849	0.0642729	239024_AT, 201465_S_AT, 206919_AT, 206140_AT, 217076_S_AT, 243692_AT, 203348_S_AT, 238808_AT, 205181_AT, 214741_AT, 230209_AT, 209348_S_AT, 210556_AT, 1553217_S_AT, 231786_AT, 1552445_A_AT, 211024_S_AT, 203064_S_AT, 203321_S_AT, 223835_X_AT, 211603_S_AT, 221645_S_AT, 231800_S_AT, 204702_S_AT, 201146_AT, 211251_X_AT, 204999_S_AT, 221842_S_AT, 205022_S_AT, 222921_S_AT, 1555832_S_AT, 204779_S_AT, 22…	1290	975	12983	1.15611	1	0.773917	65.9515
GOTERM_CC_FAT	GO:0031982~vesicle	75	3.97667	0.0643345	223901_AT, 218935_AT, 203309_S_AT, 225045_AT, 202161_AT, 218402_S_AT, 214953_S_AT, 200068_S_AT, 207332_S_AT, 212043_AT, 215075_S_AT, 211259_S_AT, 202665_S_AT, 232136_S_AT, 221423_S_AT, 235957_AT, 225259_AT, 224961_AT, 202120_X_AT, 223457_AT, 209234_AT, 230123_AT, 210145_AT, 200613_AT, 233322_AT, 208743_S_AT, 237571_AT, 201553_S_AT, 44111_AT, 236235_AT, 238646_AT, 204224_S_AT, 208658_AT, 201005_AT…	1191	670	12782	1.20136	1	0.439163	62.3244
GOTERM_MF_FAT	GO:0000287~magnesium ion binding	56	2.96925	0.0643949	1563182_AT, 219855_AT, 212255_S_AT, 235320_AT, 204053_X_AT, 240148_AT, 201251_AT, 220980_S_AT, 211973_AT, 230352_AT, 201253_S_AT, 239532_AT, 235061_AT, 203064_S_AT, 236277_AT, 223168_AT, 202070_S_AT, 213034_AT, 204635_AT, 211137_S_AT, 223100_S_AT, 206853_S_AT, 236302_AT, 223097_AT, 212572_AT, 224455_S_AT, 215783_S_AT, 204862_S_AT, 238752_AT, 208647_AT, 205027_S_AT, 212536_AT, 1559739_AT, 219317_A…	1290	452	12983	1.24691	1	0.768499	66.0234
GOTERM_BP_FAT	GO:0030522~intracellular receptor-mediated signaling pathway	13	0.68929	0.0647641	216215_S_AT, 235957_AT, 214315_X_AT, 209967_S_AT, 228092_AT, 207015_S_AT, 204255_S_AT, 212512_S_AT, 211110_S_AT, 212953_X_AT, 220956_S_AT, 210774_S_AT, 201866_S_AT, 221938_X_AT, 227786_AT	1343	75	13528	1.74598	1	0.836916	70.6877
GOTERM_MF_FAT	GO:0016887~ATPase activity	43	2.27996	0.0651871	204769_S_AT, 242708_AT, 209849_S_AT, 222574_S_AT, 203565_S_AT, 212255_S_AT, 200912_S_AT, 223098_S_AT, 240148_AT, 212520_S_AT, 232633_AT, 203727_AT, 215714_S_AT, 209234_AT, 211137_S_AT, 201972_AT, 205711_X_AT, 218987_AT, 208870_X_AT, 200033_AT, 209993_AT, 1554878_A_AT, 243951_AT, 220890_S_AT, 201459_AT, 201971_S_AT, 231953_AT, 212536_AT, 209994_S_AT, 208836_AT, 221699_S_AT, 201211_S_AT, 225031_AT,…	1290	334	12983	1.29571	1	0.766785	66.487
BIOCARTA	h_TPOPathway:TPO Signaling Pathway	6	0.318134	0.065219	215075_S_AT, 201465_S_AT, 217620_S_AT, 212072_S_AT, 212075_S_AT, 206075_S_AT, 202670_AT, 210621_S_AT	163	20	1437	2.64479	1	0.780734	57.752
GOTERM_MF_FAT	GO:0019902~phosphatase binding	9	0.4772	0.0653362	232312_AT, 226169_AT, 201131_S_AT, 205498_AT, 1569114_AT, 225124_AT, 204496_AT, 209737_AT, 202516_S_AT, 217208_S_AT, 227432_S_AT	1290	44	12983	2.05862	1	0.761666	66.5736
INTERPRO	IPR012335:Thioredoxin fold	16	0.848356	0.0659125	227873_AT, 208097_S_AT, 219489_S_AT, 209078_S_AT, 201312_S_AT, 201588_AT, 201311_S_AT, 225302_AT, 211658_AT, 243405_AT, 221781_S_AT, 208658_AT, 200736_S_AT, 226747_AT, 208612_AT, 1559161_AT, 209080_X_AT	1629	101	16659	1.62004	1	0.970453	69.1726
SMART	SM00293:PWWP	6	0.318134	0.0661176	209524_AT, 209049_S_AT, 209526_S_AT, 240148_AT, 222544_S_AT, 216693_X_AT, 220668_S_AT, 228336_AT	926	22	9079	2.67396	1	0.83977	60.732
INTERPRO	IPR006595:CTLH, C-terminal to LisH motif	4	0.212089	0.0662718	228180_AT, 218262_AT, 212478_AT, 204423_AT, 222618_AT	1629	10	16659	4.09061	1	0.968421	69.3766
INTERPRO	IPR008343:MAP kinase phosphatase	4	0.212089	0.0662718	206374_AT, 208892_S_AT, 208891_AT, 205777_AT, 215501_S_AT	1629	10	16659	4.09061	1	0.968421	69.3766
GOTERM_BP_FAT	GO:0045664~regulation of neuron differentiation	20	1.06045	0.0662763	231579_S_AT, 217076_S_AT, 214315_X_AT, 205646_S_AT, 224896_S_AT, 206104_AT, 204357_S_AT, 213721_AT, 220668_S_AT, 1559529_AT, 226766_AT, 233273_AT, 243240_AT, 200059_S_AT, 212953_X_AT, 242455_AT, 200996_AT, 202907_S_AT, 203724_S_AT, 213135_AT, 205893_AT, 228038_AT, 213101_S_AT	1343	133	13528	1.51473	1	0.841681	71.5444
GOTERM_BP_FAT	GO:0045598~regulation of fat cell differentiation	5	0.265111	0.0666622	222693_AT, 207163_S_AT, 229088_AT, 231823_S_AT, 205066_S_AT, 218878_S_AT, 218618_S_AT, 225032_AT	1343	16	13528	3.1478	1	0.841215	71.7591
GOTERM_BP_FAT	GO:0030539~male genitalia development	5	0.265111	0.0666622	238808_AT, 207398_AT, 206546_AT, 231786_AT, 228038_AT, 207397_S_AT, 213721_AT, 223278_AT	1343	16	13528	3.1478	1	0.841215	71.7591
GOTERM_CC_FAT	GO:0030530~heterogeneous nuclear ribonucleoprotein complex	5	0.265111	0.0667201	201132_AT, 208765_S_AT, 221919_AT, 241996_AT, 212454_X_AT	1191	17	12782	3.15652	1	0.446539	63.7102
INTERPRO	IPR001245:Tyrosine protein kinase	18	0.954401	0.066729	202329_AT, 226375_AT, 211432_S_AT, 211599_X_AT, 204357_S_AT, 1559529_AT, 203510_AT, 226068_AT, 206853_S_AT, 203638_S_AT, 234299_S_AT, 211535_S_AT, 212740_AT, 207822_AT, 219618_AT, 217839_AT, 208228_S_AT, 231907_AT, 202853_S_AT, 225662_AT, 214172_X_AT, 227432_S_AT	1629	118	16659	1.55998	1	0.966529	69.6344
UP_SEQ_FEATURE	domain:Tyrosine-protein phosphatase	11	0.583245	0.0668447	202958_AT, 201536_AT, 208892_S_AT, 230370_X_AT, 208891_AT, 213137_S_AT, 206374_AT, 202703_AT, 213136_AT, 232353_S_AT, 205777_AT, 1554114_S_AT, 201538_S_AT, 215501_S_AT, 221752_AT	1820	62	19113	1.8632	1	0.997988	72.5562
UP_SEQ_FEATURE	zinc finger region:C2H2-type 5	63	3.3404	0.0668634	1562789_AT, 202171_AT, 205181_AT, 235690_AT, 224218_S_AT, 218006_S_AT, 227689_AT, 214741_AT, 230209_AT, 219221_AT, 218005_AT, 243188_AT, 228393_S_AT, 243672_AT, 210875_S_AT, 1570135_AT, 219495_S_AT, 213269_AT, 227768_AT, 1553217_S_AT, 212764_AT, 228974_AT, 1567032_S_AT, 242429_AT, 235408_X_AT, 239339_AT, 221645_S_AT, 230785_AT, 1553122_S_AT, 227674_AT, 221842_S_AT, 236611_AT, 206182_AT, 219711_AT…	1820	538	19113	1.22975	1	0.997715	72.5664
KEGG_PATHWAY	hsa04510:Focal adhesion	28	1.48462	0.0672057	201465_S_AT, 226156_AT, 217620_S_AT, 242336_AT, 201602_S_AT, 202670_AT, 211599_X_AT, 227048_AT, 1559529_AT, 222455_S_AT, 226191_AT, 204053_X_AT, 200931_S_AT, 210150_S_AT, 203617_X_AT, 229394_S_AT, 213044_AT, 203809_S_AT, 215075_S_AT, 208875_S_AT, 211161_S_AT, 236277_AT, 202351_AT, 205885_S_AT, 200859_X_AT, 203510_AT, 207163_S_AT, 200059_S_AT, 225471_S_AT, 201125_S_AT, 208637_X_AT, 214752_X_AT, 15…	510	201	5085	1.38894	0.999997	0.6204	57.5875
GOTERM_BP_FAT	GO:0006915~apoptosis	72	3.8176	0.0673324	1563182_AT, 201465_S_AT, 202387_AT, 1559691_AT, 217963_S_AT, 1568592_AT, 226899_AT, 204053_X_AT, 201844_S_AT, 218056_AT, 201448_AT, 209339_AT, 213044_AT, 213135_AT, 213943_AT, 214953_S_AT, 213883_S_AT, 217828_AT, 200796_S_AT, 201334_S_AT, 203105_S_AT, 207163_S_AT, 206189_AT, 237571_AT, 208743_S_AT, 213882_AT, 204493_AT, 206874_S_AT, 218501_AT, 204285_S_AT, 218373_AT, 204862_S_AT, 244804_AT, 21786…	1343	602	13528	1.20474	1	0.842036	72.1285
GOTERM_BP_FAT	GO:0010608~posttranscriptional regulation of gene expression	29	1.53765	0.0679432	214315_X_AT, 208079_S_AT, 201573_S_AT, 214113_S_AT, 201738_AT, 204053_X_AT, 228129_AT, 200912_S_AT, 225892_AT, 223357_S_AT, 201448_AT, 208773_S_AT, 215482_S_AT, 218402_S_AT, 217631_AT, 229457_AT, 220198_S_AT, 214953_S_AT, 204113_AT, 200859_X_AT, 218527_AT, 201369_S_AT, 227746_AT, 207163_S_AT, 212953_X_AT, 1555427_S_AT, 211959_AT, 201422_AT, 237571_AT, 222820_AT, 213570_AT, 214752_X_AT, 222903_S_A…	1343	211	13528	1.38444	1	0.842579	72.4611
GOTERM_BP_FAT	GO:0043506~regulation of JUN kinase activity	8	0.424178	0.0684033	214339_S_AT, 226068_AT, 213178_S_AT, 203836_S_AT, 207764_S_AT, 202161_AT, 203552_AT, 225662_AT, 203553_S_AT	1343	37	13528	2.17794	1	0.84245	72.7092
GOTERM_BP_FAT	GO:0006103~2-oxoglutarate metabolic process	4	0.212089	0.0687531	210418_S_AT, 205498_AT, 230426_AT, 202070_S_AT	1343	10	13528	4.02919	1	0.84184	72.8964
GOTERM_BP_FAT	GO:0030325~adrenal gland development	4	0.212089	0.0687531	233273_AT, 209035_AT, 207980_S_AT, 201866_S_AT, 209357_AT	1343	10	13528	4.02919	1	0.84184	72.8964
GOTERM_BP_FAT	GO:0016265~death	85	4.50689	0.0688315	1563182_AT, 201465_S_AT, 1557820_AT, 202387_AT, 1559691_AT, 211110_S_AT, 217963_S_AT, 1568592_AT, 211967_AT, 226899_AT, 204053_X_AT, 201844_S_AT, 218056_AT, 236446_AT, 209339_AT, 201448_AT, 201251_AT, 213044_AT, 213135_AT, 213943_AT, 214953_S_AT, 213883_S_AT, 217828_AT, 200796_S_AT, 201334_S_AT, 202550_S_AT, 203105_S_AT, 218527_AT, 207163_S_AT, 1567080_S_AT, 206189_AT, 208832_AT, 237571_AT, 20874…	1343	724	13528	1.1826	1	0.840043	72.9382
GOTERM_MF_FAT	GO:0015924~mannosyl-oligosaccharide mannosidase activity	4	0.212089	0.0688901	217920_AT, 205105_AT, 221760_AT, 208116_S_AT, 242513_X_AT, 227435_AT	1290	10	12983	4.02574	1	0.77446	68.5763
GOTERM_MF_FAT	GO:0016862~intramolecular oxidoreductase activity, interconverting keto- and enol-groups	4	0.212089	0.0688901	225302_AT, 208658_AT, 208612_AT, 208959_S_AT	1290	10	12983	4.02574	1	0.77446	68.5763
SP_PIR_KEYWORDS	Chaperone	22	1.16649	0.0695579	214315_X_AT, 202387_AT, 229068_AT, 208811_S_AT, 204560_AT, 238895_AT, 209015_S_AT, 208959_S_AT, 222530_S_AT, 212434_AT, 202867_S_AT, 212491_S_AT, 200068_S_AT, 1557810_AT, 201396_S_AT, 222850_S_AT, 203715_AT, 226994_AT, 212953_X_AT, 218976_AT, 200799_AT, 208667_S_AT, 221781_S_AT, 203880_AT, 218115_AT	1820	158	19235	1.47159	1	0.521441	65.8738
INTERPRO	IPR001202:WW/Rsp5/WWP	10	0.530223	0.0696496	214527_S_AT, 209737_AT, 230820_AT, 213023_AT, 220952_S_AT, 227489_AT, 232020_AT, 217742_S_AT, 229706_AT, 1552696_AT, 236235_AT, 205596_S_AT, 217094_S_AT, 241950_AT	1629	53	16659	1.92953	1	0.968842	71.2333
INTERPRO	IPR000910:High mobility group, HMG1/HMG2	10	0.530223	0.0696496	223238_S_AT, 200956_S_AT, 213015_AT, 216623_X_AT, 221016_S_AT, 203744_AT, 223134_AT, 216548_X_AT, 213721_AT, 225601_AT, 232008_S_AT, 218152_AT, 214881_S_AT, 202692_S_AT, 228038_AT	1629	53	16659	1.92953	1	0.968842	71.2333
SP_PIR_KEYWORDS	dna replication	14	0.742312	0.0699375	228010_AT, 204128_S_AT, 213647_AT, 200956_S_AT, 207266_X_AT, 239404_AT, 225045_AT, 204023_AT, 219317_AT, 209085_X_AT, 224732_AT, 203210_S_AT, 208021_S_AT, 228868_X_AT, 201930_AT	1820	88	19235	1.68138	1	0.517882	66.0808
GOTERM_CC_FAT	GO:0044437~vacuolar part	11	0.583245	0.0706011	226169_AT, 218171_AT, 226395_AT, 218373_AT, 203124_S_AT, 203459_S_AT, 230426_AT, 1569114_AT, 236446_AT, 44111_AT, 208898_AT, 208899_X_AT, 214649_S_AT	1191	64	12782	1.84459	1	0.461	65.8636
GOTERM_BP_FAT	GO:0032268~regulation of cellular protein metabolic process	58	3.07529	0.0707728	209659_S_AT, 201465_S_AT, 200830_AT, 201573_S_AT, 202243_S_AT, 225045_AT, 200912_S_AT, 202161_AT, 215482_S_AT, 201448_AT, 208773_S_AT, 217631_AT, 214953_S_AT, 211259_S_AT, 202351_AT, 202717_S_AT, 225124_AT, 202275_AT, 200709_AT, 220668_S_AT, 207163_S_AT, 210559_S_AT, 214339_S_AT, 1567080_S_AT, 213178_S_AT, 211959_AT, 237571_AT, 208743_S_AT, 222820_AT, 214119_S_AT, 203552_AT, 213570_AT, 222903_S_A…	1343	474	13528	1.23256	1	0.84631	73.9538
BIOCARTA	h_srcRPTPPathway:Activation of Src by Protein-tyrosine phosphatase alpha	4	0.212089	0.070859	210559_S_AT, 215075_S_AT, 203459_S_AT, 202329_AT	163	9	1437	3.9182	1	0.777606	60.8953
GOTERM_BP_FAT	GO:0009156~ribonucleoside monophosphate biosynthetic process	6	0.318134	0.0709461	215165_X_AT, 212378_AT, 208758_AT, 217445_S_AT, 214431_AT, 201892_S_AT, 230352_AT, 212379_AT	1343	23	13528	2.62773	1	0.844959	74.0426
UP_SEQ_FEATURE	short sequence motif:BH3	5	0.265111	0.0713103	200796_S_AT, 208478_S_AT, 204285_S_AT, 204286_S_AT, 217955_AT, 204493_AT	1820	17	19113	3.08872	1	0.998285	74.9095
UP_SEQ_FEATURE	repeat:1-4	5	0.265111	0.0713103	213588_X_AT, 214527_S_AT, 1555427_S_AT, 212953_X_AT, 214315_X_AT, 200068_S_AT	1820	17	19113	3.08872	1	0.998285	74.9095
UP_SEQ_FEATURE	repeat:2-3	5	0.265111	0.0713103	214527_S_AT, 212901_S_AT, 1555427_S_AT, 212953_X_AT, 214315_X_AT, 200068_S_AT	1820	17	19113	3.08872	1	0.998285	74.9095
GOTERM_BP_FAT	GO:0043408~regulation of MAPKKK cascade	17	0.901379	0.0713732	231579_S_AT, 200854_AT, 226156_AT, 207764_S_AT, 239178_AT, 220162_S_AT, 207163_S_AT, 226068_AT, 214339_S_AT, 213178_S_AT, 225471_S_AT, 206853_S_AT, 203836_S_AT, 206404_AT, 202161_AT, 203552_AT, 225662_AT, 203809_S_AT, 211354_S_AT, 227432_S_AT, 203553_S_AT	1343	109	13528	1.57101	1	0.844687	74.2605
SP_PIR_KEYWORDS	chromatin regulator	28	1.48462	0.0714984	223238_S_AT, 200854_AT, 201459_AT, 212708_AT, 223013_AT, 212512_S_AT, 201075_S_AT, 218352_AT, 231953_AT, 219012_S_AT, 220586_AT, 225031_AT, 223909_S_AT, 203155_AT, 222633_AT, 221820_S_AT, 228752_AT, 222544_S_AT, 201866_S_AT, 212520_S_AT, 215714_S_AT, 224163_S_AT, 227558_AT, 242293_AT, 221381_S_AT, 225838_AT, 218152_AT, 225415_AT, 201697_S_AT, 218115_AT	1820	213	19235	1.38931	1	0.520487	66.9199
GOTERM_CC_FAT	GO:0070695~FHF complex	3	0.159067	0.0716014	226395_AT, 218373_AT, 223637_S_AT	1191	5	12782	6.43929	1	0.461001	66.399
UP_SEQ_FEATURE	site:Cleavage; by caspase-3	6	0.318134	0.0717228	206874_S_AT, 226899_AT, 201131_S_AT, 206189_AT, 200796_S_AT, 213044_AT	1820	24	19113	2.62541	1	0.998124	75.117
GOTERM_CC_FAT	GO:0005774~vacuolar membrane	10	0.530223	0.0724642	203459_S_AT, 226169_AT, 226395_AT, 218171_AT, 1569114_AT, 236446_AT, 208898_AT, 44111_AT, 218373_AT, 208899_X_AT, 203124_S_AT, 214649_S_AT	1191	56	12782	1.91646	1	0.460351	66.8545
KEGG_PATHWAY	hsa04115:p53 signaling pathway	12	0.636267	0.0730805	204286_S_AT, 204285_S_AT, 208478_S_AT, 217744_S_AT, 211814_S_AT, 210559_S_AT, 204053_X_AT, 219370_AT, 219628_AT, 209902_AT, 215942_S_AT, 208796_S_AT, 204493_AT	510	68	5085	1.75952	0.999999	0.625113	60.7658
SMART	SM00668:CTLH	4	0.212089	0.073366	228180_AT, 218262_AT, 212478_AT, 204423_AT, 222618_AT	926	10	9079	3.92181	1	0.849536	64.6982
BIOCARTA	h_vdrPathway:Control of Gene Expression by Vitamin D Receptor	7	0.371156	0.0741965	200854_AT, 215714_S_AT, 209838_AT, 211987_AT, 201075_S_AT, 212512_S_AT, 204255_S_AT, 212520_S_AT	163	27	1437	2.28562	1	0.764372	62.6523
UP_SEQ_FEATURE	metal ion-binding site:Potassium; via carbonyl oxygen	3	0.159067	0.0745112	205412_AT, 201892_S_AT, 217990_AT	1820	5	19113	6.30099	1	0.998345	76.4775
GOTERM_BP_FAT	GO:0051276~chromosome organization	59	3.12831	0.0747778	223238_S_AT, 211999_AT, 223013_AT, 212708_AT, 212512_S_AT, 209849_S_AT, 219012_S_AT, 227349_AT, 202466_AT, 241875_AT, 235959_AT, 203155_AT, 223909_S_AT, 221582_AT, 240148_AT, 222544_S_AT, 232633_AT, 212520_S_AT, 229204_AT, 201663_S_AT, 215714_S_AT, 228543_AT, 227558_AT, 242293_AT, 204635_AT, 220668_S_AT, 225838_AT, 202907_S_AT, 228038_AT, 218115_AT, 208754_S_AT, 200854_AT, 201459_AT, 221016_S_AT,…	1343	485	13528	1.22537	1	0.856415	75.9362
UP_SEQ_FEATURE	zinc finger region:C2H2-type 1	63	3.3404	0.0748536	239024_AT, 202171_AT, 205181_AT, 235690_AT, 218006_S_AT, 227689_AT, 214741_AT, 218312_S_AT, 230209_AT, 219221_AT, 218005_AT, 243188_AT, 228393_S_AT, 243672_AT, 210875_S_AT, 1570135_AT, 239250_AT, 219495_S_AT, 202393_S_AT, 227768_AT, 1553217_S_AT, 212774_AT, 212764_AT, 228974_AT, 1567032_S_AT, 203321_S_AT, 239339_AT, 230785_AT, 1553122_S_AT, 227674_AT, 233899_X_AT, 203319_S_AT, 221842_S_AT, 236611…	1820	542	19113	1.22067	1	0.998184	76.6396
GOTERM_CC_FAT	GO:0005759~mitochondrial matrix	29	1.53765	0.0751872	221997_S_AT, 211662_S_AT, 217846_AT, 205412_AT, 202959_AT, 228059_X_AT, 1555864_S_AT, 201931_AT, 212694_S_AT, 200947_S_AT, 219220_X_AT, 230426_AT, 212434_AT, 201866_S_AT, 204572_S_AT, 202942_AT, 210418_S_AT, 213647_AT, 223291_AT, 235061_AT, 202070_S_AT, 208787_AT, 224948_AT, 222993_AT, 203647_S_AT, 202799_AT, 205711_X_AT, 208870_X_AT, 208907_S_AT, 205633_S_AT, 222744_S_AT	1191	227	12782	1.37107	1	0.468428	68.2546
GOTERM_CC_FAT	GO:0031980~mitochondrial lumen	29	1.53765	0.0751872	221997_S_AT, 211662_S_AT, 217846_AT, 205412_AT, 202959_AT, 228059_X_AT, 1555864_S_AT, 201931_AT, 212694_S_AT, 200947_S_AT, 219220_X_AT, 230426_AT, 212434_AT, 201866_S_AT, 204572_S_AT, 202942_AT, 210418_S_AT, 213647_AT, 223291_AT, 235061_AT, 202070_S_AT, 208787_AT, 224948_AT, 222993_AT, 203647_S_AT, 202799_AT, 205711_X_AT, 208870_X_AT, 208907_S_AT, 205633_S_AT, 222744_S_AT	1191	227	12782	1.37107	1	0.468428	68.2546
KEGG_PATHWAY	hsa05200:Pathways in cancer	42	2.22694	0.0752237	1563182_AT, 201465_S_AT, 217620_S_AT, 211110_S_AT, 202670_AT, 227048_AT, 204053_X_AT, 226191_AT, 210150_S_AT, 227405_S_AT, 240148_AT, 205016_AT, 215075_S_AT, 202351_AT, 239178_AT, 224314_S_AT, 207163_S_AT, 203510_AT, 236794_AT, 203706_S_AT, 210774_S_AT, 1553530_A_AT, 204493_AT, 201131_S_AT, 205990_S_AT, 203705_S_AT, 221016_S_AT, 226156_AT, 242336_AT, 211599_X_AT, 1559529_AT, 205528_S_AT, 228827_A…	510	328	5085	1.27672	0.999999	0.610797	61.8697
UP_SEQ_FEATURE	domain:C2	13	0.68929	0.0752444	225273_AT, 210879_S_AT, 241031_AT, 216218_S_AT, 210621_S_AT, 58994_AT, 210145_AT, 219520_S_AT, 230820_AT, 227489_AT, 232020_AT, 209907_S_AT, 225177_AT, 202161_AT, 236235_AT, 205596_S_AT, 217094_S_AT, 241950_AT	1820	80	19113	1.70652	1	0.998022	76.8233
INTERPRO	IPR000626:Ubiquitin	9	0.4772	0.0753078	223624_AT, 201039_S_AT, 202387_AT, 239888_AT, 219172_AT, 225954_S_AT, 208761_S_AT, 1558699_A_AT, 226567_AT	1629	46	16659	2.00084	1	0.974683	74.108
GOTERM_CC_FAT	GO:0043034~costamere	4	0.212089	0.0753498	205802_AT, 200931_S_AT, 213793_S_AT, 201635_S_AT, 205803_S_AT	1191	11	12782	3.9026	1	0.464493	68.3364
GOTERM_BP_FAT	GO:0034470~ncRNA processing	26	1.37858	0.0756228	218132_S_AT, 217962_AT, 207541_S_AT, 218617_AT, 200874_S_AT, 224430_S_AT, 217822_AT, 226882_X_AT, 213588_X_AT, 222609_S_AT, 220992_S_AT, 1556061_AT, 242451_X_AT, 1570173_AT, 218715_AT, 215249_AT, 226416_AT, 204572_S_AT, 211949_S_AT, 218512_AT, 208903_AT, 235551_AT, 213648_AT, 217821_S_AT, 221513_S_AT, 1561502_X_AT, 215567_AT, 202714_S_AT	1343	187	13528	1.40052	1	0.8577	76.3358
GOTERM_BP_FAT	GO:0016049~cell growth	11	0.583245	0.0761681	233878_S_AT, 211110_S_AT, 32042_AT, 243934_AT, 203638_S_AT, 211535_S_AT, 237571_AT, 207030_S_AT, 207822_AT, 208228_S_AT, 200033_AT, 222544_S_AT, 214953_S_AT, 208796_S_AT	1343	61	13528	1.81644	1	0.857827	76.5903
INTERPRO	IPR017849:Alkaline phosphatase-like, alpha/beta/alpha	7	0.371156	0.0762009	202439_S_AT, 230131_X_AT, 215783_S_AT, 203767_S_AT, 229088_AT, 212335_AT, 205066_S_AT, 209392_AT	1629	31	16659	2.30921	1	0.97372	74.5362
GOTERM_BP_FAT	GO:0008219~cell death	84	4.45387	0.0762135	1563182_AT, 201465_S_AT, 202387_AT, 1559691_AT, 211110_S_AT, 217963_S_AT, 1568592_AT, 211967_AT, 226899_AT, 204053_X_AT, 201844_S_AT, 218056_AT, 236446_AT, 209339_AT, 201448_AT, 201251_AT, 213044_AT, 213135_AT, 213943_AT, 214953_S_AT, 213883_S_AT, 217828_AT, 200796_S_AT, 201334_S_AT, 202550_S_AT, 203105_S_AT, 218527_AT, 207163_S_AT, 1567080_S_AT, 206189_AT, 208832_AT, 237571_AT, 208743_S_AT, 2138…	1343	719	13528	1.17681	1	0.856061	76.6114
SP_PIR_KEYWORDS	coated pit	7	0.371156	0.0762468	205710_AT, 237571_AT, 202120_X_AT, 222258_S_AT, 238646_AT, 214953_S_AT, 200613_AT, 215236_S_AT	1820	32	19235	2.3119	1	0.538779	69.3548
INTERPRO	IPR005123:Oxoglutarate and iron-dependent oxygenase	5	0.265111	0.0771324	202185_AT, 220956_S_AT, 200827_AT, 224314_S_AT, 225969_AT	1629	17	16659	3.0078	1	0.972817	74.9757
GOTERM_MF_FAT	GO:0016860~intramolecular oxidoreductase activity	8	0.424178	0.0772655	202472_AT, 225302_AT, 228002_AT, 208658_AT, 238895_AT, 223306_AT, 208612_AT, 208959_S_AT	1290	38	12983	2.11881	1	0.807916	72.8597
GOTERM_BP_FAT	GO:0043406~positive regulation of MAP kinase activity	16	0.848356	0.0779951	205498_AT, 217620_S_AT, 202670_AT, 211599_X_AT, 200675_AT, 225985_AT, 203510_AT, 226068_AT, 214339_S_AT, 213178_S_AT, 203836_S_AT, 202161_AT, 211658_AT, 203552_AT, 225662_AT, 205016_AT, 227432_S_AT, 203553_S_AT	1343	102	13528	1.58007	1	0.860804	77.4245
GOTERM_BP_FAT	GO:0008654~phospholipid biosynthetic process	16	0.848356	0.0779951	202651_AT, 223978_S_AT, 225069_AT, 226426_AT, 205281_S_AT, 227476_AT, 210145_AT, 227889_AT, 243141_AT, 200675_AT, 218096_AT, 1559739_AT, 235168_AT, 202673_AT, 222240_S_AT, 201253_S_AT, 219374_S_AT, 225324_AT	1343	102	13528	1.58007	1	0.860804	77.4245
BIOCARTA	h_il2Pathway:IL 2 signaling pathway	6	0.318134	0.0781048	215075_S_AT, 201465_S_AT, 226068_AT, 203617_X_AT, 212072_S_AT, 212075_S_AT, 206075_S_AT, 202670_AT	163	21	1437	2.51884	1	0.755252	64.6172
INTERPRO	IPR000462:CDP-alcohol phosphatidyltransferase	3	0.159067	0.0781421	1559739_AT, 223978_S_AT, 201253_S_AT, 225324_AT	1629	5	16659	6.13591	1	0.972028	75.444
INTERPRO	IPR015341:Glycoside hydrolase, family 38, central region	3	0.159067	0.0781421	209166_S_AT, 203668_AT, 205105_AT	1629	5	16659	6.13591	1	0.972028	75.444
INTERPRO	IPR011682:Glycosyl hydrolases 38, C-terminal	3	0.159067	0.0781421	209166_S_AT, 203668_AT, 205105_AT	1629	5	16659	6.13591	1	0.972028	75.444
INTERPRO	IPR006535:HnRNP R and Q splicing factor	3	0.159067	0.0781421	218035_S_AT, 1555427_S_AT, 222496_S_AT, 208765_S_AT	1629	5	16659	6.13591	1	0.972028	75.444
INTERPRO	IPR000602:Glycoside hydrolase, family 38, core	3	0.159067	0.0781421	209166_S_AT, 203668_AT, 205105_AT	1629	5	16659	6.13591	1	0.972028	75.444
INTERPRO	IPR015880:Zinc finger, C2H2-like	91	4.82503	0.0784569	239024_AT, 1562789_AT, 202171_AT, 235690_AT, 205181_AT, 218006_S_AT, 214741_AT, 230209_AT, 228393_S_AT, 218005_AT, 220992_S_AT, 1570135_AT, 239250_AT, 219495_S_AT, 1553217_S_AT, 242429_AT, 203321_S_AT, 221645_S_AT, 233899_X_AT, 221842_S_AT, 219711_AT, 227195_AT, 1555832_S_AT, 227331_AT, 223393_S_AT, 225335_AT, 1553411_S_AT, 223680_AT, 229228_AT, 226680_AT, 242923_AT, 234300_S_AT, 232436_AT, 20775…	1629	797	16659	1.16765	1	0.970304	75.5883
SMART	SM00389:HOX	32	1.69671	0.0795224	206140_AT, 217076_S_AT, 204778_X_AT, 221950_AT, 238808_AT, 205646_S_AT, 226426_AT, 206104_AT, 229809_AT, 210875_S_AT, 241902_AT, 204082_AT, 223392_S_AT, 231786_AT, 208216_AT, 1552445_A_AT, 216973_S_AT, 212764_AT, 211024_S_AT, 222212_S_AT, 205365_AT, 203321_S_AT, 223835_X_AT, 207398_AT, 209905_AT, 205600_X_AT, 204069_AT, 238852_AT, 207397_S_AT, 210135_S_AT, 233273_AT, 239468_AT, 242054_S_AT, 24245…	926	235	9079	1.33509	1	0.853746	67.7718
KEGG_PATHWAY	hsa04114:Oocyte meiosis	17	0.901379	0.0796883	209659_S_AT, 206874_S_AT, 208079_S_AT, 224010_AT, 202717_S_AT, 218599_AT, 211814_S_AT, 211110_S_AT, 202670_AT, 201877_S_AT, 234863_X_AT, 202513_S_AT, 210559_S_AT, 208743_S_AT, 208721_S_AT, 200638_S_AT, 222903_S_AT, 218875_S_AT, 204497_AT	510	110	5085	1.54091	1	0.609147	64.0782
GOTERM_CC_FAT	GO:0005844~polysome	5	0.265111	0.0797138	226134_S_AT, 224938_AT, 212953_X_AT, 214315_X_AT, 215245_X_AT, 201635_S_AT, 203689_S_AT	1191	18	12782	2.98115	1	0.479614	70.4607
UP_SEQ_FEATURE	repeat:WD 4	32	1.69671	0.0797915	228010_AT, 56919_AT, 203377_S_AT, 223013_AT, 204496_AT, 216997_X_AT, 230178_S_AT, 226794_AT, 226882_X_AT, 236492_AT, 205420_AT, 226283_AT, 222633_AT, 1557363_A_AT, 222618_AT, 224748_AT, 223068_AT, 232587_AT, 215156_AT, 218306_S_AT, 231875_AT, 203442_X_AT, 200870_AT, 233014_AT, 218512_AT, 201098_AT, 235850_AT, 235551_AT, 201954_AT, 237208_AT, 209532_AT, 205519_AT, 212740_AT, 240161_S_AT, 209592_S_…	1820	251	19113	1.33886	1	0.99849	78.8631
GOTERM_BP_FAT	GO:0006346~methylation-dependent chromatin silencing	3	0.159067	0.0802668	215714_S_AT, 212520_S_AT, 227349_AT, 220668_S_AT	1343	5	13528	6.04378	1	0.867061	78.4224
GOTERM_BP_FAT	GO:0022417~protein maturation by protein folding	3	0.159067	0.0802668	206857_S_AT, 212953_X_AT, 214315_X_AT, 214119_S_AT, 210186_S_AT, 200709_AT	1343	5	13528	6.04378	1	0.867061	78.4224
GOTERM_BP_FAT	GO:0016090~prenol metabolic process	3	0.159067	0.0802668	202673_AT, 208647_AT, 226426_AT	1343	5	13528	6.04378	1	0.867061	78.4224
GOTERM_BP_FAT	GO:0016093~polyprenol metabolic process	3	0.159067	0.0802668	202673_AT, 208647_AT, 226426_AT	1343	5	13528	6.04378	1	0.867061	78.4224
GOTERM_BP_FAT	GO:0032000~positive regulation of fatty acid beta-oxidation	3	0.159067	0.0802668	235392_AT, 225471_S_AT, 204686_AT, 226156_AT, 1560981_A_AT, 203809_S_AT	1343	5	13528	6.04378	1	0.867061	78.4224
GOTERM_BP_FAT	GO:0006271~DNA strand elongation during DNA replication	3	0.159067	0.0802668	204128_S_AT, 213647_AT, 204023_AT	1343	5	13528	6.04378	1	0.867061	78.4224
GOTERM_BP_FAT	GO:0046469~platelet activating factor metabolic process	3	0.159067	0.0802668	1559739_AT, 210145_AT, 227889_AT	1343	5	13528	6.04378	1	0.867061	78.4224
GOTERM_BP_FAT	GO:0006014~D-ribose metabolic process	3	0.159067	0.0802668	223100_S_AT, 202990_AT, 202275_AT	1343	5	13528	6.04378	1	0.867061	78.4224
GOTERM_BP_FAT	GO:0031399~regulation of protein modification process	38	2.01485	0.0803633	209659_S_AT, 201465_S_AT, 200830_AT, 224010_AT, 205066_S_AT, 202243_S_AT, 224802_AT, 200882_S_AT, 234863_X_AT, 225045_AT, 200675_AT, 203836_S_AT, 210231_X_AT, 226312_AT, 229088_AT, 202161_AT, 210186_S_AT, 217631_AT, 211609_X_AT, 225662_AT, 201052_S_AT, 202527_S_AT, 218875_S_AT, 227432_S_AT, 211259_S_AT, 205498_AT, 208478_S_AT, 207764_S_AT, 202717_S_AT, 225124_AT, 202275_AT, 200709_AT, 224801_AT, …	1343	295	13528	1.29754	1	0.865562	78.4639
GOTERM_MF_FAT	GO:0008409~5'-3' exonuclease activity	3	0.159067	0.0803844	233878_S_AT, 1564656_AT, 233632_S_AT, 218527_AT	1290	5	12983	6.0386	1	0.815684	74.3098
GOTERM_MF_FAT	GO:0004645~phosphorylase activity	3	0.159067	0.0803844	211363_S_AT, 202990_AT, 243934_AT	1290	5	12983	6.0386	1	0.815684	74.3098
GOTERM_BP_FAT	GO:0006783~heme biosynthetic process	5	0.265111	0.0805959	219547_AT, 225892_AT, 205633_S_AT, 208970_S_AT, 200758_S_AT	1343	17	13528	2.96264	1	0.864544	78.5635
SP_PIR_KEYWORDS	peroxisome	14	0.742312	0.0806043	227049_AT, 225877_AT, 201339_S_AT, 236365_AT, 242708_AT, 203335_AT, 201956_S_AT, 235432_AT, 229994_AT, 205420_AT, 228002_AT, 223098_S_AT, 220690_S_AT, 224865_AT, 1554878_A_AT, 211733_X_AT	1820	90	19235	1.64402	1	0.554151	71.4412
GOTERM_BP_FAT	GO:0045834~positive regulation of lipid metabolic process	9	0.4772	0.0806225	225985_AT, 207163_S_AT, 235392_AT, 225471_S_AT, 218087_S_AT, 204686_AT, 226156_AT, 205357_S_AT, 1560981_A_AT, 210145_AT, 203809_S_AT, 200675_AT	1343	46	13528	1.9708	1	0.862808	78.5749
GOTERM_BP_FAT	GO:0030111~regulation of Wnt receptor signaling pathway	9	0.4772	0.0806225	203966_S_AT, 242054_S_AT, 225138_AT, 225745_AT, 206404_AT, 221016_S_AT, 214397_AT, 212226_S_AT, 239178_AT, 228038_AT, 213721_AT	1343	46	13528	1.9708	1	0.862808	78.5749
GOTERM_BP_FAT	GO:0031110~regulation of microtubule polymerization or depolymerization	7	0.371156	0.0806778	218251_AT, 203449_S_AT, 232136_S_AT, 200713_S_AT, 243_G_AT, 225684_AT, 221713_S_AT	1343	31	13528	2.27454	1	0.861176	78.5985
SP_PIR_KEYWORDS	helicase	19	1.00742	0.0811197	213647_AT, 215714_S_AT, 220890_S_AT, 225910_AT, 203727_AT, 201459_AT, 208718_AT, 228285_AT, 208719_S_AT, 222574_S_AT, 227349_AT, 210568_S_AT, 221699_S_AT, 220586_AT, 225031_AT, 201211_S_AT, 200912_S_AT, 200033_AT, 212520_S_AT, 1562836_AT, 232633_AT	1820	134	19235	1.49854	1	0.551213	71.679
UP_SEQ_FEATURE	repeat:WD 5	30	1.59067	0.0814252	228010_AT, 56919_AT, 203377_S_AT, 223013_AT, 204496_AT, 216997_X_AT, 230178_S_AT, 226794_AT, 236492_AT, 205420_AT, 226283_AT, 222633_AT, 1557363_A_AT, 222618_AT, 232587_AT, 223068_AT, 215156_AT, 218306_S_AT, 231875_AT, 203442_X_AT, 200870_AT, 233014_AT, 218512_AT, 201098_AT, 235850_AT, 201954_AT, 237208_AT, 209532_AT, 205519_AT, 212740_AT, 240161_S_AT, 228180_AT, 221938_X_AT, 1558775_S_AT	1820	233	19113	1.35214	1	0.998517	79.5535
UP_SEQ_FEATURE	domain:FERM	9	0.4772	0.0815942	220288_AT, 201911_S_AT, 209209_S_AT, 229785_AT, 227964_AT, 236718_AT, 225051_AT, 223427_S_AT, 1559529_AT, 209210_S_AT	1820	48	19113	1.96906	1	0.998357	79.6238
GOTERM_CC_FAT	GO:0005884~actin filament	8	0.424178	0.0820025	203459_S_AT, 202665_S_AT, 209209_S_AT, 214780_S_AT, 200996_AT, 206116_S_AT, 208885_AT, 200907_S_AT, 213101_S_AT, 209210_S_AT	1191	41	12782	2.09408	1	0.485044	71.521
GOTERM_CC_FAT	GO:0000118~histone deacetylase complex	8	0.424178	0.0820025	241875_AT, 200854_AT, 218131_S_AT, 223909_S_AT, 223013_AT, 222633_AT, 214397_AT, 212072_S_AT, 212075_S_AT, 206075_S_AT, 221381_S_AT, 234294_X_AT	1191	41	12782	2.09408	1	0.485044	71.521
GOTERM_BP_FAT	GO:0006305~DNA alkylation	6	0.318134	0.0826205	218987_AT, 218131_S_AT, 224163_S_AT, 201697_S_AT, 227349_AT, 220668_S_AT, 234294_X_AT	1343	24	13528	2.51824	1	0.866118	79.4124
GOTERM_BP_FAT	GO:0006306~DNA methylation	6	0.318134	0.0826205	218987_AT, 218131_S_AT, 224163_S_AT, 201697_S_AT, 227349_AT, 220668_S_AT, 234294_X_AT	1343	24	13528	2.51824	1	0.866118	79.4124
GOTERM_BP_FAT	GO:0045666~positive regulation of neuron differentiation	6	0.318134	0.0826205	243240_AT, 200059_S_AT, 217076_S_AT, 200996_AT, 228038_AT, 213101_S_AT, 213721_AT, 220668_S_AT	1343	24	13528	2.51824	1	0.866118	79.4124
GOTERM_MF_FAT	GO:0042169~SH2 domain binding	6	0.318134	0.082845	235392_AT, 205498_AT, 204686_AT, 231823_S_AT, 244804_AT, 1559529_AT, 227432_S_AT	1290	24	12983	2.51609	1	0.8204	75.4022
INTERPRO	IPR019748:FERM central domain	9	0.4772	0.0833638	220288_AT, 201911_S_AT, 209209_S_AT, 229785_AT, 227964_AT, 236718_AT, 225051_AT, 223427_S_AT, 1559529_AT, 209210_S_AT	1629	47	16659	1.95827	1	0.974526	77.7371
UP_SEQ_FEATURE	zinc finger region:C2H2-type 4	66	3.49947	0.0834933	239024_AT, 1562789_AT, 202171_AT, 205181_AT, 235690_AT, 224218_S_AT, 218006_S_AT, 227689_AT, 230209_AT, 219221_AT, 218005_AT, 243188_AT, 228393_S_AT, 243672_AT, 1570135_AT, 219495_S_AT, 213269_AT, 227768_AT, 1553217_S_AT, 212774_AT, 228974_AT, 1567032_S_AT, 242429_AT, 203321_S_AT, 235408_X_AT, 239339_AT, 221645_S_AT, 230785_AT, 1553122_S_AT, 227674_AT, 203319_S_AT, 236611_AT, 206182_AT, 219711_AT…	1820	575	19113	1.20541	1	0.998422	80.397
SP_PIR_KEYWORDS	alternative initiators	5	0.265111	0.0834956	211662_S_AT, 242455_AT, 201339_S_AT, 205027_S_AT, 225051_AT, 211733_X_AT	1820	18	19235	2.93574	1	0.556811	72.7516
GOTERM_BP_FAT	GO:0007167~enzyme linked receptor protein signaling pathway	43	2.27996	0.0842437	201465_S_AT, 235392_AT, 211549_S_AT, 218087_S_AT, 203494_S_AT, 217419_X_AT, 204053_X_AT, 207345_AT, 203372_S_AT, 213135_AT, 202393_S_AT, 215075_S_AT, 211259_S_AT, 239178_AT, 204635_AT, 200709_AT, 226989_AT, 203510_AT, 207163_S_AT, 206853_S_AT, 214119_S_AT, 205264_AT, 213746_S_AT, 204686_AT, 226156_AT, 202609_AT, 211599_X_AT, 1559529_AT, 209027_S_AT, 232020_AT, 211535_S_AT, 203638_S_AT, 234299_S_A…	1343	342	13528	1.26648	1	0.869788	80.0699
UP_SEQ_FEATURE	repeat:1-3	5	0.265111	0.0850575	213588_X_AT, 214527_S_AT, 1555427_S_AT, 212953_X_AT, 214315_X_AT, 200068_S_AT	1820	18	19113	2.91712	1	0.998443	81.0129
UP_SEQ_FEATURE	repeat:RCC1 5	5	0.265111	0.0850575	218306_S_AT, 224578_AT, 232983_S_AT, 225989_AT, 218352_AT	1820	18	19113	2.91712	1	0.998443	81.0129
SMART	SM00456:WW	10	0.530223	0.085342	214527_S_AT, 209737_AT, 230820_AT, 213023_AT, 220952_S_AT, 227489_AT, 232020_AT, 217742_S_AT, 229706_AT, 1552696_AT, 236235_AT, 205596_S_AT, 217094_S_AT, 241950_AT	926	53	9079	1.84991	1	0.856326	70.4474
SMART	SM00398:HMG	10	0.530223	0.085342	223238_S_AT, 200956_S_AT, 213015_AT, 216623_X_AT, 221016_S_AT, 203744_AT, 223134_AT, 216548_X_AT, 213721_AT, 225601_AT, 232008_S_AT, 218152_AT, 214881_S_AT, 202692_S_AT, 228038_AT	926	53	9079	1.84991	1	0.856326	70.4474
UP_SEQ_FEATURE	DNA-binding region:Basic motif	22	1.16649	0.0855024	201465_S_AT, 209967_S_AT, 242513_X_AT, 202364_AT, 229228_AT, 219743_AT, 227347_X_AT, 208986_AT, 203415_AT, 209348_S_AT, 227435_AT, 202979_S_AT, 213943_AT, 212382_AT, 235694_AT, 228092_AT, 215286_S_AT, 204998_S_AT, 206876_AT, 204702_S_AT, 200758_S_AT, 201146_AT, 204999_S_AT, 202431_S_AT, 222921_S_AT, 1556300_S_AT, 229281_AT	1820	161	19113	1.43501	1	0.998322	81.1848
KEGG_PATHWAY	hsa05211:Renal cell carcinoma	12	0.636267	0.0862776	215075_S_AT, 201465_S_AT, 208875_S_AT, 236277_AT, 226156_AT, 217620_S_AT, 202670_AT, 211599_X_AT, 224314_S_AT, 203510_AT, 207163_S_AT, 225471_S_AT, 220956_S_AT, 203809_S_AT, 205016_AT	510	70	5085	1.70924	1	0.617363	67.1236
GOTERM_CC_FAT	GO:0031410~cytoplasmic vesicle	71	3.76458	0.0863896	223901_AT, 218935_AT, 203309_S_AT, 225045_AT, 202161_AT, 218402_S_AT, 214953_S_AT, 200068_S_AT, 207332_S_AT, 212043_AT, 202665_S_AT, 232136_S_AT, 221423_S_AT, 235957_AT, 225259_AT, 224961_AT, 202120_X_AT, 223457_AT, 209234_AT, 230123_AT, 210145_AT, 200613_AT, 233322_AT, 208743_S_AT, 237571_AT, 201553_S_AT, 44111_AT, 236235_AT, 238646_AT, 204224_S_AT, 208658_AT, 201005_AT, 208637_X_AT, 209176_AT, …	1191	642	12782	1.18689	1	0.499169	73.4549
GOTERM_BP_FAT	GO:0051254~positive regulation of RNA metabolic process	58	3.07529	0.0872432	239024_AT, 201465_S_AT, 243692_AT, 223013_AT, 238808_AT, 217419_X_AT, 211110_S_AT, 202670_AT, 203565_S_AT, 209357_AT, 219221_AT, 210875_S_AT, 209348_S_AT, 210556_AT, 212520_S_AT, 231786_AT, 214953_S_AT, 211024_S_AT, 212764_AT, 211259_S_AT, 215714_S_AT, 235957_AT, 201146_AT, 211251_X_AT, 207397_S_AT, 203319_S_AT, 218987_AT, 233273_AT, 237571_AT, 1555832_S_AT, 1559922_AT, 210774_S_AT, 228038_AT, 20…	1343	481	13528	1.21462	1	0.877637	81.233
GOTERM_BP_FAT	GO:0070584~mitochondrion morphogenesis	4	0.212089	0.0877896	208478_S_AT, 223466_X_AT, 214306_AT, 203105_S_AT	1343	11	13528	3.6629	1	0.877643	81.4378
GOTERM_BP_FAT	GO:0021871~forebrain regionalization	4	0.212089	0.0877896	211024_S_AT, 242054_S_AT, 221950_AT, 205646_S_AT	1343	11	13528	3.6629	1	0.877643	81.4378
GOTERM_BP_FAT	GO:0022402~cell cycle process	67	3.55249	0.0879771	209659_S_AT, 223238_S_AT, 200713_S_AT, 200830_AT, 231895_AT, 202670_AT, 209849_S_AT, 202243_S_AT, 221965_AT, 203565_S_AT, 227349_AT, 1555278_A_AT, 202466_AT, 226191_AT, 240148_AT, 215942_S_AT, 214953_S_AT, 232587_AT, 201663_S_AT, 211949_S_AT, 215731_S_AT, 223168_AT, 222685_AT, 202717_S_AT, 228543_AT, 225124_AT, 210372_S_AT, 205022_S_AT, 207163_S_AT, 210559_S_AT, 237571_AT, 204784_S_AT, 202907_S_A…	1343	565	13528	1.19449	1	0.876552	81.5076
GOTERM_BP_FAT	GO:0048598~embryonic morphogenesis	39	2.06787	0.0883767	217076_S_AT, 243692_AT, 225745_AT, 238808_AT, 203184_AT, 210150_S_AT, 210875_S_AT, 222530_S_AT, 229394_S_AT, 212520_S_AT, 231786_AT, 202575_AT, 216973_S_AT, 213943_AT, 212764_AT, 220288_AT, 211259_S_AT, 215714_S_AT, 212226_S_AT, 205600_X_AT, 239178_AT, 207397_S_AT, 233273_AT, 206853_S_AT, 204779_S_AT, 228904_AT, 209784_S_AT, 228038_AT, 221774_X_AT, 229397_S_AT, 204778_X_AT, 205990_S_AT, 207015_S_…	1343	307	13528	1.27963	1	0.876116	81.6555
KEGG_PATHWAY	hsa04666:Fc gamma R-mediated phagocytosis	15	0.795334	0.0890195	226156_AT, 217620_S_AT, 212226_S_AT, 202670_AT, 236718_AT, 204357_S_AT, 203105_S_AT, 210145_AT, 201954_AT, 224813_AT, 207163_S_AT, 226068_AT, 225471_S_AT, 1558599_AT, 211963_S_AT, 215116_S_AT, 203809_S_AT	510	95	5085	1.5743	1	0.608401	68.3195
SMART	SM00219:TyrKc	18	0.954401	0.0894283	202329_AT, 226375_AT, 211432_S_AT, 211599_X_AT, 204357_S_AT, 1559529_AT, 203510_AT, 226068_AT, 206853_S_AT, 203638_S_AT, 234299_S_AT, 211535_S_AT, 212740_AT, 207822_AT, 219618_AT, 217839_AT, 208228_S_AT, 231907_AT, 202853_S_AT, 225662_AT, 214172_X_AT, 227432_S_AT	926	118	9079	1.49561	1	0.853061	72.2014
GOTERM_MF_FAT	GO:0051287~NAD or NADH binding	9	0.4772	0.0894583	210418_S_AT, 201562_S_AT, 230426_AT, 211549_S_AT, 236794_AT, 204059_S_AT, 202070_S_AT, 201563_AT, 218878_S_AT, 200947_S_AT	1290	47	12983	1.92721	1	0.839775	78.1262
KEGG_PATHWAY	hsa00790:Folate biosynthesis	4	0.212089	0.0895616	209123_AT, 215783_S_AT, 203458_AT, 204224_S_AT	510	11	5085	3.62567	1	0.59092	68.5511
UP_SEQ_FEATURE	topological domain:Mitochondrial intermembrane	9	0.4772	0.089793	218271_S_AT, 204388_S_AT, 223091_X_AT, 203551_S_AT, 200955_AT, 238752_AT, 214306_AT, 201512_S_AT, 227274_AT	1820	49	19113	1.92887	1	0.998659	82.7679
GOTERM_BP_FAT	GO:0032386~regulation of intracellular transport	12	0.636267	0.089853	201131_S_AT, 209129_AT, 202364_AT, 242336_AT, 208885_AT, 218878_S_AT, 200859_X_AT, 227215_AT, 206857_S_AT, 226191_AT, 200059_S_AT, 204612_AT, 214752_X_AT, 202527_S_AT, 227214_AT, 213746_S_AT	1343	71	13528	1.70247	1	0.878939	82.1924
GOTERM_BP_FAT	GO:0006986~response to unfolded protein	12	0.636267	0.089853	219402_S_AT, 203727_AT, 235573_AT, 208811_S_AT, 202550_S_AT, 201146_AT, 209015_S_AT, 223209_S_AT, 1558699_A_AT, 208959_S_AT, 200799_AT, 242898_AT, 218498_S_AT	1343	71	13528	1.70247	1	0.878939	82.1924
SP_PIR_KEYWORDS	endosome	27	1.4316	0.089959	218935_AT, 206667_S_AT, 226338_AT, 224802_AT, 244804_AT, 218360_AT, 209039_X_AT, 203459_S_AT, 211960_S_AT, 225177_AT, 228024_AT, 218391_AT, 205542_AT, 218143_S_AT, 218171_AT, 224921_AT, 224961_AT, 210879_S_AT, 224801_AT, 1554388_AT, 218572_AT, 203933_AT, 201807_AT, 211961_S_AT, 201553_S_AT, 1552696_AT, 224608_S_AT, 203544_S_AT, 217867_X_AT, 44111_AT, 218571_S_AT, 201551_S_AT	1820	209	19235	1.36533	1	0.579892	75.4808
KEGG_PATHWAY	hsa04012:ErbB signaling pathway	14	0.742312	0.0907958	215075_S_AT, 201465_S_AT, 208875_S_AT, 236277_AT, 226156_AT, 217620_S_AT, 242336_AT, 202670_AT, 202431_S_AT, 1559529_AT, 207163_S_AT, 226191_AT, 225471_S_AT, 203617_X_AT, 231907_AT, 203809_S_AT, 205016_AT	510	87	5085	1.60446	1	0.577442	69.0727
SMART	SM00213:UBQ	9	0.4772	0.0908072	223624_AT, 201039_S_AT, 202387_AT, 239888_AT, 219172_AT, 225954_S_AT, 208761_S_AT, 1558699_A_AT, 226567_AT	926	46	9079	1.91828	1	0.841261	72.7712
GOTERM_BP_FAT	GO:0016192~vesicle-mediated transport	68	3.60551	0.0910355	225745_AT, 223452_S_AT, 218360_AT, 1555446_S_AT, 221522_AT, 203630_S_AT, 211760_S_AT, 215116_S_AT, 214953_S_AT, 203294_S_AT, 207332_S_AT, 212246_AT, 218143_S_AT, 225460_AT, 226395_AT, 221423_S_AT, 202211_AT, 225259_AT, 224921_AT, 202120_X_AT, 202351_AT, 214310_S_AT, 242093_AT, 223457_AT, 230123_AT, 230560_AT, 200613_AT, 241910_X_AT, 213178_S_AT, 237571_AT, 200922_AT, 44111_AT, 238646_AT, 205893_A…	1343	576	13528	1.18917	1	0.880814	82.6117
BIOCARTA	h_pparaPathway:Mechanism of Gene Regulation by Peroxisome Proliferators via PPARa(alpha)	9	0.4772	0.0912719	201465_S_AT, 200854_AT, 204059_S_AT, 209506_S_AT, 217620_S_AT, 200799_AT, 207980_S_AT, 1560981_A_AT, 227590_AT, 209357_AT	163	42	1437	1.88913	1	0.78523	70.5574
GOTERM_BP_FAT	GO:0043507~positive regulation of JUN kinase activity	7	0.371156	0.0913717	214339_S_AT, 226068_AT, 213178_S_AT, 203836_S_AT, 202161_AT, 203552_AT, 225662_AT, 203553_S_AT	1343	32	13528	2.20346	1	0.880194	82.7292
INTERPRO	IPR001683:Phox-like	9	0.4772	0.0919064	222417_S_AT, 217792_AT, 202358_S_AT, 212655_AT, 202564_X_AT, 225796_AT, 205329_S_AT, 212652_S_AT, 223027_AT, 231823_S_AT, 205573_S_AT, 229980_S_AT, 229981_AT	1629	48	16659	1.91747	1	0.981381	81.059
GOTERM_MF_FAT	GO:0019842~vitamin binding	19	1.00742	0.0919897	221008_S_AT, 222931_S_AT, 211774_S_AT, 202959_AT, 202990_AT, 200827_AT, 207015_S_AT, 203335_AT, 227094_AT, 224314_S_AT, 209916_AT, 241293_X_AT, 202185_AT, 220956_S_AT, 205633_S_AT, 219204_S_AT, 222744_S_AT, 212186_AT, 202575_AT, 237354_AT	1290	130	12983	1.47094	1	0.84372	79.0918
GOTERM_BP_FAT	GO:0019637~organophosphate metabolic process	27	1.4316	0.0921013	223978_S_AT, 217620_S_AT, 226426_AT, 208647_AT, 214681_AT, 227476_AT, 238121_AT, 215966_X_AT, 207387_S_AT, 243141_AT, 200675_AT, 1559739_AT, 204053_X_AT, 223391_AT, 1558599_AT, 222240_S_AT, 201253_S_AT, 211024_S_AT, 216316_X_AT, 202651_AT, 217167_X_AT, 225069_AT, 212226_S_AT, 205281_S_AT, 210145_AT, 227889_AT, 218096_AT, 223165_S_AT, 209532_AT, 235168_AT, 202673_AT, 215977_X_AT, 219374_S_AT, 2253…	1343	200	13528	1.35985	1	0.880722	82.9816
KEGG_PATHWAY	hsa04930:Type II diabetes mellitus	9	0.4772	0.0921963	200697_AT, 235392_AT, 226178_AT, 204686_AT, 203372_S_AT, 217620_S_AT, 202934_AT, 201251_AT, 1555993_AT, 227432_S_AT	510	47	5085	1.90926	1	0.565559	69.655
BIOCARTA	h_ghPathway:Growth Hormone Signaling Pathway	6	0.318134	0.0922576	215075_S_AT, 235392_AT, 205498_AT, 204686_AT, 217620_S_AT, 202670_AT, 227432_S_AT	163	22	1437	2.40435	1	0.765879	70.9628
BIOCARTA	h_ecmPathway:Erk and PI-3 Kinase Are Necessary for Collagen Binding in Corneal Epithelia	6	0.318134	0.0922576	200059_S_AT, 217620_S_AT, 213044_AT, 202670_AT, 1553530_A_AT, 1559529_AT	163	22	1437	2.40435	1	0.765879	70.9628
UP_SEQ_FEATURE	DNA-binding region:Homeobox	25	1.32556	0.0926997	206140_AT, 204778_X_AT, 217076_S_AT, 221950_AT, 238808_AT, 205646_S_AT, 226426_AT, 206104_AT, 229809_AT, 231786_AT, 216973_S_AT, 1552445_A_AT, 208216_AT, 211024_S_AT, 222212_S_AT, 205365_AT, 203321_S_AT, 223835_X_AT, 207398_AT, 209905_AT, 238852_AT, 205600_X_AT, 207397_S_AT, 210135_S_AT, 242054_S_AT, 242455_AT, 204779_S_AT, 228904_AT, 1562736_AT	1820	190	19113	1.3818	1	0.998802	83.7679
BBID	61.Myc_network	4	0.212089	0.0927208	210892_S_AT, 202364_AT, 206238_S_AT, 202431_S_AT	32	13	358	3.44231	0.977515	0.717751	58.7239
GOTERM_MF_FAT	GO:0046914~transition metal ion binding	297	15.7476	0.0928453	239024_AT, 209859_AT, 243692_AT, 202171_AT, 1557820_AT, 235690_AT, 223131_S_AT, 218006_S_AT, 203335_AT, 212783_AT, 213023_AT, 214741_AT, 228009_X_AT, 220992_S_AT, 203155_AT, 1570135_AT, 209902_AT, 202740_AT, 225958_AT, 208726_S_AT, 217788_S_AT, 212379_AT, 209413_AT, 242429_AT, 235061_AT, 214310_S_AT, 233899_X_AT, 201116_S_AT, 211137_S_AT, 204357_S_AT, 219711_AT, 1555832_S_AT, 227331_AT, 223393_S_…	1290	2785	12983	1.07329	1	0.842039	79.409
GOTERM_BP_FAT	GO:0045859~regulation of protein kinase activity	43	2.27996	0.093393	223266_AT, 217620_S_AT, 202670_AT, 211599_X_AT, 203565_S_AT, 225045_AT, 243796_AT, 200675_AT, 206374_AT, 204053_X_AT, 203836_S_AT, 224982_AT, 202161_AT, 212458_AT, 217631_AT, 1556105_AT, 225662_AT, 214953_S_AT, 204497_AT, 205016_AT, 227432_S_AT, 205498_AT, 208875_S_AT, 208892_S_AT, 210018_X_AT, 208891_AT, 207764_S_AT, 212558_AT, 211814_S_AT, 210026_S_AT, 203510_AT, 207556_S_AT, 207163_S_AT, 22598…	1343	345	13528	1.25547	1	0.882842	83.42
UP_SEQ_FEATURE	active site:Phosphocysteine intermediate	13	0.68929	0.0935064	202958_AT, 201536_AT, 208892_S_AT, 208891_AT, 36920_AT, 213137_S_AT, 206374_AT, 202703_AT, 213136_AT, 204053_X_AT, 205777_AT, 1554114_S_AT, 201538_S_AT, 215501_S_AT, 214649_S_AT, 221752_AT	1820	83	19113	1.64484	1	0.998743	84.0355
UP_SEQ_FEATURE	zinc finger region:C2H2-type 18	11	0.583245	0.093537	213124_AT, 227689_AT, 1567032_S_AT, 1562789_AT, 235690_AT, 223680_AT, 244462_AT, 227674_AT, 1553217_S_AT, 227768_AT, 207304_AT	1820	66	19113	1.75027	1	0.998605	84.0456
GOTERM_CC_FAT	GO:0030897~HOPS complex	4	0.212089	0.0937593	203459_S_AT, 226395_AT, 44111_AT, 218373_AT	1191	12	12782	3.57739	1	0.524581	76.4306
SP_PIR_KEYWORDS	cytoplasmic vesicle	30	1.59067	0.0939669	226849_AT, 223901_AT, 232201_AT, 225045_AT, 226794_AT, 203998_S_AT, 211960_S_AT, 225177_AT, 212458_AT, 207375_S_AT, 204230_S_AT, 202665_S_AT, 1552520_AT, 221423_S_AT, 235957_AT, 225259_AT, 224961_AT, 201556_S_AT, 223457_AT, 209234_AT, 230123_AT, 201098_AT, 210145_AT, 218572_AT, 203999_AT, 211961_S_AT, 211858_X_AT, 222258_S_AT, 238646_AT, 209176_AT, 218571_S_AT, 225754_AT, 215236_S_AT	1820	238	19235	1.33219	1	0.591418	77.0426
INTERPRO	IPR000387:Protein-tyrosine phosphatase	13	0.68929	0.0942787	202958_AT, 201536_AT, 208892_S_AT, 208891_AT, 36920_AT, 213137_S_AT, 206374_AT, 202703_AT, 213136_AT, 204207_S_AT, 205777_AT, 1554114_S_AT, 201538_S_AT, 215501_S_AT, 214649_S_AT, 221752_AT	1629	81	16659	1.64129	1	0.981892	81.8951
UP_SEQ_FEATURE	repeat:1-2	6	0.318134	0.0950244	201132_AT, 213588_X_AT, 214527_S_AT, 1555427_S_AT, 212953_X_AT, 214315_X_AT, 200068_S_AT	1820	26	19113	2.42346	1	0.998613	84.5278
GOTERM_BP_FAT	GO:0009161~ribonucleoside monophosphate metabolic process	6	0.318134	0.0952428	215165_X_AT, 212378_AT, 208758_AT, 217445_S_AT, 214431_AT, 201892_S_AT, 230352_AT, 212379_AT	1343	25	13528	2.41751	1	0.886435	84.0291
GOTERM_MF_FAT	GO:0032947~protein complex scaffold	6	0.318134	0.0954961	202167_S_AT, 1556097_AT, 213178_S_AT, 235957_AT, 210026_S_AT, 201681_S_AT	1290	25	12983	2.41544	1	0.846188	80.3634
GOTERM_BP_FAT	GO:0051960~regulation of nervous system development	26	1.37858	0.0957032	214315_X_AT, 217076_S_AT, 205646_S_AT, 217419_X_AT, 206104_AT, 213721_AT, 1559529_AT, 226766_AT, 243240_AT, 203724_S_AT, 213135_AT, 232633_AT, 231579_S_AT, 211259_S_AT, 223835_X_AT, 204998_S_AT, 204999_S_AT, 224896_S_AT, 204357_S_AT, 202228_S_AT, 220668_S_AT, 233273_AT, 200059_S_AT, 212953_X_AT, 242455_AT, 200996_AT, 202907_S_AT, 205893_AT, 228038_AT, 213101_S_AT	1343	192	13528	1.36405	1	0.886168	84.1774
UP_SEQ_FEATURE	repeat:WD 3	33	1.74973	0.0957178	228010_AT, 213031_S_AT, 56919_AT, 223013_AT, 203377_S_AT, 204496_AT, 216997_X_AT, 230178_S_AT, 226794_AT, 226882_X_AT, 236492_AT, 205420_AT, 226283_AT, 222633_AT, 1557363_A_AT, 222618_AT, 224748_AT, 223068_AT, 232587_AT, 215156_AT, 218306_S_AT, 231875_AT, 203442_X_AT, 200870_AT, 233014_AT, 218512_AT, 201098_AT, 235850_AT, 235551_AT, 201954_AT, 237208_AT, 209532_AT, 205519_AT, 212740_AT, 240161_S_…	1820	265	19113	1.30775	1	0.99854	84.7479
GOTERM_BP_FAT	GO:0008088~axon cargo transport	5	0.265111	0.0958398	218355_AT, 237571_AT, 218906_X_AT, 209234_AT, 214306_AT, 214953_S_AT	1343	18	13528	2.79805	1	0.885023	84.2212
GOTERM_MF_FAT	GO:0015036~disulfide oxidoreductase activity	5	0.265111	0.0960613	208097_S_AT, 32042_AT, 209078_S_AT, 201588_AT, 209080_X_AT	1290	18	12983	2.79565	1	0.843636	80.5615
SP_PIR_KEYWORDS	phospholipid biosynthesis	8	0.424178	0.0970292	218096_AT, 1559739_AT, 202651_AT, 223978_S_AT, 225069_AT, 222240_S_AT, 227476_AT, 227889_AT, 201253_S_AT, 225324_AT	1820	42	19235	2.01308	1	0.598647	78.1729
GOTERM_BP_FAT	GO:0007015~actin filament organization	12	0.636267	0.0970543	202665_S_AT, 208875_S_AT, 218087_S_AT, 225124_AT, 202516_S_AT, 208885_AT, 200859_X_AT, 217208_S_AT, 224813_AT, 200059_S_AT, 201022_S_AT, 208637_X_AT, 214752_X_AT, 231907_AT, 201021_S_AT, 213746_S_AT	1343	72	13528	1.67883	1	0.8868	84.6052
SP_PIR_KEYWORDS	purine biosynthesis	4	0.212089	0.097303	212378_AT, 208758_AT, 217445_S_AT, 214431_AT, 201892_S_AT, 212379_AT	1820	12	19235	3.52289	1	0.594683	78.2714
SP_PIR_KEYWORDS	Bardet-Biedl syndrome	4	0.212089	0.097303	218630_AT, 203846_AT, 222530_S_AT, 235320_AT	1820	12	19235	3.52289	1	0.594683	78.2714
GOTERM_BP_FAT	GO:0045333~cellular respiration	15	0.795334	0.0973975	210418_S_AT, 223613_AT, 209066_X_AT, 202001_S_AT, 202800_AT, 202070_S_AT, 205849_S_AT, 1559691_AT, 216591_S_AT, 226616_S_AT, 215850_S_AT, 230426_AT, 219547_AT, 214241_AT, 210556_AT, 203621_AT	1343	97	13528	1.55768	1	0.886226	84.7121
SP_PIR_KEYWORDS	vitamin c	5	0.265111	0.0981952	202185_AT, 220956_S_AT, 200827_AT, 203335_AT, 224314_S_AT	1820	19	19235	2.78123	1	0.593221	78.5895
SP_PIR_KEYWORDS	Cholesterol biosynthesis	5	0.265111	0.0981952	225985_AT, 228002_AT, 207709_AT, 208647_AT, 238441_AT, 209279_S_AT	1820	19	19235	2.78123	1	0.593221	78.5895
GOTERM_BP_FAT	GO:0022904~respiratory electron transport chain	11	0.583245	0.0982373	230426_AT, 223613_AT, 209066_X_AT, 219547_AT, 202001_S_AT, 202800_AT, 205849_S_AT, 1559691_AT, 214241_AT, 226616_S_AT, 215850_S_AT, 203621_AT	1343	64	13528	1.73129	1	0.886976	84.9707
UP_SEQ_FEATURE	domain:LIM zinc-binding 1	9	0.4772	0.0984497	206140_AT, 202720_AT, 209129_AT, 207030_S_AT, 218850_S_AT, 206104_AT, 1562736_AT, 204357_S_AT, 216804_S_AT	1820	50	19113	1.8903	1	0.998671	85.5864
UP_SEQ_FEATURE	domain:LIM zinc-binding 2	9	0.4772	0.0984497	206140_AT, 202720_AT, 209129_AT, 207030_S_AT, 218850_S_AT, 206104_AT, 1562736_AT, 204357_S_AT, 216804_S_AT	1820	50	19113	1.8903	1	0.998671	85.5864
GOTERM_BP_FAT	GO:0042773~ATP synthesis coupled electron transport	10	0.530223	0.0987211	230426_AT, 223613_AT, 209066_X_AT, 219547_AT, 202001_S_AT, 205849_S_AT, 1559691_AT, 214241_AT, 226616_S_AT, 215850_S_AT, 203621_AT	1343	56	13528	1.79874	1	0.88678	85.1177
GOTERM_BP_FAT	GO:0042775~mitochondrial ATP synthesis coupled electron transport	10	0.530223	0.0987211	230426_AT, 223613_AT, 209066_X_AT, 219547_AT, 202001_S_AT, 205849_S_AT, 1559691_AT, 214241_AT, 226616_S_AT, 215850_S_AT, 203621_AT	1343	56	13528	1.79874	1	0.88678	85.1177
UP_SEQ_FEATURE	domain:v-SNARE coiled-coil homology	4	0.212089	0.0987647	211760_S_AT, 201556_S_AT, 230560_AT, 226794_AT	1820	12	19113	3.50055	1	0.998565	85.6803
UP_SEQ_FEATURE	domain:Chromo 1	4	0.212089	0.0987647	241875_AT, 220586_AT, 225031_AT, 201518_AT	1820	12	19113	3.50055	1	0.998565	85.6803
GOTERM_MF_FAT	GO:0004386~helicase activity	20	1.06045	0.0991317	213647_AT, 215714_S_AT, 220890_S_AT, 225910_AT, 203727_AT, 201459_AT, 208718_AT, 228285_AT, 208719_S_AT, 222574_S_AT, 227349_AT, 210568_S_AT, 221699_S_AT, 220586_AT, 225031_AT, 201211_S_AT, 200912_S_AT, 200033_AT, 212520_S_AT, 1562836_AT, 232633_AT, 201930_AT	1290	140	12983	1.43776	1	0.84891	81.6051
GOTERM_CC_FAT	GO:0000776~kinetochore	12	0.636267	0.0996714	241875_AT, 223238_S_AT, 219512_AT, 219555_S_AT, 204739_AT, 235572_AT, 221820_S_AT, 233421_S_AT, 226611_S_AT, 227249_AT, 204026_S_AT, 225684_AT	1191	77	12782	1.67254	1	0.542827	78.5898
UP_SEQ_FEATURE	repeat:RCC1 4	5	0.265111	0.0999861	218306_S_AT, 224578_AT, 232983_S_AT, 225989_AT, 218352_AT	1820	19	19113	2.76359	1	0.998548	86.0387
UP_SEQ_FEATURE	domain:PWWP	5	0.265111	0.0999861	209524_AT, 209049_S_AT, 209526_S_AT, 240148_AT, 216693_X_AT, 220668_S_AT, 228336_AT	1820	19	19113	2.76359	1	0.998548	86.0387
UP_SEQ_FEATURE	DNA-binding region:Homeobox; TALE-type	5	0.265111	0.0999861	233273_AT, 239468_AT, 202875_S_AT, 241902_AT, 204082_AT, 204069_AT	1820	19	19113	2.76359	1	0.998548	86.0387

## Sheet: Affy mRNA DAVID cluster output
Dumaual and Steere_Dataset S1. Full results from DAVID gene set enrichment analysis of genes differentially expressed in HEK293 cells overexpressing PRL-1 as compared to those transfected with Empty Vector
Annotation Cluster 1	Enrichment Score: 12.410620653409289
Category	Term	Count	%	PValue	Genes	List Total	Pop Hits	Pop Total	Fold Enrichment	Bonferroni	Benjamini	FDR
GOTERM_CC_FAT	GO:0031974~membrane-enclosed lumen	272	14.4221	7.98768e-16	239024_AT, 201465_S_AT, 201485_S_AT, 218036_X_AT, 229068_AT, 223131_S_AT, 218006_S_AT, 212783_AT, 200874_S_AT, 208966_X_AT, 219220_X_AT, 241875_AT, 228009_X_AT, 1556061_AT, 217742_S_AT, 203155_AT, 225348_AT, 208765_S_AT, 221919_AT, 214397_AT, 209902_AT, 225958_AT, 220370_S_AT, 202942_AT, 218443_S_AT, 235061_AT, 211603_S_AT, 214659_X_AT, 212072_S_AT, 214048_AT, 208787_AT, 1555411_A_AT, 233899_X_AT…	1191	1856	12782	1.57282	4.46088e-13	4.46088e-13	1.14353e-12
GOTERM_CC_FAT	GO:0070013~intracellular organelle lumen	263	13.9449	9.8972e-16	239024_AT, 201465_S_AT, 201485_S_AT, 218036_X_AT, 229068_AT, 223131_S_AT, 218006_S_AT, 212783_AT, 200874_S_AT, 208966_X_AT, 219220_X_AT, 241875_AT, 228009_X_AT, 1556061_AT, 217742_S_AT, 203155_AT, 225348_AT, 208765_S_AT, 221919_AT, 214397_AT, 209902_AT, 225958_AT, 220370_S_AT, 202942_AT, 218443_S_AT, 235061_AT, 211603_S_AT, 214659_X_AT, 212072_S_AT, 214048_AT, 208787_AT, 1555411_A_AT, 233899_X_AT…	1191	1779	12782	1.5866	5.73541e-13	2.86771e-13	1.46549e-12
GOTERM_CC_FAT	GO:0043233~organelle lumen	267	14.1569	1.30774e-15	239024_AT, 201465_S_AT, 201485_S_AT, 218036_X_AT, 229068_AT, 223131_S_AT, 218006_S_AT, 212783_AT, 200874_S_AT, 208966_X_AT, 219220_X_AT, 241875_AT, 228009_X_AT, 1556061_AT, 217742_S_AT, 203155_AT, 225348_AT, 208765_S_AT, 221919_AT, 214397_AT, 209902_AT, 225958_AT, 220370_S_AT, 202942_AT, 218443_S_AT, 235061_AT, 211603_S_AT, 214659_X_AT, 212072_S_AT, 214048_AT, 208787_AT, 1555411_A_AT, 233899_X_AT…	1191	1820	12782	1.57444	7.64722e-13	2.54907e-13	1.95399e-12
GOTERM_CC_FAT	GO:0031981~nuclear lumen	223	11.824	4.06667e-15	239024_AT, 201465_S_AT, 218036_X_AT, 229068_AT, 223131_S_AT, 218006_S_AT, 212783_AT, 200874_S_AT, 208966_X_AT, 241875_AT, 228009_X_AT, 1556061_AT, 217742_S_AT, 203155_AT, 225348_AT, 208765_S_AT, 221919_AT, 214397_AT, 209902_AT, 225958_AT, 220370_S_AT, 218443_S_AT, 211603_S_AT, 214659_X_AT, 212072_S_AT, 214048_AT, 1555411_A_AT, 233899_X_AT, 204999_S_AT, 208117_S_AT, 224813_AT, 226898_S_AT, 215567_…	1191	1450	12782	1.65053	2.35789e-12	5.89417e-13	6.02851e-12
GOTERM_CC_FAT	GO:0005654~nucleoplasm	135	7.15801	4.06594e-09	201465_S_AT, 202057_AT, 218036_X_AT, 223131_S_AT, 208966_X_AT, 241875_AT, 226882_X_AT, 208610_S_AT, 205218_AT, 225348_AT, 223909_S_AT, 217742_S_AT, 201844_S_AT, 208765_S_AT, 214397_AT, 1570173_AT, 221919_AT, 209902_AT, 206332_S_AT, 211024_S_AT, 200796_S_AT, 215245_X_AT, 208891_AT, 214659_X_AT, 223236_AT, 212072_S_AT, 1555411_A_AT, 211251_X_AT, 204999_S_AT, 210559_S_AT, 236794_AT, 205264_AT, 20205…	1191	882	12782	1.64268	2.33385e-06	4.6677e-07	5.96867e-06
GOTERM_CC_FAT	GO:0005730~nucleolus	107	5.67338	2.01105e-07	239024_AT, 211549_S_AT, 202749_AT, 218036_X_AT, 229068_AT, 218006_S_AT, 212783_AT, 200874_S_AT, 208966_X_AT, 241875_AT, 228009_X_AT, 218005_AT, 203155_AT, 1556061_AT, 242451_X_AT, 221919_AT, 225958_AT, 222544_S_AT, 220370_S_AT, 206332_S_AT, 218443_S_AT, 215245_X_AT, 211603_S_AT, 214048_AT, 233899_X_AT, 220668_S_AT, 208117_S_AT, 224813_AT, 211088_S_AT, 205264_AT, 202601_S_AT, 215567_AT, 1554576_A_…	1191	698	12782	1.64519	0.000115428	1.92389e-05	0.000295216
Annotation Cluster 2	Enrichment Score: 6.565019571086198
Category	Term	Count	%	PValue	Genes	List Total	Pop Hits	Pop Total	Fold Enrichment	Bonferroni	Benjamini	FDR
INTERPRO	IPR000504:RNA recognition motif, RNP-1	52	2.75716	7.34182e-10	217866_AT, 222496_S_AT, 238781_AT, 226316_AT, 200685_AT, 229338_AT, 212454_X_AT, 200060_S_AT, 218035_S_AT, 212901_S_AT, 225348_AT, 239512_AT, 208765_S_AT, 221919_AT, 201448_AT, 218443_S_AT, 217828_AT, 226898_S_AT, 1555427_S_AT, 222820_AT, 201064_S_AT, 237702_AT, 202601_S_AT, 1559922_AT, 222903_S_AT, 235004_AT, 216215_S_AT, 214789_X_AT, 208427_S_AT, 32042_AT, 229813_X_AT, 224828_AT, 212060_AT, 214…	1629	211	16659	2.52028	1.51682e-06	1.51682e-06	1.26708e-06
UP_SEQ_FEATURE	domain:RRM 2	32	1.69671	2.12333e-09	222496_S_AT, 208427_S_AT, 226316_AT, 229813_X_AT, 224828_AT, 212454_X_AT, 218035_S_AT, 208765_S_AT, 225846_AT, 239512_AT, 211930_AT, 221919_AT, 225385_S_AT, 201448_AT, 241996_AT, 202505_AT, 208107_S_AT, 218443_S_AT, 226134_S_AT, 207266_X_AT, 204113_AT, 227746_AT, 201132_AT, 226898_S_AT, 1555427_S_AT, 200626_S_AT, 201064_S_AT, 218382_S_AT, 237702_AT, 233605_X_AT, 202601_S_AT, 1559922_AT, 209497_S_…	1820	101	19113	3.32725	8.95615e-06	4.47809e-06	3.96846e-06
UP_SEQ_FEATURE	domain:RRM 1	32	1.69671	2.12333e-09	222496_S_AT, 208427_S_AT, 226316_AT, 229813_X_AT, 224828_AT, 212454_X_AT, 218035_S_AT, 208765_S_AT, 225846_AT, 239512_AT, 211930_AT, 221919_AT, 225385_S_AT, 201448_AT, 241996_AT, 202505_AT, 208107_S_AT, 218443_S_AT, 226134_S_AT, 207266_X_AT, 204113_AT, 227746_AT, 201132_AT, 226898_S_AT, 1555427_S_AT, 200626_S_AT, 201064_S_AT, 218382_S_AT, 237702_AT, 233605_X_AT, 202601_S_AT, 1559922_AT, 209497_S_…	1820	101	19113	3.32725	8.95615e-06	4.47809e-06	3.96846e-06
SMART	SM00360:RRM	52	2.75716	2.41486e-09	217866_AT, 222496_S_AT, 238781_AT, 226316_AT, 200685_AT, 229338_AT, 212454_X_AT, 200060_S_AT, 218035_S_AT, 212901_S_AT, 225348_AT, 239512_AT, 208765_S_AT, 221919_AT, 201448_AT, 218443_S_AT, 217828_AT, 226898_S_AT, 1555427_S_AT, 222820_AT, 201064_S_AT, 237702_AT, 202601_S_AT, 1559922_AT, 222903_S_AT, 235004_AT, 216215_S_AT, 214789_X_AT, 208427_S_AT, 32042_AT, 229813_X_AT, 224828_AT, 212060_AT, 214…	926	211	9079	2.41628	8.40371e-07	8.40371e-07	3.29994e-06
SP_PIR_KEYWORDS	rna-binding	94	4.98409	7.94147e-09	226316_AT, 229338_AT, 212454_X_AT, 218035_S_AT, 212901_S_AT, 208610_S_AT, 225348_AT, 208765_S_AT, 221919_AT, 201448_AT, 218443_S_AT, 203727_AT, 215245_X_AT, 242146_AT, 226898_S_AT, 222820_AT, 201064_S_AT, 237702_AT, 202601_S_AT, 1559922_AT, 213570_AT, 220890_S_AT, 216215_S_AT, 214789_X_AT, 207541_S_AT, 212060_AT, 214113_S_AT, 242539_AT, 201211_S_AT, 225846_AT, 225892_AT, 225385_S_AT, 242898_AT, 2…	1820	540	19235	1.83973	5.11429e-06	8.52384e-07	1.18425e-05
INTERPRO	IPR012677:Nucleotide-binding, alpha-beta plait	49	2.59809	2.573e-08	217866_AT, 238781_AT, 226316_AT, 200685_AT, 229338_AT, 212454_X_AT, 200060_S_AT, 212901_S_AT, 225348_AT, 239512_AT, 208765_S_AT, 221919_AT, 201448_AT, 218443_S_AT, 217828_AT, 226898_S_AT, 1555427_S_AT, 222820_AT, 201064_S_AT, 237702_AT, 202601_S_AT, 1559922_AT, 235004_AT, 216215_S_AT, 214789_X_AT, 208427_S_AT, 32042_AT, 229813_X_AT, 224828_AT, 212060_AT, 214113_S_AT, 213649_AT, 225846_AT, 211930_…	1629	213	16659	2.35258	5.31567e-05	2.65787e-05	4.44058e-05
GOTERM_MF_FAT	GO:0003723~RNA binding	109	5.77943	5.59709e-06	226316_AT, 201573_S_AT, 229338_AT, 200874_S_AT, 212454_X_AT, 225743_AT, 243796_AT, 218035_S_AT, 208610_S_AT, 212901_S_AT, 225348_AT, 220992_S_AT, 242451_X_AT, 208765_S_AT, 221919_AT, 214397_AT, 201448_AT, 208726_S_AT, 218443_S_AT, 203727_AT, 215245_X_AT, 208787_AT, 242146_AT, 226898_S_AT, 212001_AT, 222820_AT, 201064_S_AT, 237702_AT, 202601_S_AT, 1559922_AT, 213570_AT, 216215_S_AT, 220890_S_AT, 2…	1290	718	12983	1.52787	0.00686636	0.00343909	0.00907697
GOTERM_BP_FAT	GO:0016071~mRNA metabolic process	61	3.23436	8.64202e-05	217866_AT, 203377_S_AT, 238781_AT, 200685_AT, 200060_S_AT, 208610_S_AT, 212901_S_AT, 225348_AT, 208765_S_AT, 239512_AT, 221919_AT, 218672_AT, 214953_S_AT, 203664_S_AT, 208821_AT, 201369_S_AT, 242146_AT, 226898_S_AT, 1555427_S_AT, 237571_AT, 212001_AT, 204207_S_AT, 200799_AT, 200033_AT, 222903_S_AT, 216215_S_AT, 209449_AT, 233878_S_AT, 214789_X_AT, 218132_S_AT, 207541_S_AT, 211115_X_AT, 214113_S_A…	1343	370	13528	1.66068	0.262359	0.0494518	0.158271
UP_SEQ_FEATURE	domain:RRM 3	15	0.795334	0.000165744	222496_S_AT, 208427_S_AT, 204113_AT, 227746_AT, 201132_AT, 218035_S_AT, 1555427_S_AT, 225846_AT, 218382_S_AT, 208765_S_AT, 201064_S_AT, 225385_S_AT, 237702_AT, 201448_AT, 233605_X_AT, 1559922_AT	1820	50	19113	3.15049	0.503001	0.130497	0.309319
UP_SEQ_FEATURE	domain:RRM	20	1.06045	0.0170891	216215_S_AT, 217828_AT, 214789_X_AT, 217866_AT, 208954_S_AT, 238781_AT, 200685_AT, 229338_AT, 32042_AT, 212060_AT, 228030_AT, 214113_S_AT, 200060_S_AT, 213649_AT, 212901_S_AT, 222820_AT, 225348_AT, 222311_S_AT, 203250_AT, 235004_AT, 237488_AT	1820	119	19113	1.76498	1	0.95762	27.5412
Annotation Cluster 3	Enrichment Score: 5.099490096448018
Category	Term	Count	%	PValue	Genes	List Total	Pop Hits	Pop Total	Fold Enrichment	Bonferroni	Benjamini	FDR
SP_PIR_KEYWORDS	nucleus	568	30.1166	5.4812e-21	201465_S_AT, 206919_AT, 218996_AT, 202171_AT, 218036_X_AT, 238808_AT, 235690_AT, 212708_AT, 209849_S_AT, 202243_S_AT, 200874_S_AT, 227349_AT, 241875_AT, 203584_AT, 218035_S_AT, 203155_AT, 217742_S_AT, 202080_S_AT, 221919_AT, 209902_AT, 220370_S_AT, 225051_AT, 218443_S_AT, 211603_S_AT, 220248_X_AT, 214048_AT, 233899_X_AT, 204999_S_AT, 208117_S_AT, 219711_AT, 227331_AT, 223393_S_AT, 236235_AT, 2280…	1820	4283	19235	1.40159	3.52989e-18	1.17663e-18	8.1737e-18
SP_PIR_KEYWORDS	Transcription	260	13.7858	7.61417e-07	239024_AT, 201465_S_AT, 243692_AT, 202171_AT, 235690_AT, 238808_AT, 218006_S_AT, 227349_AT, 243796_AT, 208966_X_AT, 214741_AT, 228009_X_AT, 203155_AT, 214397_AT, 1570135_AT, 209348_S_AT, 210556_AT, 225341_AT, 242429_AT, 211603_S_AT, 214659_X_AT, 204702_S_AT, 1555411_A_AT, 233899_X_AT, 201146_AT, 204999_S_AT, 222921_S_AT, 224813_AT, 226898_S_AT, 219711_AT, 1555832_S_AT, 227331_AT, 223393_S_AT, 210…	1820	2071	19235	1.32683	0.000490232	7.00479e-05	0.00113544
SP_PIR_KEYWORDS	transcription regulation	252	13.3616	2.56386e-06	239024_AT, 201465_S_AT, 243692_AT, 202171_AT, 235690_AT, 238808_AT, 218006_S_AT, 227349_AT, 243796_AT, 208966_X_AT, 214741_AT, 203155_AT, 214397_AT, 1570135_AT, 209348_S_AT, 210556_AT, 225341_AT, 242429_AT, 211603_S_AT, 214659_X_AT, 204702_S_AT, 1555411_A_AT, 233899_X_AT, 201146_AT, 204999_S_AT, 222921_S_AT, 224813_AT, 226898_S_AT, 219711_AT, 1555832_S_AT, 227331_AT, 223393_S_AT, 210774_S_AT, 228…	1820	2026	19235	1.31456	0.00164977	0.00020637	0.00382323
GOTERM_BP_FAT	GO:0006350~transcription	261	13.8388	3.89643e-05	239024_AT, 201465_S_AT, 243692_AT, 202171_AT, 235690_AT, 238808_AT, 218006_S_AT, 227349_AT, 243796_AT, 208966_X_AT, 214741_AT, 228009_X_AT, 203155_AT, 214397_AT, 1570135_AT, 209348_S_AT, 210556_AT, 225341_AT, 242429_AT, 211603_S_AT, 204702_S_AT, 1555411_A_AT, 233899_X_AT, 201146_AT, 204999_S_AT, 222921_S_AT, 224813_AT, 226898_S_AT, 219711_AT, 1555832_S_AT, 227331_AT, 223393_S_AT, 210774_S_AT, 228…	1343	2101	13528	1.25133	0.128201	0.0270662	0.0713889
SP_PIR_KEYWORDS	dna-binding	227	12.0361	4.08129e-05	239024_AT, 201465_S_AT, 206919_AT, 243692_AT, 202171_AT, 238808_AT, 235690_AT, 209849_S_AT, 218006_S_AT, 202466_AT, 208966_X_AT, 214741_AT, 214397_AT, 1570135_AT, 209348_S_AT, 209902_AT, 225958_AT, 210556_AT, 242429_AT, 211603_S_AT, 203744_AT, 214048_AT, 204702_S_AT, 233899_X_AT, 201146_AT, 204999_S_AT, 222921_S_AT, 226898_S_AT, 219711_AT, 1555832_S_AT, 223393_S_AT, 228038_AT, 226157_AT, 225335_A…	1820	1868	19235	1.28431	0.0259416	0.00238661	0.0608439
GOTERM_BP_FAT	GO:0045449~regulation of transcription	311	16.4899	0.000114572	239024_AT, 206919_AT, 201465_S_AT, 243692_AT, 202171_AT, 235690_AT, 238808_AT, 217419_X_AT, 218006_S_AT, 202670_AT, 227349_AT, 243796_AT, 208966_X_AT, 241875_AT, 214741_AT, 228009_X_AT, 203155_AT, 225348_AT, 202080_S_AT, 1570135_AT, 214397_AT, 209348_S_AT, 210556_AT, 202575_AT, 225341_AT, 211259_S_AT, 242429_AT, 235957_AT, 211603_S_AT, 214310_S_AT, 1555411_A_AT, 204702_S_AT, 233899_X_AT, 201146_A…	1343	2601	13528	1.20442	0.331977	0.043836	0.209778
GOTERM_MF_FAT	GO:0030528~transcription regulator activity	185	9.80912	0.00138559	239024_AT, 206919_AT, 201465_S_AT, 243692_AT, 202171_AT, 238808_AT, 243796_AT, 208966_X_AT, 241875_AT, 214741_AT, 228009_X_AT, 214397_AT, 209348_S_AT, 210556_AT, 235957_AT, 211603_S_AT, 204702_S_AT, 201146_AT, 204999_S_AT, 222921_S_AT, 1555832_S_AT, 223393_S_AT, 210774_S_AT, 228038_AT, 226157_AT, 225335_AT, 204778_X_AT, 213311_S_AT, 208965_S_AT, 201075_S_AT, 243487_AT, 206104_AT, 231953_AT, 21372…	1290	1512	12983	1.23142	0.818563	0.172751	2.22361
GOTERM_MF_FAT	GO:0003677~DNA binding	270	14.316	0.00261583	239024_AT, 206919_AT, 201465_S_AT, 243692_AT, 202171_AT, 235690_AT, 238808_AT, 209849_S_AT, 218006_S_AT, 227349_AT, 202466_AT, 208966_X_AT, 214741_AT, 228009_X_AT, 203155_AT, 221919_AT, 214397_AT, 1570135_AT, 209348_S_AT, 209902_AT, 210556_AT, 225958_AT, 242429_AT, 211603_S_AT, 203744_AT, 214310_S_AT, 214048_AT, 204702_S_AT, 233899_X_AT, 201146_AT, 204999_S_AT, 222921_S_AT, 226898_S_AT, 219711_AT…	1290	2331	12983	1.16575	0.960216	0.235621	4.15894
GOTERM_BP_FAT	GO:0051252~regulation of RNA metabolic process	215	11.3998	0.00268651	239024_AT, 201465_S_AT, 206919_AT, 243692_AT, 202171_AT, 238808_AT, 217419_X_AT, 202670_AT, 227349_AT, 243796_AT, 208966_X_AT, 241875_AT, 214741_AT, 225348_AT, 202080_S_AT, 214397_AT, 1570135_AT, 209348_S_AT, 210556_AT, 202575_AT, 211259_S_AT, 242429_AT, 235957_AT, 211603_S_AT, 204702_S_AT, 201146_AT, 204999_S_AT, 222921_S_AT, 219711_AT, 1555832_S_AT, 223393_S_AT, 1559922_AT, 210774_S_AT, 228038_…	1343	1813	13528	1.19453	0.999923	0.392573	4.81084
GOTERM_BP_FAT	GO:0006355~regulation of transcription, DNA-dependent	207	10.9756	0.00659495	239024_AT, 201465_S_AT, 206919_AT, 243692_AT, 202171_AT, 238808_AT, 217419_X_AT, 202670_AT, 227349_AT, 243796_AT, 208966_X_AT, 241875_AT, 214741_AT, 202080_S_AT, 214397_AT, 1570135_AT, 209348_S_AT, 210556_AT, 202575_AT, 211259_S_AT, 242429_AT, 235957_AT, 211603_S_AT, 204702_S_AT, 201146_AT, 204999_S_AT, 222921_S_AT, 219711_AT, 1555832_S_AT, 223393_S_AT, 1559922_AT, 210774_S_AT, 228038_AT, 226157_…	1343	1773	13528	1.17603	1	0.621197	11.4206
GOTERM_MF_FAT	GO:0003700~transcription factor activity	112	5.93849	0.0642729	239024_AT, 201465_S_AT, 206919_AT, 206140_AT, 217076_S_AT, 243692_AT, 203348_S_AT, 238808_AT, 205181_AT, 214741_AT, 230209_AT, 209348_S_AT, 210556_AT, 1553217_S_AT, 231786_AT, 1552445_A_AT, 211024_S_AT, 203064_S_AT, 203321_S_AT, 223835_X_AT, 211603_S_AT, 221645_S_AT, 231800_S_AT, 204702_S_AT, 201146_AT, 211251_X_AT, 204999_S_AT, 221842_S_AT, 205022_S_AT, 222921_S_AT, 1555832_S_AT, 204779_S_AT, 22…	1290	975	12983	1.15611	1	0.773917	65.9515
Annotation Cluster 4	Enrichment Score: 4.114713698199855
Category	Term	Count	%	PValue	Genes	List Total	Pop Hits	Pop Total	Fold Enrichment	Bonferroni	Benjamini	FDR
GOTERM_CC_FAT	GO:0043232~intracellular non-membrane-bounded organelle	306	16.2248	1.80579e-06	239024_AT, 201465_S_AT, 218087_S_AT, 231895_AT, 218036_X_AT, 229068_AT, 218006_S_AT, 202670_AT, 202516_S_AT, 212783_AT, 202243_S_AT, 200874_S_AT, 227349_AT, 1555278_A_AT, 208966_X_AT, 219220_X_AT, 241875_AT, 213023_AT, 228009_X_AT, 213793_S_AT, 1556061_AT, 203155_AT, 221919_AT, 214397_AT, 209348_S_AT, 209902_AT, 205826_AT, 225958_AT, 220370_S_AT, 225051_AT, 218443_S_AT, 205588_S_AT, 211603_S_AT, …	1191	2596	12782	1.26504	0.00103599	0.000115163	0.00265081
GOTERM_CC_FAT	GO:0043228~non-membrane-bounded organelle	306	16.2248	1.80579e-06	239024_AT, 201465_S_AT, 218087_S_AT, 231895_AT, 218036_X_AT, 229068_AT, 218006_S_AT, 202670_AT, 202516_S_AT, 212783_AT, 202243_S_AT, 200874_S_AT, 227349_AT, 1555278_A_AT, 208966_X_AT, 219220_X_AT, 241875_AT, 213023_AT, 228009_X_AT, 213793_S_AT, 1556061_AT, 203155_AT, 221919_AT, 214397_AT, 209348_S_AT, 209902_AT, 205826_AT, 225958_AT, 220370_S_AT, 225051_AT, 218443_S_AT, 205588_S_AT, 211603_S_AT, …	1191	2596	12782	1.26504	0.00103599	0.000115163	0.00265081
GOTERM_CC_FAT	GO:0005856~cytoskeleton	141	7.47614	0.138843	236620_AT, 200713_S_AT, 201991_S_AT, 218087_S_AT, 203494_S_AT, 231895_AT, 208885_AT, 202670_AT, 202516_S_AT, 202243_S_AT, 1555278_A_AT, 213023_AT, 213793_S_AT, 206116_S_AT, 204288_S_AT, 211963_S_AT, 215116_S_AT, 205826_AT, 203780_AT, 1556105_AT, 225051_AT, 223427_S_AT, 203303_AT, 216804_S_AT, 232587_AT, 205588_S_AT, 226395_AT, 243_G_AT, 202275_AT, 227935_S_AT, 209234_AT, 236718_AT, 235432_AT, 224…	1191	1381	12782	1.09575	1	0.614549	88.8563
Annotation Cluster 5	Enrichment Score: 3.747095934357524
Category	Term	Count	%	PValue	Genes	List Total	Pop Hits	Pop Total	Fold Enrichment	Bonferroni	Benjamini	FDR
GOTERM_CC_FAT	GO:0005783~endoplasmic reticulum	128	6.78685	2.08441e-05	219649_AT, 213423_X_AT, 201485_S_AT, 224885_S_AT, 202516_S_AT, 225032_AT, 218800_AT, 223071_AT, 203584_AT, 223452_S_AT, 206857_S_AT, 201136_AT, 242616_AT, 229850_AT, 225302_AT, 201300_S_AT, 202867_S_AT, 223466_X_AT, 203294_S_AT, 235957_AT, 213491_X_AT, 212226_S_AT, 227776_AT, 200709_AT, 205281_S_AT, 217823_S_AT, 209631_S_AT, 1567080_S_AT, 235168_AT, 200922_AT, 221781_S_AT, 210042_S_AT, 222532_AT,…	1191	960	12782	1.43095	0.0118933	0.00119575	0.0305941
SP_PIR_KEYWORDS	endoplasmic reticulum	97	5.14316	0.000236967	219649_AT, 213423_X_AT, 201485_S_AT, 202516_S_AT, 218800_AT, 223071_AT, 223452_S_AT, 242616_AT, 229850_AT, 225302_AT, 223466_X_AT, 203294_S_AT, 235957_AT, 213491_X_AT, 227776_AT, 205281_S_AT, 217823_S_AT, 209631_S_AT, 1567080_S_AT, 235168_AT, 200922_AT, 221781_S_AT, 222532_AT, 219374_S_AT, 225847_AT, 244334_AT, 201737_S_AT, 208647_AT, 217208_S_AT, 223391_AT, 1560297_AT, 231736_X_AT, 1558053_S_AT,…	1820	713	19235	1.43781	0.141548	0.0101234	0.352789
GOTERM_CC_FAT	GO:0044432~endoplasmic reticulum part	51	2.70414	0.00116156	201486_AT, 219649_AT, 223299_AT, 204769_S_AT, 213423_X_AT, 201485_S_AT, 1555561_A_AT, 224885_S_AT, 222385_X_AT, 222412_S_AT, 202516_S_AT, 223209_S_AT, 208959_S_AT, 225435_AT, 206857_S_AT, 202830_S_AT, 235801_AT, 201136_AT, 229850_AT, 223466_X_AT, 203294_S_AT, 219402_S_AT, 213491_X_AT, 212226_S_AT, 227776_AT, 202550_S_AT, 200709_AT, 205281_S_AT, 237817_AT, 1567080_S_AT, 241293_X_AT, 235168_AT, 214…	1191	347	12782	1.57735	0.486817	0.0384825	1.69165
Annotation Cluster 6	Enrichment Score: 3.285964767617081
Category	Term	Count	%	PValue	Genes	List Total	Pop Hits	Pop Total	Fold Enrichment	Bonferroni	Benjamini	FDR
GOTERM_BP_FAT	GO:0006396~RNA processing	89	4.71898	2.88997e-06	217866_AT, 203377_S_AT, 238781_AT, 200685_AT, 229338_AT, 200874_S_AT, 212454_X_AT, 224430_S_AT, 200060_S_AT, 202703_AT, 226882_X_AT, 208610_S_AT, 212901_S_AT, 220992_S_AT, 225348_AT, 1556061_AT, 242451_X_AT, 208765_S_AT, 239512_AT, 221919_AT, 1570173_AT, 218715_AT, 218672_AT, 215249_AT, 204572_S_AT, 214953_S_AT, 203664_S_AT, 211949_S_AT, 208821_AT, 225124_AT, 235551_AT, 242146_AT, 226898_S_AT, 15…	1343	547	13528	1.63893	0.010124	0.010124	0.00529655
SP_PIR_KEYWORDS	mrna processing	47	2.49205	2.34958e-05	216215_S_AT, 209449_AT, 217866_AT, 233878_S_AT, 214789_X_AT, 218132_S_AT, 203377_S_AT, 238781_AT, 200685_AT, 211115_X_AT, 217822_AT, 214113_S_AT, 200060_S_AT, 213649_AT, 227288_AT, 212901_S_AT, 208610_S_AT, 225348_AT, 239512_AT, 225846_AT, 208765_S_AT, 221919_AT, 211930_AT, 218672_AT, 202505_AT, 241996_AT, 237488_AT, 200870_AT, 218947_S_AT, 208821_AT, 204113_AT, 208880_S_AT, 202836_S_AT, 242146_A…	1820	260	19235	1.91049	0.0150176	0.001512	0.0350318
GOTERM_BP_FAT	GO:0006397~mRNA processing	56	2.96925	3.69729e-05	217866_AT, 203377_S_AT, 238781_AT, 200685_AT, 200060_S_AT, 212901_S_AT, 208610_S_AT, 225348_AT, 208765_S_AT, 239512_AT, 221919_AT, 218672_AT, 214953_S_AT, 203664_S_AT, 208821_AT, 242146_AT, 226898_S_AT, 1555427_S_AT, 237571_AT, 212001_AT, 204207_S_AT, 200033_AT, 222903_S_AT, 216215_S_AT, 209449_AT, 233878_S_AT, 214789_X_AT, 218132_S_AT, 211115_X_AT, 217822_AT, 214113_S_AT, 213649_AT, 227288_AT, 2…	1343	321	13528	1.75728	0.122066	0.032022	0.0677414
GOTERM_BP_FAT	GO:0016071~mRNA metabolic process	61	3.23436	8.64202e-05	217866_AT, 203377_S_AT, 238781_AT, 200685_AT, 200060_S_AT, 208610_S_AT, 212901_S_AT, 225348_AT, 208765_S_AT, 239512_AT, 221919_AT, 218672_AT, 214953_S_AT, 203664_S_AT, 208821_AT, 201369_S_AT, 242146_AT, 226898_S_AT, 1555427_S_AT, 237571_AT, 212001_AT, 204207_S_AT, 200799_AT, 200033_AT, 222903_S_AT, 216215_S_AT, 209449_AT, 233878_S_AT, 214789_X_AT, 218132_S_AT, 207541_S_AT, 211115_X_AT, 214113_S_A…	1343	370	13528	1.66068	0.262359	0.0494518	0.158271
SP_PIR_KEYWORDS	mrna splicing	37	1.96182	0.000296746	209449_AT, 216215_S_AT, 214789_X_AT, 203377_S_AT, 238781_AT, 200685_AT, 211115_X_AT, 214113_S_AT, 217822_AT, 200060_S_AT, 213649_AT, 227288_AT, 208610_S_AT, 225348_AT, 239512_AT, 225846_AT, 208765_S_AT, 221919_AT, 211930_AT, 218672_AT, 202505_AT, 237488_AT, 200870_AT, 208821_AT, 208880_S_AT, 202836_S_AT, 242146_AT, 226898_S_AT, 202408_S_AT, 1555427_S_AT, 212001_AT, 217821_S_AT, 218382_S_AT, 22559…	1820	209	19235	1.87101	0.173977	0.0111801	0.441603
GOTERM_BP_FAT	GO:0008380~RNA splicing	46	2.43902	0.00104866	209449_AT, 216215_S_AT, 217866_AT, 214789_X_AT, 218132_S_AT, 203377_S_AT, 238781_AT, 200685_AT, 211115_X_AT, 217822_AT, 214113_S_AT, 200060_S_AT, 213649_AT, 227288_AT, 208610_S_AT, 225348_AT, 239512_AT, 225846_AT, 208765_S_AT, 221919_AT, 211930_AT, 212491_S_AT, 218672_AT, 202505_AT, 241996_AT, 219507_AT, 203664_S_AT, 237488_AT, 200870_AT, 208821_AT, 225124_AT, 204113_AT, 208880_S_AT, 202836_S_AT,…	1343	284	13528	1.63154	0.975134	0.264979	1.9046
GOTERM_BP_FAT	GO:0000375~RNA splicing, via transesterification reactions	28	1.48462	0.00217164	209449_AT, 217866_AT, 203377_S_AT, 200685_AT, 211115_X_AT, 214113_S_AT, 200060_S_AT, 213649_AT, 225348_AT, 208765_S_AT, 239512_AT, 211930_AT, 221919_AT, 212491_S_AT, 241996_AT, 202505_AT, 219507_AT, 203664_S_AT, 237488_AT, 208821_AT, 204113_AT, 208880_S_AT, 202836_S_AT, 242146_AT, 201132_AT, 202408_S_AT, 218382_S_AT, 233605_X_AT	1343	153	13528	1.84342	0.999526	0.399691	3.90613
GOTERM_BP_FAT	GO:0000377~RNA splicing, via transesterification reactions with bulged adenosine as nucleophile	28	1.48462	0.00217164	209449_AT, 217866_AT, 203377_S_AT, 200685_AT, 211115_X_AT, 214113_S_AT, 200060_S_AT, 213649_AT, 225348_AT, 208765_S_AT, 239512_AT, 211930_AT, 221919_AT, 212491_S_AT, 241996_AT, 202505_AT, 219507_AT, 203664_S_AT, 237488_AT, 208821_AT, 204113_AT, 208880_S_AT, 202836_S_AT, 242146_AT, 201132_AT, 202408_S_AT, 218382_S_AT, 233605_X_AT	1343	153	13528	1.84342	0.999526	0.399691	3.90613
GOTERM_BP_FAT	GO:0000398~nuclear mRNA splicing, via spliceosome	28	1.48462	0.00217164	209449_AT, 217866_AT, 203377_S_AT, 200685_AT, 211115_X_AT, 214113_S_AT, 200060_S_AT, 213649_AT, 225348_AT, 208765_S_AT, 239512_AT, 211930_AT, 221919_AT, 212491_S_AT, 241996_AT, 202505_AT, 219507_AT, 203664_S_AT, 237488_AT, 208821_AT, 204113_AT, 208880_S_AT, 202836_S_AT, 242146_AT, 201132_AT, 202408_S_AT, 218382_S_AT, 233605_X_AT	1343	153	13528	1.84342	0.999526	0.399691	3.90613
KEGG_PATHWAY	hsa03040:Spliceosome	24	1.27253	0.00297967	209449_AT, 214527_S_AT, 214789_X_AT, 203377_S_AT, 229338_AT, 212060_AT, 217822_AT, 214113_S_AT, 213649_AT, 225348_AT, 229706_AT, 239512_AT, 221919_AT, 211930_AT, 202505_AT, 237488_AT, 208821_AT, 208880_S_AT, 202836_S_AT, 242146_AT, 202408_S_AT, 217821_S_AT, 218382_S_AT, 200799_AT, 233605_X_AT, 200033_AT	510	126	5085	1.89916	0.417325	0.236669	3.61223
GOTERM_CC_FAT	GO:0005681~spliceosome	22	1.16649	0.0102883	209449_AT, 200870_AT, 203377_S_AT, 238781_AT, 208821_AT, 211115_X_AT, 208880_S_AT, 202836_S_AT, 214113_S_AT, 242146_AT, 202408_S_AT, 208610_S_AT, 1555427_S_AT, 217742_S_AT, 208765_S_AT, 218382_S_AT, 211930_AT, 221919_AT, 233605_X_AT, 200033_AT, 202505_AT, 237488_AT	1191	132	12782	1.78869	0.997358	0.197365	14.085
SP_PIR_KEYWORDS	Spliceosome	20	1.06045	0.017464	209449_AT, 200870_AT, 203377_S_AT, 238781_AT, 208821_AT, 211115_X_AT, 208880_S_AT, 214113_S_AT, 242146_AT, 202408_S_AT, 208610_S_AT, 1555427_S_AT, 208765_S_AT, 218382_S_AT, 211930_AT, 221919_AT, 233605_X_AT, 202505_AT, 200033_AT, 237488_AT	1820	120	19235	1.76145	0.999988	0.214479	23.1049
Annotation Cluster 7	Enrichment Score: 3.0715824500759186
Category	Term	Count	%	PValue	Genes	List Total	Pop Hits	Pop Total	Fold Enrichment	Bonferroni	Benjamini	FDR
GOTERM_BP_FAT	GO:0046907~intracellular transport	102	5.40827	4.30107e-06	201465_S_AT, 201991_S_AT, 202057_AT, 203494_S_AT, 242708_AT, 202670_AT, 223452_S_AT, 206857_S_AT, 226191_AT, 225348_AT, 221522_AT, 202080_S_AT, 221919_AT, 206116_S_AT, 203294_S_AT, 226395_AT, 224921_AT, 206079_AT, 239178_AT, 223457_AT, 209234_AT, 211137_S_AT, 237571_AT, 223027_AT, 200922_AT, 219157_AT, 233421_S_AT, 202055_AT, 227249_AT, 205893_AT, 213746_S_AT, 227214_AT, 201992_S_AT, 206667_S_AT,…	1343	657	13528	1.56384	0.01503	0.00754346	0.00788263
GOTERM_BP_FAT	GO:0045184~establishment of protein localization	109	5.77943	0.00010532	1560874_AT, 201465_S_AT, 232786_AT, 202057_AT, 203494_S_AT, 218036_X_AT, 217792_AT, 242708_AT, 225769_AT, 218360_AT, 226191_AT, 218479_S_AT, 228024_AT, 202080_S_AT, 229980_S_AT, 203294_S_AT, 226395_AT, 224921_AT, 206079_AT, 239178_AT, 223457_AT, 202852_S_AT, 241910_X_AT, 223027_AT, 200922_AT, 219157_AT, 233421_S_AT, 202055_AT, 205893_AT, 213746_S_AT, 227214_AT, 222417_S_AT, 244334_AT, 206667_S_AT…	1343	769	13528	1.42777	0.309854	0.0452984	0.192853
GOTERM_BP_FAT	GO:0015031~protein transport	108	5.72641	0.00011564	1560874_AT, 201465_S_AT, 232786_AT, 202057_AT, 203494_S_AT, 218036_X_AT, 217792_AT, 242708_AT, 225769_AT, 218360_AT, 226191_AT, 218479_S_AT, 228024_AT, 202080_S_AT, 229980_S_AT, 203294_S_AT, 226395_AT, 224921_AT, 206079_AT, 239178_AT, 223457_AT, 202852_S_AT, 241910_X_AT, 223027_AT, 200922_AT, 219157_AT, 233421_S_AT, 202055_AT, 205893_AT, 227214_AT, 222417_S_AT, 244334_AT, 206667_S_AT, 242336_AT, …	1343	762	13528	1.42767	0.334484	0.0399014	0.211731
GOTERM_BP_FAT	GO:0008104~protein localization	119	6.30965	0.000380932	1560874_AT, 201465_S_AT, 232786_AT, 202057_AT, 203494_S_AT, 218036_X_AT, 217792_AT, 242708_AT, 225769_AT, 218360_AT, 226191_AT, 218479_S_AT, 228024_AT, 202080_S_AT, 229980_S_AT, 203294_S_AT, 205588_S_AT, 226395_AT, 235957_AT, 224921_AT, 206079_AT, 239178_AT, 223457_AT, 202852_S_AT, 241910_X_AT, 223027_AT, 200922_AT, 219157_AT, 233421_S_AT, 229158_AT, 202055_AT, 205893_AT, 227214_AT, 213746_S_AT, …	1343	882	13528	1.35905	0.738551	0.114813	0.695865
SP_PIR_KEYWORDS	protein transport	69	3.65854	0.000622647	232786_AT, 204769_S_AT, 202057_AT, 218036_X_AT, 217792_AT, 242708_AT, 222385_X_AT, 202358_S_AT, 225769_AT, 202564_X_AT, 203459_S_AT, 218360_AT, 218479_S_AT, 228024_AT, 203630_S_AT, 205573_S_AT, 229980_S_AT, 203294_S_AT, 229981_AT, 212246_AT, 219402_S_AT, 218143_S_AT, 225460_AT, 226395_AT, 221423_S_AT, 202211_AT, 225259_AT, 224921_AT, 202120_X_AT, 223457_AT, 230123_AT, 1554388_AT, 200613_AT, 20285…	1820	485	19235	1.50359	0.330423	0.0208897	0.924495
GOTERM_BP_FAT	GO:0006886~intracellular protein transport	50	2.65111	0.0256736	201465_S_AT, 204769_S_AT, 203494_S_AT, 202057_AT, 222385_X_AT, 224218_S_AT, 242708_AT, 222412_S_AT, 202564_X_AT, 223209_S_AT, 203459_S_AT, 225435_AT, 226191_AT, 202080_S_AT, 223098_S_AT, 218402_S_AT, 219402_S_AT, 202211_AT, 206079_AT, 202120_X_AT, 242093_AT, 239178_AT, 223457_AT, 200613_AT, 207163_S_AT, 237817_AT, 208743_S_AT, 223027_AT, 219157_AT, 200922_AT, 238646_AT, 202055_AT, 205893_AT, 2091…	1343	374	13528	1.34665	1	0.695571	37.9163
GOTERM_BP_FAT	GO:0034613~cellular protein localization	54	2.8632	0.0271697	201465_S_AT, 204769_S_AT, 203494_S_AT, 202057_AT, 222385_X_AT, 224218_S_AT, 242708_AT, 222412_S_AT, 202564_X_AT, 223209_S_AT, 203459_S_AT, 225435_AT, 226191_AT, 202080_S_AT, 223098_S_AT, 218402_S_AT, 219402_S_AT, 202211_AT, 206079_AT, 202120_X_AT, 242093_AT, 239178_AT, 223457_AT, 200613_AT, 207163_S_AT, 237817_AT, 208743_S_AT, 223027_AT, 219157_AT, 200922_AT, 238646_AT, 202055_AT, 205893_AT, 2091…	1343	411	13528	1.32346	1	0.702503	39.6404
GOTERM_BP_FAT	GO:0070727~cellular macromolecule localization	54	2.8632	0.0308661	201465_S_AT, 204769_S_AT, 203494_S_AT, 202057_AT, 222385_X_AT, 224218_S_AT, 242708_AT, 222412_S_AT, 202564_X_AT, 223209_S_AT, 203459_S_AT, 225435_AT, 226191_AT, 202080_S_AT, 223098_S_AT, 218402_S_AT, 219402_S_AT, 202211_AT, 206079_AT, 202120_X_AT, 242093_AT, 239178_AT, 223457_AT, 200613_AT, 207163_S_AT, 237817_AT, 208743_S_AT, 223027_AT, 219157_AT, 200922_AT, 238646_AT, 202055_AT, 205893_AT, 2091…	1343	414	13528	1.31387	1	0.714769	43.7083
Annotation Cluster 8	Enrichment Score: 2.9347835836239944
Category	Term	Count	%	PValue	Genes	List Total	Pop Hits	Pop Total	Fold Enrichment	Bonferroni	Benjamini	FDR
GOTERM_CC_FAT	GO:0012505~endomembrane system	104	5.51432	0.000151317	219649_AT, 213423_X_AT, 202057_AT, 224885_S_AT, 219326_S_AT, 202516_S_AT, 241875_AT, 206857_S_AT, 201136_AT, 229850_AT, 211760_S_AT, 223466_X_AT, 1556105_AT, 217788_S_AT, 203294_S_AT, 226348_AT, 224921_AT, 200916_AT, 213491_X_AT, 212226_S_AT, 227776_AT, 223457_AT, 209234_AT, 200709_AT, 205281_S_AT, 211137_S_AT, 224813_AT, 205105_AT, 235168_AT, 237571_AT, 233421_S_AT, 220201_AT, 202055_AT, 201005_…	1191	782	12782	1.42729	0.0831966	0.00618524	0.221898
GOTERM_CC_FAT	GO:0044432~endoplasmic reticulum part	51	2.70414	0.00116156	201486_AT, 219649_AT, 223299_AT, 204769_S_AT, 213423_X_AT, 201485_S_AT, 1555561_A_AT, 224885_S_AT, 222385_X_AT, 222412_S_AT, 202516_S_AT, 223209_S_AT, 208959_S_AT, 225435_AT, 206857_S_AT, 202830_S_AT, 235801_AT, 201136_AT, 229850_AT, 223466_X_AT, 203294_S_AT, 219402_S_AT, 213491_X_AT, 212226_S_AT, 227776_AT, 202550_S_AT, 200709_AT, 205281_S_AT, 237817_AT, 1567080_S_AT, 241293_X_AT, 235168_AT, 214…	1191	347	12782	1.57735	0.486817	0.0384825	1.69165
GOTERM_CC_FAT	GO:0005789~endoplasmic reticulum membrane	41	2.17391	0.00198107	223299_AT, 219649_AT, 213423_X_AT, 224885_S_AT, 222385_X_AT, 202516_S_AT, 222412_S_AT, 223209_S_AT, 208959_S_AT, 225435_AT, 206857_S_AT, 202830_S_AT, 235801_AT, 201136_AT, 229850_AT, 223466_X_AT, 203294_S_AT, 219402_S_AT, 213491_X_AT, 212226_S_AT, 202550_S_AT, 227776_AT, 200709_AT, 205281_S_AT, 237817_AT, 241293_X_AT, 235168_AT, 214119_S_AT, 231285_AT, 219374_S_AT, 208097_S_AT, 221561_AT, 208647_…	1191	269	12782	1.63576	0.679625	0.0612789	2.86907
GOTERM_CC_FAT	GO:0042175~nuclear envelope-endoplasmic reticulum network	41	2.17391	0.00523645	223299_AT, 219649_AT, 213423_X_AT, 224885_S_AT, 222385_X_AT, 202516_S_AT, 222412_S_AT, 223209_S_AT, 208959_S_AT, 225435_AT, 206857_S_AT, 202830_S_AT, 235801_AT, 201136_AT, 229850_AT, 223466_X_AT, 203294_S_AT, 219402_S_AT, 213491_X_AT, 212226_S_AT, 202550_S_AT, 227776_AT, 200709_AT, 205281_S_AT, 237817_AT, 241293_X_AT, 235168_AT, 214119_S_AT, 231285_AT, 219374_S_AT, 208097_S_AT, 221561_AT, 208647_…	1191	284	12782	1.54936	0.950886	0.122806	7.41763
Annotation Cluster 9	Enrichment Score: 2.883807413642119
Category	Term	Count	%	PValue	Genes	List Total	Pop Hits	Pop Total	Fold Enrichment	Bonferroni	Benjamini	FDR
GOTERM_MF_FAT	GO:0000166~nucleotide binding	292	15.4825	1.81573e-07	226375_AT, 1557820_AT, 217620_S_AT, 229068_AT, 209849_S_AT, 229338_AT, 202670_AT, 227349_AT, 223452_S_AT, 212901_S_AT, 225348_AT, 208765_S_AT, 202161_AT, 221919_AT, 214397_AT, 210346_S_AT, 209902_AT, 212379_AT, 1565906_AT, 218443_S_AT, 212072_S_AT, 213034_AT, 202275_AT, 235432_AT, 211137_S_AT, 204357_S_AT, 226898_S_AT, 241910_X_AT, 206853_S_AT, 222820_AT, 201064_S_AT, 208824_X_AT, 229158_AT, 1559…	1290	2245	12983	1.30904	0.000223492	0.000223492	0.000294475
GOTERM_BP_FAT	GO:0006796~phosphate metabolic process	136	7.21103	2.52054e-05	201939_AT, 226375_AT, 217620_S_AT, 1559691_AT, 202670_AT, 215966_X_AT, 226191_AT, 204053_X_AT, 202161_AT, 205480_S_AT, 223466_X_AT, 210346_S_AT, 209902_AT, 215501_S_AT, 211259_S_AT, 235061_AT, 208891_AT, 212072_S_AT, 213034_AT, 226616_S_AT, 208774_AT, 204357_S_AT, 201972_AT, 210559_S_AT, 205711_X_AT, 206853_S_AT, 237571_AT, 212740_AT, 219547_AT, 208824_X_AT, 211088_S_AT, 229158_AT, 203552_AT, 212…	1343	973	13528	1.40794	0.084925	0.0291498	0.0461858
GOTERM_BP_FAT	GO:0006793~phosphorus metabolic process	136	7.21103	2.52054e-05	201939_AT, 226375_AT, 217620_S_AT, 1559691_AT, 202670_AT, 215966_X_AT, 226191_AT, 204053_X_AT, 202161_AT, 205480_S_AT, 223466_X_AT, 210346_S_AT, 209902_AT, 215501_S_AT, 211259_S_AT, 235061_AT, 208891_AT, 212072_S_AT, 213034_AT, 226616_S_AT, 208774_AT, 204357_S_AT, 201972_AT, 210559_S_AT, 205711_X_AT, 206853_S_AT, 237571_AT, 212740_AT, 219547_AT, 208824_X_AT, 211088_S_AT, 229158_AT, 203552_AT, 212…	1343	973	13528	1.40794	0.084925	0.0291498	0.0461858
SP_PIR_KEYWORDS	atp-binding	168	8.90774	5.6969e-05	226375_AT, 1557820_AT, 217620_S_AT, 229068_AT, 202670_AT, 209849_S_AT, 227349_AT, 202161_AT, 210346_S_AT, 209902_AT, 212379_AT, 1565906_AT, 212072_S_AT, 213034_AT, 211137_S_AT, 204357_S_AT, 206853_S_AT, 208824_X_AT, 229158_AT, 212572_AT, 202329_AT, 208079_S_AT, 211432_S_AT, 204862_S_AT, 218617_AT, 214681_AT, 200728_AT, 55065_AT, 211599_X_AT, 205130_AT, 209039_X_AT, 207709_AT, 200648_S_AT, 1560407…	1820	1326	19235	1.33902	0.0360242	0.00305275	0.0849199
UP_SEQ_FEATURE	nucleotide phosphate-binding region:ATP	128	6.78685	8.28063e-05	201991_S_AT, 201939_AT, 1557820_AT, 226375_AT, 242708_AT, 209849_S_AT, 202670_AT, 227349_AT, 215966_X_AT, 226191_AT, 202161_AT, 210346_S_AT, 230352_AT, 212379_AT, 201663_S_AT, 1565906_AT, 203727_AT, 212072_S_AT, 213034_AT, 208774_AT, 209234_AT, 204357_S_AT, 201972_AT, 210559_S_AT, 206853_S_AT, 212740_AT, 208824_X_AT, 211088_S_AT, 229158_AT, 203552_AT, 212186_AT, 212572_AT, 1554878_A_AT, 214172_X_…	1820	962	19113	1.39731	0.294813	0.0836188	0.15465
SP_PIR_KEYWORDS	nucleotide-binding	203	10.7635	0.000183234	1557820_AT, 226375_AT, 217620_S_AT, 229068_AT, 209849_S_AT, 202670_AT, 227349_AT, 223452_S_AT, 202161_AT, 210346_S_AT, 209902_AT, 212379_AT, 1565906_AT, 212072_S_AT, 213034_AT, 211137_S_AT, 204357_S_AT, 241910_X_AT, 206853_S_AT, 208824_X_AT, 229158_AT, 212572_AT, 202329_AT, 208079_S_AT, 211432_S_AT, 204862_S_AT, 200728_AT, 214681_AT, 218617_AT, 55065_AT, 211599_X_AT, 205130_AT, 209039_X_AT, 22515…	1820	1686	19235	1.2725	0.111316	0.00839411	0.272895
GOTERM_MF_FAT	GO:0005524~ATP binding	183	9.70308	0.000872486	1557820_AT, 226375_AT, 217620_S_AT, 229068_AT, 202670_AT, 209849_S_AT, 227349_AT, 202161_AT, 210346_S_AT, 209902_AT, 212379_AT, 1565906_AT, 212072_S_AT, 213034_AT, 211137_S_AT, 204357_S_AT, 206853_S_AT, 208824_X_AT, 229158_AT, 212572_AT, 202329_AT, 208079_S_AT, 205066_S_AT, 211432_S_AT, 204862_S_AT, 200728_AT, 218617_AT, 214681_AT, 55065_AT, 211599_X_AT, 205130_AT, 209039_X_AT, 229088_AT, 207709_…	1290	1477	12983	1.24697	0.658531	0.193378	1.40564
GOTERM_MF_FAT	GO:0032559~adenyl ribonucleotide binding	185	9.80912	0.000893978	1557820_AT, 226375_AT, 217620_S_AT, 229068_AT, 202670_AT, 209849_S_AT, 227349_AT, 202161_AT, 210346_S_AT, 209902_AT, 212379_AT, 1565906_AT, 212072_S_AT, 213034_AT, 211137_S_AT, 204357_S_AT, 206853_S_AT, 208824_X_AT, 229158_AT, 212572_AT, 202329_AT, 208079_S_AT, 205066_S_AT, 211432_S_AT, 204862_S_AT, 200728_AT, 218617_AT, 214681_AT, 55065_AT, 211599_X_AT, 205130_AT, 209039_X_AT, 229088_AT, 207709_…	1290	1497	12983	1.24376	0.667455	0.167645	1.44003
GOTERM_MF_FAT	GO:0030554~adenyl nucleotide binding	193	10.2333	0.00108222	1557820_AT, 226375_AT, 217620_S_AT, 229068_AT, 209849_S_AT, 202670_AT, 227349_AT, 202161_AT, 210346_S_AT, 209902_AT, 212379_AT, 1565906_AT, 212072_S_AT, 213034_AT, 235432_AT, 211137_S_AT, 204357_S_AT, 206853_S_AT, 208824_X_AT, 229158_AT, 212572_AT, 224160_S_AT, 202329_AT, 208079_S_AT, 205066_S_AT, 211432_S_AT, 204862_S_AT, 200728_AT, 214681_AT, 218617_AT, 55065_AT, 211599_X_AT, 205130_AT, 209039_…	1290	1577	12983	1.23172	0.736297	0.173387	1.74076
GOTERM_MF_FAT	GO:0001883~purine nucleoside binding	195	10.3393	0.00127418	1557820_AT, 226375_AT, 217620_S_AT, 229068_AT, 209849_S_AT, 202670_AT, 227349_AT, 202161_AT, 210346_S_AT, 209902_AT, 212379_AT, 1565906_AT, 212072_S_AT, 213034_AT, 235432_AT, 211137_S_AT, 204357_S_AT, 206853_S_AT, 208824_X_AT, 229158_AT, 212572_AT, 224160_S_AT, 202329_AT, 208079_S_AT, 205066_S_AT, 211432_S_AT, 204862_S_AT, 200728_AT, 214681_AT, 218617_AT, 55065_AT, 211599_X_AT, 205130_AT, 209039_…	1290	1601	12983	1.22583	0.791854	0.178143	2.04655
UP_SEQ_FEATURE	binding site:ATP	74	3.92365	0.00153074	1563182_AT, 208823_S_AT, 1553112_S_AT, 213076_AT, 201939_AT, 204831_AT, 226375_AT, 218935_AT, 226299_AT, 202670_AT, 207387_S_AT, 215966_X_AT, 226191_AT, 202161_AT, 210346_S_AT, 213044_AT, 230352_AT, 236277_AT, 212072_S_AT, 212075_S_AT, 213034_AT, 208774_AT, 210058_AT, 204635_AT, 209241_X_AT, 204357_S_AT, 207163_S_AT, 210559_S_AT, 203510_AT, 214339_S_AT, 206853_S_AT, 212740_AT, 208824_X_AT, 203552…	1820	542	19113	1.4338	0.998438	0.602708	2.82251
GOTERM_MF_FAT	GO:0001882~nucleoside binding	195	10.3393	0.00177275	1557820_AT, 226375_AT, 217620_S_AT, 229068_AT, 209849_S_AT, 202670_AT, 227349_AT, 202161_AT, 210346_S_AT, 209902_AT, 212379_AT, 1565906_AT, 212072_S_AT, 213034_AT, 235432_AT, 211137_S_AT, 204357_S_AT, 206853_S_AT, 208824_X_AT, 229158_AT, 212572_AT, 224160_S_AT, 202329_AT, 208079_S_AT, 205066_S_AT, 211432_S_AT, 204862_S_AT, 200728_AT, 214681_AT, 218617_AT, 55065_AT, 211599_X_AT, 205130_AT, 209039_…	1290	1612	12983	1.21746	0.887431	0.180092	2.83659
INTERPRO	IPR017441:Protein kinase, ATP binding site	65	3.44645	0.00186607	1563182_AT, 208823_S_AT, 1553112_S_AT, 201939_AT, 204831_AT, 226375_AT, 226299_AT, 202670_AT, 226191_AT, 202161_AT, 210346_S_AT, 213044_AT, 236277_AT, 212075_S_AT, 212072_S_AT, 213034_AT, 208774_AT, 210058_AT, 204635_AT, 209241_X_AT, 204357_S_AT, 207163_S_AT, 210559_S_AT, 203510_AT, 214339_S_AT, 206853_S_AT, 212740_AT, 208824_X_AT, 203552_AT, 229158_AT, 211088_S_AT, 202853_S_AT, 212572_AT, 214172…	1629	455	16659	1.46093	0.978909	0.474367	3.17215
UP_SEQ_FEATURE	domain:Protein kinase	65	3.44645	0.00211453	1563182_AT, 208823_S_AT, 1553112_S_AT, 201939_AT, 204831_AT, 226375_AT, 226299_AT, 202670_AT, 226126_AT, 226191_AT, 202161_AT, 210346_S_AT, 213044_AT, 236277_AT, 224961_AT, 212075_S_AT, 212072_S_AT, 213034_AT, 208774_AT, 210058_AT, 225796_AT, 209241_X_AT, 204357_S_AT, 207163_S_AT, 210559_S_AT, 203510_AT, 214339_S_AT, 206853_S_AT, 212740_AT, 208824_X_AT, 203552_AT, 229158_AT, 211088_S_AT, 202853_S…	1820	469	19113	1.45545	0.999867	0.629188	3.87897
INTERPRO	IPR000719:Protein kinase, core	67	3.55249	0.00227509	1563182_AT, 208823_S_AT, 1553112_S_AT, 201939_AT, 204831_AT, 226375_AT, 226299_AT, 202670_AT, 226126_AT, 226191_AT, 202161_AT, 210346_S_AT, 213044_AT, 236277_AT, 224961_AT, 212075_S_AT, 212072_S_AT, 213034_AT, 208774_AT, 210058_AT, 204635_AT, 225796_AT, 209241_X_AT, 204357_S_AT, 207163_S_AT, 210559_S_AT, 203510_AT, 214339_S_AT, 206853_S_AT, 212740_AT, 208824_X_AT, 203552_AT, 229158_AT, 211088_S_A…	1629	476	16659	1.43945	0.990956	0.489437	3.85465
SP_PIR_KEYWORDS	transferase	163	8.64263	0.00282897	219649_AT, 226375_AT, 217620_S_AT, 202670_AT, 202466_AT, 223220_S_AT, 203155_AT, 202161_AT, 222393_S_AT, 210346_S_AT, 205480_S_AT, 209902_AT, 227160_S_AT, 217788_S_AT, 212379_AT, 226348_AT, 209413_AT, 222811_AT, 213491_X_AT, 212072_S_AT, 213034_AT, 205281_S_AT, 204112_S_AT, 204357_S_AT, 206853_S_AT, 235168_AT, 208824_X_AT, 203524_S_AT, 229158_AT, 212572_AT, 202329_AT, 208079_S_AT, 211432_S_AT, 20…	1820	1394	19235	1.23579	0.838692	0.0677653	4.13661
GOTERM_MF_FAT	GO:0032553~ribonucleotide binding	217	11.5058	0.00299518	1557820_AT, 226375_AT, 217620_S_AT, 229068_AT, 209849_S_AT, 202670_AT, 227349_AT, 223452_S_AT, 202161_AT, 210346_S_AT, 209902_AT, 212379_AT, 1565906_AT, 212072_S_AT, 213034_AT, 211137_S_AT, 204357_S_AT, 241910_X_AT, 206853_S_AT, 208824_X_AT, 229158_AT, 212572_AT, 202329_AT, 208079_S_AT, 205066_S_AT, 211432_S_AT, 204862_S_AT, 200728_AT, 214681_AT, 218617_AT, 55065_AT, 211599_X_AT, 205130_AT, 20903…	1290	1836	12983	1.18952	0.975093	0.247268	4.74842
GOTERM_MF_FAT	GO:0032555~purine ribonucleotide binding	217	11.5058	0.00299518	1557820_AT, 226375_AT, 217620_S_AT, 229068_AT, 209849_S_AT, 202670_AT, 227349_AT, 223452_S_AT, 202161_AT, 210346_S_AT, 209902_AT, 212379_AT, 1565906_AT, 212072_S_AT, 213034_AT, 211137_S_AT, 204357_S_AT, 241910_X_AT, 206853_S_AT, 208824_X_AT, 229158_AT, 212572_AT, 202329_AT, 208079_S_AT, 205066_S_AT, 211432_S_AT, 204862_S_AT, 200728_AT, 214681_AT, 218617_AT, 55065_AT, 211599_X_AT, 205130_AT, 20903…	1290	1836	12983	1.18952	0.975093	0.247268	4.74842
UP_SEQ_FEATURE	active site:Proton acceptor	85	4.50689	0.00336102	211549_S_AT, 201939_AT, 226375_AT, 202670_AT, 226191_AT, 242616_AT, 229850_AT, 223909_S_AT, 202161_AT, 210346_S_AT, 202740_AT, 222811_AT, 212072_S_AT, 213034_AT, 202275_AT, 208774_AT, 210559_S_AT, 206853_S_AT, 212740_AT, 208824_X_AT, 229158_AT, 211088_S_AT, 203552_AT, 212572_AT, 214172_X_AT, 224455_S_AT, 224160_S_AT, 209123_AT, 202329_AT, 226156_AT, 208079_S_AT, 211432_S_AT, 206075_S_AT, 242336_A…	1820	658	19113	1.3566	0.999999	0.724996	6.09838
GOTERM_MF_FAT	GO:0017076~purine nucleotide binding	225	11.93	0.00354274	1557820_AT, 226375_AT, 217620_S_AT, 229068_AT, 209849_S_AT, 202670_AT, 227349_AT, 223452_S_AT, 202161_AT, 210346_S_AT, 209902_AT, 212379_AT, 1565906_AT, 212072_S_AT, 213034_AT, 235432_AT, 211137_S_AT, 204357_S_AT, 241910_X_AT, 206853_S_AT, 208824_X_AT, 229158_AT, 212572_AT, 224160_S_AT, 202329_AT, 208079_S_AT, 205066_S_AT, 211432_S_AT, 204862_S_AT, 200728_AT, 214681_AT, 218617_AT, 55065_AT, 21159…	1290	1918	12983	1.18064	0.987334	0.238948	5.59329
SP_PIR_KEYWORDS	kinase	87	4.61294	0.00433277	201939_AT, 226375_AT, 217620_S_AT, 202670_AT, 215966_X_AT, 226191_AT, 202161_AT, 202760_S_AT, 210346_S_AT, 201251_AT, 209902_AT, 230352_AT, 212072_S_AT, 213034_AT, 208774_AT, 204357_S_AT, 210559_S_AT, 206853_S_AT, 212740_AT, 208824_X_AT, 202915_S_AT, 229158_AT, 211088_S_AT, 203552_AT, 212572_AT, 214172_X_AT, 224455_S_AT, 202329_AT, 226156_AT, 208079_S_AT, 211432_S_AT, 206075_S_AT, 242336_AT, 2048…	1820	688	19235	1.33645	0.938969	0.0983863	6.26998
GOTERM_BP_FAT	GO:0016310~phosphorylation	102	5.40827	0.00595949	201939_AT, 226375_AT, 217620_S_AT, 1559691_AT, 202670_AT, 226191_AT, 202161_AT, 205480_S_AT, 223466_X_AT, 210346_S_AT, 209902_AT, 211259_S_AT, 212072_S_AT, 213034_AT, 226616_S_AT, 208774_AT, 204357_S_AT, 201972_AT, 210559_S_AT, 205711_X_AT, 206853_S_AT, 237571_AT, 212740_AT, 219547_AT, 208824_X_AT, 211088_S_AT, 229158_AT, 203552_AT, 212572_AT, 214172_X_AT, 202329_AT, 202001_S_AT, 226156_AT, 20807…	1343	800	13528	1.2843	1	0.599503	10.3764
GOTERM_MF_FAT	GO:0004672~protein kinase activity	80	4.24178	0.0067801	1563182_AT, 235392_AT, 208823_S_AT, 1553112_S_AT, 201939_AT, 204831_AT, 226375_AT, 226299_AT, 202670_AT, 203565_S_AT, 226126_AT, 226191_AT, 202161_AT, 210346_S_AT, 223466_X_AT, 209902_AT, 213044_AT, 203664_S_AT, 205016_AT, 232136_S_AT, 236277_AT, 224961_AT, 212072_S_AT, 212075_S_AT, 213034_AT, 208774_AT, 210058_AT, 200709_AT, 204635_AT, 225796_AT, 209241_X_AT, 204357_S_AT, 210559_S_AT, 207163_S_A…	1290	606	12983	1.32863	0.999769	0.388983	10.4465
SP_PIR_KEYWORDS	serine/threonine-protein kinase	52	2.75716	0.00699461	1563182_AT, 208823_S_AT, 1553112_S_AT, 201939_AT, 204831_AT, 226375_AT, 226299_AT, 202670_AT, 226191_AT, 202161_AT, 210346_S_AT, 209902_AT, 213044_AT, 236277_AT, 212075_S_AT, 212072_S_AT, 213034_AT, 208774_AT, 210058_AT, 204635_AT, 209241_X_AT, 204357_S_AT, 207163_S_AT, 210559_S_AT, 214339_S_AT, 206853_S_AT, 212740_AT, 208824_X_AT, 203552_AT, 229158_AT, 211088_S_AT, 212572_AT, 203553_S_AT, 206874…	1820	381	19235	1.44244	0.989115	0.135685	9.93799
INTERPRO	IPR002290:Serine/threonine protein kinase	39	2.06787	0.00724641	206874_S_AT, 208823_S_AT, 1553112_S_AT, 201939_AT, 204831_AT, 208079_S_AT, 226299_AT, 226156_AT, 206075_S_AT, 242336_AT, 202670_AT, 55065_AT, 235626_AT, 205130_AT, 226191_AT, 203836_S_AT, 213331_S_AT, 202161_AT, 210346_S_AT, 207709_AT, 213044_AT, 203809_S_AT, 206571_S_AT, 208875_S_AT, 1560407_AT, 236277_AT, 207764_S_AT, 241871_AT, 212072_S_AT, 212075_S_AT, 213034_AT, 240399_AT, 210058_AT, 204635_…	1629	259	16659	1.5399	1	0.744865	11.7959
INTERPRO	IPR017442:Serine/threonine protein kinase-related	50	2.65111	0.0104095	1563182_AT, 208823_S_AT, 1553112_S_AT, 201939_AT, 204831_AT, 226299_AT, 202670_AT, 226126_AT, 226191_AT, 202161_AT, 210346_S_AT, 213044_AT, 236277_AT, 224961_AT, 212075_S_AT, 212072_S_AT, 213034_AT, 208774_AT, 210058_AT, 204635_AT, 209241_X_AT, 204357_S_AT, 207163_S_AT, 210559_S_AT, 214339_S_AT, 206853_S_AT, 208824_X_AT, 229158_AT, 211088_S_AT, 203552_AT, 212572_AT, 203553_S_AT, 206874_S_AT, 2232…	1629	359	16659	1.42431	1	0.741062	16.5224
GOTERM_BP_FAT	GO:0006468~protein amino acid phosphorylation	85	4.50689	0.0122863	201939_AT, 226375_AT, 217620_S_AT, 202670_AT, 226191_AT, 202161_AT, 223466_X_AT, 210346_S_AT, 209902_AT, 211259_S_AT, 212072_S_AT, 213034_AT, 208774_AT, 204357_S_AT, 210559_S_AT, 206853_S_AT, 237571_AT, 212740_AT, 208824_X_AT, 229158_AT, 211088_S_AT, 203552_AT, 212572_AT, 214172_X_AT, 202329_AT, 226156_AT, 208079_S_AT, 211432_S_AT, 206075_S_AT, 242336_AT, 55065_AT, 211599_X_AT, 235626_AT, 205130_…	1343	667	13528	1.28366	1	0.691623	20.2741
INTERPRO	IPR008271:Serine/threonine protein kinase, active site	49	2.59809	0.0124933	1563182_AT, 208823_S_AT, 1553112_S_AT, 201939_AT, 204831_AT, 226299_AT, 202670_AT, 226191_AT, 202161_AT, 210346_S_AT, 213044_AT, 236277_AT, 212075_S_AT, 212072_S_AT, 213034_AT, 208774_AT, 210058_AT, 204635_AT, 209241_X_AT, 204357_S_AT, 207163_S_AT, 210559_S_AT, 214339_S_AT, 206853_S_AT, 212740_AT, 208824_X_AT, 229158_AT, 203552_AT, 212572_AT, 203553_S_AT, 206874_S_AT, 223266_AT, 226156_AT, 208079…	1629	354	16659	1.41554	1	0.745141	19.5048
SMART	SM00220:S_TKc	39	2.06787	0.0131746	206874_S_AT, 208823_S_AT, 1553112_S_AT, 201939_AT, 204831_AT, 208079_S_AT, 226299_AT, 226156_AT, 206075_S_AT, 242336_AT, 202670_AT, 55065_AT, 235626_AT, 205130_AT, 226191_AT, 203836_S_AT, 213331_S_AT, 202161_AT, 210346_S_AT, 207709_AT, 213044_AT, 203809_S_AT, 206571_S_AT, 208875_S_AT, 1560407_AT, 236277_AT, 207764_S_AT, 241871_AT, 212072_S_AT, 212075_S_AT, 213034_AT, 240399_AT, 210058_AT, 204635_…	926	259	9079	1.47636	0.9901	0.602693	16.5756
GOTERM_MF_FAT	GO:0004674~protein serine/threonine kinase activity	57	3.02227	0.0207524	1563182_AT, 208823_S_AT, 1553112_S_AT, 201939_AT, 204831_AT, 226375_AT, 226299_AT, 202670_AT, 203565_S_AT, 226191_AT, 202161_AT, 210346_S_AT, 209902_AT, 213044_AT, 236277_AT, 212075_S_AT, 212072_S_AT, 213034_AT, 208774_AT, 210058_AT, 204635_AT, 200709_AT, 209241_X_AT, 204357_S_AT, 207163_S_AT, 210559_S_AT, 214339_S_AT, 206853_S_AT, 212740_AT, 214119_S_AT, 208824_X_AT, 203552_AT, 229158_AT, 211088…	1290	430	12983	1.33411	1	0.542634	28.8303
Annotation Cluster 10	Enrichment Score: 2.8179185317985826
Category	Term	Count	%	PValue	Genes	List Total	Pop Hits	Pop Total	Fold Enrichment	Bonferroni	Benjamini	FDR
GOTERM_CC_FAT	GO:0044427~chromosomal part	60	3.18134	8.8643e-05	209580_S_AT, 223238_S_AT, 209377_S_AT, 201465_S_AT, 236620_AT, 211999_AT, 227349_AT, 209357_AT, 241875_AT, 204739_AT, 235959_AT, 214397_AT, 221582_AT, 209348_S_AT, 240148_AT, 209902_AT, 232633_AT, 212520_S_AT, 229204_AT, 214804_AT, 201663_S_AT, 219555_S_AT, 215714_S_AT, 227558_AT, 214700_X_AT, 212075_S_AT, 212072_S_AT, 214048_AT, 239992_AT, 220668_S_AT, 218527_AT, 233421_S_AT, 202907_S_AT, 227249…	1191	386	12782	1.66821	0.0496104	0.0042313	0.130046
GOTERM_CC_FAT	GO:0005694~chromosome	68	3.60551	0.000134623	209580_S_AT, 223238_S_AT, 209377_S_AT, 201465_S_AT, 236620_AT, 211999_AT, 227349_AT, 209357_AT, 241875_AT, 204739_AT, 235959_AT, 223909_S_AT, 203155_AT, 221582_AT, 214397_AT, 209348_S_AT, 240148_AT, 209902_AT, 232633_AT, 212520_S_AT, 212774_AT, 229204_AT, 214804_AT, 201663_S_AT, 219555_S_AT, 215714_S_AT, 200956_S_AT, 203744_AT, 227558_AT, 214700_X_AT, 212075_S_AT, 212072_S_AT, 214048_AT, 239992_A…	1191	460	12782	1.58649	0.0743681	0.00592687	0.19744
GOTERM_CC_FAT	GO:0000785~chromatin	31	1.64369	0.00599502	209580_S_AT, 201465_S_AT, 202293_AT, 209377_S_AT, 211999_AT, 211987_AT, 206075_S_AT, 207980_S_AT, 201075_S_AT, 203100_S_AT, 227349_AT, 209357_AT, 241875_AT, 220586_AT, 225031_AT, 235959_AT, 221582_AT, 214397_AT, 209348_S_AT, 221820_S_AT, 240148_AT, 209902_AT, 212520_S_AT, 229204_AT, 215714_S_AT, 227558_AT, 212072_S_AT, 212075_S_AT, 204255_S_AT, 214048_AT, 221381_S_AT, 218527_AT, 220668_S_AT, 2025…	1191	200	12782	1.66348	0.968302	0.128953	8.44862
GOTERM_BP_FAT	GO:0051276~chromosome organization	59	3.12831	0.0747778	223238_S_AT, 211999_AT, 223013_AT, 212708_AT, 212512_S_AT, 209849_S_AT, 219012_S_AT, 227349_AT, 202466_AT, 241875_AT, 235959_AT, 203155_AT, 223909_S_AT, 221582_AT, 240148_AT, 222544_S_AT, 232633_AT, 212520_S_AT, 229204_AT, 201663_S_AT, 215714_S_AT, 228543_AT, 227558_AT, 242293_AT, 204635_AT, 220668_S_AT, 225838_AT, 202907_S_AT, 228038_AT, 218115_AT, 208754_S_AT, 200854_AT, 201459_AT, 221016_S_AT,…	1343	485	13528	1.22537	1	0.856415	75.9362
Annotation Cluster 11	Enrichment Score: 2.1621477198255765
Category	Term	Count	%	PValue	Genes	List Total	Pop Hits	Pop Total	Fold Enrichment	Bonferroni	Benjamini	FDR
PIR_SUPERFAMILY	PIRSF008633:brain-expressed X-linked protein	4	0.212089	0.00638326	224367_AT, 217963_S_AT, 218332_AT, 215440_S_AT	669	5	7396	8.84425	0.992733	0.992733	9.31579
PIR_SUPERFAMILY	PIRSF008633:BEX	4	0.212089	0.00638326	224367_AT, 217963_S_AT, 218332_AT, 215440_S_AT	669	5	7396	8.84425	0.992733	0.992733	9.31579
INTERPRO	IPR007623:Brain expressed X-linked like protein	4	0.212089	0.00800703	224367_AT, 217963_S_AT, 218332_AT, 215440_S_AT	1629	5	16659	8.18122	1	0.721301	12.955
Annotation Cluster 12	Enrichment Score: 1.9527500617698634
Category	Term	Count	%	PValue	Genes	List Total	Pop Hits	Pop Total	Fold Enrichment	Bonferroni	Benjamini	FDR
GOTERM_CC_FAT	GO:0008287~protein serine/threonine phosphatase complex	12	0.636267	0.000796408	228010_AT, 236492_AT, 203966_S_AT, 235061_AT, 236302_AT, 225124_AT, 204496_AT, 37384_AT, 201877_S_AT, 228108_AT, 202513_S_AT, 239532_AT	1191	40	12782	3.21965	0.367022	0.0281779	1.16275
UP_SEQ_FEATURE	metal ion-binding site:Manganese 1; via carbonyl oxygen	6	0.318134	0.00520231	203966_S_AT, 212719_AT, 236302_AT, 37384_AT, 228108_AT, 239532_AT	1820	13	19113	4.84691	1	0.74717	9.28831
INTERPRO	IPR014045:Protein phosphatase 2C, N-terminal	7	0.371156	0.00569987	203966_S_AT, 235061_AT, 212719_AT, 236302_AT, 37384_AT, 228108_AT, 239532_AT	1629	18	16659	3.97698	0.999993	0.693016	9.39419
INTERPRO	IPR001932:Protein phosphatase 2C-related	7	0.371156	0.0100432	203966_S_AT, 235061_AT, 212719_AT, 236302_AT, 37384_AT, 228108_AT, 239532_AT	1629	20	16659	3.57928	1	0.774532	15.9875
UP_SEQ_FEATURE	metal ion-binding site:Manganese 1	8	0.424178	0.011282	203966_S_AT, 203945_AT, 212719_AT, 236302_AT, 203946_S_AT, 37384_AT, 212186_AT, 228108_AT, 239532_AT	1820	27	19113	3.1116	1	0.919447	19.1081
UP_SEQ_FEATURE	metal ion-binding site:Manganese 2	8	0.424178	0.011282	203966_S_AT, 203945_AT, 212719_AT, 236302_AT, 203946_S_AT, 37384_AT, 212186_AT, 228108_AT, 239532_AT	1820	27	19113	3.1116	1	0.919447	19.1081
GOTERM_MF_FAT	GO:0004722~protein serine/threonine phosphatase activity	11	0.583245	0.0113315	236492_AT, 203966_S_AT, 204053_X_AT, 208892_S_AT, 235061_AT, 208891_AT, 212719_AT, 236302_AT, 36920_AT, 37384_AT, 228108_AT, 239532_AT	1290	45	12983	2.46017	0.999999	0.471477	16.8749
INTERPRO	IPR000222:Protein phosphatase 2C, manganese/magnesium aspartate binding site	6	0.318134	0.0115294	203966_S_AT, 235061_AT, 236302_AT, 37384_AT, 228108_AT, 239532_AT	1629	15	16659	4.09061	1	0.755687	18.138
SMART	SM00331:PP2C_SIG	7	0.371156	0.0121924	203966_S_AT, 235061_AT, 212719_AT, 236302_AT, 37384_AT, 228108_AT, 239532_AT	926	20	9079	3.43159	0.986005	0.759014	15.4338
SMART	SM00332:PP2Cc	7	0.371156	0.0121924	203966_S_AT, 235061_AT, 212719_AT, 236302_AT, 37384_AT, 228108_AT, 239532_AT	926	20	9079	3.43159	0.986005	0.759014	15.4338
SP_PIR_KEYWORDS	manganese	24	1.27253	0.0161296	1563182_AT, 219855_AT, 219326_S_AT, 217445_S_AT, 1559739_AT, 203966_S_AT, 219271_AT, 212378_AT, 209902_AT, 37384_AT, 231907_AT, 210540_S_AT, 217788_S_AT, 201253_S_AT, 212379_AT, 227432_S_AT, 239532_AT, 210418_S_AT, 209413_AT, 235061_AT, 203945_AT, 202070_S_AT, 236302_AT, 212719_AT, 203946_S_AT, 212186_AT, 228108_AT	1820	152	19235	1.66874	0.999972	0.20762	21.5328
SP_PIR_KEYWORDS	protein phosphatase	21	1.11347	0.020105	201536_AT, 230370_X_AT, 36920_AT, 223207_X_AT, 206374_AT, 204053_X_AT, 203966_S_AT, 232353_S_AT, 1554114_S_AT, 37384_AT, 215501_S_AT, 239532_AT, 202958_AT, 235061_AT, 208892_S_AT, 208891_AT, 213137_S_AT, 213136_AT, 229329_S_AT, 236302_AT, 212719_AT, 205777_AT, 201538_S_AT, 228108_AT, 221752_AT	1820	130	19235	1.70725	0.999998	0.234273	26.1302
INTERPRO	IPR015655:Protein phosphatase 2C	6	0.318134	0.0201559	203966_S_AT, 235061_AT, 236302_AT, 37384_AT, 228108_AT, 239532_AT	1629	17	16659	3.60936	1	0.852239	29.6306
UP_SEQ_FEATURE	domain:PP2C-like	4	0.212089	0.119689	235061_AT, 212719_AT, 236302_AT, 228108_AT	1820	13	19113	3.23128	1	0.999429	90.7687
Annotation Cluster 13	Enrichment Score: 1.8722307648508216
Category	Term	Count	%	PValue	Genes	List Total	Pop Hits	Pop Total	Fold Enrichment	Bonferroni	Benjamini	FDR
GOTERM_CC_FAT	GO:0000792~heterochromatin	11	0.583245	0.00361312	241875_AT, 215714_S_AT, 211999_AT, 211987_AT, 214397_AT, 201075_S_AT, 204255_S_AT, 209902_AT, 212520_S_AT, 201518_AT, 227349_AT, 220668_S_AT	1191	41	12782	2.87936	0.87478	0.0986704	5.17484
GOTERM_CC_FAT	GO:0000785~chromatin	31	1.64369	0.00599502	209580_S_AT, 201465_S_AT, 202293_AT, 209377_S_AT, 211999_AT, 211987_AT, 206075_S_AT, 207980_S_AT, 201075_S_AT, 203100_S_AT, 227349_AT, 209357_AT, 241875_AT, 220586_AT, 225031_AT, 235959_AT, 221582_AT, 214397_AT, 209348_S_AT, 221820_S_AT, 240148_AT, 209902_AT, 212520_S_AT, 229204_AT, 215714_S_AT, 227558_AT, 212072_S_AT, 212075_S_AT, 204255_S_AT, 214048_AT, 221381_S_AT, 218527_AT, 220668_S_AT, 2025…	1191	200	12782	1.66348	0.968302	0.128953	8.44862
GOTERM_CC_FAT	GO:0000790~nuclear chromatin	12	0.636267	0.0113551	201465_S_AT, 211999_AT, 206075_S_AT, 212075_S_AT, 212072_S_AT, 201075_S_AT, 204255_S_AT, 207980_S_AT, 221381_S_AT, 220668_S_AT, 209357_AT, 241875_AT, 240148_AT, 209902_AT, 201518_AT	1191	55	12782	2.34156	0.998577	0.202312	15.4344
GOTERM_CC_FAT	GO:0000228~nuclear chromosome	25	1.32556	0.0150169	223238_S_AT, 201465_S_AT, 211999_AT, 218599_AT, 206075_S_AT, 207980_S_AT, 201075_S_AT, 202633_AT, 239404_AT, 209357_AT, 241875_AT, 203449_S_AT, 223909_S_AT, 209902_AT, 240148_AT, 232633_AT, 212774_AT, 212789_AT, 212072_S_AT, 212075_S_AT, 204255_S_AT, 221381_S_AT, 220668_S_AT, 239992_AT, 205882_X_AT, 202907_S_AT, 206546_AT, 201518_AT	1191	162	12782	1.6562	0.999831	0.231399	19.9176
GOTERM_CC_FAT	GO:0044454~nuclear chromosome part	19	1.00742	0.03327	201465_S_AT, 211999_AT, 212789_AT, 212072_S_AT, 212075_S_AT, 206075_S_AT, 218599_AT, 201075_S_AT, 204255_S_AT, 207980_S_AT, 221381_S_AT, 220668_S_AT, 239992_AT, 209357_AT, 241875_AT, 203449_S_AT, 209902_AT, 240148_AT, 202907_S_AT, 206546_AT, 232633_AT, 201518_AT	1191	122	12782	1.6714	1	0.332772	39.1466
GOTERM_CC_FAT	GO:0005720~nuclear heterochromatin	7	0.371156	0.0475467	241875_AT, 211999_AT, 201075_S_AT, 204255_S_AT, 209902_AT, 201518_AT, 220668_S_AT	1191	29	12782	2.59052	1	0.393057	51.0861
Annotation Cluster 14	Enrichment Score: 1.8634929415855308
Category	Term	Count	%	PValue	Genes	List Total	Pop Hits	Pop Total	Fold Enrichment	Bonferroni	Benjamini	FDR
INTERPRO	IPR013766:Thioredoxin domain	12	0.636267	2.2256e-05	227873_AT, 208097_S_AT, 225302_AT, 243405_AT, 221781_S_AT, 208658_AT, 209078_S_AT, 226747_AT, 208612_AT, 201588_AT, 209080_X_AT, 208959_S_AT	1629	27	16659	4.54512	0.0449403	0.0152103	0.0384034
GOTERM_BP_FAT	GO:0045454~cell redox homeostasis	18	0.954401	9.52001e-05	227873_AT, 208097_S_AT, 219489_S_AT, 209078_S_AT, 223209_S_AT, 201588_AT, 208959_S_AT, 230426_AT, 225302_AT, 211658_AT, 220956_S_AT, 243405_AT, 221781_S_AT, 208658_AT, 200736_S_AT, 226747_AT, 208612_AT, 209080_X_AT	1343	63	13528	2.87799	0.284816	0.0467594	0.174337
INTERPRO	IPR017936:Thioredoxin-like	12	0.636267	0.000448751	227873_AT, 208097_S_AT, 219489_S_AT, 211658_AT, 225302_AT, 243405_AT, 221781_S_AT, 208658_AT, 209078_S_AT, 208612_AT, 209080_X_AT, 208959_S_AT	1629	36	16659	3.40884	0.60439	0.206921	0.771653
INTERPRO	IPR017937:Thioredoxin, conserved site	10	0.530223	0.000531618	208097_S_AT, 219489_S_AT, 225302_AT, 243405_AT, 221781_S_AT, 208658_AT, 209078_S_AT, 208612_AT, 201588_AT, 209080_X_AT	1629	26	16659	3.93328	0.666667	0.197259	0.913532
UP_SEQ_FEATURE	domain:Thioredoxin	10	0.530223	0.00293186	227873_AT, 208097_S_AT, 219489_S_AT, 211658_AT, 225302_AT, 209078_S_AT, 226747_AT, 201588_AT, 209080_X_AT, 208959_S_AT	1820	33	19113	3.18232	0.999996	0.710174	5.33978
INTERPRO	IPR006662:Thioredoxin-like subdomain	5	0.265111	0.0117794	225302_AT, 243405_AT, 208658_AT, 209078_S_AT, 208612_AT	1629	10	16659	5.11326	1	0.74335	18.4946
SP_PIR_KEYWORDS	Redox-active center	10	0.530223	0.0150058	230426_AT, 208097_S_AT, 211658_AT, 225302_AT, 243405_AT, 208658_AT, 209078_S_AT, 208612_AT, 218498_S_AT, 201588_AT	1820	42	19235	2.51635	0.999941	0.19852	20.1856
GOTERM_MF_FAT	GO:0016667~oxidoreductase activity, acting on sulfur group of donors	9	0.4772	0.035065	230426_AT, 208097_S_AT, 219489_S_AT, 32042_AT, 209078_S_AT, 218498_S_AT, 201588_AT, 230575_AT, 209080_X_AT	1290	39	12983	2.32254	1	0.648727	43.9482
UP_SEQ_FEATURE	domain:Thioredoxin 1	4	0.212089	0.0466731	243405_AT, 221781_S_AT, 208658_AT, 208612_AT	1820	9	19113	4.6674	1	0.995036	59.0707
UP_SEQ_FEATURE	domain:Thioredoxin 2	4	0.212089	0.0466731	243405_AT, 221781_S_AT, 208658_AT, 208612_AT	1820	9	19113	4.6674	1	0.995036	59.0707
UP_SEQ_FEATURE	domain:Thioredoxin 3	3	0.159067	0.0476775	243405_AT, 221781_S_AT, 208658_AT	1820	4	19113	7.87624	1	0.994209	59.8692
GOTERM_MF_FAT	GO:0016864~intramolecular oxidoreductase activity, transposing S-S bonds	4	0.212089	0.0519558	225302_AT, 208658_AT, 208612_AT, 208959_S_AT	1290	9	12983	4.47304	1	0.731144	57.9073
GOTERM_MF_FAT	GO:0003756~protein disulfide isomerase activity	4	0.212089	0.0519558	225302_AT, 208658_AT, 208612_AT, 208959_S_AT	1290	9	12983	4.47304	1	0.731144	57.9073
INTERPRO	IPR012335:Thioredoxin fold	16	0.848356	0.0659125	227873_AT, 208097_S_AT, 219489_S_AT, 209078_S_AT, 201312_S_AT, 201588_AT, 201311_S_AT, 225302_AT, 211658_AT, 243405_AT, 221781_S_AT, 208658_AT, 200736_S_AT, 226747_AT, 208612_AT, 1559161_AT, 209080_X_AT	1629	101	16659	1.62004	1	0.970453	69.1726
GOTERM_MF_FAT	GO:0016862~intramolecular oxidoreductase activity, interconverting keto- and enol-groups	4	0.212089	0.0688901	225302_AT, 208658_AT, 208612_AT, 208959_S_AT	1290	10	12983	4.02574	1	0.77446	68.5763
GOTERM_MF_FAT	GO:0016860~intramolecular oxidoreductase activity	8	0.424178	0.0772655	202472_AT, 225302_AT, 228002_AT, 208658_AT, 238895_AT, 223306_AT, 208612_AT, 208959_S_AT	1290	38	12983	2.11881	1	0.807916	72.8597
GOTERM_MF_FAT	GO:0015036~disulfide oxidoreductase activity	5	0.265111	0.0960613	208097_S_AT, 32042_AT, 209078_S_AT, 201588_AT, 209080_X_AT	1290	18	12983	2.79565	1	0.843636	80.5615
INTERPRO	IPR005788:Disulphide isomerase	3	0.159067	0.109786	243405_AT, 208658_AT, 208612_AT	1629	6	16659	5.11326	1	0.9863	86.5613
GOTERM_MF_FAT	GO:0015035~protein disulfide oxidoreductase activity	3	0.159067	0.411742	32042_AT, 209078_S_AT, 209080_X_AT	1290	14	12983	2.15664	1	0.990895	99.9817
Annotation Cluster 15	Enrichment Score: 1.7655582641714624
Category	Term	Count	%	PValue	Genes	List Total	Pop Hits	Pop Total	Fold Enrichment	Bonferroni	Benjamini	FDR
UP_SEQ_FEATURE	domain:LisH	9	0.4772	0.00362337	205588_S_AT, 211949_S_AT, 229269_X_AT, 223013_AT, 222633_AT, 225506_AT, 228180_AT, 218262_AT, 212478_AT, 204423_AT, 222618_AT	1820	28	19113	3.37553	1	0.720828	6.55929
INTERPRO	IPR006594:LisH dimerisation motif	9	0.4772	0.00426439	205588_S_AT, 211949_S_AT, 229269_X_AT, 223013_AT, 222633_AT, 225506_AT, 228180_AT, 218262_AT, 212478_AT, 204423_AT, 222618_AT	1629	28	16659	3.2871	0.999854	0.625067	7.10997
SMART	SM00667:LisH	9	0.4772	0.00546946	205588_S_AT, 211949_S_AT, 229269_X_AT, 223013_AT, 222633_AT, 225506_AT, 228180_AT, 218262_AT, 212478_AT, 204423_AT, 222618_AT	926	28	9079	3.15146	0.851711	0.614917	7.22064
UP_SEQ_FEATURE	domain:CTLH	4	0.212089	0.0620744	228180_AT, 218262_AT, 212478_AT, 204423_AT, 222618_AT	1820	10	19113	4.20066	1	0.997195	69.8121
INTERPRO	IPR006595:CTLH, C-terminal to LisH motif	4	0.212089	0.0662718	228180_AT, 218262_AT, 212478_AT, 204423_AT, 222618_AT	1629	10	16659	4.09061	1	0.968421	69.3766
SMART	SM00668:CTLH	4	0.212089	0.073366	228180_AT, 218262_AT, 212478_AT, 204423_AT, 222618_AT	926	10	9079	3.92181	1	0.849536	64.6982
Annotation Cluster 16	Enrichment Score: 1.703775792009283
Category	Term	Count	%	PValue	Genes	List Total	Pop Hits	Pop Total	Fold Enrichment	Bonferroni	Benjamini	FDR
GOTERM_BP_FAT	GO:0010605~negative regulation of macromolecule metabolic process	95	5.03712	0.00525016	239024_AT, 201465_S_AT, 202243_S_AT, 227349_AT, 243796_AT, 241875_AT, 201844_S_AT, 225348_AT, 223909_S_AT, 214397_AT, 201448_AT, 209902_AT, 213943_AT, 211024_S_AT, 227558_AT, 202351_AT, 202275_AT, 200709_AT, 205022_S_AT, 220668_S_AT, 222921_S_AT, 236794_AT, 222820_AT, 1559922_AT, 228038_AT, 213746_S_AT, 225335_AT, 229397_S_AT, 200854_AT, 216215_S_AT, 213311_S_AT, 205066_S_AT, 209015_S_AT, 231953_…	1343	734	13528	1.30372	1	0.569358	9.19696
GOTERM_BP_FAT	GO:0010629~negative regulation of gene expression	68	3.60551	0.00764135	239024_AT, 223013_AT, 208811_S_AT, 224218_S_AT, 203795_S_AT, 227349_AT, 243796_AT, 209357_AT, 241875_AT, 207345_AT, 201844_S_AT, 210875_S_AT, 223909_S_AT, 214397_AT, 229394_S_AT, 212520_S_AT, 202393_S_AT, 212774_AT, 213943_AT, 208761_S_AT, 212764_AT, 211024_S_AT, 225261_X_AT, 215714_S_AT, 227558_AT, 220668_S_AT, 238052_AT, 205022_S_AT, 203319_S_AT, 222921_S_AT, 218987_AT, 236794_AT, 204612_AT, 20…	1343	504	13528	1.35905	1	0.632237	13.1152
GOTERM_BP_FAT	GO:0010558~negative regulation of macromolecule biosynthetic process	72	3.8176	0.0106202	239024_AT, 223013_AT, 208811_S_AT, 224218_S_AT, 203795_S_AT, 227349_AT, 243796_AT, 209357_AT, 241875_AT, 207345_AT, 201844_S_AT, 210875_S_AT, 223909_S_AT, 214397_AT, 208773_S_AT, 215482_S_AT, 201448_AT, 209902_AT, 229394_S_AT, 212520_S_AT, 202393_S_AT, 217631_AT, 212774_AT, 213943_AT, 208761_S_AT, 212764_AT, 211024_S_AT, 225261_X_AT, 215714_S_AT, 202351_AT, 227558_AT, 220668_S_AT, 238052_AT, 2050…	1343	547	13528	1.32588	1	0.679927	17.773
GOTERM_MF_FAT	GO:0016564~transcription repressor activity	45	2.386	0.0131923	239024_AT, 223013_AT, 208811_S_AT, 202364_AT, 224218_S_AT, 243796_AT, 209357_AT, 208966_X_AT, 241875_AT, 201844_S_AT, 210875_S_AT, 214397_AT, 209339_AT, 229394_S_AT, 1552445_A_AT, 206332_S_AT, 212764_AT, 204998_S_AT, 227558_AT, 1553122_S_AT, 204999_S_AT, 205022_S_AT, 203319_S_AT, 220668_S_AT, 218987_AT, 236794_AT, 208743_S_AT, 1556338_AT, 234294_X_AT, 229397_S_AT, 200854_AT, 216215_S_AT, 214315_X…	1290	316	12983	1.43321	1	0.479994	19.3763
GOTERM_BP_FAT	GO:0045934~negative regulation of nucleobase, nucleoside, nucleotide and nucleic acid metabolic process	67	3.55249	0.0154283	239024_AT, 223013_AT, 208811_S_AT, 224218_S_AT, 203795_S_AT, 227349_AT, 243796_AT, 209357_AT, 241875_AT, 207345_AT, 201844_S_AT, 210875_S_AT, 223909_S_AT, 225348_AT, 214397_AT, 240148_AT, 209902_AT, 229394_S_AT, 212520_S_AT, 202393_S_AT, 217631_AT, 212774_AT, 213943_AT, 208761_S_AT, 212764_AT, 211024_S_AT, 225261_X_AT, 215714_S_AT, 227558_AT, 220668_S_AT, 238052_AT, 205022_S_AT, 203319_S_AT, 2229…	1343	512	13528	1.31814	1	0.688022	24.7964
GOTERM_BP_FAT	GO:0016481~negative regulation of transcription	61	3.23436	0.0154951	239024_AT, 223013_AT, 208811_S_AT, 224218_S_AT, 203795_S_AT, 227349_AT, 243796_AT, 209357_AT, 241875_AT, 207345_AT, 201844_S_AT, 210875_S_AT, 223909_S_AT, 214397_AT, 229394_S_AT, 212520_S_AT, 202393_S_AT, 212774_AT, 213943_AT, 208761_S_AT, 212764_AT, 211024_S_AT, 225261_X_AT, 215714_S_AT, 227558_AT, 220668_S_AT, 238052_AT, 205022_S_AT, 203319_S_AT, 222921_S_AT, 218987_AT, 236794_AT, 204612_AT, 20…	1343	459	13528	1.33867	1	0.681945	24.8899
GOTERM_BP_FAT	GO:0031327~negative regulation of cellular biosynthetic process	72	3.8176	0.0182061	239024_AT, 223013_AT, 208811_S_AT, 224218_S_AT, 203795_S_AT, 227349_AT, 243796_AT, 209357_AT, 241875_AT, 207345_AT, 201844_S_AT, 210875_S_AT, 223909_S_AT, 214397_AT, 208773_S_AT, 215482_S_AT, 201448_AT, 209902_AT, 229394_S_AT, 212520_S_AT, 202393_S_AT, 217631_AT, 212774_AT, 213943_AT, 208761_S_AT, 212764_AT, 211024_S_AT, 225261_X_AT, 215714_S_AT, 227558_AT, 220668_S_AT, 238052_AT, 205022_S_AT, 20…	1343	561	13528	1.29279	1	0.647766	28.5915
GOTERM_BP_FAT	GO:0051172~negative regulation of nitrogen compound metabolic process	67	3.55249	0.020177	239024_AT, 223013_AT, 208811_S_AT, 224218_S_AT, 203795_S_AT, 227349_AT, 243796_AT, 209357_AT, 241875_AT, 207345_AT, 201844_S_AT, 210875_S_AT, 223909_S_AT, 225348_AT, 214397_AT, 240148_AT, 209902_AT, 229394_S_AT, 212520_S_AT, 202393_S_AT, 217631_AT, 212774_AT, 213943_AT, 208761_S_AT, 212764_AT, 211024_S_AT, 225261_X_AT, 215714_S_AT, 227558_AT, 220668_S_AT, 238052_AT, 205022_S_AT, 203319_S_AT, 2229…	1343	519	13528	1.30036	1	0.679925	31.1735
GOTERM_BP_FAT	GO:0009890~negative regulation of biosynthetic process	73	3.87063	0.0204819	239024_AT, 223013_AT, 208811_S_AT, 224218_S_AT, 203795_S_AT, 227349_AT, 243796_AT, 209357_AT, 241875_AT, 207345_AT, 201844_S_AT, 210875_S_AT, 223909_S_AT, 214397_AT, 208773_S_AT, 215482_S_AT, 201448_AT, 209902_AT, 229394_S_AT, 212520_S_AT, 202393_S_AT, 217631_AT, 212774_AT, 213943_AT, 208761_S_AT, 212764_AT, 211024_S_AT, 225261_X_AT, 215714_S_AT, 202351_AT, 227558_AT, 220668_S_AT, 238052_AT, 2050…	1343	573	13528	1.28329	1	0.679708	31.5649
GOTERM_BP_FAT	GO:0051253~negative regulation of RNA metabolic process	47	2.49205	0.0465807	239024_AT, 223013_AT, 208811_S_AT, 224218_S_AT, 227349_AT, 243796_AT, 209357_AT, 241875_AT, 207345_AT, 201844_S_AT, 210875_S_AT, 223909_S_AT, 225348_AT, 214397_AT, 202393_S_AT, 212520_S_AT, 212774_AT, 213943_AT, 212764_AT, 211024_S_AT, 215714_S_AT, 227558_AT, 205022_S_AT, 203319_S_AT, 220668_S_AT, 222921_S_AT, 218987_AT, 204612_AT, 236794_AT, 209506_S_AT, 1559922_AT, 228038_AT, 225335_AT, 234294_…	1343	362	13528	1.30782	1	0.785803	58.2823
GOTERM_BP_FAT	GO:0045892~negative regulation of transcription, DNA-dependent	46	2.43902	0.0524453	239024_AT, 223013_AT, 208811_S_AT, 224218_S_AT, 227349_AT, 243796_AT, 209357_AT, 241875_AT, 207345_AT, 201844_S_AT, 210875_S_AT, 223909_S_AT, 214397_AT, 202393_S_AT, 212520_S_AT, 212774_AT, 213943_AT, 212764_AT, 211024_S_AT, 215714_S_AT, 227558_AT, 205022_S_AT, 203319_S_AT, 220668_S_AT, 222921_S_AT, 218987_AT, 204612_AT, 236794_AT, 209506_S_AT, 1559922_AT, 228038_AT, 225335_AT, 234294_X_AT, 20085…	1343	356	13528	1.30156	1	0.799601	62.743
GOTERM_BP_FAT	GO:0000122~negative regulation of transcription from RNA polymerase II promoter	33	1.74973	0.145218	239024_AT, 200854_AT, 214315_X_AT, 213311_S_AT, 223013_AT, 204496_AT, 207980_S_AT, 231953_AT, 213721_AT, 243796_AT, 209357_AT, 219743_AT, 207345_AT, 201844_S_AT, 223909_S_AT, 210875_S_AT, 222633_AT, 214397_AT, 1560981_A_AT, 202393_S_AT, 212520_S_AT, 212774_AT, 213943_AT, 212382_AT, 212764_AT, 211024_S_AT, 226554_AT, 215714_S_AT, 227558_AT, 204255_S_AT, 203319_S_AT, 222921_S_AT, 218987_AT, 212953_…	1343	266	13528	1.24965	1	0.917907	94.3629
Annotation Cluster 17	Enrichment Score: 1.6791490629603472
Category	Term	Count	%	PValue	Genes	List Total	Pop Hits	Pop Total	Fold Enrichment	Bonferroni	Benjamini	FDR
GOTERM_CC_FAT	GO:0005739~mitochondrion	139	7.3701	6.82846e-05	221997_S_AT, 211662_S_AT, 1560071_A_AT, 228059_X_AT, 213423_X_AT, 1557820_AT, 1559691_AT, 201931_AT, 216591_S_AT, 222697_S_AT, 203551_S_AT, 201919_AT, 215966_X_AT, 219220_X_AT, 228594_AT, 208002_S_AT, 204053_X_AT, 218271_S_AT, 202080_S_AT, 223466_X_AT, 227160_S_AT, 222544_S_AT, 225341_AT, 222894_X_AT, 202942_AT, 235747_AT, 200796_S_AT, 235061_AT, 202070_S_AT, 208787_AT, 209234_AT, 226616_S_AT, 22…	1191	1087	12782	1.37237	0.0384385	0.003557	0.100193
SP_PIR_KEYWORDS	mitochondrion	106	5.62036	0.00125604	221997_S_AT, 211662_S_AT, 1560071_A_AT, 1557820_AT, 228059_X_AT, 1559691_AT, 201931_AT, 216591_S_AT, 222697_S_AT, 203551_S_AT, 201919_AT, 215966_X_AT, 219220_X_AT, 208002_S_AT, 218271_S_AT, 227160_S_AT, 225341_AT, 222894_X_AT, 202942_AT, 235747_AT, 200796_S_AT, 235061_AT, 202070_S_AT, 208787_AT, 226616_S_AT, 209234_AT, 221425_S_AT, 205711_X_AT, 219547_AT, 208907_S_AT, 203524_S_AT, 203946_S_AT, 22…	1820	832	19235	1.34649	0.554874	0.0378094	1.85676
GOTERM_CC_FAT	GO:0044429~mitochondrial part	77	4.08271	0.00254204	201675_AT, 221997_S_AT, 212174_AT, 215726_S_AT, 211662_S_AT, 223613_AT, 202959_AT, 1557820_AT, 228059_X_AT, 1559691_AT, 201931_AT, 216591_S_AT, 212694_S_AT, 203551_S_AT, 209366_X_AT, 201917_S_AT, 200947_S_AT, 201919_AT, 207387_S_AT, 215966_X_AT, 219220_X_AT, 218271_S_AT, 227160_S_AT, 204572_S_AT, 207843_X_AT, 202942_AT, 222894_X_AT, 235747_AT, 235061_AT, 200796_S_AT, 223291_AT, 203745_AT, 202800_…	1191	595	12782	1.38887	0.767993	0.0740121	3.66744
GOTERM_CC_FAT	GO:0031966~mitochondrial membrane	50	2.65111	0.0209129	201675_AT, 211662_S_AT, 215726_S_AT, 212174_AT, 223613_AT, 1557820_AT, 1559691_AT, 216591_S_AT, 201917_S_AT, 209366_X_AT, 203551_S_AT, 201919_AT, 207387_S_AT, 215966_X_AT, 218271_S_AT, 227160_S_AT, 207843_X_AT, 222894_X_AT, 235747_AT, 200796_S_AT, 203745_AT, 202800_AT, 205849_S_AT, 226616_S_AT, 203105_S_AT, 205711_X_AT, 208870_X_AT, 219547_AT, 215977_X_AT, 223091_X_AT, 224918_X_AT, 242645_AT, 204…	1191	394	12782	1.36195	0.999995	0.286078	26.6737
SP_PIR_KEYWORDS	transit peptide	58	3.07529	0.0368562	221997_S_AT, 201675_AT, 202959_AT, 218633_X_AT, 1559691_AT, 201931_AT, 222697_S_AT, 216591_S_AT, 212694_S_AT, 203551_S_AT, 203335_AT, 209078_S_AT, 200947_S_AT, 224430_S_AT, 230575_AT, 218271_S_AT, 227160_S_AT, 211733_X_AT, 225341_AT, 222894_X_AT, 223291_AT, 235061_AT, 202070_S_AT, 226616_S_AT, 224948_AT, 222993_AT, 221425_S_AT, 217895_AT, 205711_X_AT, 208870_X_AT, 208907_S_AT, 225206_S_AT, 203946…	1820	476	19235	1.28778	1	0.350696	42.8787
GOTERM_CC_FAT	GO:0005740~mitochondrial envelope	51	2.70414	0.038726	201675_AT, 211662_S_AT, 215726_S_AT, 212174_AT, 223613_AT, 1557820_AT, 1559691_AT, 216591_S_AT, 201917_S_AT, 209366_X_AT, 203551_S_AT, 201919_AT, 207387_S_AT, 215966_X_AT, 218271_S_AT, 227160_S_AT, 207843_X_AT, 222894_X_AT, 235747_AT, 200796_S_AT, 203745_AT, 202800_AT, 205849_S_AT, 226616_S_AT, 203105_S_AT, 205711_X_AT, 208870_X_AT, 219547_AT, 215977_X_AT, 223091_X_AT, 203880_AT, 224918_X_AT, 242…	1191	419	12782	1.3063	1	0.353365	43.9982
SP_PIR_KEYWORDS	mitochondrion inner membrane	27	1.4316	0.0416065	223613_AT, 209066_X_AT, 223978_S_AT, 202001_S_AT, 1559691_AT, 216591_S_AT, 201917_S_AT, 203551_S_AT, 238752_AT, 205521_AT, 201919_AT, 203178_AT, 218271_S_AT, 200955_AT, 227160_S_AT, 209177_AT, 210010_S_AT, 203621_AT, 222894_X_AT, 235747_AT, 203746_S_AT, 203745_AT, 205849_S_AT, 226616_S_AT, 214306_AT, 215850_S_AT, 205711_X_AT, 208870_X_AT, 227665_AT, 201918_AT, 214241_AT, 237400_AT, 242645_AT, 225…	1820	193	19235	1.47852	1	0.37616	46.9388
UP_SEQ_FEATURE	transit peptide:Mitochondrion	56	2.96925	0.057028	221997_S_AT, 201675_AT, 202959_AT, 218633_X_AT, 1559691_AT, 201931_AT, 222697_S_AT, 216591_S_AT, 203551_S_AT, 212694_S_AT, 209078_S_AT, 200947_S_AT, 224430_S_AT, 230575_AT, 218271_S_AT, 227160_S_AT, 225341_AT, 222894_X_AT, 223291_AT, 235061_AT, 202070_S_AT, 226616_S_AT, 224948_AT, 222993_AT, 221425_S_AT, 217895_AT, 205711_X_AT, 208870_X_AT, 208907_S_AT, 225206_S_AT, 203946_S_AT, 205633_S_AT, 2215…	1820	467	19113	1.2593	1	0.996849	66.6276
GOTERM_CC_FAT	GO:0031967~organelle envelope	67	3.55249	0.131093	201675_AT, 212174_AT, 211662_S_AT, 215726_S_AT, 223613_AT, 1557820_AT, 202057_AT, 1559691_AT, 216591_S_AT, 203551_S_AT, 209366_X_AT, 201917_S_AT, 201919_AT, 207387_S_AT, 215966_X_AT, 241875_AT, 218271_S_AT, 227160_S_AT, 208761_S_AT, 207843_X_AT, 222894_X_AT, 235747_AT, 200796_S_AT, 203745_AT, 200916_AT, 202800_AT, 205849_S_AT, 226616_S_AT, 203105_S_AT, 205711_X_AT, 208870_X_AT, 219547_AT, 215977_…	1191	620	12782	1.15977	1	0.617189	87.2899
GOTERM_CC_FAT	GO:0031975~envelope	67	3.55249	0.136054	201675_AT, 212174_AT, 211662_S_AT, 215726_S_AT, 223613_AT, 1557820_AT, 202057_AT, 1559691_AT, 216591_S_AT, 203551_S_AT, 209366_X_AT, 201917_S_AT, 201919_AT, 207387_S_AT, 215966_X_AT, 241875_AT, 218271_S_AT, 227160_S_AT, 208761_S_AT, 207843_X_AT, 222894_X_AT, 235747_AT, 200796_S_AT, 203745_AT, 200916_AT, 202800_AT, 205849_S_AT, 226616_S_AT, 203105_S_AT, 205711_X_AT, 208870_X_AT, 219547_AT, 215977_…	1191	622	12782	1.15604	1	0.61477	88.3146
GOTERM_CC_FAT	GO:0005743~mitochondrial inner membrane	35	1.85578	0.153864	212174_AT, 223613_AT, 209066_X_AT, 223978_S_AT, 205412_AT, 1557820_AT, 202001_S_AT, 1559691_AT, 216591_S_AT, 201917_S_AT, 203551_S_AT, 238752_AT, 205521_AT, 201919_AT, 218271_S_AT, 203178_AT, 218024_AT, 231736_X_AT, 200955_AT, 227160_S_AT, 209177_AT, 210010_S_AT, 203621_AT, 222894_X_AT, 213282_AT, 235747_AT, 203746_S_AT, 203745_AT, 202800_AT, 205849_S_AT, 226616_S_AT, 214306_AT, 215850_S_AT, 2057…	1191	306	12782	1.22753	1	0.631742	91.3932
GOTERM_CC_FAT	GO:0019866~organelle inner membrane	37	1.96182	0.167147	212174_AT, 223613_AT, 209066_X_AT, 223978_S_AT, 205412_AT, 1557820_AT, 202001_S_AT, 1559691_AT, 216591_S_AT, 201917_S_AT, 203551_S_AT, 238752_AT, 205521_AT, 201919_AT, 212536_AT, 218271_S_AT, 203178_AT, 218024_AT, 231736_X_AT, 200955_AT, 227160_S_AT, 209177_AT, 210010_S_AT, 203621_AT, 222894_X_AT, 213282_AT, 235747_AT, 203746_S_AT, 203745_AT, 202800_AT, 205849_S_AT, 226616_S_AT, 214306_AT, 215850…	1191	329	12782	1.20696	1	0.646347	93.1771
Annotation Cluster 18	Enrichment Score: 1.670143332420105
Category	Term	Count	%	PValue	Genes	List Total	Pop Hits	Pop Total	Fold Enrichment	Bonferroni	Benjamini	FDR
INTERPRO	IPR000697:EVH1	5	0.265111	0.0170981	224813_AT, 1556097_AT, 213793_S_AT, 212458_AT, 222433_AT	1629	11	16659	4.64842	1	0.831615	25.7429
SMART	SM00461:WH1	5	0.265111	0.0196771	224813_AT, 1556097_AT, 213793_S_AT, 212458_AT, 222433_AT	926	11	9079	4.45661	0.999008	0.684201	23.7819
UP_SEQ_FEATURE	domain:WH1	5	0.265111	0.0290176	224813_AT, 1556097_AT, 213793_S_AT, 212458_AT, 222433_AT	1820	13	19113	4.0391	1	0.984081	42.3256
Annotation Cluster 19	Enrichment Score: 1.6141767891612344
Category	Term	Count	%	PValue	Genes	List Total	Pop Hits	Pop Total	Fold Enrichment	Bonferroni	Benjamini	FDR
GOTERM_CC_FAT	GO:0044429~mitochondrial part	77	4.08271	0.00254204	201675_AT, 221997_S_AT, 212174_AT, 215726_S_AT, 211662_S_AT, 223613_AT, 202959_AT, 1557820_AT, 228059_X_AT, 1559691_AT, 201931_AT, 216591_S_AT, 212694_S_AT, 203551_S_AT, 209366_X_AT, 201917_S_AT, 200947_S_AT, 201919_AT, 207387_S_AT, 215966_X_AT, 219220_X_AT, 218271_S_AT, 227160_S_AT, 204572_S_AT, 207843_X_AT, 202942_AT, 222894_X_AT, 235747_AT, 235061_AT, 200796_S_AT, 223291_AT, 203745_AT, 202800_…	1191	595	12782	1.38887	0.767993	0.0740121	3.66744
GOTERM_CC_FAT	GO:0005759~mitochondrial matrix	29	1.53765	0.0751872	221997_S_AT, 211662_S_AT, 217846_AT, 205412_AT, 202959_AT, 228059_X_AT, 1555864_S_AT, 201931_AT, 212694_S_AT, 200947_S_AT, 219220_X_AT, 230426_AT, 212434_AT, 201866_S_AT, 204572_S_AT, 202942_AT, 210418_S_AT, 213647_AT, 223291_AT, 235061_AT, 202070_S_AT, 208787_AT, 224948_AT, 222993_AT, 203647_S_AT, 202799_AT, 205711_X_AT, 208870_X_AT, 208907_S_AT, 205633_S_AT, 222744_S_AT	1191	227	12782	1.37107	1	0.468428	68.2546
GOTERM_CC_FAT	GO:0031980~mitochondrial lumen	29	1.53765	0.0751872	221997_S_AT, 211662_S_AT, 217846_AT, 205412_AT, 202959_AT, 228059_X_AT, 1555864_S_AT, 201931_AT, 212694_S_AT, 200947_S_AT, 219220_X_AT, 230426_AT, 212434_AT, 201866_S_AT, 204572_S_AT, 202942_AT, 210418_S_AT, 213647_AT, 223291_AT, 235061_AT, 202070_S_AT, 208787_AT, 224948_AT, 222993_AT, 203647_S_AT, 202799_AT, 205711_X_AT, 208870_X_AT, 208907_S_AT, 205633_S_AT, 222744_S_AT	1191	227	12782	1.37107	1	0.468428	68.2546
Annotation Cluster 20	Enrichment Score: 1.58641430676475
Category	Term	Count	%	PValue	Genes	List Total	Pop Hits	Pop Total	Fold Enrichment	Bonferroni	Benjamini	FDR
GOTERM_BP_FAT	GO:0008637~apoptotic mitochondrial changes	9	0.4772	0.00906909	207163_S_AT, 201465_S_AT, 208792_S_AT, 208478_S_AT, 204285_S_AT, 204286_S_AT, 202431_S_AT, 203105_S_AT, 200736_S_AT, 204493_AT	1343	31	13528	2.92441	1	0.633015	15.3779
GOTERM_BP_FAT	GO:0001836~release of cytochrome c from mitochondria	7	0.371156	0.0138445	201465_S_AT, 208792_S_AT, 208478_S_AT, 204285_S_AT, 204286_S_AT, 202431_S_AT, 200736_S_AT, 204493_AT	1343	21	13528	3.35766	1	0.697974	22.548
GOTERM_BP_FAT	GO:0007005~mitochondrion organization	19	1.00742	0.138649	222894_X_AT, 201465_S_AT, 213647_AT, 204285_S_AT, 204286_S_AT, 208478_S_AT, 214306_AT, 202431_S_AT, 203105_S_AT, 207163_S_AT, 205105_AT, 208792_S_AT, 225158_AT, 212434_AT, 223466_X_AT, 227160_S_AT, 201512_S_AT, 200736_S_AT, 200638_S_AT, 204493_AT, 209177_AT	1343	138	13528	1.38686	1	0.919093	93.5137
Annotation Cluster 21	Enrichment Score: 1.5793156039893264
Category	Term	Count	%	PValue	Genes	List Total	Pop Hits	Pop Total	Fold Enrichment	Bonferroni	Benjamini	FDR
SP_PIR_KEYWORDS	ubl conjugation pathway	65	3.44645	0.0110996	209659_S_AT, 225736_AT, 223013_AT, 56919_AT, 214462_AT, 203372_S_AT, 209339_AT, 225737_S_AT, 220370_S_AT, 208761_S_AT, 224747_AT, 224748_AT, 231837_AT, 218306_S_AT, 1552678_A_AT, 213026_AT, 202717_S_AT, 227558_AT, 233933_S_AT, 223186_AT, 217823_S_AT, 208723_AT, 226902_AT, 241763_S_AT, 218738_S_AT, 224439_X_AT, 1556338_AT, 209592_S_AT, 236235_AT, 225989_AT, 202318_S_AT, 238686_AT, 229812_AT, 22617…	1820	509	19235	1.34964	0.999244	0.176567	15.3331
GOTERM_BP_FAT	GO:0009057~macromolecule catabolic process	97	5.14316	0.0147609	225736_AT, 1557820_AT, 202243_S_AT, 203372_S_AT, 225737_S_AT, 220370_S_AT, 224747_AT, 231837_AT, 218306_S_AT, 1552678_A_AT, 227558_AT, 214048_AT, 200709_AT, 227334_AT, 217823_S_AT, 210559_S_AT, 1567080_S_AT, 241763_S_AT, 201064_S_AT, 236235_AT, 226178_AT, 233878_S_AT, 201737_S_AT, 207541_S_AT, 214113_S_AT, 238879_AT, 238174_AT, 232020_AT, 201878_AT, 222633_AT, 210186_S_AT, 201498_AT, 211609_X_AT,…	1343	781	13528	1.25106	1	0.68763	23.8566
GOTERM_BP_FAT	GO:0019941~modification-dependent protein catabolic process	74	3.92365	0.0152325	209659_S_AT, 225736_AT, 200830_AT, 223013_AT, 56919_AT, 202243_S_AT, 223209_S_AT, 214462_AT, 201039_S_AT, 1554868_S_AT, 203372_S_AT, 209339_AT, 225737_S_AT, 220370_S_AT, 208761_S_AT, 224747_AT, 231837_AT, 218306_S_AT, 219402_S_AT, 1552678_A_AT, 213026_AT, 202717_S_AT, 227558_AT, 233933_S_AT, 223186_AT, 201877_S_AT, 227334_AT, 217823_S_AT, 208723_AT, 210559_S_AT, 226902_AT, 241763_S_AT, 218738_S_A…	1343	574	13528	1.29861	1	0.691155	24.5217
GOTERM_BP_FAT	GO:0043632~modification-dependent macromolecule catabolic process	74	3.92365	0.0152325	209659_S_AT, 225736_AT, 200830_AT, 223013_AT, 56919_AT, 202243_S_AT, 223209_S_AT, 214462_AT, 201039_S_AT, 1554868_S_AT, 203372_S_AT, 209339_AT, 225737_S_AT, 220370_S_AT, 208761_S_AT, 224747_AT, 231837_AT, 218306_S_AT, 219402_S_AT, 1552678_A_AT, 213026_AT, 202717_S_AT, 227558_AT, 233933_S_AT, 223186_AT, 201877_S_AT, 227334_AT, 217823_S_AT, 208723_AT, 210559_S_AT, 226902_AT, 241763_S_AT, 218738_S_A…	1343	574	13528	1.29861	1	0.691155	24.5217
GOTERM_BP_FAT	GO:0030163~protein catabolic process	79	4.18876	0.0171005	209659_S_AT, 225736_AT, 200830_AT, 1557820_AT, 223013_AT, 56919_AT, 202243_S_AT, 223209_S_AT, 214462_AT, 201039_S_AT, 1554868_S_AT, 236446_AT, 203372_S_AT, 209339_AT, 225737_S_AT, 220370_S_AT, 208761_S_AT, 224747_AT, 231837_AT, 218306_S_AT, 219402_S_AT, 1552678_A_AT, 213026_AT, 202717_S_AT, 233933_S_AT, 227558_AT, 223186_AT, 201877_S_AT, 227334_AT, 217823_S_AT, 208723_AT, 207163_S_AT, 210559_S_AT…	1343	622	13528	1.27936	1	0.661927	27.1032
GOTERM_BP_FAT	GO:0006511~ubiquitin-dependent protein catabolic process	35	1.85578	0.023623	209659_S_AT, 200830_AT, 229812_AT, 225736_AT, 224010_AT, 223013_AT, 202243_S_AT, 244804_AT, 200882_S_AT, 223209_S_AT, 201878_AT, 201039_S_AT, 232020_AT, 1554868_S_AT, 222633_AT, 201498_AT, 209339_AT, 211609_X_AT, 205596_S_AT, 225737_S_AT, 220370_S_AT, 201052_S_AT, 226567_AT, 231837_AT, 219402_S_AT, 1552678_A_AT, 202717_S_AT, 227334_AT, 201877_S_AT, 202038_AT, 208723_AT, 225734_AT, 200814_AT, 2269…	1343	242	13528	1.45683	1	0.704747	35.4773
GOTERM_BP_FAT	GO:0044265~cellular macromolecule catabolic process	89	4.71898	0.0255255	225736_AT, 202243_S_AT, 203372_S_AT, 225737_S_AT, 220370_S_AT, 224747_AT, 231837_AT, 218306_S_AT, 1552678_A_AT, 227558_AT, 214048_AT, 227334_AT, 217823_S_AT, 210559_S_AT, 241763_S_AT, 1567080_S_AT, 201064_S_AT, 236235_AT, 226178_AT, 233878_S_AT, 201737_S_AT, 207541_S_AT, 214113_S_AT, 238879_AT, 238174_AT, 232020_AT, 201878_AT, 222633_AT, 201498_AT, 211609_X_AT, 201052_S_AT, 225651_AT, 219106_S_AT…	1343	725	13528	1.23654	1	0.702962	37.7431
GOTERM_BP_FAT	GO:0051603~proteolysis involved in cellular protein catabolic process	75	3.97667	0.0276551	209659_S_AT, 225736_AT, 200830_AT, 223013_AT, 56919_AT, 202243_S_AT, 223209_S_AT, 214462_AT, 201039_S_AT, 1554868_S_AT, 203372_S_AT, 209339_AT, 225737_S_AT, 220370_S_AT, 208761_S_AT, 224747_AT, 231837_AT, 218306_S_AT, 219402_S_AT, 1552678_A_AT, 213026_AT, 202717_S_AT, 227558_AT, 233933_S_AT, 223186_AT, 201877_S_AT, 227334_AT, 217823_S_AT, 208723_AT, 210559_S_AT, 226902_AT, 241763_S_AT, 218738_S_A…	1343	600	13528	1.25912	1	0.700072	40.1901
GOTERM_BP_FAT	GO:0044257~cellular protein catabolic process	75	3.97667	0.0304961	209659_S_AT, 225736_AT, 200830_AT, 223013_AT, 56919_AT, 202243_S_AT, 223209_S_AT, 214462_AT, 201039_S_AT, 1554868_S_AT, 203372_S_AT, 209339_AT, 225737_S_AT, 220370_S_AT, 208761_S_AT, 224747_AT, 231837_AT, 218306_S_AT, 219402_S_AT, 1552678_A_AT, 213026_AT, 202717_S_AT, 227558_AT, 233933_S_AT, 223186_AT, 201877_S_AT, 227334_AT, 217823_S_AT, 208723_AT, 210559_S_AT, 226902_AT, 241763_S_AT, 218738_S_A…	1343	603	13528	1.25286	1	0.714475	43.313
GOTERM_BP_FAT	GO:0006508~proteolysis	106	5.62036	0.487018	225736_AT, 225877_AT, 1557820_AT, 202243_S_AT, 226279_AT, 226916_X_AT, 203372_S_AT, 225737_S_AT, 202740_AT, 220370_S_AT, 224747_AT, 231837_AT, 218306_S_AT, 1552678_A_AT, 212215_AT, 227558_AT, 37950_AT, 201116_S_AT, 227334_AT, 217823_S_AT, 210559_S_AT, 241763_S_AT, 223784_AT, 203374_S_AT, 236235_AT, 210042_S_AT, 226178_AT, 201737_S_AT, 238879_AT, 238174_AT, 222486_S_AT, 232020_AT, 201878_AT, 22263…	1343	1054	13528	1.01303	1	0.993195	99.9995
Annotation Cluster 22	Enrichment Score: 1.5733900521082946
Category	Term	Count	%	PValue	Genes	List Total	Pop Hits	Pop Total	Fold Enrichment	Bonferroni	Benjamini	FDR
GOTERM_BP_FAT	GO:0048285~organelle fission	35	1.85578	0.0109682	223238_S_AT, 209659_S_AT, 202293_AT, 200713_S_AT, 208079_S_AT, 224010_AT, 202670_AT, 1555278_A_AT, 227349_AT, 234863_X_AT, 202466_AT, 219512_AT, 203449_S_AT, 224578_AT, 235572_AT, 213331_S_AT, 219170_AT, 218875_S_AT, 201663_S_AT, 223068_AT, 232587_AT, 211949_S_AT, 210052_S_AT, 212789_AT, 222685_AT, 208478_S_AT, 202717_S_AT, 214306_AT, 203105_S_AT, 202836_S_AT, 210559_S_AT, 221436_S_AT, 226611_S_A…	1343	229	13528	1.53954	1	0.680863	18.3015
GOTERM_BP_FAT	GO:0000087~M phase of mitotic cell cycle	34	1.80276	0.0134713	223238_S_AT, 209659_S_AT, 202293_AT, 200713_S_AT, 208079_S_AT, 224010_AT, 1554906_A_AT, 202670_AT, 221965_AT, 1555278_A_AT, 227349_AT, 234863_X_AT, 202466_AT, 219512_AT, 203449_S_AT, 224578_AT, 235572_AT, 213331_S_AT, 219170_AT, 218875_S_AT, 201663_S_AT, 223068_AT, 232587_AT, 211949_S_AT, 210052_S_AT, 215731_S_AT, 212789_AT, 222685_AT, 202717_S_AT, 202836_S_AT, 210559_S_AT, 221436_S_AT, 226611_S_…	1343	224	13528	1.52893	1	0.696954	22.009
GOTERM_BP_FAT	GO:0000278~mitotic cell cycle	51	2.70414	0.0144881	223238_S_AT, 209659_S_AT, 200830_AT, 200713_S_AT, 201939_AT, 202670_AT, 202243_S_AT, 221965_AT, 203565_S_AT, 1555278_A_AT, 227349_AT, 202466_AT, 215942_S_AT, 214953_S_AT, 232587_AT, 201663_S_AT, 211949_S_AT, 215731_S_AT, 223168_AT, 222685_AT, 202717_S_AT, 210372_S_AT, 205022_S_AT, 207163_S_AT, 210559_S_AT, 237571_AT, 1556338_AT, 227249_AT, 225684_AT, 1553530_A_AT, 202293_AT, 208079_S_AT, 224010_A…	1343	370	13528	1.38844	1	0.6973	23.4692
GOTERM_BP_FAT	GO:0051301~cell division	42	2.22694	0.0165929	209659_S_AT, 202293_AT, 200713_S_AT, 224010_AT, 217620_S_AT, 203377_S_AT, 210621_S_AT, 239404_AT, 1555278_A_AT, 234863_X_AT, 227349_AT, 202466_AT, 219512_AT, 203449_S_AT, 224578_AT, 235572_AT, 213331_S_AT, 201022_S_AT, 214660_AT, 219170_AT, 213044_AT, 1556105_AT, 218875_S_AT, 201663_S_AT, 1553140_AT, 218171_AT, 212789_AT, 222685_AT, 41220_AT, 202717_S_AT, 211814_S_AT, 202836_S_AT, 210559_S_AT, 22…	1343	295	13528	1.43412	1	0.670961	26.4101
SP_PIR_KEYWORDS	cell division	36	1.9088	0.0257515	209659_S_AT, 202293_AT, 200713_S_AT, 224010_AT, 203377_S_AT, 1555278_A_AT, 227349_AT, 234863_X_AT, 202466_AT, 219512_AT, 203449_S_AT, 224578_AT, 235572_AT, 213331_S_AT, 214660_AT, 219170_AT, 1556105_AT, 218875_S_AT, 201663_S_AT, 1553140_AT, 218171_AT, 212789_AT, 222685_AT, 41220_AT, 202717_S_AT, 211814_S_AT, 202836_S_AT, 210559_S_AT, 203933_AT, 221436_S_AT, 228411_AT, 226611_S_AT, 206546_AT, 2087…	1820	264	19235	1.44118	1	0.271673	32.2296
GOTERM_BP_FAT	GO:0000280~nuclear division	32	1.69671	0.0285875	223238_S_AT, 209659_S_AT, 202293_AT, 200713_S_AT, 208079_S_AT, 224010_AT, 202670_AT, 1555278_A_AT, 227349_AT, 234863_X_AT, 202466_AT, 219512_AT, 203449_S_AT, 224578_AT, 235572_AT, 213331_S_AT, 219170_AT, 218875_S_AT, 201663_S_AT, 232587_AT, 223068_AT, 211949_S_AT, 210052_S_AT, 212789_AT, 222685_AT, 202717_S_AT, 202836_S_AT, 210559_S_AT, 221436_S_AT, 226611_S_AT, 208721_S_AT, 204026_S_AT, 227249_A…	1343	220	13528	1.46516	1	0.707825	41.2325
GOTERM_BP_FAT	GO:0007067~mitosis	32	1.69671	0.0285875	223238_S_AT, 209659_S_AT, 202293_AT, 200713_S_AT, 208079_S_AT, 224010_AT, 202670_AT, 1555278_A_AT, 227349_AT, 234863_X_AT, 202466_AT, 219512_AT, 203449_S_AT, 224578_AT, 235572_AT, 213331_S_AT, 219170_AT, 218875_S_AT, 201663_S_AT, 232587_AT, 223068_AT, 211949_S_AT, 210052_S_AT, 212789_AT, 222685_AT, 202717_S_AT, 202836_S_AT, 210559_S_AT, 221436_S_AT, 226611_S_AT, 208721_S_AT, 204026_S_AT, 227249_A…	1343	220	13528	1.46516	1	0.707825	41.2325
GOTERM_BP_FAT	GO:0007049~cell cycle	94	4.98409	0.0289886	223238_S_AT, 236620_AT, 200713_S_AT, 201939_AT, 231895_AT, 202670_AT, 209849_S_AT, 202243_S_AT, 221965_AT, 1555278_A_AT, 227349_AT, 202466_AT, 226191_AT, 209902_AT, 1556105_AT, 232587_AT, 201663_S_AT, 228543_AT, 205022_S_AT, 210559_S_AT, 237571_AT, 227249_AT, 225684_AT, 1553530_A_AT, 226157_AT, 202293_AT, 200854_AT, 208079_S_AT, 218599_AT, 242336_AT, 212021_S_AT, 55065_AT, 219512_AT, 224578_AT, 2…	1343	776	13528	1.22018	1	0.708602	41.6756
SP_PIR_KEYWORDS	cell cycle	57	3.02227	0.0302147	209659_S_AT, 236620_AT, 200713_S_AT, 231895_AT, 203565_S_AT, 1555278_A_AT, 227349_AT, 202466_AT, 1554868_S_AT, 209339_AT, 1556105_AT, 201663_S_AT, 222685_AT, 202717_S_AT, 214700_X_AT, 210058_AT, 205022_S_AT, 210559_S_AT, 228411_AT, 1556338_AT, 204784_S_AT, 202907_S_AT, 227249_AT, 225684_AT, 226157_AT, 228868_X_AT, 202293_AT, 223266_AT, 208079_S_AT, 224010_AT, 212021_S_AT, 218352_AT, 234863_X_AT, …	1820	461	19235	1.30676	1	0.306424	36.7146
GOTERM_BP_FAT	GO:0000279~M phase	44	2.33298	0.0360235	209659_S_AT, 223238_S_AT, 200713_S_AT, 209849_S_AT, 202670_AT, 221965_AT, 227349_AT, 1555278_A_AT, 202466_AT, 240148_AT, 232587_AT, 201663_S_AT, 211949_S_AT, 215731_S_AT, 222685_AT, 202717_S_AT, 210559_S_AT, 202907_S_AT, 227249_AT, 225684_AT, 200854_AT, 202293_AT, 208079_S_AT, 224010_AT, 1554414_A_AT, 218599_AT, 1554906_A_AT, 212021_S_AT, 234863_X_AT, 219512_AT, 203449_S_AT, 224578_AT, 213331_S_A…	1343	329	13528	1.34715	1	0.743285	48.9527
SP_PIR_KEYWORDS	mitosis	26	1.37858	0.0390619	209659_S_AT, 202293_AT, 200713_S_AT, 224010_AT, 227349_AT, 234863_X_AT, 1555278_A_AT, 202466_AT, 219512_AT, 203449_S_AT, 224578_AT, 235572_AT, 213331_S_AT, 219170_AT, 218875_S_AT, 201663_S_AT, 212789_AT, 222685_AT, 202717_S_AT, 202836_S_AT, 210559_S_AT, 221436_S_AT, 226611_S_AT, 208721_S_AT, 204026_S_AT, 227249_AT, 225684_AT, 208796_S_AT, 202294_AT	1820	183	19235	1.50156	1	0.362488	44.7986
GOTERM_BP_FAT	GO:0022403~cell cycle phase	53	2.81018	0.0433652	223238_S_AT, 209659_S_AT, 200713_S_AT, 202670_AT, 209849_S_AT, 221965_AT, 203565_S_AT, 1555278_A_AT, 227349_AT, 202466_AT, 240148_AT, 215942_S_AT, 214953_S_AT, 232587_AT, 201663_S_AT, 211949_S_AT, 215731_S_AT, 223168_AT, 222685_AT, 202717_S_AT, 210372_S_AT, 205022_S_AT, 207163_S_AT, 210559_S_AT, 237571_AT, 202907_S_AT, 227249_AT, 225684_AT, 1553530_A_AT, 202293_AT, 200854_AT, 208079_S_AT, 224010_…	1343	414	13528	1.28953	1	0.773871	55.6269
GOTERM_BP_FAT	GO:0022402~cell cycle process	67	3.55249	0.0879771	209659_S_AT, 223238_S_AT, 200713_S_AT, 200830_AT, 231895_AT, 202670_AT, 209849_S_AT, 202243_S_AT, 221965_AT, 203565_S_AT, 227349_AT, 1555278_A_AT, 202466_AT, 226191_AT, 240148_AT, 215942_S_AT, 214953_S_AT, 232587_AT, 201663_S_AT, 211949_S_AT, 215731_S_AT, 223168_AT, 222685_AT, 202717_S_AT, 228543_AT, 225124_AT, 210372_S_AT, 205022_S_AT, 207163_S_AT, 210559_S_AT, 237571_AT, 204784_S_AT, 202907_S_A…	1343	565	13528	1.19449	1	0.876552	81.5076
Annotation Cluster 23	Enrichment Score: 1.56669597020944
Category	Term	Count	%	PValue	Genes	List Total	Pop Hits	Pop Total	Fold Enrichment	Bonferroni	Benjamini	FDR
GOTERM_MF_FAT	GO:0004721~phosphoprotein phosphatase activity	31	1.64369	0.000782783	201536_AT, 230370_X_AT, 36920_AT, 201602_S_AT, 202670_AT, 202516_S_AT, 223207_X_AT, 217208_S_AT, 206374_AT, 202703_AT, 236492_AT, 204053_X_AT, 203966_S_AT, 232353_S_AT, 1554114_S_AT, 37384_AT, 215501_S_AT, 214649_S_AT, 239532_AT, 202958_AT, 219654_AT, 208892_S_AT, 235061_AT, 208891_AT, 212226_S_AT, 213137_S_AT, 213136_AT, 229329_S_AT, 226243_AT, 212719_AT, 236302_AT, 204207_S_AT, 205777_AT, 20153…	1290	165	12983	1.89088	0.618629	0.214155	1.26198
GOTERM_MF_FAT	GO:0016791~phosphatase activity	41	2.17391	0.00150738	201536_AT, 230370_X_AT, 215783_S_AT, 36920_AT, 201602_S_AT, 202670_AT, 202516_S_AT, 223207_X_AT, 217208_S_AT, 206374_AT, 202703_AT, 236492_AT, 204053_X_AT, 203966_S_AT, 1569114_AT, 223391_AT, 232353_S_AT, 1554114_S_AT, 37384_AT, 215501_S_AT, 225232_AT, 214649_S_AT, 239532_AT, 202958_AT, 226169_AT, 219654_AT, 208892_S_AT, 235061_AT, 208891_AT, 212226_S_AT, 213137_S_AT, 1554388_AT, 218527_AT, 21313…	1290	249	12983	1.65718	0.843857	0.169476	2.41682
GOTERM_BP_FAT	GO:0016311~dephosphorylation	28	1.48462	0.00239078	225847_AT, 201536_AT, 230370_X_AT, 36920_AT, 223207_X_AT, 206374_AT, 202703_AT, 236492_AT, 204053_X_AT, 203966_S_AT, 1569114_AT, 232353_S_AT, 1554114_S_AT, 37384_AT, 215501_S_AT, 225232_AT, 214649_S_AT, 239532_AT, 226169_AT, 202958_AT, 219654_AT, 235061_AT, 208892_S_AT, 208891_AT, 213137_S_AT, 213136_AT, 226243_AT, 236302_AT, 204207_S_AT, 205777_AT, 201538_S_AT, 228108_AT, 221752_AT	1343	154	13528	1.83145	0.999781	0.390895	4.29218
GOTERM_BP_FAT	GO:0006470~protein amino acid dephosphorylation	25	1.32556	0.00275334	225847_AT, 201536_AT, 230370_X_AT, 36920_AT, 206374_AT, 202703_AT, 236492_AT, 204053_X_AT, 203966_S_AT, 232353_S_AT, 1554114_S_AT, 37384_AT, 215501_S_AT, 214649_S_AT, 239532_AT, 202958_AT, 219654_AT, 235061_AT, 208892_S_AT, 208891_AT, 213137_S_AT, 213136_AT, 226243_AT, 236302_AT, 204207_S_AT, 205777_AT, 201538_S_AT, 228108_AT, 221752_AT	1343	133	13528	1.89342	0.999939	0.384546	4.92768
GOTERM_MF_FAT	GO:0008138~protein tyrosine/serine/threonine phosphatase activity	12	0.636267	0.00311723	201536_AT, 208892_S_AT, 230370_X_AT, 208891_AT, 206374_AT, 202703_AT, 204053_X_AT, 232353_S_AT, 204207_S_AT, 205777_AT, 1554114_S_AT, 201538_S_AT, 215501_S_AT, 214649_S_AT, 221752_AT	1290	44	12983	2.74482	0.978577	0.240065	4.93736
INTERPRO	IPR000340:Dual specificity phosphatase, catalytic domain	11	0.583245	0.0034854	201536_AT, 208892_S_AT, 230370_X_AT, 208891_AT, 206374_AT, 202703_AT, 204053_X_AT, 232353_S_AT, 204207_S_AT, 205777_AT, 1554114_S_AT, 201538_S_AT, 215501_S_AT, 221752_AT	1629	39	16659	2.8844	0.999263	0.594112	5.84779
INTERPRO	IPR000340:Protein-tyrosine phosphatase, dual specificity	10	0.530223	0.00792549	201536_AT, 208892_S_AT, 230370_X_AT, 208891_AT, 202703_AT, 206374_AT, 232353_S_AT, 204207_S_AT, 205777_AT, 1554114_S_AT, 201538_S_AT, 215501_S_AT, 221752_AT	1629	37	16659	2.76392	1	0.745878	12.8314
SP_PIR_KEYWORDS	protein phosphatase	21	1.11347	0.020105	201536_AT, 230370_X_AT, 36920_AT, 223207_X_AT, 206374_AT, 204053_X_AT, 203966_S_AT, 232353_S_AT, 1554114_S_AT, 37384_AT, 215501_S_AT, 239532_AT, 202958_AT, 235061_AT, 208892_S_AT, 208891_AT, 213137_S_AT, 213136_AT, 229329_S_AT, 236302_AT, 212719_AT, 205777_AT, 201538_S_AT, 228108_AT, 221752_AT	1820	130	19235	1.70725	0.999998	0.234273	26.1302
SMART	SM00195:DSPc	8	0.424178	0.0235126	206374_AT, 201536_AT, 230370_X_AT, 208892_S_AT, 208891_AT, 232353_S_AT, 205777_AT, 1554114_S_AT, 201538_S_AT, 215501_S_AT, 221752_AT	926	29	9079	2.7047	0.999746	0.693603	27.7574
INTERPRO	IPR001763:Rhodanese-like	7	0.371156	0.0249004	206374_AT, 230370_X_AT, 208892_S_AT, 208891_AT, 232353_S_AT, 203524_S_AT, 205777_AT, 215501_S_AT, 226126_AT	1629	24	16659	2.98273	1	0.885897	35.2853
INTERPRO	IPR016130:Protein-tyrosine phosphatase, active site	16	0.848356	0.0251011	202958_AT, 227741_AT, 219654_AT, 201536_AT, 208892_S_AT, 208891_AT, 212640_AT, 36920_AT, 213137_S_AT, 206374_AT, 202703_AT, 213136_AT, 204207_S_AT, 205777_AT, 1554114_S_AT, 201538_S_AT, 215501_S_AT, 225232_AT, 214649_S_AT, 221752_AT	1629	89	16659	1.83848	1	0.877645	35.5148
SMART	SM00450:RHOD	7	0.371156	0.0298188	206374_AT, 230370_X_AT, 208892_S_AT, 208891_AT, 232353_S_AT, 203524_S_AT, 205777_AT, 215501_S_AT, 226126_AT	926	24	9079	2.85966	0.999973	0.732021	33.8785
UP_SEQ_FEATURE	domain:Rhodanese	6	0.318134	0.0434407	206374_AT, 230370_X_AT, 208892_S_AT, 208891_AT, 232353_S_AT, 205777_AT, 215501_S_AT, 226126_AT	1820	21	19113	3.00047	1	0.995263	56.3978
GOTERM_MF_FAT	GO:0004725~protein tyrosine phosphatase activity	17	0.901379	0.0505826	202958_AT, 219654_AT, 201536_AT, 208892_S_AT, 208891_AT, 36920_AT, 202670_AT, 213137_S_AT, 206374_AT, 202703_AT, 213136_AT, 204053_X_AT, 226243_AT, 204207_S_AT, 205777_AT, 1554114_S_AT, 201538_S_AT, 215501_S_AT, 214649_S_AT, 221752_AT	1290	104	12983	1.64513	1	0.735838	56.9076
INTERPRO	IPR008343:MAP kinase phosphatase	4	0.212089	0.0662718	206374_AT, 208892_S_AT, 208891_AT, 205777_AT, 215501_S_AT	1629	10	16659	4.09061	1	0.968421	69.3766
UP_SEQ_FEATURE	domain:Tyrosine-protein phosphatase	11	0.583245	0.0668447	202958_AT, 201536_AT, 208892_S_AT, 230370_X_AT, 208891_AT, 213137_S_AT, 206374_AT, 202703_AT, 213136_AT, 232353_S_AT, 205777_AT, 1554114_S_AT, 201538_S_AT, 215501_S_AT, 221752_AT	1820	62	19113	1.8632	1	0.997988	72.5562
UP_SEQ_FEATURE	active site:Phosphocysteine intermediate	13	0.68929	0.0935064	202958_AT, 201536_AT, 208892_S_AT, 208891_AT, 36920_AT, 213137_S_AT, 206374_AT, 202703_AT, 213136_AT, 204053_X_AT, 205777_AT, 1554114_S_AT, 201538_S_AT, 215501_S_AT, 214649_S_AT, 221752_AT	1820	83	19113	1.64484	1	0.998743	84.0355
INTERPRO	IPR000387:Protein-tyrosine phosphatase	13	0.68929	0.0942787	202958_AT, 201536_AT, 208892_S_AT, 208891_AT, 36920_AT, 213137_S_AT, 206374_AT, 202703_AT, 213136_AT, 204207_S_AT, 205777_AT, 1554114_S_AT, 201538_S_AT, 215501_S_AT, 214649_S_AT, 221752_AT	1629	81	16659	1.64129	1	0.981892	81.8951
INTERPRO	IPR000387:Dual-specific/protein-tyrosine phosphatase, conserved region	13	0.68929	0.101144	202958_AT, 201536_AT, 208892_S_AT, 208891_AT, 36920_AT, 213137_S_AT, 206374_AT, 202703_AT, 213136_AT, 204207_S_AT, 205777_AT, 1554114_S_AT, 201538_S_AT, 215501_S_AT, 214649_S_AT, 221752_AT	1629	82	16659	1.62128	1	0.985543	84.1229
GOTERM_MF_FAT	GO:0033549~MAP kinase phosphatase activity	4	0.212089	0.131654	206374_AT, 208892_S_AT, 208891_AT, 205777_AT, 215501_S_AT	1290	13	12983	3.09672	1	0.904468	89.8674
GOTERM_MF_FAT	GO:0017017~MAP kinase tyrosine/serine/threonine phosphatase activity	4	0.212089	0.131654	206374_AT, 208892_S_AT, 208891_AT, 205777_AT, 215501_S_AT	1290	13	12983	3.09672	1	0.904468	89.8674
GOTERM_BP_FAT	GO:0043407~negative regulation of MAP kinase activity	6	0.318134	0.283359	206374_AT, 208892_S_AT, 208891_AT, 207764_S_AT, 212558_AT, 212458_AT, 205777_AT	1343	36	13528	1.67883	1	0.970174	99.7772
BIOCARTA	h_dspPathway:Regulation of MAP Kinase Pathways Through Dual Specificity Phosphatases	3	0.159067	0.313468	206374_AT, 208892_S_AT, 208891_AT, 205777_AT	163	10	1437	2.64479	1	0.898441	99.181
GOTERM_BP_FAT	GO:0000188~inactivation of MAPK activity	4	0.212089	0.318498	206374_AT, 208892_S_AT, 208891_AT, 212458_AT, 205777_AT	1343	20	13528	2.01459	1	0.974495	99.9113
Annotation Cluster 24	Enrichment Score: 1.5562438040634845
Category	Term	Count	%	PValue	Genes	List Total	Pop Hits	Pop Total	Fold Enrichment	Bonferroni	Benjamini	FDR
GOTERM_CC_FAT	GO:0005794~Golgi apparatus	104	5.51432	0.00599358	239024_AT, 232786_AT, 200713_S_AT, 203494_S_AT, 202670_AT, 219326_S_AT, 225769_AT, 221965_AT, 223071_AT, 203155_AT, 211760_S_AT, 201300_S_AT, 223466_X_AT, 217788_S_AT, 203294_S_AT, 226348_AT, 218306_S_AT, 226395_AT, 209413_AT, 224921_AT, 220248_X_AT, 214310_S_AT, 227558_AT, 212226_S_AT, 227776_AT, 223457_AT, 211137_S_AT, 224813_AT, 241910_X_AT, 205105_AT, 237571_AT, 223278_AT, 213746_S_AT, 227214…	1191	872	12782	1.27998	0.968276	0.13392	8.44668
GOTERM_CC_FAT	GO:0044431~Golgi apparatus part	40	2.12089	0.0150265	232786_AT, 221760_AT, 219326_S_AT, 225769_AT, 212255_S_AT, 203630_S_AT, 211760_S_AT, 218519_AT, 217788_S_AT, 226348_AT, 203294_S_AT, 212043_AT, 226395_AT, 218143_S_AT, 224921_AT, 220248_X_AT, 242100_AT, 223457_AT, 227776_AT, 211137_S_AT, 203105_S_AT, 227889_AT, 224813_AT, 217920_AT, 205105_AT, 213178_S_AT, 208116_S_AT, 238646_AT, 223278_AT, 225754_AT, 213746_S_AT, 227214_AT, 206667_S_AT, 228164_A…	1191	294	12782	1.46016	0.999832	0.225555	19.9292
SP_PIR_KEYWORDS	golgi apparatus	62	3.28738	0.23808	232786_AT, 221760_AT, 219326_S_AT, 221965_AT, 225769_AT, 212255_S_AT, 1555446_S_AT, 219271_AT, 203630_S_AT, 201300_S_AT, 211760_S_AT, 223466_X_AT, 213044_AT, 217788_S_AT, 201253_S_AT, 226348_AT, 203294_S_AT, 218306_S_AT, 215075_S_AT, 212043_AT, 212246_AT, 218143_S_AT, 226395_AT, 221423_S_AT, 209413_AT, 202211_AT, 225259_AT, 224921_AT, 215731_S_AT, 220248_X_AT, 224961_AT, 223168_AT, 214310_S_AT, 2…	1820	588	19235	1.11438	1	0.811327	98.2662
Annotation Cluster 25	Enrichment Score: 1.550458570651505
Category	Term	Count	%	PValue	Genes	List Total	Pop Hits	Pop Total	Fold Enrichment	Bonferroni	Benjamini	FDR
GOTERM_BP_FAT	GO:0035115~embryonic forelimb morphogenesis	7	0.371156	0.00821959	225745_AT, 238808_AT, 221884_AT, 209905_AT, 207015_S_AT, 231786_AT, 202575_AT, 213943_AT	1343	19	13528	3.71109	1	0.632891	14.0384
GOTERM_BP_FAT	GO:0035107~appendage morphogenesis	18	0.954401	0.0171449	215714_S_AT, 205990_S_AT, 225745_AT, 208478_S_AT, 207398_AT, 238808_AT, 221884_AT, 209905_AT, 203184_AT, 238852_AT, 207015_S_AT, 239178_AT, 210896_S_AT, 207397_S_AT, 233273_AT, 202875_S_AT, 206404_AT, 211858_X_AT, 212520_S_AT, 231786_AT, 202575_AT, 213943_AT, 213425_AT	1343	99	13528	1.83145	1	0.656393	27.1635
GOTERM_BP_FAT	GO:0035108~limb morphogenesis	18	0.954401	0.0171449	215714_S_AT, 205990_S_AT, 225745_AT, 208478_S_AT, 207398_AT, 238808_AT, 221884_AT, 209905_AT, 203184_AT, 238852_AT, 207015_S_AT, 239178_AT, 210896_S_AT, 207397_S_AT, 233273_AT, 202875_S_AT, 206404_AT, 211858_X_AT, 212520_S_AT, 231786_AT, 202575_AT, 213943_AT, 213425_AT	1343	99	13528	1.83145	1	0.656393	27.1635
GOTERM_BP_FAT	GO:0035136~forelimb morphogenesis	7	0.371156	0.0174751	225745_AT, 238808_AT, 221884_AT, 209905_AT, 207015_S_AT, 231786_AT, 202575_AT, 213943_AT	1343	22	13528	3.20504	1	0.657072	27.6106
GOTERM_BP_FAT	GO:0035113~embryonic appendage morphogenesis	16	0.848356	0.0233825	215714_S_AT, 205990_S_AT, 225745_AT, 207398_AT, 238808_AT, 221884_AT, 209905_AT, 203184_AT, 238852_AT, 207015_S_AT, 239178_AT, 207397_S_AT, 233273_AT, 202875_S_AT, 206404_AT, 211858_X_AT, 212520_S_AT, 231786_AT, 202575_AT, 213943_AT, 213425_AT	1343	87	13528	1.8525	1	0.706275	35.1854
GOTERM_BP_FAT	GO:0030326~embryonic limb morphogenesis	16	0.848356	0.0233825	215714_S_AT, 205990_S_AT, 225745_AT, 207398_AT, 238808_AT, 221884_AT, 209905_AT, 203184_AT, 238852_AT, 207015_S_AT, 239178_AT, 207397_S_AT, 233273_AT, 202875_S_AT, 206404_AT, 211858_X_AT, 212520_S_AT, 231786_AT, 202575_AT, 213943_AT, 213425_AT	1343	87	13528	1.8525	1	0.706275	35.1854
GOTERM_BP_FAT	GO:0048736~appendage development	18	0.954401	0.0245608	215714_S_AT, 205990_S_AT, 225745_AT, 208478_S_AT, 207398_AT, 238808_AT, 221884_AT, 209905_AT, 203184_AT, 238852_AT, 207015_S_AT, 239178_AT, 210896_S_AT, 207397_S_AT, 233273_AT, 202875_S_AT, 206404_AT, 211858_X_AT, 212520_S_AT, 231786_AT, 202575_AT, 213943_AT, 213425_AT	1343	103	13528	1.76033	1	0.713734	36.6038
GOTERM_BP_FAT	GO:0060173~limb development	18	0.954401	0.0245608	215714_S_AT, 205990_S_AT, 225745_AT, 208478_S_AT, 207398_AT, 238808_AT, 221884_AT, 209905_AT, 203184_AT, 238852_AT, 207015_S_AT, 239178_AT, 210896_S_AT, 207397_S_AT, 233273_AT, 202875_S_AT, 206404_AT, 211858_X_AT, 212520_S_AT, 231786_AT, 202575_AT, 213943_AT, 213425_AT	1343	103	13528	1.76033	1	0.713734	36.6038
GOTERM_BP_FAT	GO:0048598~embryonic morphogenesis	39	2.06787	0.0883767	217076_S_AT, 243692_AT, 225745_AT, 238808_AT, 203184_AT, 210150_S_AT, 210875_S_AT, 222530_S_AT, 229394_S_AT, 212520_S_AT, 231786_AT, 202575_AT, 216973_S_AT, 213943_AT, 212764_AT, 220288_AT, 211259_S_AT, 215714_S_AT, 212226_S_AT, 205600_X_AT, 239178_AT, 207397_S_AT, 233273_AT, 206853_S_AT, 204779_S_AT, 228904_AT, 209784_S_AT, 228038_AT, 221774_X_AT, 229397_S_AT, 204778_X_AT, 205990_S_AT, 207015_S_…	1343	307	13528	1.27963	1	0.876116	81.6555
GOTERM_BP_FAT	GO:0035137~hindlimb morphogenesis	5	0.265111	0.254255	215714_S_AT, 225745_AT, 211858_X_AT, 221884_AT, 212520_S_AT, 213943_AT	1343	26	13528	1.93711	1	0.962734	99.5378
Annotation Cluster 26	Enrichment Score: 1.4771986170572202
Category	Term	Count	%	PValue	Genes	List Total	Pop Hits	Pop Total	Fold Enrichment	Bonferroni	Benjamini	FDR
UP_SEQ_FEATURE	domain:Ubiquitin-like	11	0.583245	0.00512007	223624_AT, 227395_AT, 229812_AT, 201039_S_AT, 202387_AT, 239888_AT, 219172_AT, 225954_S_AT, 208761_S_AT, 1558699_A_AT, 226567_AT	1820	42	19113	2.75043	1	0.763891	9.14805
INTERPRO	IPR019955:Ubiquitin supergroup	11	0.583245	0.0272068	223624_AT, 227395_AT, 229812_AT, 201039_S_AT, 202387_AT, 239888_AT, 219172_AT, 225954_S_AT, 208761_S_AT, 1558699_A_AT, 226567_AT	1629	52	16659	2.1633	1	0.88829	37.8768
INTERPRO	IPR019954:Ubiquitin conserved site	8	0.424178	0.0431612	223624_AT, 227395_AT, 229812_AT, 201039_S_AT, 202387_AT, 239888_AT, 219172_AT, 226567_AT	1629	34	16659	2.40624	1	0.94207	53.3009
INTERPRO	IPR000626:Ubiquitin	9	0.4772	0.0753078	223624_AT, 201039_S_AT, 202387_AT, 239888_AT, 219172_AT, 225954_S_AT, 208761_S_AT, 1558699_A_AT, 226567_AT	1629	46	16659	2.00084	1	0.974683	74.108
SMART	SM00213:UBQ	9	0.4772	0.0908072	223624_AT, 201039_S_AT, 202387_AT, 239888_AT, 219172_AT, 225954_S_AT, 208761_S_AT, 1558699_A_AT, 226567_AT	926	46	9079	1.91828	1	0.841261	72.7712
Annotation Cluster 27	Enrichment Score: 1.470076454389608
Category	Term	Count	%	PValue	Genes	List Total	Pop Hits	Pop Total	Fold Enrichment	Bonferroni	Benjamini	FDR
GOTERM_BP_FAT	GO:0006916~anti-apoptosis	34	1.80276	0.00385754	208097_S_AT, 223266_AT, 202387_AT, 215707_S_AT, 242336_AT, 207980_S_AT, 244804_AT, 223209_S_AT, 227349_AT, 209357_AT, 202299_S_AT, 226191_AT, 218056_AT, 224982_AT, 203372_S_AT, 201300_S_AT, 200638_S_AT, 200736_S_AT, 204540_AT, 200796_S_AT, 210018_X_AT, 208478_S_AT, 204998_S_AT, 207764_S_AT, 200977_S_AT, 227558_AT, 204999_S_AT, 202431_S_AT, 204930_S_AT, 210559_S_AT, 207163_S_AT, 224439_X_AT, 20272…	1343	206	13528	1.66253	0.999999	0.476925	6.83862
GOTERM_BP_FAT	GO:0043067~regulation of programmed cell death	100	5.30223	0.0163819	201465_S_AT, 238808_AT, 227349_AT, 208966_X_AT, 202299_S_AT, 226191_AT, 204053_X_AT, 203372_S_AT, 201300_S_AT, 201448_AT, 231786_AT, 213883_S_AT, 206332_S_AT, 211259_S_AT, 200796_S_AT, 227558_AT, 201334_S_AT, 214048_AT, 204999_S_AT, 201681_S_AT, 210559_S_AT, 206853_S_AT, 237571_AT, 208965_S_AT, 215707_S_AT, 242336_AT, 204862_S_AT, 55065_AT, 210621_S_AT, 209015_S_AT, 235626_AT, 203836_S_AT, 201829…	1343	812	13528	1.24051	1	0.680296	26.1202
GOTERM_BP_FAT	GO:0042981~regulation of apoptosis	99	5.2492	0.0170407	201465_S_AT, 238808_AT, 227349_AT, 208966_X_AT, 202299_S_AT, 226191_AT, 204053_X_AT, 203372_S_AT, 201300_S_AT, 201448_AT, 231786_AT, 213883_S_AT, 206332_S_AT, 211259_S_AT, 200796_S_AT, 227558_AT, 201334_S_AT, 214048_AT, 204999_S_AT, 201681_S_AT, 210559_S_AT, 206853_S_AT, 237571_AT, 208965_S_AT, 215707_S_AT, 242336_AT, 204862_S_AT, 210621_S_AT, 209015_S_AT, 235626_AT, 203836_S_AT, 201829_AT, 20186…	1343	804	13528	1.24033	1	0.673946	27.0219
GOTERM_BP_FAT	GO:0010941~regulation of cell death	100	5.30223	0.0179535	201465_S_AT, 238808_AT, 227349_AT, 208966_X_AT, 202299_S_AT, 226191_AT, 204053_X_AT, 203372_S_AT, 201300_S_AT, 201448_AT, 231786_AT, 213883_S_AT, 206332_S_AT, 211259_S_AT, 200796_S_AT, 227558_AT, 201334_S_AT, 214048_AT, 204999_S_AT, 201681_S_AT, 210559_S_AT, 206853_S_AT, 237571_AT, 208965_S_AT, 215707_S_AT, 242336_AT, 204862_S_AT, 55065_AT, 210621_S_AT, 209015_S_AT, 235626_AT, 203836_S_AT, 201829…	1343	815	13528	1.23595	1	0.654632	28.254
GOTERM_BP_FAT	GO:0043066~negative regulation of apoptosis	43	2.27996	0.123888	202387_AT, 203565_S_AT, 227349_AT, 223209_S_AT, 209357_AT, 202299_S_AT, 204053_X_AT, 226191_AT, 218056_AT, 203372_S_AT, 224982_AT, 201300_S_AT, 213044_AT, 232633_AT, 200796_S_AT, 204998_S_AT, 227558_AT, 204999_S_AT, 210559_S_AT, 207163_S_AT, 224439_X_AT, 206853_S_AT, 200799_AT, 208097_S_AT, 223266_AT, 215707_S_AT, 207980_S_AT, 242336_AT, 226426_AT, 210621_S_AT, 244804_AT, 200736_S_AT, 200638_S_AT…	1343	354	13528	1.22355	1	0.908201	91.1438
GOTERM_BP_FAT	GO:0043069~negative regulation of programmed cell death	43	2.27996	0.144157	202387_AT, 203565_S_AT, 227349_AT, 223209_S_AT, 209357_AT, 202299_S_AT, 204053_X_AT, 226191_AT, 218056_AT, 203372_S_AT, 224982_AT, 201300_S_AT, 213044_AT, 232633_AT, 200796_S_AT, 204998_S_AT, 227558_AT, 204999_S_AT, 210559_S_AT, 207163_S_AT, 224439_X_AT, 206853_S_AT, 200799_AT, 208097_S_AT, 223266_AT, 215707_S_AT, 207980_S_AT, 242336_AT, 226426_AT, 210621_S_AT, 244804_AT, 200736_S_AT, 200638_S_AT…	1343	359	13528	1.20651	1	0.917207	94.2333
GOTERM_BP_FAT	GO:0060548~negative regulation of cell death	43	2.27996	0.14835	202387_AT, 203565_S_AT, 227349_AT, 223209_S_AT, 209357_AT, 202299_S_AT, 204053_X_AT, 226191_AT, 218056_AT, 203372_S_AT, 224982_AT, 201300_S_AT, 213044_AT, 232633_AT, 200796_S_AT, 204998_S_AT, 227558_AT, 204999_S_AT, 210559_S_AT, 207163_S_AT, 224439_X_AT, 206853_S_AT, 200799_AT, 208097_S_AT, 223266_AT, 215707_S_AT, 207980_S_AT, 242336_AT, 226426_AT, 210621_S_AT, 244804_AT, 200736_S_AT, 200638_S_AT…	1343	360	13528	1.20316	1	0.918967	94.7297
Annotation Cluster 28	Enrichment Score: 1.4637678333402186
Category	Term	Count	%	PValue	Genes	List Total	Pop Hits	Pop Total	Fold Enrichment	Bonferroni	Benjamini	FDR
GOTERM_CC_FAT	GO:0005741~mitochondrial outer membrane	17	0.901379	0.00840932	201675_AT, 211662_S_AT, 215726_S_AT, 204388_S_AT, 209366_X_AT, 214681_AT, 207387_S_AT, 215966_X_AT, 231736_X_AT, 207843_X_AT, 200697_AT, 216316_X_AT, 217167_X_AT, 200796_S_AT, 208478_S_AT, 210879_S_AT, 214306_AT, 227274_AT, 203105_S_AT, 1565162_S_AT, 215977_X_AT, 223091_X_AT, 202934_AT, 224918_X_AT, 201512_S_AT, 204493_AT	1191	90	12782	2.02719	0.992151	0.170089	11.6592
GOTERM_CC_FAT	GO:0031966~mitochondrial membrane	50	2.65111	0.0209129	201675_AT, 211662_S_AT, 215726_S_AT, 212174_AT, 223613_AT, 1557820_AT, 1559691_AT, 216591_S_AT, 201917_S_AT, 209366_X_AT, 203551_S_AT, 201919_AT, 207387_S_AT, 215966_X_AT, 218271_S_AT, 227160_S_AT, 207843_X_AT, 222894_X_AT, 235747_AT, 200796_S_AT, 203745_AT, 202800_AT, 205849_S_AT, 226616_S_AT, 203105_S_AT, 205711_X_AT, 208870_X_AT, 219547_AT, 215977_X_AT, 223091_X_AT, 224918_X_AT, 242645_AT, 204…	1191	394	12782	1.36195	0.999995	0.286078	26.6737
GOTERM_CC_FAT	GO:0031968~organelle outer membrane	17	0.901379	0.0306697	201675_AT, 211662_S_AT, 215726_S_AT, 204388_S_AT, 209366_X_AT, 214681_AT, 207387_S_AT, 215966_X_AT, 231736_X_AT, 207843_X_AT, 200697_AT, 216316_X_AT, 217167_X_AT, 200796_S_AT, 208478_S_AT, 210879_S_AT, 214306_AT, 227274_AT, 203105_S_AT, 1565162_S_AT, 215977_X_AT, 223091_X_AT, 202934_AT, 224918_X_AT, 201512_S_AT, 204493_AT	1191	104	12782	1.7543	1	0.333933	36.6991
GOTERM_CC_FAT	GO:0019867~outer membrane	17	0.901379	0.0416054	201675_AT, 211662_S_AT, 215726_S_AT, 204388_S_AT, 209366_X_AT, 214681_AT, 207387_S_AT, 215966_X_AT, 231736_X_AT, 207843_X_AT, 200697_AT, 216316_X_AT, 217167_X_AT, 200796_S_AT, 208478_S_AT, 210879_S_AT, 214306_AT, 227274_AT, 203105_S_AT, 1565162_S_AT, 215977_X_AT, 223091_X_AT, 202934_AT, 224918_X_AT, 201512_S_AT, 204493_AT	1191	108	12782	1.68932	1	0.358214	46.4108
SP_PIR_KEYWORDS	mitochondrion outer membrane	10	0.530223	0.213858	201675_AT, 200697_AT, 211662_S_AT, 216316_X_AT, 217167_X_AT, 204388_S_AT, 214681_AT, 227274_AT, 215966_X_AT, 207387_S_AT, 1565162_S_AT, 231736_X_AT, 215977_X_AT, 223091_X_AT, 202934_AT, 224918_X_AT, 201512_S_AT	1820	70	19235	1.50981	1	0.790961	97.2351
Annotation Cluster 29	Enrichment Score: 1.4338051867440784
Category	Term	Count	%	PValue	Genes	List Total	Pop Hits	Pop Total	Fold Enrichment	Bonferroni	Benjamini	FDR
GOTERM_BP_FAT	GO:0031098~stress-activated protein kinase signaling pathway	14	0.742312	0.00799301	205990_S_AT, 223266_AT, 209241_X_AT, 226068_AT, 214339_S_AT, 213178_S_AT, 203836_S_AT, 202161_AT, 223164_AT, 203552_AT, 205777_AT, 227812_AT, 215501_S_AT, 225662_AT, 203553_S_AT, 213425_AT	1343	63	13528	2.23844	1	0.635475	13.6778
GOTERM_BP_FAT	GO:0007254~JNK cascade	13	0.68929	0.0118876	205990_S_AT, 223266_AT, 209241_X_AT, 226068_AT, 214339_S_AT, 213178_S_AT, 203836_S_AT, 202161_AT, 203552_AT, 205777_AT, 227812_AT, 215501_S_AT, 225662_AT, 203553_S_AT, 213425_AT	1343	59	13528	2.21947	1	0.699726	19.6822
GOTERM_BP_FAT	GO:0010627~regulation of protein kinase cascade	36	1.9088	0.0217743	200854_AT, 201939_AT, 1569142_AT, 226156_AT, 224802_AT, 244804_AT, 212255_S_AT, 204053_X_AT, 203966_S_AT, 203836_S_AT, 226312_AT, 202161_AT, 210186_S_AT, 221958_S_AT, 225662_AT, 200736_S_AT, 203809_S_AT, 211354_S_AT, 227432_S_AT, 231579_S_AT, 228950_S_AT, 205498_AT, 210018_X_AT, 207764_S_AT, 223186_AT, 239178_AT, 200859_X_AT, 200709_AT, 58994_AT, 224801_AT, 211137_S_AT, 220162_S_AT, 207163_S_AT, …	1343	249	13528	1.45633	1	0.691014	33.2011
GOTERM_BP_FAT	GO:0046328~regulation of JNK cascade	13	0.68929	0.024704	200854_AT, 226156_AT, 207764_S_AT, 220162_S_AT, 207163_S_AT, 226068_AT, 214339_S_AT, 213178_S_AT, 225471_S_AT, 206853_S_AT, 203836_S_AT, 202161_AT, 203552_AT, 225662_AT, 203809_S_AT, 203553_S_AT	1343	65	13528	2.01459	1	0.71076	36.7741
GOTERM_BP_FAT	GO:0070302~regulation of stress-activated protein kinase signaling pathway	13	0.68929	0.0375797	200854_AT, 226156_AT, 207764_S_AT, 220162_S_AT, 207163_S_AT, 226068_AT, 214339_S_AT, 213178_S_AT, 225471_S_AT, 206853_S_AT, 203836_S_AT, 202161_AT, 203552_AT, 225662_AT, 203809_S_AT, 203553_S_AT	1343	69	13528	1.89781	1	0.751023	50.442
GOTERM_BP_FAT	GO:0007257~activation of JUN kinase activity	7	0.371156	0.0383803	214339_S_AT, 226068_AT, 213178_S_AT, 203836_S_AT, 202161_AT, 203552_AT, 225662_AT, 203553_S_AT	1343	26	13528	2.71195	1	0.747915	51.1923
GOTERM_BP_FAT	GO:0043506~regulation of JUN kinase activity	8	0.424178	0.0684033	214339_S_AT, 226068_AT, 213178_S_AT, 203836_S_AT, 207764_S_AT, 202161_AT, 203552_AT, 225662_AT, 203553_S_AT	1343	37	13528	2.17794	1	0.84245	72.7092
GOTERM_BP_FAT	GO:0043408~regulation of MAPKKK cascade	17	0.901379	0.0713732	231579_S_AT, 200854_AT, 226156_AT, 207764_S_AT, 239178_AT, 220162_S_AT, 207163_S_AT, 226068_AT, 214339_S_AT, 213178_S_AT, 225471_S_AT, 206853_S_AT, 203836_S_AT, 206404_AT, 202161_AT, 203552_AT, 225662_AT, 203809_S_AT, 211354_S_AT, 227432_S_AT, 203553_S_AT	1343	109	13528	1.57101	1	0.844687	74.2605
GOTERM_BP_FAT	GO:0043507~positive regulation of JUN kinase activity	7	0.371156	0.0913717	214339_S_AT, 226068_AT, 213178_S_AT, 203836_S_AT, 202161_AT, 203552_AT, 225662_AT, 203553_S_AT	1343	32	13528	2.20346	1	0.880194	82.7292
GOTERM_BP_FAT	GO:0080135~regulation of cellular response to stress	15	0.795334	0.139619	200854_AT, 226156_AT, 207764_S_AT, 223186_AT, 218878_S_AT, 220162_S_AT, 207163_S_AT, 226068_AT, 214339_S_AT, 213178_S_AT, 225471_S_AT, 206853_S_AT, 203836_S_AT, 202161_AT, 203552_AT, 225662_AT, 203809_S_AT, 203553_S_AT	1343	103	13528	1.46694	1	0.917717	93.6464
Annotation Cluster 30	Enrichment Score: 1.4129074279653853
Category	Term	Count	%	PValue	Genes	List Total	Pop Hits	Pop Total	Fold Enrichment	Bonferroni	Benjamini	FDR
GOTERM_MF_FAT	GO:0003682~chromatin binding	27	1.4316	0.00337518	223238_S_AT, 209377_S_AT, 211987_AT, 201075_S_AT, 226426_AT, 239404_AT, 203100_S_AT, 206104_AT, 227349_AT, 213721_AT, 241875_AT, 220586_AT, 225031_AT, 235959_AT, 210875_S_AT, 214397_AT, 221820_S_AT, 240148_AT, 212520_S_AT, 210556_AT, 212764_AT, 215714_S_AT, 207398_AT, 227558_AT, 221381_S_AT, 207397_S_AT, 218527_AT, 211391_S_AT, 202875_S_AT, 228038_AT, 201518_AT	1290	150	12983	1.81158	0.984422	0.242293	5.33551
INTERPRO	IPR000953:Chromo domain	9	0.4772	0.0101599	241875_AT, 220586_AT, 235959_AT, 225031_AT, 227558_AT, 221820_S_AT, 201075_S_AT, 203100_S_AT, 201518_AT	1629	32	16659	2.87621	1	0.755005	16.1584
SMART	SM00298:CHROMO	9	0.4772	0.0128484	241875_AT, 220586_AT, 235959_AT, 225031_AT, 227558_AT, 221820_S_AT, 201075_S_AT, 203100_S_AT, 201518_AT	926	32	9079	2.75753	0.988893	0.675365	16.198
UP_SEQ_FEATURE	domain:Chromo 1	4	0.212089	0.0987647	241875_AT, 220586_AT, 225031_AT, 201518_AT	1820	12	19113	3.50055	1	0.998565	85.6803
INTERPRO	IPR017984:Chromo domain subgroup	3	0.159067	0.180123	241875_AT, 227558_AT, 201518_AT	1629	8	16659	3.83494	1	0.994077	96.7533
UP_SEQ_FEATURE	domain:Chromo	3	0.159067	0.42496	227558_AT, 221820_S_AT, 203100_S_AT	1820	15	19113	2.10033	1	1	99.9968
Annotation Cluster 31	Enrichment Score: 1.3860708183352828
Category	Term	Count	%	PValue	Genes	List Total	Pop Hits	Pop Total	Fold Enrichment	Bonferroni	Benjamini	FDR
SP_PIR_KEYWORDS	cytoskeleton	83	4.40085	0.00230063	236620_AT, 200713_S_AT, 201991_S_AT, 218087_S_AT, 203494_S_AT, 209129_AT, 231895_AT, 208885_AT, 213023_AT, 206116_S_AT, 211963_S_AT, 215116_S_AT, 1556105_AT, 225051_AT, 223427_S_AT, 205588_S_AT, 226395_AT, 205885_S_AT, 209234_AT, 224813_AT, 219157_AT, 211088_S_AT, 227249_AT, 225684_AT, 212572_AT, 213746_S_AT, 201992_S_AT, 208079_S_AT, 200728_AT, 225617_AT, 222455_S_AT, 213617_S_AT, 209027_S_AT, 2…	1820	636	19235	1.37925	0.773115	0.0624562	3.37639
GOTERM_CC_FAT	GO:0005874~microtubule	37	1.96182	0.0216029	201992_S_AT, 218355_AT, 218251_AT, 209659_S_AT, 212710_AT, 200854_AT, 201991_S_AT, 200713_S_AT, 203494_S_AT, 223013_AT, 222039_AT, 202670_AT, 225617_AT, 55065_AT, 213617_S_AT, 224578_AT, 234299_S_AT, 218906_X_AT, 222633_AT, 219170_AT, 224662_AT, 215942_S_AT, 215116_S_AT, 225494_AT, 223068_AT, 203303_AT, 232587_AT, 231875_AT, 203442_X_AT, 226395_AT, 222685_AT, 243_G_AT, 41220_AT, 202717_S_AT, 2092…	1191	274	12782	1.44923	0.999996	0.281	27.4286
GOTERM_CC_FAT	GO:0015630~microtubule cytoskeleton	65	3.44645	0.0332305	218355_AT, 209659_S_AT, 212710_AT, 236620_AT, 201991_S_AT, 200713_S_AT, 203494_S_AT, 223013_AT, 231895_AT, 222039_AT, 202670_AT, 202243_S_AT, 1555278_A_AT, 213044_AT, 215942_S_AT, 215116_S_AT, 204572_S_AT, 1556105_AT, 225494_AT, 214953_S_AT, 232587_AT, 203303_AT, 231875_AT, 205588_S_AT, 226395_AT, 241836_X_AT, 222685_AT, 243_G_AT, 202717_S_AT, 214700_X_AT, 202275_AT, 209234_AT, 227935_S_AT, 23543…	1191	549	12782	1.27066	1	0.33816	39.11
SP_PIR_KEYWORDS	microtubule	29	1.53765	0.103171	218251_AT, 218355_AT, 201992_S_AT, 212710_AT, 201991_S_AT, 200713_S_AT, 203494_S_AT, 222039_AT, 225617_AT, 213617_S_AT, 224578_AT, 234299_S_AT, 218906_X_AT, 219170_AT, 224662_AT, 215942_S_AT, 215116_S_AT, 225494_AT, 203303_AT, 232587_AT, 223068_AT, 231875_AT, 203442_X_AT, 226395_AT, 222685_AT, 243_G_AT, 209234_AT, 212712_AT, 229106_AT, 227713_AT, 203690_AT, 219338_S_AT, 227249_AT, 225684_AT	1820	231	19235	1.3268	1	0.607416	80.2851
GOTERM_CC_FAT	GO:0005856~cytoskeleton	141	7.47614	0.138843	236620_AT, 200713_S_AT, 201991_S_AT, 218087_S_AT, 203494_S_AT, 231895_AT, 208885_AT, 202670_AT, 202516_S_AT, 202243_S_AT, 1555278_A_AT, 213023_AT, 213793_S_AT, 206116_S_AT, 204288_S_AT, 211963_S_AT, 215116_S_AT, 205826_AT, 203780_AT, 1556105_AT, 225051_AT, 223427_S_AT, 203303_AT, 216804_S_AT, 232587_AT, 205588_S_AT, 226395_AT, 243_G_AT, 202275_AT, 227935_S_AT, 209234_AT, 236718_AT, 235432_AT, 224…	1191	1381	12782	1.09575	1	0.614549	88.8563
GOTERM_CC_FAT	GO:0044430~cytoskeletal part	97	5.14316	0.203985	236620_AT, 201991_S_AT, 200713_S_AT, 218087_S_AT, 203494_S_AT, 231895_AT, 202516_S_AT, 202670_AT, 208885_AT, 202243_S_AT, 1555278_A_AT, 213023_AT, 213793_S_AT, 206116_S_AT, 211963_S_AT, 205826_AT, 215116_S_AT, 1556105_AT, 225051_AT, 203303_AT, 232587_AT, 205588_S_AT, 226395_AT, 243_G_AT, 202275_AT, 209234_AT, 227935_S_AT, 236718_AT, 235432_AT, 210559_S_AT, 237571_AT, 211088_S_AT, 244111_AT, 22724…	1191	952	12782	1.09351	1	0.689385	96.488
Annotation Cluster 32	Enrichment Score: 1.35140953710981
Category	Term	Count	%	PValue	Genes	List Total	Pop Hits	Pop Total	Fold Enrichment	Bonferroni	Benjamini	FDR
GOTERM_MF_FAT	GO:0008143~poly(A) RNA binding	4	0.212089	0.0373355	1555427_S_AT, 201064_S_AT, 201448_AT, 212454_X_AT	1290	8	12983	5.03217	1	0.663548	46.0493
GOTERM_MF_FAT	GO:0003727~single-stranded RNA binding	7	0.371156	0.0455004	226134_S_AT, 1555427_S_AT, 201064_S_AT, 221919_AT, 201448_AT, 223245_AT, 212454_X_AT	1290	27	12983	2.60927	1	0.712405	53.0103
GOTERM_MF_FAT	GO:0070717~poly-purine tract binding	4	0.212089	0.0519558	1555427_S_AT, 201064_S_AT, 201448_AT, 212454_X_AT	1290	9	12983	4.47304	1	0.731144	57.9073
Annotation Cluster 33	Enrichment Score: 1.3242866443385122
Category	Term	Count	%	PValue	Genes	List Total	Pop Hits	Pop Total	Fold Enrichment	Bonferroni	Benjamini	FDR
GOTERM_MF_FAT	GO:0019208~phosphatase regulator activity	13	0.68929	0.00785763	228010_AT, 226169_AT, 226375_AT, 225124_AT, 206075_S_AT, 212075_S_AT, 212072_S_AT, 201877_S_AT, 202166_S_AT, 217822_AT, 202513_S_AT, 236492_AT, 210231_X_AT, 1569114_AT, 217821_S_AT, 226907_AT, 242898_AT	1290	56	12983	2.33636	0.999939	0.416959	12.0092
GOTERM_MF_FAT	GO:0019888~protein phosphatase regulator activity	12	0.636267	0.0135817	228010_AT, 226375_AT, 206075_S_AT, 212075_S_AT, 212072_S_AT, 225124_AT, 201877_S_AT, 202166_S_AT, 217822_AT, 202513_S_AT, 236492_AT, 210231_X_AT, 217821_S_AT, 226907_AT, 242898_AT	1290	53	12983	2.27872	1	0.476619	19.8906
GOTERM_MF_FAT	GO:0008601~protein phosphatase type 2A regulator activity	6	0.318134	0.0214446	228010_AT, 236492_AT, 210231_X_AT, 242898_AT, 201877_S_AT, 202513_S_AT	1290	17	12983	3.55212	1	0.54382	29.6419
GOTERM_MF_FAT	GO:0004864~phosphoprotein phosphatase inhibitor activity	5	0.265111	0.300679	210231_X_AT, 226907_AT, 226375_AT, 225124_AT, 202166_S_AT	1290	28	12983	1.7972	1	0.974494	99.6973
GOTERM_MF_FAT	GO:0019212~phosphatase inhibitor activity	5	0.265111	0.347456	210231_X_AT, 226907_AT, 226375_AT, 225124_AT, 202166_S_AT	1290	30	12983	1.67739	1	0.982983	99.9015
Annotation Cluster 34	Enrichment Score: 1.2922894497633983
Category	Term	Count	%	PValue	Genes	List Total	Pop Hits	Pop Total	Fold Enrichment	Bonferroni	Benjamini	FDR
GOTERM_CC_FAT	GO:0030055~cell-substrate junction	18	0.954401	0.0297397	243951_AT, 201131_S_AT, 232136_S_AT, 209209_S_AT, 219106_S_AT, 218087_S_AT, 223168_AT, 209129_AT, 222433_AT, 204357_S_AT, 217853_AT, 1559529_AT, 222455_S_AT, 209994_S_AT, 202720_AT, 200931_S_AT, 200996_AT, 208637_X_AT, 209993_AT, 213101_S_AT, 1553530_A_AT, 209210_S_AT	1191	112	12782	1.72481	1	0.331697	35.8016
GOTERM_CC_FAT	GO:0005924~cell-substrate adherens junction	17	0.901379	0.0358351	243951_AT, 201131_S_AT, 232136_S_AT, 209209_S_AT, 219106_S_AT, 218087_S_AT, 223168_AT, 209129_AT, 222433_AT, 204357_S_AT, 217853_AT, 1559529_AT, 222455_S_AT, 209994_S_AT, 202720_AT, 200931_S_AT, 208637_X_AT, 209993_AT, 1553530_A_AT, 209210_S_AT	1191	106	12782	1.7212	1	0.342255	41.4743
GOTERM_CC_FAT	GO:0070161~anchoring junction	24	1.27253	0.0486006	243951_AT, 201131_S_AT, 209209_S_AT, 209129_AT, 218087_S_AT, 203015_S_AT, 1559529_AT, 222455_S_AT, 209994_S_AT, 202720_AT, 200931_S_AT, 213325_AT, 1556105_AT, 232136_S_AT, 219106_S_AT, 223168_AT, 217744_S_AT, 222433_AT, 217853_AT, 204357_S_AT, 201681_S_AT, 232078_AT, 232079_S_AT, 213478_AT, 208637_X_AT, 209993_AT, 1553530_A_AT, 209210_S_AT	1191	172	12782	1.49751	1	0.389245	51.8747
GOTERM_CC_FAT	GO:0005925~focal adhesion	16	0.848356	0.0501193	243951_AT, 201131_S_AT, 232136_S_AT, 209209_S_AT, 219106_S_AT, 223168_AT, 209129_AT, 222433_AT, 217853_AT, 204357_S_AT, 1559529_AT, 222455_S_AT, 209994_S_AT, 202720_AT, 200931_S_AT, 208637_X_AT, 209993_AT, 1553530_A_AT, 209210_S_AT	1191	102	12782	1.68348	1	0.393618	52.9901
GOTERM_CC_FAT	GO:0005912~adherens junction	22	1.16649	0.0512419	201131_S_AT, 243951_AT, 209209_S_AT, 209129_AT, 218087_S_AT, 203015_S_AT, 1559529_AT, 222455_S_AT, 209994_S_AT, 202720_AT, 200931_S_AT, 213325_AT, 1556105_AT, 232136_S_AT, 219106_S_AT, 223168_AT, 222433_AT, 217853_AT, 204357_S_AT, 201681_S_AT, 232078_AT, 232079_S_AT, 208637_X_AT, 209993_AT, 1553530_A_AT, 209210_S_AT	1191	155	12782	1.52327	1	0.395419	53.7991
GOTERM_CC_FAT	GO:0016323~basolateral plasma membrane	25	1.32556	0.13254	243951_AT, 201131_S_AT, 205802_AT, 209209_S_AT, 218087_S_AT, 209129_AT, 201839_S_AT, 205066_S_AT, 202516_S_AT, 211599_X_AT, 217208_S_AT, 1559529_AT, 222455_S_AT, 209994_S_AT, 202720_AT, 200931_S_AT, 229088_AT, 232136_S_AT, 219106_S_AT, 202800_AT, 223168_AT, 205803_S_AT, 222433_AT, 207455_AT, 204357_S_AT, 217853_AT, 203510_AT, 200996_AT, 208637_X_AT, 209993_AT, 213101_S_AT, 1553530_A_AT, 209210_S_…	1191	203	12782	1.32169	1	0.617173	87.5971
Annotation Cluster 35	Enrichment Score: 1.271548727396388
Category	Term	Count	%	PValue	Genes	List Total	Pop Hits	Pop Total	Fold Enrichment	Bonferroni	Benjamini	FDR
GOTERM_BP_FAT	GO:0048732~gland development	24	1.27253	0.00688878	235392_AT, 201131_S_AT, 217076_S_AT, 204686_AT, 238808_AT, 205646_S_AT, 207980_S_AT, 207015_S_AT, 211110_S_AT, 211599_X_AT, 206104_AT, 213721_AT, 209357_AT, 210150_S_AT, 201866_S_AT, 231786_AT, 211024_S_AT, 211259_S_AT, 232136_S_AT, 223835_X_AT, 207398_AT, 209905_AT, 207397_S_AT, 203510_AT, 233273_AT, 242455_AT, 209035_AT, 228904_AT, 202934_AT, 228038_AT	1343	135	13528	1.79075	1	0.622269	11.8996
GOTERM_BP_FAT	GO:0035270~endocrine system development	15	0.795334	0.00704714	211024_S_AT, 201131_S_AT, 217076_S_AT, 223835_X_AT, 205646_S_AT, 207015_S_AT, 207980_S_AT, 206104_AT, 213721_AT, 209357_AT, 233273_AT, 242455_AT, 208792_S_AT, 209035_AT, 228904_AT, 201866_S_AT, 228038_AT	1343	69	13528	2.18978	1	0.616235	12.1567
GOTERM_BP_FAT	GO:0021536~diencephalon development	10	0.530223	0.00870567	211024_S_AT, 201131_S_AT, 242054_S_AT, 242455_AT, 223835_X_AT, 208478_S_AT, 205646_S_AT, 207015_S_AT, 228038_AT, 206104_AT, 213721_AT	1343	37	13528	2.72242	1	0.641644	14.8073
GOTERM_BP_FAT	GO:0021983~pituitary gland development	8	0.424178	0.0170852	211024_S_AT, 201131_S_AT, 242455_AT, 223835_X_AT, 205646_S_AT, 207015_S_AT, 228038_AT, 206104_AT, 213721_AT	1343	28	13528	2.87799	1	0.668196	27.0823
GOTERM_BP_FAT	GO:0030900~forebrain development	23	1.21951	0.0452964	206140_AT, 205710_AT, 201131_S_AT, 221950_AT, 1553411_S_AT, 211987_AT, 205646_S_AT, 207015_S_AT, 206104_AT, 213721_AT, 243672_AT, 222530_S_AT, 229394_S_AT, 212520_S_AT, 232847_AT, 214953_S_AT, 211024_S_AT, 215714_S_AT, 223835_X_AT, 208478_S_AT, 221884_AT, 230785_AT, 213178_S_AT, 242054_S_AT, 237571_AT, 242455_AT, 209506_S_AT, 227249_AT, 228038_AT, 229397_S_AT	1343	152	13528	1.5242	1	0.782458	57.2403
GOTERM_BP_FAT	GO:0021537~telencephalon development	11	0.583245	0.106346	211024_S_AT, 206140_AT, 221950_AT, 208478_S_AT, 1553411_S_AT, 205646_S_AT, 230785_AT, 213721_AT, 242054_S_AT, 243672_AT, 242455_AT, 222530_S_AT, 227249_AT, 232847_AT, 228038_AT	1343	65	13528	1.70466	1	0.895882	87.2638
GOTERM_BP_FAT	GO:0021879~forebrain neuron differentiation	4	0.212089	0.131414	211024_S_AT, 223835_X_AT, 205646_S_AT, 228038_AT, 213721_AT	1343	13	13528	3.09938	1	0.911065	92.4391
GOTERM_BP_FAT	GO:0021543~pallium development	8	0.424178	0.166659	211024_S_AT, 221950_AT, 242455_AT, 222530_S_AT, 208478_S_AT, 205646_S_AT, 227249_AT, 228038_AT, 213721_AT	1343	46	13528	1.75182	1	0.92953	96.4612
GOTERM_BP_FAT	GO:0021872~generation of neurons in the forebrain	4	0.212089	0.180905	211024_S_AT, 223835_X_AT, 205646_S_AT, 228038_AT, 213721_AT	1343	15	13528	2.68613	1	0.937788	97.4201
GOTERM_BP_FAT	GO:0002052~positive regulation of neuroblast proliferation	3	0.159067	0.184489	223835_X_AT, 205646_S_AT, 228038_AT, 213721_AT	1343	8	13528	3.77736	1	0.939492	97.6193
GOTERM_BP_FAT	GO:0048663~neuron fate commitment	6	0.318134	0.405238	211024_S_AT, 32137_AT, 209784_S_AT, 205646_S_AT, 228038_AT, 206104_AT, 202527_S_AT, 213721_AT	1343	42	13528	1.439	1	0.987169	99.9927
Annotation Cluster 36	Enrichment Score: 1.2710357639934864
Category	Term	Count	%	PValue	Genes	List Total	Pop Hits	Pop Total	Fold Enrichment	Bonferroni	Benjamini	FDR
SP_PIR_KEYWORDS	Apoptosis	49	2.59809	0.0241671	1563182_AT, 202387_AT, 217963_S_AT, 1568592_AT, 204053_X_AT, 226899_AT, 201844_S_AT, 218056_AT, 201448_AT, 209339_AT, 213044_AT, 214953_S_AT, 213883_S_AT, 217828_AT, 200796_S_AT, 207163_S_AT, 206189_AT, 237571_AT, 213882_AT, 204493_AT, 206874_S_AT, 204285_S_AT, 204862_S_AT, 218373_AT, 244804_AT, 217865_AT, 203836_S_AT, 203415_AT, 1569129_S_AT, 227812_AT, 37384_AT, 220643_S_AT, 215913_S_AT, 222519…	1820	381	19235	1.35923	1	0.265758	30.5672
GOTERM_BP_FAT	GO:0012501~programmed cell death	74	3.92365	0.0517075	1563182_AT, 201465_S_AT, 202387_AT, 1559691_AT, 217963_S_AT, 1568592_AT, 226899_AT, 204053_X_AT, 201844_S_AT, 218056_AT, 201448_AT, 209339_AT, 201251_AT, 213044_AT, 213135_AT, 213943_AT, 214953_S_AT, 213883_S_AT, 217828_AT, 200796_S_AT, 201334_S_AT, 203105_S_AT, 207163_S_AT, 206189_AT, 237571_AT, 208743_S_AT, 213882_AT, 204493_AT, 206874_S_AT, 218501_AT, 204285_S_AT, 218373_AT, 204862_S_AT, 23940…	1343	611	13528	1.21997	1	0.797651	62.2077
GOTERM_BP_FAT	GO:0006915~apoptosis	72	3.8176	0.0673324	1563182_AT, 201465_S_AT, 202387_AT, 1559691_AT, 217963_S_AT, 1568592_AT, 226899_AT, 204053_X_AT, 201844_S_AT, 218056_AT, 201448_AT, 209339_AT, 213044_AT, 213135_AT, 213943_AT, 214953_S_AT, 213883_S_AT, 217828_AT, 200796_S_AT, 201334_S_AT, 203105_S_AT, 207163_S_AT, 206189_AT, 237571_AT, 208743_S_AT, 213882_AT, 204493_AT, 206874_S_AT, 218501_AT, 204285_S_AT, 218373_AT, 204862_S_AT, 244804_AT, 21786…	1343	602	13528	1.20474	1	0.842036	72.1285
GOTERM_BP_FAT	GO:0016265~death	85	4.50689	0.0688315	1563182_AT, 201465_S_AT, 1557820_AT, 202387_AT, 1559691_AT, 211110_S_AT, 217963_S_AT, 1568592_AT, 211967_AT, 226899_AT, 204053_X_AT, 201844_S_AT, 218056_AT, 236446_AT, 209339_AT, 201448_AT, 201251_AT, 213044_AT, 213135_AT, 213943_AT, 214953_S_AT, 213883_S_AT, 217828_AT, 200796_S_AT, 201334_S_AT, 202550_S_AT, 203105_S_AT, 218527_AT, 207163_S_AT, 1567080_S_AT, 206189_AT, 208832_AT, 237571_AT, 20874…	1343	724	13528	1.1826	1	0.840043	72.9382
GOTERM_BP_FAT	GO:0008219~cell death	84	4.45387	0.0762135	1563182_AT, 201465_S_AT, 202387_AT, 1559691_AT, 211110_S_AT, 217963_S_AT, 1568592_AT, 211967_AT, 226899_AT, 204053_X_AT, 201844_S_AT, 218056_AT, 236446_AT, 209339_AT, 201448_AT, 201251_AT, 213044_AT, 213135_AT, 213943_AT, 214953_S_AT, 213883_S_AT, 217828_AT, 200796_S_AT, 201334_S_AT, 202550_S_AT, 203105_S_AT, 218527_AT, 207163_S_AT, 1567080_S_AT, 206189_AT, 208832_AT, 237571_AT, 208743_S_AT, 2138…	1343	719	13528	1.17681	1	0.856061	76.6114
Annotation Cluster 37	Enrichment Score: 1.2609532451698182
Category	Term	Count	%	PValue	Genes	List Total	Pop Hits	Pop Total	Fold Enrichment	Bonferroni	Benjamini	FDR
INTERPRO	IPR001401:Dynamin, GTPase region	5	0.265111	0.031639	209039_X_AT, 218935_AT, 215116_S_AT, 214306_AT, 203105_S_AT	1629	13	16659	3.93328	1	0.898778	42.5849
SMART	SM00053:DYNc	5	0.265111	0.0361744	209039_X_AT, 218935_AT, 215116_S_AT, 214306_AT, 203105_S_AT	926	13	9079	3.77098	0.999997	0.759413	39.5583
INTERPRO	IPR019762:Dynamin, GTPase region, conserved site	3	0.159067	0.144051	215116_S_AT, 214306_AT, 203105_S_AT	1629	7	16659	4.38279	1	0.99174	93.1741
Annotation Cluster 38	Enrichment Score: 1.2569446265398352
Category	Term	Count	%	PValue	Genes	List Total	Pop Hits	Pop Total	Fold Enrichment	Bonferroni	Benjamini	FDR
GOTERM_BP_FAT	GO:0006364~rRNA processing	17	0.901379	0.0181876	211949_S_AT, 217962_AT, 218512_AT, 207541_S_AT, 208903_AT, 200874_S_AT, 217822_AT, 213588_X_AT, 213648_AT, 222609_S_AT, 217821_S_AT, 221513_S_AT, 242451_X_AT, 218715_AT, 215249_AT, 226416_AT, 215567_AT, 204572_S_AT	1343	92	13528	1.86131	1	0.653363	28.5668
GOTERM_BP_FAT	GO:0016072~rRNA metabolic process	17	0.901379	0.0263259	211949_S_AT, 217962_AT, 218512_AT, 207541_S_AT, 208903_AT, 200874_S_AT, 217822_AT, 213588_X_AT, 213648_AT, 222609_S_AT, 217821_S_AT, 221513_S_AT, 242451_X_AT, 218715_AT, 215249_AT, 226416_AT, 215567_AT, 204572_S_AT	1343	96	13528	1.78376	1	0.695492	38.6736
GOTERM_BP_FAT	GO:0022613~ribonucleoprotein complex biogenesis	27	1.4316	0.0323825	217962_AT, 207541_S_AT, 200595_S_AT, 211115_X_AT, 200874_S_AT, 217822_AT, 213588_X_AT, 222609_S_AT, 225348_AT, 242451_X_AT, 218715_AT, 215249_AT, 226416_AT, 217631_AT, 204572_S_AT, 211949_S_AT, 208821_AT, 218512_AT, 208903_AT, 204113_AT, 208880_S_AT, 202836_S_AT, 202408_S_AT, 213648_AT, 235783_AT, 217821_S_AT, 221513_S_AT, 215567_AT	1343	180	13528	1.51095	1	0.720203	45.3009
GOTERM_BP_FAT	GO:0042254~ribosome biogenesis	19	1.00742	0.056121	211949_S_AT, 217962_AT, 218512_AT, 207541_S_AT, 208903_AT, 200874_S_AT, 217822_AT, 213588_X_AT, 213648_AT, 222609_S_AT, 235783_AT, 217821_S_AT, 221513_S_AT, 242451_X_AT, 218715_AT, 215249_AT, 226416_AT, 215567_AT, 217631_AT, 204572_S_AT	1343	122	13528	1.56874	1	0.806026	65.3047
GOTERM_BP_FAT	GO:0034470~ncRNA processing	26	1.37858	0.0756228	218132_S_AT, 217962_AT, 207541_S_AT, 218617_AT, 200874_S_AT, 224430_S_AT, 217822_AT, 226882_X_AT, 213588_X_AT, 222609_S_AT, 220992_S_AT, 1556061_AT, 242451_X_AT, 1570173_AT, 218715_AT, 215249_AT, 226416_AT, 204572_S_AT, 211949_S_AT, 218512_AT, 208903_AT, 235551_AT, 213648_AT, 217821_S_AT, 221513_S_AT, 1561502_X_AT, 215567_AT, 202714_S_AT	1343	187	13528	1.40052	1	0.8577	76.3358
SP_PIR_KEYWORDS	rrna processing	10	0.530223	0.118768	213648_AT, 222609_S_AT, 217821_S_AT, 217962_AT, 218512_AT, 218715_AT, 207541_S_AT, 218878_S_AT, 215567_AT, 226416_AT, 217822_AT	1820	61	19235	1.73257	1	0.63404	84.8234
GOTERM_BP_FAT	GO:0034660~ncRNA metabolic process	28	1.48462	0.203442	217846_AT, 218132_S_AT, 217962_AT, 207541_S_AT, 218617_AT, 200874_S_AT, 224430_S_AT, 217822_AT, 226882_X_AT, 213588_X_AT, 240206_AT, 222609_S_AT, 220992_S_AT, 1556061_AT, 242451_X_AT, 1570173_AT, 218715_AT, 215249_AT, 226416_AT, 204572_S_AT, 211949_S_AT, 218512_AT, 208903_AT, 235551_AT, 213648_AT, 217821_S_AT, 221513_S_AT, 215567_AT, 1561502_X_AT, 202714_S_AT	1343	230	13528	1.22627	1	0.948501	98.4529
Annotation Cluster 39	Enrichment Score: 1.256283158571954
Category	Term	Count	%	PValue	Genes	List Total	Pop Hits	Pop Total	Fold Enrichment	Bonferroni	Benjamini	FDR
UP_SEQ_FEATURE	repeat:2-1	7	0.371156	0.0268547	201132_AT, 213588_X_AT, 214527_S_AT, 212901_S_AT, 1555427_S_AT, 212953_X_AT, 214315_X_AT, 200068_S_AT	1820	25	19113	2.94046	1	0.98344	39.8766
UP_SEQ_FEATURE	repeat:2-2	7	0.371156	0.0381569	201132_AT, 213588_X_AT, 214527_S_AT, 212901_S_AT, 1555427_S_AT, 212953_X_AT, 214315_X_AT, 200068_S_AT	1820	27	19113	2.72265	1	0.993075	51.6695
UP_SEQ_FEATURE	repeat:1-1	7	0.371156	0.0381569	201132_AT, 213588_X_AT, 214527_S_AT, 212901_S_AT, 1555427_S_AT, 212953_X_AT, 214315_X_AT, 200068_S_AT	1820	27	19113	2.72265	1	0.993075	51.6695
UP_SEQ_FEATURE	repeat:2-3	5	0.265111	0.0713103	214527_S_AT, 212901_S_AT, 1555427_S_AT, 212953_X_AT, 214315_X_AT, 200068_S_AT	1820	17	19113	3.08872	1	0.998285	74.9095
UP_SEQ_FEATURE	repeat:1-4	5	0.265111	0.0713103	213588_X_AT, 214527_S_AT, 1555427_S_AT, 212953_X_AT, 214315_X_AT, 200068_S_AT	1820	17	19113	3.08872	1	0.998285	74.9095
UP_SEQ_FEATURE	repeat:1-3	5	0.265111	0.0850575	213588_X_AT, 214527_S_AT, 1555427_S_AT, 212953_X_AT, 214315_X_AT, 200068_S_AT	1820	18	19113	2.91712	1	0.998443	81.0129
UP_SEQ_FEATURE	repeat:1-2	6	0.318134	0.0950244	201132_AT, 213588_X_AT, 214527_S_AT, 1555427_S_AT, 212953_X_AT, 214315_X_AT, 200068_S_AT	1820	26	19113	2.42346	1	0.998613	84.5278
Annotation Cluster 40	Enrichment Score: 1.2390205314459568
Category	Term	Count	%	PValue	Genes	List Total	Pop Hits	Pop Total	Fold Enrichment	Bonferroni	Benjamini	FDR
INTERPRO	IPR000886:Endoplasmic reticulum, targeting sequence	10	0.530223	0.0279079	201486_AT, 227100_AT, 212953_X_AT, 214315_X_AT, 1555561_A_AT, 201485_S_AT, 202857_AT, 243405_AT, 201063_AT, 221781_S_AT, 208658_AT, 208959_S_AT	1629	45	16659	2.27256	1	0.885345	38.645
UP_SEQ_FEATURE	domain:Thioredoxin 1	4	0.212089	0.0466731	243405_AT, 221781_S_AT, 208658_AT, 208612_AT	1820	9	19113	4.6674	1	0.995036	59.0707
UP_SEQ_FEATURE	domain:Thioredoxin 2	4	0.212089	0.0466731	243405_AT, 221781_S_AT, 208658_AT, 208612_AT	1820	9	19113	4.6674	1	0.995036	59.0707
UP_SEQ_FEATURE	short sequence motif:Prevents secretion from ER	11	0.583245	0.05041	201486_AT, 227100_AT, 214315_X_AT, 201485_S_AT, 1555561_A_AT, 202857_AT, 208959_S_AT, 212953_X_AT, 201063_AT, 243405_AT, 208658_AT, 221781_S_AT, 208612_AT	1820	59	19113	1.95793	1	0.995114	61.9675
GOTERM_CC_FAT	GO:0005788~endoplasmic reticulum lumen	11	0.583245	0.20822	201486_AT, 214315_X_AT, 204769_S_AT, 201485_S_AT, 1555561_A_AT, 1567081_X_AT, 208959_S_AT, 1567080_S_AT, 212953_X_AT, 201063_AT, 243405_AT, 208658_AT, 221781_S_AT, 208612_AT	1191	80	12782	1.47567	1	0.688179	96.7525
Annotation Cluster 41	Enrichment Score: 1.2337144753822105
Category	Term	Count	%	PValue	Genes	List Total	Pop Hits	Pop Total	Fold Enrichment	Bonferroni	Benjamini	FDR
GOTERM_MF_FAT	GO:0008092~cytoskeletal protein binding	66	3.49947	0.0162571	201991_S_AT, 200713_S_AT, 218087_S_AT, 202516_S_AT, 208885_AT, 200907_S_AT, 225045_AT, 203459_S_AT, 213023_AT, 201300_S_AT, 202518_AT, 206116_S_AT, 204288_S_AT, 211963_S_AT, 225494_AT, 223427_S_AT, 225051_AT, 216804_S_AT, 220288_AT, 202665_S_AT, 226395_AT, 225124_AT, 209234_AT, 202550_S_AT, 236718_AT, 225796_AT, 201954_AT, 224813_AT, 203661_S_AT, 213178_S_AT, 232457_AT, 203690_AT, 219157_AT, 2272…	1290	504	12983	1.31795	1	0.526354	23.3426
GOTERM_CC_FAT	GO:0015629~actin cytoskeleton	36	1.9088	0.0264725	201131_S_AT, 209209_S_AT, 218087_S_AT, 208885_AT, 200728_AT, 200907_S_AT, 203459_S_AT, 213023_AT, 200931_S_AT, 1552334_AT, 201022_S_AT, 204288_S_AT, 206116_S_AT, 219324_AT, 211963_S_AT, 229394_S_AT, 205826_AT, 231907_AT, 225494_AT, 225051_AT, 216804_S_AT, 220288_AT, 202665_S_AT, 208875_S_AT, 223168_AT, 41220_AT, 225124_AT, 236718_AT, 200859_X_AT, 229106_AT, 201954_AT, 224813_AT, 207390_S_AT, 2038…	1191	269	12782	1.43627	1	0.319549	32.5541
GOTERM_BP_FAT	GO:0007010~cytoskeleton organization	56	2.96925	0.0355087	209209_S_AT, 218087_S_AT, 231895_AT, 208811_S_AT, 202516_S_AT, 208885_AT, 200907_S_AT, 1555278_A_AT, 212255_S_AT, 210150_S_AT, 206116_S_AT, 211963_S_AT, 213044_AT, 225051_AT, 205588_S_AT, 202665_S_AT, 232136_S_AT, 226395_AT, 222685_AT, 223168_AT, 225124_AT, 211137_S_AT, 204357_S_AT, 224813_AT, 203661_S_AT, 232457_AT, 203690_AT, 227249_AT, 208637_X_AT, 1553530_A_AT, 213746_S_AT, 221752_AT, 200854_…	1343	436	13528	1.29378	1	0.74186	48.4507
GOTERM_BP_FAT	GO:0030036~actin cytoskeleton organization	31	1.64369	0.0603757	214315_X_AT, 209209_S_AT, 218087_S_AT, 202609_AT, 202516_S_AT, 208885_AT, 212255_S_AT, 217208_S_AT, 222455_S_AT, 226312_AT, 1552334_AT, 201022_S_AT, 1554114_S_AT, 206116_S_AT, 219324_AT, 213044_AT, 211963_S_AT, 231907_AT, 225051_AT, 202665_S_AT, 208875_S_AT, 223168_AT, 225124_AT, 200859_X_AT, 211137_S_AT, 204357_S_AT, 224813_AT, 200059_S_AT, 203661_S_AT, 212953_X_AT, 214780_S_AT, 232457_AT, 20863…	1343	226	13528	1.38169	1	0.824523	68.0618
GOTERM_BP_FAT	GO:0030029~actin filament-based process	31	1.64369	0.114081	214315_X_AT, 209209_S_AT, 218087_S_AT, 202609_AT, 202516_S_AT, 208885_AT, 212255_S_AT, 217208_S_AT, 222455_S_AT, 226312_AT, 1552334_AT, 201022_S_AT, 1554114_S_AT, 206116_S_AT, 219324_AT, 213044_AT, 211963_S_AT, 231907_AT, 225051_AT, 202665_S_AT, 208875_S_AT, 223168_AT, 225124_AT, 200859_X_AT, 211137_S_AT, 204357_S_AT, 224813_AT, 200059_S_AT, 203661_S_AT, 212953_X_AT, 214780_S_AT, 232457_AT, 20863…	1343	241	13528	1.29569	1	0.90028	89.1395
SP_PIR_KEYWORDS	actin-binding	30	1.59067	0.131431	200728_AT, 208885_AT, 200907_S_AT, 222455_S_AT, 213023_AT, 200931_S_AT, 1552334_AT, 201022_S_AT, 1554114_S_AT, 206116_S_AT, 219324_AT, 211963_S_AT, 205190_AT, 225051_AT, 220288_AT, 202665_S_AT, 225124_AT, 222433_AT, 236718_AT, 200859_X_AT, 225796_AT, 201954_AT, 224813_AT, 203661_S_AT, 214780_S_AT, 219157_AT, 205882_X_AT, 200996_AT, 208637_X_AT, 214752_X_AT, 201021_S_AT, 213101_S_AT, 212572_AT, 21…	1820	247	19235	1.28365	1	0.660504	87.7697
GOTERM_MF_FAT	GO:0003779~actin binding	39	2.06787	0.16713	218087_S_AT, 208885_AT, 200728_AT, 200907_S_AT, 225045_AT, 222455_S_AT, 203459_S_AT, 213023_AT, 1556097_AT, 200931_S_AT, 1552334_AT, 201022_S_AT, 202518_AT, 1554114_S_AT, 206116_S_AT, 219324_AT, 211963_S_AT, 205190_AT, 225051_AT, 216804_S_AT, 220288_AT, 202665_S_AT, 225124_AT, 202544_AT, 222433_AT, 236718_AT, 200859_X_AT, 225796_AT, 201954_AT, 224813_AT, 203661_S_AT, 207390_S_AT, 214780_S_AT, 232…	1290	326	12983	1.20402	1	0.933617	94.8486
Annotation Cluster 42	Enrichment Score: 1.230225186793827
Category	Term	Count	%	PValue	Genes	List Total	Pop Hits	Pop Total	Fold Enrichment	Bonferroni	Benjamini	FDR
INTERPRO	IPR000261:EPS15 homology (EH)	5	0.265111	0.0170981	209039_X_AT, 209907_S_AT, 218935_AT, 224366_S_AT, 220873_AT	1629	11	16659	4.64842	1	0.831615	25.7429
SMART	SM00027:EH	5	0.265111	0.0196771	209039_X_AT, 209907_S_AT, 218935_AT, 224366_S_AT, 220873_AT	926	11	9079	4.45661	0.999008	0.684201	23.7819
UP_SEQ_FEATURE	domain:EH 2	3	0.159067	0.104864	209907_S_AT, 224366_S_AT, 220873_AT	1820	6	19113	5.25082	1	0.998855	87.387
UP_SEQ_FEATURE	domain:EH 1	3	0.159067	0.104864	209907_S_AT, 224366_S_AT, 220873_AT	1820	6	19113	5.25082	1	0.998855	87.387
UP_SEQ_FEATURE	domain:EF-hand	7	0.371156	0.19086	222951_S_AT, 209039_X_AT, 232201_AT, 220144_S_AT, 200665_S_AT, 218935_AT, 224366_S_AT, 212667_AT, 220873_AT	1820	41	19113	1.79296	1	0.999868	98.0902
Annotation Cluster 43	Enrichment Score: 1.1768608886040905
Category	Term	Count	%	PValue	Genes	List Total	Pop Hits	Pop Total	Fold Enrichment	Bonferroni	Benjamini	FDR
GOTERM_MF_FAT	GO:0008134~transcription factor binding	67	3.55249	0.0164345	209377_S_AT, 206919_AT, 201465_S_AT, 214527_S_AT, 243692_AT, 209967_S_AT, 209129_AT, 223013_AT, 212512_S_AT, 202364_AT, 209357_AT, 226191_AT, 201844_S_AT, 223909_S_AT, 210875_S_AT, 229706_AT, 209339_AT, 229394_S_AT, 212520_S_AT, 212764_AT, 203727_AT, 215714_S_AT, 235957_AT, 204998_S_AT, 227558_AT, 204702_S_AT, 204999_S_AT, 211251_X_AT, 220668_S_AT, 218987_AT, 233273_AT, 236794_AT, 208743_S_AT, 20…	1290	513	12983	1.31445	1	0.517383	23.5664
GOTERM_MF_FAT	GO:0003714~transcription corepressor activity	23	1.21951	0.028843	200854_AT, 216215_S_AT, 223013_AT, 202364_AT, 207980_S_AT, 209357_AT, 229657_AT, 210875_S_AT, 201844_S_AT, 222633_AT, 209339_AT, 229394_S_AT, 206238_S_AT, 232436_AT, 212382_AT, 212764_AT, 209838_AT, 224163_S_AT, 204998_S_AT, 227558_AT, 218878_S_AT, 204999_S_AT, 220668_S_AT, 218987_AT, 236794_AT, 208743_S_AT, 208670_S_AT, 229397_S_AT	1290	145	12983	1.59641	1	0.622327	37.79
GOTERM_MF_FAT	GO:0003712~transcription cofactor activity	48	2.54507	0.0348586	206919_AT, 214527_S_AT, 209967_S_AT, 223013_AT, 202364_AT, 212512_S_AT, 209357_AT, 210875_S_AT, 201844_S_AT, 229706_AT, 209339_AT, 229394_S_AT, 212764_AT, 235957_AT, 204998_S_AT, 227558_AT, 204702_S_AT, 204999_S_AT, 211251_X_AT, 220668_S_AT, 218987_AT, 236794_AT, 208743_S_AT, 209506_S_AT, 200033_AT, 210774_S_AT, 221938_X_AT, 226157_AT, 227786_AT, 229397_S_AT, 200854_AT, 216215_S_AT, 207980_S_AT, …	1290	363	12983	1.33082	1	0.655371	43.7535
GOTERM_MF_FAT	GO:0016563~transcription activator activity	47	2.49205	0.210094	239024_AT, 214527_S_AT, 243692_AT, 209967_S_AT, 223013_AT, 212512_S_AT, 211110_S_AT, 209357_AT, 230209_AT, 210875_S_AT, 229706_AT, 212520_S_AT, 211024_S_AT, 212764_AT, 215714_S_AT, 235957_AT, 211603_S_AT, 223186_AT, 204702_S_AT, 201146_AT, 211251_X_AT, 203319_S_AT, 209506_S_AT, 1555832_S_AT, 210774_S_AT, 221938_X_AT, 227786_AT, 1554576_A_AT, 201131_S_AT, 41037_AT, 207980_S_AT, 201075_S_AT, 31845_…	1290	410	12983	1.15372	1	0.948308	97.8179
GOTERM_MF_FAT	GO:0003713~transcription coactivator activity	24	1.27253	0.375989	214527_S_AT, 209967_S_AT, 201075_S_AT, 212512_S_AT, 207980_S_AT, 209357_AT, 210875_S_AT, 229706_AT, 207079_S_AT, 212330_AT, 206238_S_AT, 212764_AT, 202167_S_AT, 235957_AT, 228092_AT, 204702_S_AT, 238852_AT, 243985_AT, 211251_X_AT, 208880_S_AT, 224586_X_AT, 203360_S_AT, 203846_AT, 209506_S_AT, 210774_S_AT, 221938_X_AT, 227786_AT, 204147_S_AT	1290	214	12983	1.12871	1	0.986434	99.9523
Annotation Cluster 44	Enrichment Score: 1.171087218260176
Category	Term	Count	%	PValue	Genes	List Total	Pop Hits	Pop Total	Fold Enrichment	Bonferroni	Benjamini	FDR
UP_SEQ_FEATURE	domain:CID	4	0.212089	0.0334359	222311_S_AT, 229338_AT, 212060_AT, 225024_AT, 203250_AT	1820	8	19113	5.25082	1	0.990218	47.0381
INTERPRO	IPR006569:Regulation of nuclear pre-mRNA protein	4	0.212089	0.0358341	222311_S_AT, 229338_AT, 212060_AT, 225024_AT, 203250_AT	1629	8	16659	5.11326	1	0.91214	46.7297
SMART	SM00582:RPR	4	0.212089	0.0399134	222311_S_AT, 229338_AT, 212060_AT, 225024_AT, 203250_AT	926	8	9079	4.90227	0.999999	0.724345	42.6849
INTERPRO	IPR006903:Protein of unknown function DUF618	3	0.159067	0.144051	222311_S_AT, 225024_AT, 203250_AT	1629	7	16659	4.38279	1	0.99174	93.1741
INTERPRO	IPR008942:ENTH/VHS	5	0.265111	0.202498	203544_S_AT, 222311_S_AT, 225024_AT, 203250_AT, 215236_S_AT	1629	24	16659	2.13052	1	0.995069	97.986
Annotation Cluster 45	Enrichment Score: 1.1584947011678937
Category	Term	Count	%	PValue	Genes	List Total	Pop Hits	Pop Total	Fold Enrichment	Bonferroni	Benjamini	FDR
GOTERM_BP_FAT	GO:0045022~early endosome to late endosome transport	6	0.318134	0.00156805	226395_AT, 218171_AT, 221522_AT, 218373_AT, 200859_X_AT, 223637_S_AT, 214752_X_AT, 213746_S_AT	1343	10	13528	6.04378	0.996016	0.346252	2.83518
GOTERM_BP_FAT	GO:0016197~endosome transport	12	0.636267	0.0256309	226395_AT, 218171_AT, 205710_AT, 218373_AT, 223637_S_AT, 200859_X_AT, 244804_AT, 209039_X_AT, 221819_AT, 201807_AT, 225202_AT, 221522_AT, 214752_X_AT, 213746_S_AT	1343	58	13528	2.08406	1	0.699688	37.8664
GOTERM_BP_FAT	GO:0007040~lysosome organization	7	0.371156	0.0321314	1567080_S_AT, 226395_AT, 236446_AT, 203309_S_AT, 218373_AT, 218402_S_AT, 223637_S_AT, 1567081_X_AT	1343	25	13528	2.82043	1	0.721319	45.0401
GOTERM_BP_FAT	GO:0007033~vacuole organization	9	0.4772	0.0400006	205105_AT, 1567080_S_AT, 226395_AT, 213026_AT, 236446_AT, 203309_S_AT, 218373_AT, 218402_S_AT, 223637_S_AT, 1567081_X_AT	1343	40	13528	2.26642	1	0.755657	52.6777
GOTERM_BP_FAT	GO:0007032~endosome organization	5	0.265111	0.0540968	218360_AT, 226395_AT, 218171_AT, 218373_AT, 223637_S_AT	1343	15	13528	3.35766	1	0.80443	63.9153
GOTERM_CC_FAT	GO:0070695~FHF complex	3	0.159067	0.0716014	226395_AT, 218373_AT, 223637_S_AT	1191	5	12782	6.43929	1	0.461001	66.399
GOTERM_BP_FAT	GO:0008333~endosome to lysosome transport	3	0.159067	0.411317	226395_AT, 218373_AT, 223637_S_AT	1343	14	13528	2.15849	1	0.987852	99.9939
GOTERM_BP_FAT	GO:0007034~vacuolar transport	4	0.212089	0.627976	226395_AT, 201807_AT, 218373_AT, 223637_S_AT	1343	32	13528	1.25912	1	0.998239	100
GOTERM_BP_FAT	GO:0007041~lysosomal transport	3	0.159067	0.724797	226395_AT, 218373_AT, 223637_S_AT	1343	25	13528	1.20876	1	0.999403	100
Annotation Cluster 46	Enrichment Score: 1.140945751899236
Category	Term	Count	%	PValue	Genes	List Total	Pop Hits	Pop Total	Fold Enrichment	Bonferroni	Benjamini	FDR
INTERPRO	IPR000313:PWWP	6	0.318134	0.0571355	209524_AT, 209049_S_AT, 209526_S_AT, 240148_AT, 222544_S_AT, 216693_X_AT, 220668_S_AT, 228336_AT	1629	22	16659	2.78905	1	0.959182	63.7727
SMART	SM00293:PWWP	6	0.318134	0.0661176	209524_AT, 209049_S_AT, 209526_S_AT, 240148_AT, 222544_S_AT, 216693_X_AT, 220668_S_AT, 228336_AT	926	22	9079	2.67396	1	0.83977	60.732
UP_SEQ_FEATURE	domain:PWWP	5	0.265111	0.0999861	209524_AT, 209049_S_AT, 209526_S_AT, 240148_AT, 216693_X_AT, 220668_S_AT, 228336_AT	1820	19	19113	2.76359	1	0.998548	86.0387
Annotation Cluster 47	Enrichment Score: 1.1398712299063858
Category	Term	Count	%	PValue	Genes	List Total	Pop Hits	Pop Total	Fold Enrichment	Bonferroni	Benjamini	FDR
GOTERM_BP_FAT	GO:0034976~response to endoplasmic reticulum stress	8	0.424178	0.0462015	219402_S_AT, 226191_AT, 223466_X_AT, 242336_AT, 242898_AT, 202550_S_AT, 201146_AT, 223209_S_AT, 218498_S_AT	1343	34	13528	2.37011	1	0.786081	57.9772
GOTERM_BP_FAT	GO:0030968~endoplasmic reticulum unfolded protein response	6	0.318134	0.0505225	219402_S_AT, 242898_AT, 202550_S_AT, 201146_AT, 223209_S_AT, 218498_S_AT	1343	21	13528	2.87799	1	0.798353	61.3327
GOTERM_BP_FAT	GO:0034620~cellular response to unfolded protein	6	0.318134	0.0505225	219402_S_AT, 242898_AT, 202550_S_AT, 201146_AT, 223209_S_AT, 218498_S_AT	1343	21	13528	2.87799	1	0.798353	61.3327
GOTERM_BP_FAT	GO:0006986~response to unfolded protein	12	0.636267	0.089853	219402_S_AT, 203727_AT, 235573_AT, 208811_S_AT, 202550_S_AT, 201146_AT, 209015_S_AT, 223209_S_AT, 1558699_A_AT, 208959_S_AT, 200799_AT, 242898_AT, 218498_S_AT	1343	71	13528	1.70247	1	0.878939	82.1924
GOTERM_BP_FAT	GO:0051789~response to protein stimulus	16	0.848356	0.106987	219402_S_AT, 203727_AT, 235573_AT, 208811_S_AT, 202550_S_AT, 201146_AT, 209015_S_AT, 223209_S_AT, 1558699_A_AT, 208959_S_AT, 200799_AT, 200996_AT, 242898_AT, 202393_S_AT, 201866_S_AT, 213101_S_AT, 218498_S_AT, 227432_S_AT	1343	107	13528	1.50624	1	0.896038	87.4301
GOTERM_BP_FAT	GO:0006984~ER-nuclear signaling pathway	7	0.371156	0.127727	219402_S_AT, 226191_AT, 242336_AT, 242898_AT, 202550_S_AT, 201146_AT, 223209_S_AT, 218498_S_AT	1343	35	13528	2.01459	1	0.909805	91.8288
Annotation Cluster 48	Enrichment Score: 1.1386763509035023
Category	Term	Count	%	PValue	Genes	List Total	Pop Hits	Pop Total	Fold Enrichment	Bonferroni	Benjamini	FDR
GOTERM_MF_FAT	GO:0016879~ligase activity, forming carbon-nitrogen bonds	35	1.85578	0.0125535	238686_AT, 225736_AT, 224010_AT, 218373_AT, 212783_AT, 217445_S_AT, 214673_S_AT, 201878_AT, 232020_AT, 212378_AT, 209339_AT, 225737_S_AT, 205596_S_AT, 224747_AT, 212379_AT, 225651_AT, 1565906_AT, 218306_S_AT, 219981_X_AT, 200648_S_AT, 210018_X_AT, 225138_AT, 227471_AT, 223186_AT, 202038_AT, 224896_S_AT, 217823_S_AT, 225734_AT, 230820_AT, 224439_X_AT, 227489_AT, 203846_AT, 1556338_AT, 236235_AT, 2…	1290	231	12983	1.5249	1	0.476891	18.5256
UP_SEQ_FEATURE	active site:Glycyl thioester intermediate	12	0.636267	0.0604683	225651_AT, 218306_S_AT, 227471_AT, 217823_S_AT, 230820_AT, 214673_S_AT, 227489_AT, 232020_AT, 1556338_AT, 236235_AT, 205596_S_AT, 225989_AT, 217094_S_AT, 200684_S_AT, 224747_AT, 221492_S_AT	1820	69	19113	1.82637	1	0.99747	68.8312
SP_PIR_KEYWORDS	ligase	30	1.59067	0.50545	217846_AT, 228041_AT, 201737_S_AT, 212694_S_AT, 217445_S_AT, 214673_S_AT, 219405_AT, 232020_AT, 240206_AT, 212378_AT, 209339_AT, 218071_S_AT, 205596_S_AT, 212379_AT, 224747_AT, 225651_AT, 1565906_AT, 218306_S_AT, 200648_S_AT, 227471_AT, 219932_AT, 224896_S_AT, 217823_S_AT, 230820_AT, 218738_S_AT, 218434_S_AT, 227489_AT, 203846_AT, 1556338_AT, 225415_AT, 236235_AT, 212186_AT, 214431_AT, 225989_AT,…	1820	305	19235	1.03954	1	0.945344	99.9972
Annotation Cluster 49	Enrichment Score: 1.137476813688803
Category	Term	Count	%	PValue	Genes	List Total	Pop Hits	Pop Total	Fold Enrichment	Bonferroni	Benjamini	FDR
GOTERM_MF_FAT	GO:0015923~mannosidase activity	6	0.318134	0.0122978	217920_AT, 209166_S_AT, 203668_AT, 205105_AT, 221760_AT, 208116_S_AT, 242513_X_AT, 227435_AT	1290	15	12983	4.02574	1	0.484326	18.1828
GOTERM_MF_FAT	GO:0015924~mannosyl-oligosaccharide mannosidase activity	4	0.212089	0.0688901	217920_AT, 205105_AT, 221760_AT, 208116_S_AT, 242513_X_AT, 227435_AT	1290	10	12983	4.02574	1	0.77446	68.5763
INTERPRO	IPR001382:Glycoside hydrolase, family 47	3	0.159067	0.180123	217920_AT, 221760_AT, 208116_S_AT, 242513_X_AT, 227435_AT	1629	8	16659	3.83494	1	0.994077	96.7533
GOTERM_MF_FAT	GO:0004571~mannosyl-oligosaccharide 1,2-alpha-mannosidase activity	3	0.159067	0.184731	217920_AT, 221760_AT, 208116_S_AT, 242513_X_AT, 227435_AT	1290	8	12983	3.77413	1	0.940685	96.3568
Annotation Cluster 50	Enrichment Score: 1.1292518144181096
Category	Term	Count	%	PValue	Genes	List Total	Pop Hits	Pop Total	Fold Enrichment	Bonferroni	Benjamini	FDR
GOTERM_CC_FAT	GO:0031988~membrane-bounded vesicle	65	3.44645	0.0590341	223901_AT, 218935_AT, 203309_S_AT, 225045_AT, 202161_AT, 218402_S_AT, 214953_S_AT, 200068_S_AT, 207332_S_AT, 212043_AT, 215075_S_AT, 211259_S_AT, 202665_S_AT, 221423_S_AT, 232136_S_AT, 235957_AT, 225259_AT, 224961_AT, 202120_X_AT, 209234_AT, 223457_AT, 230123_AT, 210145_AT, 200613_AT, 233322_AT, 208743_S_AT, 237571_AT, 201553_S_AT, 44111_AT, 238646_AT, 208658_AT, 201005_AT, 208637_X_AT, 237215_S_…	1191	568	12782	1.22815	1	0.425581	59.067
GOTERM_CC_FAT	GO:0016023~cytoplasmic membrane-bounded vesicle	63	3.3404	0.06213	223901_AT, 218935_AT, 203309_S_AT, 225045_AT, 202161_AT, 218402_S_AT, 214953_S_AT, 200068_S_AT, 207332_S_AT, 212043_AT, 202665_S_AT, 221423_S_AT, 232136_S_AT, 235957_AT, 225259_AT, 224961_AT, 202120_X_AT, 209234_AT, 223457_AT, 230123_AT, 210145_AT, 200613_AT, 233322_AT, 208743_S_AT, 237571_AT, 201553_S_AT, 44111_AT, 238646_AT, 208658_AT, 201005_AT, 208637_X_AT, 237215_S_AT, 1553530_A_AT, 225754_A…	1191	550	12782	1.22932	1	0.437459	61.0002
GOTERM_CC_FAT	GO:0030135~coated vesicle	22	1.16649	0.064009	212043_AT, 226849_AT, 223901_AT, 221423_S_AT, 224961_AT, 202120_X_AT, 206667_S_AT, 201556_S_AT, 228164_AT, 223457_AT, 230123_AT, 201098_AT, 226794_AT, 223044_AT, 227215_AT, 221819_AT, 203999_AT, 203998_S_AT, 222258_S_AT, 238646_AT, 204230_S_AT, 227214_AT, 225754_AT, 215236_S_AT	1191	159	12782	1.48495	1	0.442421	62.1316
GOTERM_CC_FAT	GO:0031982~vesicle	75	3.97667	0.0643345	223901_AT, 218935_AT, 203309_S_AT, 225045_AT, 202161_AT, 218402_S_AT, 214953_S_AT, 200068_S_AT, 207332_S_AT, 212043_AT, 215075_S_AT, 211259_S_AT, 202665_S_AT, 232136_S_AT, 221423_S_AT, 235957_AT, 225259_AT, 224961_AT, 202120_X_AT, 223457_AT, 209234_AT, 230123_AT, 210145_AT, 200613_AT, 233322_AT, 208743_S_AT, 237571_AT, 201553_S_AT, 44111_AT, 236235_AT, 238646_AT, 204224_S_AT, 208658_AT, 201005_AT…	1191	670	12782	1.20136	1	0.439163	62.3244
GOTERM_CC_FAT	GO:0031410~cytoplasmic vesicle	71	3.76458	0.0863896	223901_AT, 218935_AT, 203309_S_AT, 225045_AT, 202161_AT, 218402_S_AT, 214953_S_AT, 200068_S_AT, 207332_S_AT, 212043_AT, 202665_S_AT, 232136_S_AT, 221423_S_AT, 235957_AT, 225259_AT, 224961_AT, 202120_X_AT, 223457_AT, 209234_AT, 230123_AT, 210145_AT, 200613_AT, 233322_AT, 208743_S_AT, 237571_AT, 201553_S_AT, 44111_AT, 236235_AT, 238646_AT, 204224_S_AT, 208658_AT, 201005_AT, 208637_X_AT, 209176_AT, …	1191	642	12782	1.18689	1	0.499169	73.4549
SP_PIR_KEYWORDS	cytoplasmic vesicle	30	1.59067	0.0939669	226849_AT, 223901_AT, 232201_AT, 225045_AT, 226794_AT, 203998_S_AT, 211960_S_AT, 225177_AT, 212458_AT, 207375_S_AT, 204230_S_AT, 202665_S_AT, 1552520_AT, 221423_S_AT, 235957_AT, 225259_AT, 224961_AT, 201556_S_AT, 223457_AT, 209234_AT, 230123_AT, 201098_AT, 210145_AT, 218572_AT, 203999_AT, 211961_S_AT, 211858_X_AT, 222258_S_AT, 238646_AT, 209176_AT, 218571_S_AT, 225754_AT, 215236_S_AT	1820	238	19235	1.33219	1	0.591418	77.0426
GOTERM_CC_FAT	GO:0044433~cytoplasmic vesicle part	24	1.27253	0.101558	226849_AT, 206667_S_AT, 228164_AT, 230426_AT, 203998_S_AT, 200665_S_AT, 225177_AT, 214953_S_AT, 204230_S_AT, 200929_AT, 232136_S_AT, 202120_X_AT, 201556_S_AT, 223457_AT, 209234_AT, 201098_AT, 230123_AT, 212667_AT, 200613_AT, 218572_AT, 207808_S_AT, 233322_AT, 203999_AT, 237571_AT, 208792_S_AT, 238646_AT, 201005_AT, 218571_S_AT, 208637_X_AT	1191	187	12782	1.37739	1	0.540729	79.2388
Annotation Cluster 51	Enrichment Score: 1.127401907621548
Category	Term	Count	%	PValue	Genes	List Total	Pop Hits	Pop Total	Fold Enrichment	Bonferroni	Benjamini	FDR
SP_PIR_KEYWORDS	metal-binding	326	17.2853	0.00174529	239024_AT, 209859_AT, 243692_AT, 202171_AT, 1557820_AT, 235690_AT, 223131_S_AT, 218006_S_AT, 203335_AT, 212783_AT, 213023_AT, 214741_AT, 228009_X_AT, 220992_S_AT, 1570135_AT, 238681_AT, 202740_AT, 225958_AT, 208726_S_AT, 212379_AT, 209413_AT, 242429_AT, 235061_AT, 214310_S_AT, 213034_AT, 233899_X_AT, 201116_S_AT, 211137_S_AT, 204357_S_AT, 219711_AT, 206853_S_AT, 1555832_S_AT, 227331_AT, 223393_S_…	1820	2972	19235	1.15928	0.675332	0.0498488	2.57126
SP_PIR_KEYWORDS	zinc	237	12.5663	0.013615	239024_AT, 243692_AT, 209859_AT, 202171_AT, 1557820_AT, 235690_AT, 223131_S_AT, 218006_S_AT, 212783_AT, 213023_AT, 214741_AT, 228009_X_AT, 220992_S_AT, 1570135_AT, 202740_AT, 225958_AT, 208726_S_AT, 242429_AT, 214310_S_AT, 201116_S_AT, 233899_X_AT, 204357_S_AT, 219711_AT, 1555832_S_AT, 227331_AT, 223393_S_AT, 225335_AT, 224042_AT, 215783_S_AT, 201737_S_AT, 223680_AT, 218617_AT, 206104_AT, 231953_…	1820	2189	19235	1.14426	0.999853	0.189575	18.4884
SP_PIR_KEYWORDS	zinc-finger	189	10.0212	0.0161518	239024_AT, 209859_AT, 243692_AT, 202171_AT, 235690_AT, 223131_S_AT, 218006_S_AT, 212783_AT, 213023_AT, 214741_AT, 228009_X_AT, 220992_S_AT, 1570135_AT, 225958_AT, 208726_S_AT, 242429_AT, 214310_S_AT, 233899_X_AT, 219711_AT, 1555832_S_AT, 227331_AT, 223393_S_AT, 225335_AT, 201737_S_AT, 223680_AT, 218617_AT, 231953_AT, 217865_AT, 228827_AT, 229657_AT, 221613_S_AT, 217951_S_AT, 206238_S_AT, 242923_A…	1820	1718	19235	1.16268	0.999972	0.203852	21.5591
INTERPRO	IPR007087:Zinc finger, C2H2-type	91	4.82503	0.0573349	239024_AT, 1562789_AT, 202171_AT, 235690_AT, 205181_AT, 218006_S_AT, 214741_AT, 230209_AT, 228393_S_AT, 218005_AT, 220992_S_AT, 1570135_AT, 239250_AT, 219495_S_AT, 204288_S_AT, 1553217_S_AT, 242429_AT, 203321_S_AT, 221645_S_AT, 233899_X_AT, 221842_S_AT, 219711_AT, 227195_AT, 1555832_S_AT, 227331_AT, 223393_S_AT, 225335_AT, 1553411_S_AT, 223680_AT, 218617_AT, 229228_AT, 226680_AT, 242923_AT, 23430…	1629	784	16659	1.18701	1	0.956187	63.9047
INTERPRO	IPR015880:Zinc finger, C2H2-like	91	4.82503	0.0784569	239024_AT, 1562789_AT, 202171_AT, 235690_AT, 205181_AT, 218006_S_AT, 214741_AT, 230209_AT, 228393_S_AT, 218005_AT, 220992_S_AT, 1570135_AT, 239250_AT, 219495_S_AT, 1553217_S_AT, 242429_AT, 203321_S_AT, 221645_S_AT, 233899_X_AT, 221842_S_AT, 219711_AT, 227195_AT, 1555832_S_AT, 227331_AT, 223393_S_AT, 225335_AT, 1553411_S_AT, 223680_AT, 229228_AT, 226680_AT, 242923_AT, 234300_S_AT, 232436_AT, 20775…	1629	797	16659	1.16765	1	0.970304	75.5883
GOTERM_MF_FAT	GO:0046914~transition metal ion binding	297	15.7476	0.0928453	239024_AT, 209859_AT, 243692_AT, 202171_AT, 1557820_AT, 235690_AT, 223131_S_AT, 218006_S_AT, 203335_AT, 212783_AT, 213023_AT, 214741_AT, 228009_X_AT, 220992_S_AT, 203155_AT, 1570135_AT, 209902_AT, 202740_AT, 225958_AT, 208726_S_AT, 217788_S_AT, 212379_AT, 209413_AT, 242429_AT, 235061_AT, 214310_S_AT, 233899_X_AT, 201116_S_AT, 211137_S_AT, 204357_S_AT, 219711_AT, 1555832_S_AT, 227331_AT, 223393_S_…	1290	2785	12983	1.07329	1	0.842039	79.409
SMART	SM00355:ZnF_C2H2	91	4.82503	0.150151	239024_AT, 1562789_AT, 202171_AT, 235690_AT, 205181_AT, 218006_S_AT, 214741_AT, 230209_AT, 228393_S_AT, 218005_AT, 220992_S_AT, 1570135_AT, 239250_AT, 219495_S_AT, 1553217_S_AT, 242429_AT, 203321_S_AT, 221645_S_AT, 233899_X_AT, 221842_S_AT, 219711_AT, 227195_AT, 1555832_S_AT, 227331_AT, 223393_S_AT, 225335_AT, 1553411_S_AT, 223680_AT, 229228_AT, 226680_AT, 242923_AT, 234300_S_AT, 232436_AT, 20775…	926	797	9079	1.11946	1	0.914708	89.1746
GOTERM_MF_FAT	GO:0008270~zinc ion binding	244	12.9374	0.152054	239024_AT, 243692_AT, 209859_AT, 202171_AT, 1557820_AT, 235690_AT, 223131_S_AT, 218006_S_AT, 212783_AT, 213023_AT, 214741_AT, 228009_X_AT, 220992_S_AT, 203155_AT, 1570135_AT, 202740_AT, 225958_AT, 208726_S_AT, 242429_AT, 214310_S_AT, 201116_S_AT, 233899_X_AT, 204357_S_AT, 219711_AT, 1555832_S_AT, 227331_AT, 223393_S_AT, 225335_AT, 224042_AT, 215783_S_AT, 201737_S_AT, 223680_AT, 218617_AT, 206104_…	1290	2311	12983	1.06261	1	0.928415	93.1091
GOTERM_MF_FAT	GO:0046872~metal ion binding	416	22.0573	0.398681	202171_AT, 235690_AT, 201485_S_AT, 235759_AT, 203335_AT, 203155_AT, 220992_S_AT, 209902_AT, 202740_AT, 208726_S_AT, 217788_S_AT, 212379_AT, 209413_AT, 235061_AT, 242330_AT, 204620_S_AT, 214310_S_AT, 205803_S_AT, 233899_X_AT, 211137_S_AT, 204357_S_AT, 219711_AT, 206853_S_AT, 227331_AT, 223393_S_AT, 212572_AT, 204679_AT, 202439_S_AT, 224042_AT, 205066_S_AT, 215608_AT, 208647_AT, 218617_AT, 206104_A…	1290	4140	12983	1.0113	1	0.989645	99.9738
GOTERM_MF_FAT	GO:0043169~cation binding	417	22.1103	0.48343	202171_AT, 235690_AT, 201485_S_AT, 235759_AT, 203335_AT, 203155_AT, 220992_S_AT, 209902_AT, 202740_AT, 208726_S_AT, 217788_S_AT, 212379_AT, 209413_AT, 235061_AT, 242330_AT, 204620_S_AT, 214310_S_AT, 205803_S_AT, 233899_X_AT, 211137_S_AT, 204357_S_AT, 219711_AT, 206853_S_AT, 227331_AT, 223393_S_AT, 212572_AT, 204679_AT, 202439_S_AT, 224042_AT, 205066_S_AT, 215608_AT, 208647_AT, 218617_AT, 206104_A…	1290	4179	12983	1.00427	1	0.994367	99.9978
GOTERM_MF_FAT	GO:0043167~ion binding	420	22.2694	0.562572	202171_AT, 235690_AT, 201485_S_AT, 235759_AT, 203335_AT, 203155_AT, 220992_S_AT, 209902_AT, 202740_AT, 208726_S_AT, 217788_S_AT, 212379_AT, 209413_AT, 235061_AT, 242330_AT, 204620_S_AT, 214310_S_AT, 205803_S_AT, 233899_X_AT, 211137_S_AT, 204357_S_AT, 219711_AT, 206853_S_AT, 227331_AT, 223393_S_AT, 212572_AT, 204679_AT, 202439_S_AT, 225847_AT, 224042_AT, 205066_S_AT, 215608_AT, 208647_AT, 218617_A…	1290	4241	12983	0.996704	1	0.997021	99.9998
Annotation Cluster 52	Enrichment Score: 1.1220460540553405
Category	Term	Count	%	PValue	Genes	List Total	Pop Hits	Pop Total	Fold Enrichment	Bonferroni	Benjamini	FDR
INTERPRO	IPR004182:GRAM	6	0.318134	0.0321673	241017_AT, 226169_AT, 1569114_AT, 36920_AT, 218197_S_AT, 214649_S_AT, 1558775_S_AT	1629	19	16659	3.22943	1	0.894777	43.1231
SMART	SM00568:GRAM	6	0.318134	0.0375911	241017_AT, 226169_AT, 1569114_AT, 36920_AT, 218197_S_AT, 214649_S_AT, 1558775_S_AT	926	19	9079	3.09617	0.999998	0.736418	40.7611
UP_SEQ_FEATURE	domain:GRAM	5	0.265111	0.0475678	226169_AT, 1569114_AT, 36920_AT, 218197_S_AT, 214649_S_AT, 1558775_S_AT	1820	15	19113	3.50055	1	0.994862	59.7827
UP_SEQ_FEATURE	domain:Myotubularin phosphatase	4	0.212089	0.142066	226169_AT, 1569114_AT, 36920_AT, 225232_AT, 214649_S_AT	1820	14	19113	3.00047	1	0.999622	94.2949
INTERPRO	IPR017906:Myotubularin phosphatase	4	0.212089	0.15056	226169_AT, 1569114_AT, 36920_AT, 225232_AT, 214649_S_AT	1629	14	16659	2.92186	1	0.991333	94.0167
INTERPRO	IPR010569:Myotubularin-related	4	0.212089	0.15056	226169_AT, 1569114_AT, 36920_AT, 225232_AT, 214649_S_AT	1629	14	16659	2.92186	1	0.991333	94.0167
Annotation Cluster 53	Enrichment Score: 1.0963248284206422
Category	Term	Count	%	PValue	Genes	List Total	Pop Hits	Pop Total	Fold Enrichment	Bonferroni	Benjamini	FDR
GOTERM_BP_FAT	GO:0006457~protein folding	26	1.37858	0.0445396	214315_X_AT, 201459_AT, 219118_AT, 208811_S_AT, 202380_S_AT, 229068_AT, 204560_AT, 219117_S_AT, 209015_S_AT, 1555495_A_AT, 208959_S_AT, 206857_S_AT, 222530_S_AT, 210186_S_AT, 212434_AT, 202867_S_AT, 224629_AT, 204572_S_AT, 1569189_AT, 218498_S_AT, 200068_S_AT, 203294_S_AT, 1557810_AT, 222850_S_AT, 200709_AT, 211251_X_AT, 203715_AT, 226994_AT, 212953_X_AT, 214119_S_AT, 218976_AT, 243055_AT, 221781…	1343	177	13528	1.47965	1	0.779847	56.6148
SP_PIR_KEYWORDS	Chaperone	22	1.16649	0.0695579	214315_X_AT, 202387_AT, 229068_AT, 208811_S_AT, 204560_AT, 238895_AT, 209015_S_AT, 208959_S_AT, 222530_S_AT, 212434_AT, 202867_S_AT, 212491_S_AT, 200068_S_AT, 1557810_AT, 201396_S_AT, 222850_S_AT, 203715_AT, 226994_AT, 212953_X_AT, 218976_AT, 200799_AT, 208667_S_AT, 221781_S_AT, 203880_AT, 218115_AT	1820	158	19235	1.47159	1	0.521441	65.8738
GOTERM_MF_FAT	GO:0051082~unfolded protein binding	16	0.848356	0.165933	1557810_AT, 201459_AT, 214315_X_AT, 1557820_AT, 229068_AT, 222850_S_AT, 238895_AT, 226994_AT, 212953_X_AT, 222530_S_AT, 225348_AT, 218976_AT, 212434_AT, 200799_AT, 202867_S_AT, 221781_S_AT, 224629_AT, 200068_S_AT, 203294_S_AT	1290	115	12983	1.40026	1	0.934377	94.7272
Annotation Cluster 54	Enrichment Score: 1.0959506537219255
Category	Term	Count	%	PValue	Genes	List Total	Pop Hits	Pop Total	Fold Enrichment	Bonferroni	Benjamini	FDR
GOTERM_MF_FAT	GO:0003689~DNA clamp loader activity	4	0.212089	0.00837223	204128_S_AT, 209085_X_AT, 203210_S_AT, 208021_S_AT, 204023_AT	1290	5	12983	8.05147	0.999968	0.419993	12.7465
GOTERM_MF_FAT	GO:0033170~protein-DNA loading ATPase activity	4	0.212089	0.00837223	204128_S_AT, 209085_X_AT, 203210_S_AT, 208021_S_AT, 204023_AT	1290	5	12983	8.05147	0.999968	0.419993	12.7465
GOTERM_MF_FAT	GO:0008094~DNA-dependent ATPase activity	13	0.68929	0.00907731	204128_S_AT, 213647_AT, 215714_S_AT, 201459_AT, 209849_S_AT, 203565_S_AT, 231953_AT, 204023_AT, 210568_S_AT, 209085_X_AT, 206066_S_AT, 237671_AT, 203210_S_AT, 212520_S_AT, 232633_AT, 208021_S_AT	1290	57	12983	2.29538	0.999987	0.42951	13.7472
GOTERM_CC_FAT	GO:0005663~DNA replication factor C complex	4	0.212089	0.0129802	204128_S_AT, 209085_X_AT, 203210_S_AT, 208021_S_AT, 204023_AT	1191	6	12782	7.15477	0.999447	0.214879	17.4522
PIR_SUPERFAMILY	PIRSF004274:phage T4 DNA polymerase accessory protein 44	3	0.159067	0.0432064	204128_S_AT, 203210_S_AT, 204023_AT	669	4	7396	8.29148	1	1	49.0565
SP_PIR_KEYWORDS	dna replication	14	0.742312	0.0699375	228010_AT, 204128_S_AT, 213647_AT, 200956_S_AT, 207266_X_AT, 239404_AT, 225045_AT, 204023_AT, 219317_AT, 209085_X_AT, 224732_AT, 203210_S_AT, 208021_S_AT, 228868_X_AT, 201930_AT	1820	88	19235	1.68138	1	0.517882	66.0808
GOTERM_BP_FAT	GO:0006271~DNA strand elongation during DNA replication	3	0.159067	0.0802668	204128_S_AT, 213647_AT, 204023_AT	1343	5	13528	6.04378	1	0.867061	78.4224
GOTERM_BP_FAT	GO:0022616~DNA strand elongation	3	0.159067	0.112661	204128_S_AT, 213647_AT, 204023_AT	1343	6	13528	5.03649	1	0.898456	88.8159
GOTERM_CC_FAT	GO:0005657~replication fork	6	0.318134	0.172359	204128_S_AT, 209085_X_AT, 224163_S_AT, 203210_S_AT, 202907_S_AT, 208021_S_AT, 204023_AT	1191	32	12782	2.01228	1	0.647994	93.7778
KEGG_PATHWAY	hsa03430:Mismatch repair	5	0.265111	0.192824	204128_S_AT, 209085_X_AT, 203210_S_AT, 240148_AT, 208021_S_AT, 204023_AT	510	23	5085	2.16752	1	0.725396	92.8711
GOTERM_BP_FAT	GO:0006297~nucleotide-excision repair, DNA gap filling	4	0.212089	0.234413	204128_S_AT, 209085_X_AT, 203210_S_AT, 208021_S_AT, 204023_AT	1343	17	13528	2.37011	1	0.9565	99.252
KEGG_PATHWAY	hsa03030:DNA replication	6	0.318134	0.289581	204128_S_AT, 213647_AT, 209085_X_AT, 203210_S_AT, 208021_S_AT, 204023_AT, 201930_AT	510	36	5085	1.66176	1	0.795414	98.5231
GOTERM_BP_FAT	GO:0006289~nucleotide-excision repair	8	0.424178	0.302147	206874_S_AT, 204128_S_AT, 202167_S_AT, 201039_S_AT, 209085_X_AT, 203210_S_AT, 208021_S_AT, 203565_S_AT, 204023_AT	1343	55	13528	1.46516	1	0.97122	99.8631
KEGG_PATHWAY	hsa03420:Nucleotide excision repair	6	0.318134	0.453941	204128_S_AT, 201039_S_AT, 209085_X_AT, 203210_S_AT, 208021_S_AT, 203565_S_AT, 204023_AT	510	44	5085	1.35963	1	0.853573	99.9424
GOTERM_BP_FAT	GO:0006261~DNA-dependent DNA replication	7	0.371156	0.520819	204128_S_AT, 213647_AT, 209085_X_AT, 211814_S_AT, 239404_AT, 208021_S_AT, 204023_AT, 201930_AT	1343	58	13528	1.2157	1	0.995048	99.9999
Annotation Cluster 55	Enrichment Score: 1.0815622447153443
Category	Term	Count	%	PValue	Genes	List Total	Pop Hits	Pop Total	Fold Enrichment	Bonferroni	Benjamini	FDR
GOTERM_BP_FAT	GO:0010970~microtubule-based transport	8	0.424178	0.0206454	201992_S_AT, 218355_AT, 201991_S_AT, 237571_AT, 218906_X_AT, 224662_AT, 209234_AT, 202670_AT, 227249_AT, 214306_AT, 214953_S_AT	1343	29	13528	2.77875	1	0.676983	31.7741
GOTERM_BP_FAT	GO:0030705~cytoskeleton-dependent intracellular transport	11	0.583245	0.0297607	218355_AT, 201992_S_AT, 202665_S_AT, 201991_S_AT, 202670_AT, 209234_AT, 214306_AT, 214780_S_AT, 237571_AT, 218906_X_AT, 206116_S_AT, 224662_AT, 227249_AT, 214953_S_AT	1343	52	13528	2.13082	1	0.713928	42.5198
GOTERM_BP_FAT	GO:0008088~axon cargo transport	5	0.265111	0.0958398	218355_AT, 237571_AT, 218906_X_AT, 209234_AT, 214306_AT, 214953_S_AT	1343	18	13528	2.79805	1	0.885023	84.2212
GOTERM_BP_FAT	GO:0007018~microtubule-based movement	10	0.530223	0.801195	231875_AT, 218355_AT, 201992_S_AT, 201991_S_AT, 222039_AT, 202670_AT, 209234_AT, 214306_AT, 237571_AT, 218906_X_AT, 224662_AT, 227249_AT, 214953_S_AT	1343	113	13528	0.891413	1	0.999824	100
Annotation Cluster 56	Enrichment Score: 1.076167969014289
Category	Term	Count	%	PValue	Genes	List Total	Pop Hits	Pop Total	Fold Enrichment	Bonferroni	Benjamini	FDR
GOTERM_BP_FAT	GO:0043067~regulation of programmed cell death	100	5.30223	0.0163819	201465_S_AT, 238808_AT, 227349_AT, 208966_X_AT, 202299_S_AT, 226191_AT, 204053_X_AT, 203372_S_AT, 201300_S_AT, 201448_AT, 231786_AT, 213883_S_AT, 206332_S_AT, 211259_S_AT, 200796_S_AT, 227558_AT, 201334_S_AT, 214048_AT, 204999_S_AT, 201681_S_AT, 210559_S_AT, 206853_S_AT, 237571_AT, 208965_S_AT, 215707_S_AT, 242336_AT, 204862_S_AT, 55065_AT, 210621_S_AT, 209015_S_AT, 235626_AT, 203836_S_AT, 201829…	1343	812	13528	1.24051	1	0.680296	26.1202
GOTERM_BP_FAT	GO:0042981~regulation of apoptosis	99	5.2492	0.0170407	201465_S_AT, 238808_AT, 227349_AT, 208966_X_AT, 202299_S_AT, 226191_AT, 204053_X_AT, 203372_S_AT, 201300_S_AT, 201448_AT, 231786_AT, 213883_S_AT, 206332_S_AT, 211259_S_AT, 200796_S_AT, 227558_AT, 201334_S_AT, 214048_AT, 204999_S_AT, 201681_S_AT, 210559_S_AT, 206853_S_AT, 237571_AT, 208965_S_AT, 215707_S_AT, 242336_AT, 204862_S_AT, 210621_S_AT, 209015_S_AT, 235626_AT, 203836_S_AT, 201829_AT, 20186…	1343	804	13528	1.24033	1	0.673946	27.0219
GOTERM_BP_FAT	GO:0010941~regulation of cell death	100	5.30223	0.0179535	201465_S_AT, 238808_AT, 227349_AT, 208966_X_AT, 202299_S_AT, 226191_AT, 204053_X_AT, 203372_S_AT, 201300_S_AT, 201448_AT, 231786_AT, 213883_S_AT, 206332_S_AT, 211259_S_AT, 200796_S_AT, 227558_AT, 201334_S_AT, 214048_AT, 204999_S_AT, 201681_S_AT, 210559_S_AT, 206853_S_AT, 237571_AT, 208965_S_AT, 215707_S_AT, 242336_AT, 204862_S_AT, 55065_AT, 210621_S_AT, 209015_S_AT, 235626_AT, 203836_S_AT, 201829…	1343	815	13528	1.23595	1	0.654632	28.254
[truncated: 3,226 more rows]

## Sheet: Protein DAVID chart output
Dumaual and Steere_Dataset S1. Full results from DAVID gene set enrichment analysis of genes differentially expressed in HEK293 cells overexpressing PRL-1 as compared to those transfected with Empty Vector
[truncated: 490 more rows]

[truncated: 1 more sheets: Protein DAVID cluster output]
